# Supplementary material for: Reconciliation and evolution of Penicillium rubens genome-scale metabolic networks–What about specialised metabolism?
Source: PLoS One. 2023 Aug 30;18(8):e0289757. doi: 10.1371/journal.pone.0289757 (PMC10468094; doi:10.1371/journal.pone.0289757)
Supplement: S2 File — This workbook presents an overview of the OrthoFinder results, including selected protein sequences, the number of orthologous sequences, orthogroups between templates, and species-specific statistics. (XLSX) [file pone.0289757.s002.xlsx]

## Sheet: README
README	Workbook given an overview of OrthoFinder results (v2.3.12). For more details, please refers to the official documentation at https://github.com/davidemms/OrthoFinder.
	Sheet: Selected_data
	For the reconstruction of the orthology subnetwork, we are interested in Penicillium rubens proteins that have at least one orthologous sequence with one of the seven selected template organisms: Arabidopsis thaliana, Aspergillus nidulans, Aspergillus niger, Neurospora crassa, Penicillium chrysogenum species complex, Saccharina japonica and Schizosaccharomyces pombe. Only the sequences present in…
	Sheet: Orthologous_reactions
	Summary of the information extracted from AuReMe (v2.4), which enables the generation of the orthology subnetwork based on the results obtained from OrthoFinder. Data are obtained through the execution of three specific commands in AuReMe: 'orthology_based,' 'which_db,' and 'sbml_mapping.' Detailed information about these commands can be found at https://aureme.readthedocs.io/en/latest/aureme.htm…
	Sheets: Orthogroups_SpeciesOverlaps & Statistics_per_Species
	The results displayed on these two sheets come from the comparative genomics statistical directory provided by OrthoFinder (Source: https://github.com/davidemms/OrthoFinder#comparative-genomics-statistics-directory). The statistics selected and presented in this workbook shed light on the content of the orthology subnetwork. This fraction of results provided by Orthofinder is described in their d…
	"Orthogroups_SpeciesOverlaps.tsv is a tab-separated text file that contains the number of orthogroups shared between each species-pair as a square matrix."
	"Statistics_PerSpecies.tsv is a tab-separated text file that contains [statistics about orthogroup sizes and proportion of genes assigned to orthogroups] for each individual species."

## Sheet: Selected_data
	Arabidopsis thaliana	Aspergillus nidulans	Aspergillus niger	Neurospora crassa	Penicillium chrysogenum species complex	Saccharina japonica	Schizosaccharomyces pombe
Number of reactions	1510	3688	3703	1392	3665	3317	3157
Number of metabolites	1580	3196	3206	736	3176	3262	2749
Number of sequences in GSMNs	2330	1279	1299	836	1352	5016	810
Number of sequences recovered	2330	1256	1299	824	1209	5016	808
% of model_metabolic genes which are not in the model_faa	0.0004	0.0195	0.0015	0.0167	0.1071	0.0004	0.0049
Accession sequences		JGI - Uniprot	Uniprot	FungiDB	JGI		Uniprot
List of identifiants	A0A068FHR7_AT4G18780	AN0008	A0PCH8	G2T-3	PenchWisc1_54699	SJ00005	O00087
	A0A068FIL6_AT5G44030	AN0009	A2Q7B2	G2T-7	PenchWisc1_54710	SJ00009	O00091
	A0A068FJJ5_AT5G64740	AN0016	A2Q7B5	G2T-8	PenchWisc1_54726	SJ00010	O13326
	A0A068FPW7_AT4G27550	AN0017	A2Q7B6	NCU00008	PenchWisc1_54758	SJ00011	O13453
	A0A076_AT1G07670	AN0019	A2Q7C0	NCU00023	PenchWisc1_54766	SJ00013	O13606
	A0A077_AT4G00900	AN0023	A2Q7C2	NCU00087	PenchWisc1_54767	SJ00015	O13629
	A0A078_AT4G00900	AN0024	A2Q7C3	NCU00106	PenchWisc1_54768	SJ00020	O13639
	A0A090MHY5_AT4G24620	AN0025	A2Q7C6	NCU00130	PenchWisc1_54769	SJ00022	O13640
	A0A0B4ULR9_AT4G34230	AN0027	A2Q7C7	NCU00150	PenchWisc1_54770	SJ00027	O13642
	A0A0B4UMN9_AT4G33030	AN0028	A2Q7D2	NCU00160	PenchWisc1_54774	SJ00037	O13648
	A0A0B4UMT5_AT1G20620	AN0034	A2Q7D3	NCU00168	PenchWisc1_54778	SJ00040	O13651
	A0A0B7FF67_AT1G28120	AN0038	A2Q7D6	NCU00173	PenchWisc1_54779	SJ00043	O13666
	A0A0B7FGN7_AT1G28120	AN0040	A2Q7E0	NCU00177	PenchWisc1_54796	SJ00044	O13670
	A0A0B7FS78_AT1G75280	AN0046	A2Q7E9	NCU00187	PenchWisc1_54800	SJ00045	O13696
	A0A0B7G3P8_AT1G75280	AN0049	A2Q7F3	NCU00194	PenchWisc1_54805	SJ00047	O13698
	A0MF13_AT3G48540	AN0050	A2Q7F5	NCU00200	PenchWisc1_54815	SJ00052	O13717
	A1A6H3_AT1G17160	AN0051	A2Q7G1	NCU00206	PenchWisc1_54817	SJ00056	O13725
	A1L4Y2_AT1G32780	AN0055	A2Q7G2	NCU00227	PenchWisc1_54821	SJ00058	O13732
	A3KH17_AT3G05630	AN0057	A2Q7G4	NCU00233	PenchWisc1_54831	SJ00067	O13738
	A3KPG1_AT5G67400	AN0058	A2Q7G5	NCU00261	PenchWisc1_54842	SJ00071	O13739
	A4FVR0_AT5G56680	AN0062	A2Q7H0	NCU00293	PenchWisc1_54848	SJ00073	O13748
	A4UVN3_AT1G25350	AN0067	A2Q7H2	NCU00302	PenchWisc1_54849	SJ00075	O13750
	A5YWW9_AT2G42600	AN0070	A2Q7H3	NCU00316	PenchWisc1_54852	SJ00076	O13755
	A7KNE3_AT2G07698	AN0077	A2Q7I5	NCU00355	PenchWisc1_54855	SJ00077	O13774
	A7UL74_AT4G31400	AN0086	A2Q7J0	NCU00369	PenchWisc1_54856	SJ00080	O13775
	A7WM73_AT3G55260	AN0091	A2Q7J2	NCU00378	PenchWisc1_54857	SJ00082	O13781
	A8MQH1_AT1G15690	AN0097	A2Q7J3	NCU00385	PenchWisc1_54858	SJ00085	O13782
	A8MQH4_AT2G14170	AN0100	A2Q7K8	NCU00403	PenchWisc1_54863	SJ00086	O13804
	A8MQK3_AT3G15020	AN0101	A2Q7K9	NCU00405	PenchWisc1_54873	SJ00087	O13809
	A8MQM3_AT2G44530	AN0105	A2Q7L1	NCU00409	PenchWisc1_54881	SJ00093	O13810
	A8MQQ8_AT4G14910	AN0106	A2Q7L2	NCU00414	PenchWisc1_54882	SJ00094	O13819
	A8MQR6_AT2G14170	AN0109	A2Q7L3	NCU00418	PenchWisc1_54890	SJ00095	O13820
	A8MQW0_AT2G22990	AN0121	A2Q7L6	NCU00436	PenchWisc1_54892	SJ00098	O13821
	A8MQW5_AT1G15950	AN0130	A2Q7L7	NCU00438	PenchWisc1_54900	SJ00100	O13822
	A8MQX7_AT1G17160	AN0131	A2Q7M5	NCU00446	PenchWisc1_54907	SJ00103	O13828
	A8MQY4_AT5G14740	AN0137	A2Q7M8	NCU00447	PenchWisc1_54908	SJ00104	O13830
	A8MR05_AT5G13630	AN0139	A2Q7N1	NCU00461	PenchWisc1_54917	SJ00147	O13831
	A8MR07_AT3G52990	AN0141	A2Q7P2	NCU00463	PenchWisc1_54919	SJ00150	O13837
	A8MR36_AT1G64710	AN0146	A2Q7P3	NCU00466	PenchWisc1_54920	SJ00152	O13842
	A8MR41_AT1G30620	AN0147	A2Q7P9	NCU00468	PenchWisc1_54947	SJ00154	O13843
	A8MR78_AT2G22990	AN0149	A2Q7Q1	NCU00484	PenchWisc1_54952	SJ00157	O13848
	A8MRD1_AT5G05690	AN0150	A2Q7Q2	NCU00502	PenchWisc1_54955	SJ00160	O13849
	A8MRD8_AT3G27740	AN0156	A2Q7Q3	NCU00519	PenchWisc1_54964	SJ00161	O13851
	A8MRE8_AT2G21170	AN0158	A2Q7Q4	NCU00548	PenchWisc1_54971	SJ00173	O13853
	A8MRF2_AT3G55400	AN0161	A2Q7Q5	NCU00552	PenchWisc1_55005	SJ00174	O13857
	A8MRF4_AT4G37530	AN0167	A2Q7Q7	NCU00554	PenchWisc1_55007	SJ00186	O13867
	A8MRG1_AT2G21940	AN0173	A2Q7R2	NCU00567	PenchWisc1_55014	SJ00192	O13878
	A8MRH8_AT5G63770	AN0174	A2Q7S5	NCU00575	PenchWisc1_55048	SJ00206	O13889
	A8MRI5_AT1G71920	AN0180	A2Q7T1	NCU00580	PenchWisc1_55051	SJ00207	O13892
	A8MRJ9_AT5G43280	AN0183	A2Q7T2	NCU00585	PenchWisc1_55052	SJ00209	O13897
	A8MRN3_AT3G15720	AN0193	A2Q7T6	NCU00589	PenchWisc1_55055	SJ00215	O13898
	A8MRP1_AT5G09660	AN0200	A2Q7T9	NCU00591	PenchWisc1_55063	SJ00218	O13899
	A8MRW9_AT2G19860	AN0205	A2Q7U3	NCU00597	PenchWisc1_55068	SJ00221	O13901
	A8MRX1_AT2G01350	AN0210	A2Q7U4	NCU00602	PenchWisc1_55070	SJ00224	O13902
	A8MS34_AT1G50430	AN0212	A2Q7U7	NCU00606	PenchWisc1_55072	SJ00228	O13907
	A8MS68_AT3G16950	AN0215	A2Q7V5	NCU00629	PenchWisc1_55077	SJ00229	O13908
	A8MS69_AT1G51680	AN0221	A2Q7W4	NCU00636	PenchWisc1_55080	SJ00230	O13911
	A8MS71_AT2G01350	AN0231	A2Q7W6	NCU00642	PenchWisc1_55087	SJ00231	O13913
	A8MS79_AT5G48220	AN0232	A2Q7X1	NCU00643	PenchWisc1_55105	SJ00234	O13914
	A8MSF1_AT5G65720	AN0240	A2Q7X8	NCU00644	PenchWisc1_55106	SJ00239	O13917
	AT1G01620.1	AN0241	A2Q7Y1	NCU00648	PenchWisc1_55109	SJ00246	O13929
	AT1G01620.2	AN0246	A2Q7Z0	NCU00649	PenchWisc1_55110	SJ00249	O13933
	AT1G01620.3	AN0254	A2Q814	NCU00655	PenchWisc1_55115	SJ00250	O13934
	AT1G02260	AN0264	A2Q816	NCU00667	PenchWisc1_55116	SJ00266	O13939
	AT1G09960	AN0265	A2Q818	NCU00668	PenchWisc1_55131	SJ00267	O13940
	AT1G20860	AN0270	A2Q825	NCU00670	PenchWisc1_55133	SJ00273	O13942
	AT1G22150	AN0271	A2Q826	NCU00678	PenchWisc1_55152	SJ00278	O13947
	AT1G61800.1	AN0285	A2Q840	NCU00680	PenchWisc1_55166	SJ00285	O13962
	AT1G61800.2	AN0293	A2Q843	NCU00712	PenchWisc1_55167	SJ00287	O13963
	AT1G64780	AN0300	A2Q846	NCU00713	PenchWisc1_55170	SJ00288	O13966
	AT1G71880.1	AN0313	A2Q860	NCU00720	PenchWisc1_55179	SJ00292	O13967
	AT1G71880.2	AN0314	A2Q873	NCU00721	PenchWisc1_55192	SJ00293	O13968
	AT1G77760.1	AN0325	A2Q874	NCU00742	PenchWisc1_55201	SJ00294	O13969
	AT1G77760.2	AN0330	A2Q879	NCU00743	PenchWisc1_55223	SJ00305	O13972
	AT1G78000.1	AN0338	A2Q885	NCU00758	PenchWisc1_55230	SJ00307	O13990
	AT1G78000.2	AN0351	A2Q889	NCU00761	PenchWisc1_55244	SJ00314	O13991
	AT3G01550	AN0377	A2Q896	NCU00762	PenchWisc1_55247	SJ00318	O13993
	AT3G05420	AN0378	A2Q898	NCU00775	PenchWisc1_55254	SJ00320	O13996
	AT3G18440	AN0380	A2Q8A6	NCU00782	PenchWisc1_55255	SJ00322	O14000
	AT3G24290	AN0387	A2Q8A7	NCU00792	PenchWisc1_55263	SJ00329	O14018
	AT3G46980	AN0394	A2Q8A8	NCU00801	PenchWisc1_55266	SJ00337	O14023
	AT4G39850.1	AN0398	A2Q8B5	NCU00810	PenchWisc1_55272	SJ00338	O14026
	AT4G39850.2	AN0401	A2Q8B6	NCU00829	PenchWisc1_55281	SJ00346	O14034
	AT4G39850.3	AN0403	A2Q8C2	NCU00836	PenchWisc1_55282	SJ00348	O14055
	AT5G12860.1	AN0408	A2Q8D5	NCU00837	PenchWisc1_55291	SJ00350	O14056
	AT5G12860.2	AN0422	A2Q8F2	NCU00838	PenchWisc1_55297	SJ00357	O14057
	AT5G14570	AN0423	A2Q8G4	NCU00843	PenchWisc1_55300	SJ00359	O14059
	AT5G17520	AN0428	A2Q8H9	NCU00891	PenchWisc1_55303	SJ00376	O14065
	AT5G17630.1	AN0432	A2Q8I3	NCU00892	PenchWisc1_55310	SJ00387	O14074
	AT5G17630.2	AN0443	A2Q8I4	NCU00893	PenchWisc1_55318	SJ00390	O14075
	AT5G18880	AN0454	A2Q8J2	NCU00915	PenchWisc1_55324	SJ00391	O14081
	AT5G33320	AN0459	A2Q8K3	NCU00920	PenchWisc1_55329	SJ00403	O14088
	AT5G46110.1	AN0474	A2Q8K9	NCU00927	PenchWisc1_55333	SJ00405	O14092
	AT5G46110.2	AN0477	A2Q8L9	NCU00931	PenchWisc1_55341	SJ00407	O14094
	AT5G46110.3	AN0479	A2Q8M2	NCU00936	PenchWisc1_55344	SJ00411	O14096
	AT5G46110.4	AN0490	A2Q8N8	NCU00943	PenchWisc1_55345	SJ00413	O14100
	AT5G47560.1	AN0494	A2Q8P0	NCU00944	PenchWisc1_55353	SJ00422	O14104
	AT5G47560.2	AN0495	A2Q8P2	NCU00951	PenchWisc1_55358	SJ00433	O14105
	AT5G54800.1	AN0502	A2Q8Q2	NCU00959	PenchWisc1_55359	SJ00435	O14110
	AT5G54800.2	AN0513	A2Q8Q6	NCU00963	PenchWisc1_55363	SJ00445	O14111
	AT5G64290	AN0520	A2Q8R1	NCU00969	PenchWisc1_55366	SJ00449	O14121
	B0F481_AT5G57590	AN0523	A2Q8R3	NCU00985	PenchWisc1_55386	SJ00450	O14129
	B0FU36_AT1G67070	AN0524	A2Q8R7	NCU00988	PenchWisc1_55395	SJ00472	O14137
	B0FU40_AT1G67070	AN0534	A2Q8R8	NCU01013	PenchWisc1_55406	SJ00475	O14141
	B0FU41_AT1G67070	AN0550	A2Q8T3	NCU01050	PenchWisc1_55414	SJ00477	O14154
	B0FU42_AT1G67070	AN0551	A2Q8W7	NCU01065	PenchWisc1_55431	SJ00483	O14158
	B0FU48_AT1G67070	AN0554	A2Q8X7	NCU01066	PenchWisc1_55458	SJ00484	O14159
	B0FU68_AT1G67110	AN0564	A2Q8Y2	NCU01083	PenchWisc1_55469	SJ00485	O14160
	B0FU69_AT1G67110	AN0565	A2Q8Y8	NCU01103	PenchWisc1_55474	SJ00495	O14165
	B0LL85_AT2G24800	AN0567	A2Q8Z6	NCU01106	PenchWisc1_55476	SJ00496	O14169
	B0ZY59_AT3G26830	AN0579	A2Q922	NCU01119	PenchWisc1_55480	SJ00511	O14171
	B1GUW0_AT1G51680	AN0586	A2Q930	NCU01140	PenchWisc1_55481	SJ00518	O14172
	B1GUZ3_AT3G21240	AN0591	A2Q933	NCU01141	PenchWisc1_55488	SJ00533	O14188
	B1GUZ6_AT3G21240	AN0593	A2Q939	NCU01142	PenchWisc1_55490	SJ00538	O14189
	B1GV15_AT5G42800	AN0595	A2Q941	NCU01143	PenchWisc1_55493	SJ00539	O14190
	B1GV28_AT5G42800	AN0607	A2Q942	NCU01157	PenchWisc1_55498	SJ00542	O14192
	B1GV37_AT2G30490	AN0608	A2Q948	NCU01162	PenchWisc1_55511	SJ00544	O14194
	B1GV49_AT2G30490	AN0613	A2Q949	NCU01169	PenchWisc1_55513	SJ00546	O14199
	B1GV57_AT5G08640	AN0615	A2Q951	NCU01175	PenchWisc1_55515	SJ00547	O14209
	B2GVN3_AT3G22460	AN0616	A2Q954	NCU01195	PenchWisc1_55563	SJ00549	O14228
	B3DNP3_AT3G27180	AN0623	A2Q966	NCU01207	PenchWisc1_55567	SJ00558	O14230
	B3H477_AT5G50950	AN0626	A2Q967	NCU01227	PenchWisc1_55581	SJ00560	O14242
	B3H4I6_AT3G53520	AN0627	A2Q968	NCU01231	PenchWisc1_55588	SJ00563	O14248
	B3H4J9_AT1G07780	AN0628	A2Q970	NCU01270	PenchWisc1_55590	SJ00566	O14254
	B3H4N3_AT4G32530	AN0636	A2Q971	NCU01271	PenchWisc1_55592	SJ00567	O14255
	B3H4P7_AT2G47690	AN0640	A2Q972	NCU01300	PenchWisc1_55605	SJ00568	O14289
	B3H520_AT1G02950	AN0648	A2Q973	NCU01328	PenchWisc1_55609	SJ00569	O14291
	B3H556_AT3G06310	AN0654	A2Q977	NCU01332	PenchWisc1_55612	SJ00570	O14293
	B3H560_AT5G09660	AN0656	A2Q980	NCU01333	PenchWisc1_55625	SJ00577	O14295
	B3H5E3_AT3G55610	AN0662	A2Q981	NCU01337	PenchWisc1_55632	SJ00578	O14304
	B3H5M0_AT3G09940	AN0663	A2Q984	NCU01348	PenchWisc1_55636	SJ00579	O14306
	B3H5N4_AT1G16570	AN0666	A2Q988	NCU01360	PenchWisc1_55651	SJ00580	O14307
	B3H5S2_AT5G38410	AN0667	A2Q992	NCU01371	PenchWisc1_55655	SJ00586	O14313
	B3H5Y0_AT4G35830	AN0670	A2Q993	NCU01378	PenchWisc1_55661	SJ00591	O14321
	B3H5Y8_AT4G33010	AN0681	A2Q995	NCU01399	PenchWisc1_55664	SJ00597	O14334
	B3H5Z2_AT4G00520	AN0688	A2Q998	NCU01412	PenchWisc1_55681	SJ00609	O14344
	B3H632_AT5G23250	AN0705	A2Q9A8	NCU01417	PenchWisc1_55682	SJ00612	O14346
	B3H658_AT3G49680	AN0708	A2Q9B1	NCU01427	PenchWisc1_55684	SJ00613	O14351
	B3H6D7_AT2G36460	AN0710	A2Q9B5	NCU01428	PenchWisc1_55685	SJ00619	O14353
	B3H6F9_AT4G33950	AN0716	A2Q9C5	NCU01429	PenchWisc1_55687	SJ00621	O14356
	B3H6H9_AT2G16790	AN0717	A2Q9C6	NCU01439	PenchWisc1_55688	SJ00626	O14359
	B3H725_AT5G60600	AN0720	A2Q9D7	NCU01441	PenchWisc1_55693	SJ00628	O14361
	B3H739_AT1G18270	AN0736	A2Q9E0	NCU01443	PenchWisc1_55719	SJ00630	O14370
	B3H749_AT3G02870	AN0737	A2Q9E4	NCU01446	PenchWisc1_55734	SJ00634	O14400
	B3H778_AT4G24830	AN0740	A2Q9E9	NCU01449	PenchWisc1_55736	SJ00636	O14466
	B3LF83_AT4G15440	AN0741	A2Q9G1	NCU01467	PenchWisc1_55737	SJ00640	O36015
	B3LF89_AT3G55140	AN0743	A2Q9H0	NCU01480	PenchWisc1_55753	SJ00641	O36016
	B3LFA4_AT5G38830	AN0744	A2Q9J5	NCU01484	PenchWisc1_55760	SJ00642	O36017
	B4F7Q2_AT2G19800	AN0745	A2Q9K9	NCU01512	PenchWisc1_55783	SJ00643	O36022
	B5AXI6_AT1G63440	AN0746	A2Q9L3	NCU01514	PenchWisc1_55784	SJ00644	O36031
	B5AXI7_AT1G63440	AN0756	A2Q9L5	NCU01528	PenchWisc1_55800	SJ00667	O36032
	B5AXI8_AT1G63440	AN0761	A2Q9M4	NCU01546	PenchWisc1_55817	SJ00668	O42644
	B5AXJ0_AT1G63440	AN0765	A2Q9N2	NCU01550	PenchWisc1_55819	SJ00669	O42652
	B5AXJ3_AT1G63440	AN0768	A2Q9N3	NCU01553	PenchWisc1_55823	SJ00670	O42700
	B5AXL4_AT1G63440	AN0779	A2Q9N7	NCU01606	PenchWisc1_55825	SJ00674	O42842
	B5AXM3_AT1G63440	AN0783	A2Q9P0	NCU01612	PenchWisc1_55831	SJ00675	O42849
	B5X0P4_AT5G58770	AN0785	A2Q9P4	NCU01632	PenchWisc1_55840	SJ00677	O42851
	B5X556_AT3G21500	AN0788	A2Q9P7	NCU01654	PenchWisc1_55844	SJ00680	O42866
	B5X574_AT5G65690	AN0797	A2Q9R3	NCU01666	PenchWisc1_55854	SJ00685	O42870
	B6DVJ8_AT2G23800	AN0811	A2Q9U3	NCU01667	PenchWisc1_55867	SJ00687	O42872
	B7ZEI0_AT5G57350	AN0824	A2Q9V3	NCU01680	PenchWisc1_55880	SJ00693	O42873
	B7ZEI2_AT5G57655	AN0828	A2Q9V6	NCU01689	PenchWisc1_55886	SJ00694	O42875
	B9DF86_AT1G04640	AN0829	A2Q9V7	NCU01692	PenchWisc1_55900	SJ00708	O42878
	B9DFH4_AT2G47510	AN0836	A2Q9W2	NCU01744	PenchWisc1_55903	SJ00710	O42881
	B9DFK6_AT4G35090	AN0840	A2Q9X0	NCU01754	PenchWisc1_55908	SJ00716	O42887
	B9DFQ9_AT5G37510	AN0845	A2Q9Y1	NCU01757	PenchWisc1_55909	SJ00717	O42889
	B9DFR5_AT5G50950	AN0868	A2Q9Y6	NCU01765	PenchWisc1_55916	SJ00718	O42890
	B9DFU4_AT1G20020	AN0873	A2Q9Y7	NCU01786	PenchWisc1_55918	SJ00719	O42893
	B9DFU6_AT3G08590	AN0887	A2Q9Z1	NCU01813	PenchWisc1_55922	SJ00720	O42896
	B9DFY2_AT5G25930	AN0893	A2Q9Z3	NCU01816	PenchWisc1_55924	SJ00741	O42898
	B9DG07_AT3G45300	AN0910	A2Q9Z6	NCU01824	PenchWisc1_55929	SJ00755	O42906
	B9DG18_AT1G20620	AN0911	A2QA05	NCU01830	PenchWisc1_55932	SJ00758	O42909
	B9DG21_AT4G31990	AN0912	A2QA13	NCU01859	PenchWisc1_55940	SJ00759	O42916
	B9DG31_AT1G30820	AN0918	A2QA19	NCU01867	PenchWisc1_55942	SJ00760	O42918
	B9DG77_AT5G65110	AN0929	A2QA22	NCU01870	PenchWisc1_55943	SJ00762	O42919
	B9DGA8_AT4G31990	AN0932	A2QA29	NCU01902	PenchWisc1_55950	SJ00763	O42938
	B9DGD1_AT5G35630	AN0936	A2QA31	NCU01904	PenchWisc1_55952	SJ00773	O43001
	B9DGD6_AT5G36880	AN0941	A2QA33	NCU01905	PenchWisc1_55953	SJ00779	O43007
	B9DGJ1_AT1G30620	AN0942	A2QA40	NCU01911	PenchWisc1_55954	SJ00780	O43010
	B9DGP8_AT5G13450	AN0947	A2QA41	NCU01922	PenchWisc1_55955	SJ00781	O43011
	B9DGQ1_AT5G48230	AN0991	A2QA64	NCU01965	PenchWisc1_55956	SJ00782	O43012
	B9DGT6_AT1G53310	AN0998	A2QA94	NCU01985	PenchWisc1_55973	SJ00783	O43014
	B9DGX9_AT1G10130	AN10010	A2QA96	NCU01993	PenchWisc1_55975	SJ00789	O43022
	B9DH02_AT5G07440	AN10014	A2QAA3	NCU02004	PenchWisc1_55979	SJ00793	O43026
	B9DH36_AT1G17890	AN10026	A2QAC7	NCU02005	PenchWisc1_55986	SJ00798	O43029
	B9DH71_AT3G58610	AN10027	A2QAD0	NCU02010	PenchWisc1_55993	SJ00799	O43033
	B9DHD3_AT1G71920	AN10028	A2QAD7	NCU02090	PenchWisc1_55995	SJ00800	O43049
	B9DHF9_AT1G62640	AN1003	A2QAD9	NCU02097	PenchWisc1_56003	SJ00803	O43050
	B9DHH5_AT1G10070	AN10035	A2QAE1	NCU02109	PenchWisc1_56009	SJ00804	O43056
	B9DHK5_AT4G33150	AN10049	A2QAE8	NCU02110	PenchWisc1_56023	SJ00807	O43061
	B9DHL6_AT3G59970	AN10054	A2QAF0	NCU02123	PenchWisc1_56024	SJ00809	O43062
	B9DHM5_AT4G15530	AN1006	A2QAF1	NCU02126	PenchWisc1_56032	SJ00812	O43063
	B9DHN8_AT3G42050	AN10060	A2QAF8	NCU02127	PenchWisc1_56037	SJ00814	O43090
	B9DHP5_AT3G02875	AN10064	A2QAG2	NCU02131	PenchWisc1_56045	SJ00818	O43091
	B9DHR6_AT1G20620	AN10080	A2QAG7	NCU02136	PenchWisc1_56085	SJ00821	O59667
	B9DHU0_AT1G20620	AN10081	A2QAH3	NCU02193	PenchWisc1_56094	SJ00823	O59682
	B9DHU7_AT1G78900	AN10084	A2QAI6	NCU02195	PenchWisc1_56097	SJ00829	O59701
	B9DHW4_AT4G33510	AN10085	A2QAI7	NCU02209	PenchWisc1_56108	SJ00834	O59702
	B9DHW8_AT4G35630	AN10116	A2QAI9	NCU02226	PenchWisc1_56113	SJ00836	O59703
	B9DHX2_AT3G53260	AN10124	A2QAJ6	NCU02227	PenchWisc1_56131	SJ00841	O59710
	B9DHX4_AT1G04410	AN10126	A2QAJ9	NCU02238	PenchWisc1_56137	SJ00842	O59711
	B9DHY6_AT1G78900	AN10143	A2QAL2	NCU02240	PenchWisc1_56144	SJ00845	O59722
	B9DHY9_AT4G18710	AN1015	A2QAL3	NCU02250	PenchWisc1_56158	SJ00850	O59735
	B9DI06_AT4G33030	AN10156	A2QAN2	NCU02252	PenchWisc1_56160	SJ00853	O59736
	B9DI07_AT1G74040	AN10184	A2QAN3	NCU02274	PenchWisc1_56164	SJ00855	O59743
	B9DI17_AT1G64710	AN10188	A2QAP0	NCU02280	PenchWisc1_56166	SJ00867	O59759
	B9DI26_AT5G66190	AN1020	A2QAP1	NCU02287	PenchWisc1_56169	SJ00876	O59760
	B9DI51_AT1G29900	AN10212	A2QAP2	NCU02291	PenchWisc1_56170	SJ00877	O59771
	B9DI56_AT3G47520	AN10214	A2QAQ8	NCU02296	PenchWisc1_56172	SJ00878	O59778
	B9DI66_AT4G04640	AN10217	A2QAR4	NCU02299	PenchWisc1_56179	SJ00893	O59786
	C0LGJ2_AT1G75820	AN10218	A2QAR8	NCU02305	PenchWisc1_56191	SJ00894	O59791
	C0SUV0_AT1G12840	AN10220	A2QAS0	NCU02322	PenchWisc1_56198	SJ00896	O59802
	C0Z209_AT5G07440	AN10226	A2QAS4	NCU02325	PenchWisc1_56202	SJ00902	O59805
	C0Z213_AT3G45100	AN10229	A2QAT5	NCU02333	PenchWisc1_56209	SJ00909	O59808
	C0Z257_AT3G13790	AN10230	A2QAV1	NCU02344	PenchWisc1_56225	SJ00925	O59816
	C0Z272_AT3G01500	AN10233	A2QAV3	NCU02366	PenchWisc1_56236	SJ00931	O59819
	C0Z297_AT1G74960	AN10234	A2QAV4	NCU02373	PenchWisc1_56243	SJ00935	O59827
	C0Z2A4_AT5G58330	AN10238	A2QAV9	NCU02380	PenchWisc1_56252	SJ00941	O59828
	C0Z2A8_AT1G20020	AN10249	A2QAW3	NCU02395	PenchWisc1_56256	SJ00944	O59829
	C0Z2E7_AT3G54470	AN10273	A2QAW4	NCU02397	PenchWisc1_56264	SJ00945	O59834
	C0Z2E9_AT5G35630	AN10287	A2QAX6	NCU02407	PenchWisc1_56276	SJ00948	O59835
	C0Z2F2_AT2G21330	AN10289	A2QAX8	NCU02408	PenchWisc1_56281	SJ00968	O59852
	C0Z2H6_AT1G07890	AN10296	A2QAY8	NCU02416	PenchWisc1_56295	SJ00969	O59858
	C0Z2I0_AT1G13440	AN10298	A2QAZ3	NCU02430	PenchWisc1_56297	SJ00971	O59866
	C0Z2I6_AT1G20620	AN10299	A2QB03	NCU02438	PenchWisc1_56301	SJ00972	O60057
	C0Z2K0_AT1G15950	AN10303	A2QB10	NCU02450	PenchWisc1_56322	SJ00974	O60060
	C0Z2L2_AT5G63650	AN10306	A2QB13	NCU02468	PenchWisc1_56331	SJ00975	O60061
	C0Z2M8_AT5G26030	AN10335	A2QB21	NCU02472	PenchWisc1_56342	SJ00979	O60062
	C0Z2P8_AT1G80460	AN10340	A2QB24	NCU02475	PenchWisc1_56358	SJ00988	O60064
	C0Z2R2_AT4G30190	AN1035	A2QB42	NCU02476	PenchWisc1_56365	SJ00999	O60078
	C0Z2R5_AT4G37530	AN10353	A2QB52	NCU02479	PenchWisc1_56369	SJ01001	O60085
	C0Z2S6_AT4G37410	AN10368	A2QB70	NCU02480	PenchWisc1_56370	SJ01009	O60087
	C0Z2T2_AT2G47690	AN10375	A2QB72	NCU02482	PenchWisc1_56378	SJ01012	O60094
	C0Z2T9_AT2G36230	AN10376	A2QB73	NCU02505	PenchWisc1_56379	SJ01013	O60095
	C0Z303_AT2G31570	AN10389	A2QB84	NCU02514	PenchWisc1_56381	SJ01014	O60101
	C0Z306_AT1G59900	AN10392	A2QB88	NCU02534	PenchWisc1_56386	SJ01024	O60105
	C0Z311_AT4G02580	AN10395	A2QBA0	NCU02536	PenchWisc1_56392	SJ01027	O60109
	C0Z326_AT4G18710	AN10396	A2QBA5	NCU02542	PenchWisc1_56395	SJ01030	O60116
	C0Z349_AT5G14780	AN10412	A2QBC3	NCU02550	PenchWisc1_56400	SJ01032	O60122
	C0Z354_AT3G01120	AN10420	A2QBD4	NCU02564	PenchWisc1_56409	SJ01037	O60123
	C0Z363_AT1G72880	AN10430	A2QBD6	NCU02566	PenchWisc1_56415	SJ01038	O60135
	C0Z371_AT3G27380	AN10435	A2QBD7	NCU02571	PenchWisc1_56424	SJ01040	O60161
	C0Z395_AT2G23600	AN10444	A2QBD8	NCU02583	PenchWisc1_56436	SJ01041	O60162
	C0Z396_AT1G67090	AN10447	A2QBE5	NCU02585	PenchWisc1_56441	SJ01042	O60163
	C0Z3A0_AT3G06850	AN10451	A2QBE7	NCU02591	PenchWisc1_56443	SJ01052	O60172
	C0Z3A6_AT1G79550	AN10455	A2QBE8	NCU02624	PenchWisc1_56461	SJ01054	O60181
	C0Z3C1_AT3G06850	AN10459	A2QBF0	NCU02626	PenchWisc1_56469	SJ01066	O60185
	C0Z3C3_AT1G75330	AN1046	A2QBF2	NCU02629	PenchWisc1_56478	SJ01075	O60198
	C0Z3D4_AT1G76490	AN10464	A2QBG2	NCU02639	PenchWisc1_56479	SJ01081	O74173
	C0Z3D6_AT4G30910	AN10471	A2QBG5	NCU02657	PenchWisc1_56481	SJ01083	O74215
	C0Z3D9_AT3G10620	AN10472	A2QBG9	NCU02665	PenchWisc1_56484	SJ01085	O74311
	C0Z3H8_AT4G13430	AN10474	A2QBH1	NCU02677	PenchWisc1_56486	SJ01086	O74314
	C0Z3J2_AT2G14260	AN10476	A2QBH7	NCU02693	PenchWisc1_56491	SJ01088	O74351
	C0Z3J9_AT5G61410	AN10490	A2QBH8	NCU02702	PenchWisc1_56502	SJ01091	O74369
	C1PID2_AT1G23800	AN10492	A2QBI2	NCU02704	PenchWisc1_56530	SJ01092	O74374
	C1PID4_AT1G23800	AN10493	A2QBJ0	NCU02712	PenchWisc1_56534	SJ01094	O74378
	C3W7I0_AT5G57220	AN10495	A2QBJ3	NCU02726	PenchWisc1_56536	SJ01095	O74386
	C4PW05_AT4G39800	AN1050	A2QBJ8	NCU02727	PenchWisc1_56543	SJ01099	O74397
	C4PW06_AT4G39800	AN10503	A2QBJ9	NCU02728	PenchWisc1_56554	SJ01107	O74407
	C4PW08_AT4G39800	AN10520	A2QBK4	NCU02734	PenchWisc1_56588	SJ01120	O74409
	C4PW12_AT4G39800	AN10526	A2QBL2	NCU02746	PenchWisc1_56597	SJ01128	O74413
	C4PW34_AT4G39800	AN10529	A2QBM6	NCU02771	PenchWisc1_56604	SJ01132	O74414
	C7BCB5_AT2G33220	AN10532	A2QBM8	NCU02785	PenchWisc1_56605	SJ01133	O74421
	C7BCB6_AT2G33220	AN10533	A2QBN0	NCU02786	PenchWisc1_56634	SJ01138	O74427
	C8C9X3_AT2G13680	AN10539	A2QBQ7	NCU02797	PenchWisc1_56638	SJ01139	O74429
	F4HNZ6_AT1G12900	AN10559	A2QBQ8	NCU02802	PenchWisc1_56648	SJ01144	O74430
	F4HQT1_AT1G13440	AN10562	A2QBR3	NCU02812	PenchWisc1_56649	SJ01145	O74455
	F4HQU9_AT1G13560	AN10563	A2QBR5	NCU02879	PenchWisc1_56652	SJ01154	O74457
	F4HRM3_AT1G60890	AN10567	A2QBR6	NCU02895	PenchWisc1_56654	SJ01156	O74468
	F4HRR5_AT1G67090	AN10571	A2QBS6	NCU02906	PenchWisc1_56666	SJ01171	O74470
	F4HS76_AT1G80460	AN10577	A2QBS8	NCU02916	PenchWisc1_56669	SJ01193	O74484
	F4HS79_AT1G01190	AN1059	A2QBT0	NCU02922	PenchWisc1_56672	SJ01215	O74489
	F4HST9_AT1G20510	AN10592	A2QBT6	NCU02954	PenchWisc1_56682	SJ01225	O74492
	F4HSX1_AT1G27450	AN10599	A2QBT8	NCU02969	PenchWisc1_56693	SJ01231	O74517
	F4HU00_AT1G80660	AN10605	A2QBU7	NCU02979	PenchWisc1_56704	SJ01234	O74518
	F4HU51_AT1G01710	AN10612	A2QBV1	NCU02998	PenchWisc1_56709	SJ01235	O74524
	F4HU93_AT1G07890	AN10619	A2QBW9	NCU03004	PenchWisc1_56791	SJ01249	O74529
	F4HUC4_AT1G08065	AN10624	A2QBX4	NCU03006	PenchWisc1_56796	SJ01250	O74536
	F4HUL6_AT1G20620	AN10646	A2QBY1	NCU03010	PenchWisc1_56808	SJ01253	O74540
	F4HW72_AT1G14520	AN10648	A2QC00	NCU03030	PenchWisc1_56841	SJ01255	O74542
	F4HXD2_AT1G74920	AN10652	A2QC03	NCU03031	PenchWisc1_56842	SJ01269	O74548
	F4HXR5_AT1G08840	AN10665	A2QC12	NCU03076	PenchWisc1_56858	SJ01270	O74557
	F4HXR6_AT1G08840	AN10675	A2QC15	NCU03084	PenchWisc1_56859	SJ01273	O74648
	F4HYE4_AT1G35530	AN10679	A2QC18	NCU03093	PenchWisc1_56879	SJ01274	O74731
	F4HYE5_AT1G35530	AN10695	A2QC22	NCU03100	PenchWisc1_56888	SJ01275	O74739
	F4HZ57_AT1G75630	AN10709	A2QC24	NCU03117	PenchWisc1_56890	SJ01276	O74742
	F4I032_AT1G48850	AN10718	A2QC33	NCU03118	PenchWisc1_56894	SJ01282	O74765
	F4I033_AT1G48850	AN10730	A2QC40	NCU03127	PenchWisc1_56897	SJ01283	O74766
	F4I035_AT1G48860	AN10745	A2QC51	NCU03129	PenchWisc1_56902	SJ01311	O74781
	F4I0D4_AT1G62800	AN10764	A2QC55	NCU03139	PenchWisc1_56904	SJ01312	O74787
	F4I0Y8_AT1G09420	AN10768	A2QC64	NCU03154	PenchWisc1_56906	SJ01328	O74790
	F4I1L9_AT1G36280	AN10776	A2QC72	NCU03156	PenchWisc1_56909	SJ01330	O74793
	F4I227_AT1G63380	AN10777	A2QC73	NCU03166	PenchWisc1_56930	SJ01332	O74794
	F4I228_AT1G63380	AN1078	A2QC78	NCU03176	PenchWisc1_56951	SJ01337	O74802
	F4I2W6_AT1G16340	AN10783	A2QC99	NCU03194	PenchWisc1_56959	SJ01345	O74827
	F4I3G8_AT1G55880	AN10787	A2QCA2	NCU03199	PenchWisc1_56962	SJ01348	O74831
	F4I3L1_AT1G56190	AN10795	A2QCB2	NCU03216	PenchWisc1_56980	SJ01350	O74833
	F4I3P5_AT1G63660	AN10797	A2QCB5	NCU03223	PenchWisc1_56982	SJ01352	O74841
	F4I4Z2_AT1G50200	AN10808	A2QCB8	NCU03235	PenchWisc1_56986	SJ01354	O74846
	F4I5V8_AT1G10670	AN10813	A2QCC0	NCU03243	PenchWisc1_57007	SJ01356	O74850
	F4I6G9_AT1G30820	AN1082	A2QCC2	NCU03254	PenchWisc1_57019	SJ01357	O74858
	F4I7M5_AT1G23820	AN10824	A2QCE2	NCU03257	PenchWisc1_57040	SJ01360	O74859
	F4I7V2_AT1G31070	AN10833	A2QCE8	NCU03267	PenchWisc1_57043	SJ01363	O74866
	F4I8T3_AT1G05570	AN10837	A2QCE9	NCU03282	PenchWisc1_57048	SJ01364	O74875
	F4I8U2_AT1G05610	AN10839	A2QCG6	NCU03290	PenchWisc1_57055	SJ01365	O74879
	F4I8Y7_AT1G11610	AN10841	A2QCG9	NCU03295	PenchWisc1_57056	SJ01367	O74880
	F4I9M9_AT1G51720	AN10842	A2QCH3	NCU03325	PenchWisc1_57059	SJ01371	O74885
	F4I9N7_AT1G57870	AN10844	A2QCM0	NCU03328	PenchWisc1_57098	SJ01379	O74887
	F4I9T8_AT1G65060	AN10863	A2QCM6	NCU03339	PenchWisc1_57100	SJ01382	O74898
	F4IA25_AT1G71750	AN10875	A2QCM7	NCU03347	PenchWisc1_57121	SJ01385	O74907
	F4IAP5_AT1G18270	AN10879	A2QCQ5	NCU03350	PenchWisc1_57125	SJ01387	O74914
	F4IAT4_AT1G24735	AN10883	A2QCR6	NCU03381	PenchWisc1_57135	SJ01391	O74916
	F4IAT5_AT1G24735	AN10889	A2QCS0	NCU03395	PenchWisc1_57144	SJ01397	O74922
	F4IAW5_AT1G25220	AN10893	A2QCS8	NCU03415	PenchWisc1_57150	SJ01401	O74927
	F4IBK9_AT1G65820	AN10901	A2QCT7	NCU03425	PenchWisc1_57155	SJ01407	O74928
	F4IBL0_AT1G65820	AN10903	A2QCU8	NCU03463	PenchWisc1_57159	SJ01409	O74940
	F4IBL7_AT1G71920	AN10913	A2QCV5	NCU03488	PenchWisc1_57177	SJ01422	O74946
	F4IBT7_AT1G78680	AN10924	A2QCV6	NCU03497	PenchWisc1_57184	SJ01423	O74959
	F4IBV4_AT1G78800	AN10937	A2QCX7	NCU03504	PenchWisc1_57192	SJ01439	O74962
	F4IC59_AT1G12230	AN10950	A2QCX9	NCU03525	PenchWisc1_57221	SJ01441	O74967
	F4ICG2_AT1G25350	AN10956	A2QCY2	NCU03539	PenchWisc1_57243	SJ01444	O74975
	F4IDD6_AT1G72550	AN10973	A2QCZ7	NCU03544	PenchWisc1_57248	SJ01455	O74976
	F4IDP2_AT1G06570	AN10986	A2QD07	NCU03559	PenchWisc1_57254	SJ01458	O74984
	F4IE35_AT1G26130	AN10993	A2QD10	NCU03561	PenchWisc1_57259	SJ01459	O75005
	F4IFH2_AT2G14260	AN11001	A2QD20	NCU03575	PenchWisc1_57263	SJ01462	O75013
	F4IGL5_AT2G21330	AN11002	A2QD29	NCU03579	PenchWisc1_57265	SJ01468	O94235
	F4IGL7_AT2G21330	AN11008	A2QD33	NCU03607	PenchWisc1_57275	SJ01484	O94250
	F4IHR4_AT2G28210	AN11009	A2QD39	NCU03608	PenchWisc1_57282	SJ01489	O94265
	F4IIJ2_AT2G21940	AN11015	A2QD49	NCU03611	PenchWisc1_57291	SJ01492	O94266
	F4IIN3_AT2G22240	AN1102	A2QD50	NCU03617	PenchWisc1_57297	SJ01493	O94277
	F4IJW3_AT2G35390	AN11023	A2QD52	NCU03633	PenchWisc1_57302	SJ01494	O94286
	F4IKK4_AT2G22990	AN11027	A2QD69	NCU03648	PenchWisc1_57308	SJ01496	O94296
	F4IKL5_AT2G29300	AN1103	A2QD78	NCU03651	PenchWisc1_57310	SJ01499	O94297
	F4IKL8_AT2G29310	AN11030	A2QD99	NCU03693	PenchWisc1_57320	SJ01504	O94298
	F4IKM1_AT2G29340	AN11034	A2QDA4	NCU03713	PenchWisc1_57336	SJ01517	O94300
	F4IMB5_AT2G07698	AN11038	A2QDA9	NCU03715	PenchWisc1_57342	SJ01518	O94305
	F4INA0_AT2G01350	AN11040	A2QDB0	NCU03741	PenchWisc1_57345	SJ01521	O94313
	F4INA9_AT2G01440	AN11054	A2QDH9	NCU03748	PenchWisc1_57353	SJ01523	O94320
	F4INR3_AT2G24200	AN11060	A2QDI8	NCU03756	PenchWisc1_57354	SJ01525	O94323
	F4IPY2_AT2G31170	AN11065	A2QDI9	NCU03759	PenchWisc1_57360	SJ01533	O94330
	F4IQ05_AT2G37130	AN11072	A2QDK6	NCU03761	PenchWisc1_57372	SJ01537	O94331
	F4IQ61_AT2G43090	AN11077	A2QDL0	NCU03768	PenchWisc1_57378	SJ01550	O94337
	F4IQQ3_AT2G31170	AN11080	A2QDL3	NCU03771	PenchWisc1_57387	SJ01551	O94340
	F4IV99_AT2G13370	AN11081	A2QDM1	NCU03777	PenchWisc1_57388	SJ01558	O94346
	F4IVK2_AT2G26800	AN11082	A2QDM2	NCU03779	PenchWisc1_57391	SJ01572	O94347
	F4IVY1_AT2G39630	AN11085	A2QDM4	NCU03784	PenchWisc1_57394	SJ01579	O94350
	F4IW47_AT2G45290	AN11114	A2QDM7	NCU03788	PenchWisc1_57403	SJ01580	O94354
	F4IWV2_AT3G55410	AN11124	A2QDN4	NCU03808	PenchWisc1_57406	SJ01581	O94362
	F4IWV6_AT3G55450	AN11125	A2QDQ5	NCU03813	PenchWisc1_57415	SJ01582	O94394
	F4IXL7_AT3G21500	AN11126	A2QDS3	NCU03815	PenchWisc1_57421	SJ01584	O94404
	F4IXL8_AT3G21500	AN11129	A2QDS4	NCU03846	PenchWisc1_57422	SJ01585	O94413
	F4IY44_AT3G55870	AN11135	A2QDS6	NCU03850	PenchWisc1_57430	SJ01588	O94420
	F4IYF8_AT3G02760	AN11141	A2QDU8	NCU03861	PenchWisc1_57431	SJ01597	O94431
	F4IYH1_AT3G02870	AN11143	A2QDV9	NCU03868	PenchWisc1_57439	SJ01598	O94437
	F4IZU7_AT3G09150	AN11146	A2QDW4	NCU03877	PenchWisc1_57442	SJ01604	O94446
	F4J0A6_AT3G28480	AN11149	A2QDW9	NCU03880	PenchWisc1_57447	SJ01608	O94460
	F4J0D8_AT3G28715	AN1115	A2QE01	NCU03913	PenchWisc1_57451	SJ01610	O94465
	F4J0N1_AT3G50500	AN11156	A2QE12	NCU03914	PenchWisc1_57459	SJ01616	O94467
	F4J0U9_AT3G56940	AN11163	A2QE36	NCU03922	PenchWisc1_57462	SJ01628	O94479
	F4J3A5_AT3G51240	AN11168	A2QE39	NCU03929	PenchWisc1_57471	SJ01631	O94492
	F4J4S1_AT3G04520	AN11177	A2QE57	NCU03935	PenchWisc1_57473	SJ01632	O94493
	F4J4T3_AT3G04600	AN11188	A2QE80	NCU03953	PenchWisc1_57474	SJ01633	O94500
	F4J5T2_AT3G52200	AN11190	A2QE83	NCU03955	PenchWisc1_57481	SJ01649	O94505
	F4J6I5_AT3G24200	AN11201	A2QE88	NCU03957	PenchWisc1_57487	SJ01657	O94509
	F4J6I6_AT3G24200	AN11219	A2QE98	NCU03963	PenchWisc1_57512	SJ01658	O94511
	F4J6T7_AT3G45940	AN11220	A2QEA3	NCU03970	PenchWisc1_57517	SJ01661	O94523
	F4J849_AT3G52880	AN11221	A2QEF5	NCU03973	PenchWisc1_57523	SJ01672	O94524
	F4J859_AT3G52940	AN11231	A2QEF6	NCU04008	PenchWisc1_57535	SJ01673	O94544
	F4J864_AT3G52970	AN11232	A2QEF8	NCU04013	PenchWisc1_57546	SJ01675	O94552
	F4J865_AT3G52970	AN11238	A2QEG4	NCU04019	PenchWisc1_57547	SJ01682	O94561
	F4J982_AT3G53030	AN11251	A2QEG6	NCU04020	PenchWisc1_57551	SJ01689	O94562
	F4JAB9_AT3G47050	AN11252	A2QEH0	NCU04044	PenchWisc1_57555	SJ01690	O94563
	F4JAG3_AT3G53520	AN11261	A2QEH2	NCU04048	PenchWisc1_57557	SJ01693	O94564
	F4JAK1_AT3G59970	AN11265	A2QEI5	NCU04069	PenchWisc1_57560	SJ01706	O94566
	F4JBH5_AT3G47340	AN11266	A2QEI6	NCU04071	PenchWisc1_57569	SJ01709	O94567
	F4JBH6_AT3G47340	AN11291	A2QEJ2	NCU04074	PenchWisc1_57607	SJ01731	O94574
	F4JBH8_AT3G47350	AN11292	A2QEJ5	NCU04077	PenchWisc1_57620	SJ01736	O94581
	F4JBI5_AT3G47390	AN11306	A2QEJ9	NCU04118	PenchWisc1_57621	SJ01745	O94582
	F4JBY2_AT3G60750	AN11324	A2QEN3	NCU04149	PenchWisc1_57622	SJ01746	O94590
	F4JCU3_AT3G54250	AN11335	A2QEQ4	NCU04156	PenchWisc1_57625	SJ01760	O94603
	F4JCX0_AT3G54440	AN1135	A2QER0	NCU04195	PenchWisc1_57627	SJ01762	O94613
	F4JCX1_AT3G54440	AN1136	A2QER4	NCU04202	PenchWisc1_57638	SJ01763	O94617
	F4JED5_AT3G07270	AN11360	A2QET1	NCU04216	PenchWisc1_57639	SJ01764	O94621
	F4JEJ0_AT3G13790	AN11366	A2QEU3	NCU04221	PenchWisc1_57643	SJ01766	O94628
	F4JF53_AT3G48790	AN1137	A2QEV9	NCU04230	PenchWisc1_57645	SJ01768	O94634
	F4JF98_AT3G55140	AN11375	A2QEW0	NCU04237	PenchWisc1_57646	SJ01769	O94636
	F4JFV6_AT3G14415	AN11399	A2QEW2	NCU04246	PenchWisc1_57668	SJ01770	O94660
	F4JGF4_AT4G05390	AN11400	A2QEX8	NCU04251	PenchWisc1_57669	SJ01771	O94671
	F4JGL5_AT4G05020	AN11415	A2QEX9	NCU04265	PenchWisc1_57679	SJ01775	O94680
	F4JGW8_AT4G04740	AN11421	A2QEY6	NCU04277	PenchWisc1_57680	SJ01778	O94702
	F4JID0_AT4G08800	AN11438	A2QEY8	NCU04280	PenchWisc1_57689	SJ01779	O94709
	F4JIH9_AT4G14910	AN11442	A2QEY9	NCU04292	PenchWisc1_57696	SJ01789	O94727
	F4JIK2_AT4G20990	AN11458	A2QEZ1	NCU04303	PenchWisc1_57703	SJ01790	P00332
	F4JIZ3_AT4G33510	AN1148	A2QF22	NCU04323	PenchWisc1_57719	SJ01791	P06652
	F4JJJ3_AT4G21490	AN11491	A2QF26	NCU04339	PenchWisc1_57720	SJ01793	P07657
	F4JK17_AT4G09520	AN1150	A2QF29	NCU04350	PenchWisc1_57722	SJ01795	P07669
	F4JKM2_AT4G34230	AN1151	A2QF44	NCU04352	PenchWisc1_57728	SJ01800	P08092
	F4JKM4_AT4G34240	AN11511	A2QF51	NCU04380	PenchWisc1_57735	SJ01805	P09202
	F4JLM5_AT4G10320	AN11550	A2QF52	NCU04385	PenchWisc1_57765	SJ01809	P12000
	F4JLP5_AT4G16155	AN11556	A2QF75	NCU04387	PenchWisc1_57771	SJ01814	P13681
	F4JM86_AT4G35090	AN11559	A2QF77	NCU04393	PenchWisc1_57788	SJ01821	P14605
	F4JMK8_AT4G16760	AN11563	A2QF83	NCU04400	PenchWisc1_57789	SJ01845	P14965
	F4JML5_AT4G16800	AN11626	A2QFB1	NCU04401	PenchWisc1_57800	SJ01848	P15567
	F4JMN7_AT4G22870	AN11645	A2QFB3	NCU04411	PenchWisc1_57816	SJ01852	P18869
	F4JN38_AT4G35600	AN1165	A2QFC9	NCU04433	PenchWisc1_57830	SJ01853	P20772
	F4JP46_AT4G17360	AN11651	A2QFE4	NCU04442	PenchWisc1_57841	SJ01857	P21696
	F4JPJ7_AT4G30190	AN11653	A2QFF1	NCU04449	PenchWisc1_57846	SJ01869	P21911
	F4JPX3_AT4G17660	AN1169	A2QFG7	NCU04452	PenchWisc1_57849	SJ01880	P22194
	F4JPZ7_AT4G17830	AN1194	A2QFH0	NCU04460	PenchWisc1_57850	SJ01881	P28040
	F4JRM5_AT4G18710	AN1198	A2QFH3	NCU04466	PenchWisc1_57858	SJ01882	P30597
	F4JS33_AT4G37520	AN1202	A2QFH7	NCU04468	PenchWisc1_57868	SJ01883	P31317
	F4JT00_AT4G13310	AN1203	A2QFK3	NCU04474	PenchWisc1_57869	SJ01884	P31318
	F4JTH0_AT4G31990	AN1216	A2QFK6	NCU04481	PenchWisc1_57874	SJ01888	P32586
	F4JTL3_AT4G38230	AN1218	A2QFL0	NCU04510	PenchWisc1_57884	SJ01891	P32747
	F4JTL6_AT4G38240	AN1222	A2QFM1	NCU04568	PenchWisc1_57889	SJ01892	P33075
	F4JTR2_AT4G38570	AN1246	A2QFN7	NCU04579	PenchWisc1_57903	SJ01893	P33886
	F4JTS3_AT4G13710	AN1257	A2QFQ6	NCU04581	PenchWisc1_57908	SJ01895	P35669
	F4JUJ5_AT4G38970	AN1263	A2QFR5	NCU04592	PenchWisc1_57910	SJ01897	P36209
	F4JUN0_AT4G14210	AN1271	A2QFS3	NCU04621	PenchWisc1_57911	SJ01900	P36580
	F4JVC5_AT4G39280	AN1274	A2QFU9	NCU04623	PenchWisc1_57921	SJ01904	P36587
	F4JVY8_AT4G33150	AN1277	A2QFV1	NCU04642	PenchWisc1_57930	SJ01911	P36590
	F4JW00_AT4G33240	AN1318	A2QFV2	NCU04648	PenchWisc1_57937	SJ01912	P36591
	F4JW01_AT4G33240	AN1328	A2QFV7	NCU04720	PenchWisc1_57948	SJ01916	P36596
	F4JW33_AT4G39540	AN1330	A2QFX4	NCU04721	PenchWisc1_57953	SJ01926	P36597
	F4JW69_AT5G04230	AN1341	A2QFY2	NCU04725	PenchWisc1_57961	SJ01929	P36599
	F4JW83_AT5G04330	AN1342	A2QFZ1	NCU04727	PenchWisc1_57962	SJ01931	P36602
	F4JWK8_AT5G18280	AN1357	A2QFZ4	NCU04728	PenchWisc1_57975	SJ01932	P36605
	F4JWT7_AT5G25480	AN1360	A2QFZ9	NCU04743	PenchWisc1_57977	SJ01933	P36620
	F4JYE9_AT5G41480	AN1376	A2QG16	NCU04753	PenchWisc1_57984	SJ01938	P36623
	F4JZ46_AT5G66190	AN1380	A2QG47	NCU04754	PenchWisc1_58001	SJ01956	P36624
	F4K083_AT5G48220	AN1396	A2QG53	NCU04768	PenchWisc1_58014	SJ01957	P37818
	F4K0E8_AT5G60600	AN1397	A2QG64	NCU04775	PenchWisc1_58022	SJ01958	P40369
	F4K0T0_AT5G05690	AN1398	A2QG66	NCU04781	PenchWisc1_58064	SJ01976	P40370
	F4K0T5_AT5G05730	AN1402	A2QG75	NCU04797	PenchWisc1_58123	SJ02004	P40373
	F4K203_AT5G61140	AN1403	A2QG76	NCU04809	PenchWisc1_58139	SJ02005	P40374
	F4K5T2_AT5G28030	AN1409	A2QG85	NCU04837	PenchWisc1_58144	SJ02006	P40375
	F4K670_AT5G49650	AN1418	A2QG87	NCU04854	PenchWisc1_58145	SJ02013	P40386
	F4K6P9_AT5G07440	AN1429	A2QG89	NCU04856	PenchWisc1_58151	SJ02032	P40387
	F4K7D6_AT5G43940	AN1430	A2QGA1	NCU04899	PenchWisc1_58164	SJ02034	P40902
	F4K7T6_AT5G62790	AN1445	A2QGB2	NCU04923	PenchWisc1_58165	SJ02043	P40976
	F4K873_AT5G14740	AN1446	A2QGC2	NCU04936	PenchWisc1_58173	SJ02047	P40977
	F4K875_AT5G14740	AN1459	A2QGD4	NCU04942	PenchWisc1_58185	SJ02053	P40997
	F4K884_AT5G14800	AN1480	A2QGD9	NCU04952	PenchWisc1_58188	SJ02055	P40998
	F4K887_AT5G14850	AN1498	A2QGE9	NCU04963	PenchWisc1_58192	SJ02057	P40999
	F4K8F7_AT5G22130	AN1502	A2QGF0	NCU05001	PenchWisc1_58196	SJ02063	P41390
	F4K8N1_AT5G37850	AN1503	A2QGF5	NCU05009	PenchWisc1_58219	SJ02064	P41888
	F4K8T6_AT5G44240	AN1524	A2QGF6	NCU05028	PenchWisc1_58240	SJ02065	P42881
	F4KA76_AT5G38410	AN1541	A2QGG9	NCU05041	PenchWisc1_58246	SJ02068	P46960
	F4KBF5_AT5G23070	AN1547	A2QGH0	NCU05057	PenchWisc1_58265	SJ02072	P49740
	F4KC24_AT5G57655	AN1554	A2QGI9	NCU05075	PenchWisc1_58276	SJ02073	P49776
	F4KCJ8_AT5G09300	AN1563	A2QGJ1	NCU05093	PenchWisc1_58277	SJ02092	P50520
	F4KDZ4_AT5G09660	AN1566	A2QGK0	NCU05095	PenchWisc1_58278	SJ02097	P50521
	F4KEV7_AT5G58240	AN1568	A2QGK8	NCU05118	PenchWisc1_58288	SJ02098	P50530
	F4KEX3_AT5G58330	AN1583	A2QGL2	NCU05121	PenchWisc1_58289	SJ02107	P50998
	F4KGI8_AT5G65110	AN1585	A2QGL6	NCU05127	PenchWisc1_58292	SJ02109	P54069
	F4KGQ0_AT5G03690	AN1586	A2QGL9	NCU05129	PenchWisc1_58302	SJ02111	P54874
	F4KGS3_AT5G10240	AN1592	A2QGP2	NCU05133	PenchWisc1_58326	SJ02112	P55306
	F4KGW0_AT5G10480	AN1593	A2QGQ6	NCU05151	PenchWisc1_58333	SJ02113	P56287
	F4KGX7_AT5G17230	AN1594	A2QGS5	NCU05168	PenchWisc1_58343	SJ02117	P56288
	F4KGY8_AT5G17310	AN1598	A2QGT3	NCU05169	PenchWisc1_58344	SJ02118	P78753
	F4KIN4_AT5G34780	AN1601	A2QGU2	NCU05180	PenchWisc1_58348	SJ02121	P78761
	F4KIS7_AT5G40850	AN1602	A2QGU3	NCU05198	PenchWisc1_58359	SJ02123	P78773
	F4KJA1_AT5G59750	AN1611	A2QGU4	NCU05220	PenchWisc1_58368	SJ02128	P78780
	G1C2Q1_ARTHMP026	AN1614	A2QGV3	NCU05221	PenchWisc1_58375	SJ02129	P78804
	G1C2S8_ARTHMP098	AN1621	A2QGV5	NCU05238	PenchWisc1_58376	SJ02143	P78812
	G1C2U9_ARTHMP051	AN1637	A2QGY1	NCU05239	PenchWisc1_58378	SJ02144	P78820
	G1C2W6_ARTHMP058	AN1638	A2QGZ3	NCU05254	PenchWisc1_58383	SJ02145	P78825
	G1C2X4_ARTHMP043	AN1642	A2QH00	NCU05268	PenchWisc1_58384	SJ02152	P78827
	G1C2Y0_ARTHMP024	AN1643	A2QH01	NCU05290	PenchWisc1_58388	SJ02158	P78854
	G1C2Y6_ARTHMP086	AN1653	A2QH02	NCU05298	PenchWisc1_58395	SJ02163	P78870
	G9B9K7_AT1G17260	AN1671	A2QH07	NCU05299	PenchWisc1_58406	SJ02164	P78917
	I3XHK1_AT1G35530	AN1673	A2QH39	NCU05376	PenchWisc1_58410	SJ02165	P78937
	K9M9G0_AT1G28120	AN1676	A2QH41	NCU05390	PenchWisc1_58413	SJ02166	P78958
	NF	AN1677	A2QH44	NCU05404	PenchWisc1_58421	SJ02167	P78965
	O03042_ARTHCP030	AN1679	A2QH63	NCU05410	PenchWisc1_58422	SJ02168	P78970
	O04043_AT1G08840	AN1688	A2QH64	NCU05419	PenchWisc1_58452	SJ02170	P78974
	O04046_AT2G23800	AN1689	A2QH66	NCU05420	PenchWisc1_58481	SJ02171	P79081
	O04130_AT1G17745	AN1697	A2QH76	NCU05425	PenchWisc1_58483	SJ02173	P87014
	O04196_AT2G39930	AN1706	A2QH81	NCU05430	PenchWisc1_58491	SJ02174	P87015
	O04420_AT2G26230	AN1709	A2QH82	NCU05454	PenchWisc1_58505	SJ02175	P87048
	O04499_AT1G09780	AN1710	A2QH83	NCU05457	PenchWisc1_58510	SJ02176	P87053
	O04630_AT5G26830	AN1726	A2QHA4	NCU05499	PenchWisc1_58542	SJ02182	P87056
	O04846_AT3G52720	AN1730	A2QHC5	NCU05526	PenchWisc1_58553	SJ02183	P87061
	O04905_AT5G26667	AN1733	A2QHC7	NCU05537	PenchWisc1_58554	SJ02191	P87124
	O04922_AT2G31570	AN1737	A2QHC9	NCU05542	PenchWisc1_58558	SJ02199	P87131
	O04928_AT1G62430	AN1743	A2QHD6	NCU05548	PenchWisc1_58559	SJ02200	P87138
	O05000_ARTHMP026	AN1744	A2QHE0	NCU05577	PenchWisc1_58562	SJ02202	P87144
	O22149_AT2G45220	AN1745	A2QHE1	NCU05624	PenchWisc1_58564	SJ02209	P87170
	O22203_AT2G40890	AN1747	A2QHF7	NCU05626	PenchWisc1_58570	SJ02212	P87172
	O22211_AT2G41490	AN1751	A2QHG6	NCU05627	PenchWisc1_58572	SJ02214	P87214
	O22218_AT2G41560	AN1753	A2QHH3	NCU05642	PenchWisc1_58590	SJ02225	P87228
	O22268_AT2G47420	AN1764	A2QHH7	NCU05683	PenchWisc1_58596	SJ02226	P87230
	O22287_AT2G39770	AN1769	A2QHI4	NCU05689	PenchWisc1_58597	SJ02232	P87241
	O22444_AT5G11720	AN1778	A2QHJ1	NCU05752	PenchWisc1_58598	SJ02233	P87305
	O22527_AT1G19670	AN1784	A2QHJ3	NCU05770	PenchWisc1_58599	SJ02237	Q00472
	O22682_AT3G03630	AN1793	A2QHJ7	NCU05776	PenchWisc1_58602	SJ02238	Q02787
	O22683_AT3G23490	AN1809	A2QHJ9	NCU05802	PenchWisc1_58615	SJ02240	Q04800
	O22718_AT1G60810	AN1810	A2QHK1	NCU05805	PenchWisc1_58634	SJ02243	Q09154
	O22765_AT4G02610	AN1818	A2QHK2	NCU05807	PenchWisc1_58640	SJ02246	Q09171
	O22769_AT4G02580	AN1821	A2QHM8	NCU05816	PenchWisc1_58647	SJ02251	Q09173
	O22862_AT2G43480	AN1823	A2QHP0	NCU05828	PenchWisc1_58656	SJ02255	Q09179
	O22959_AT2G34060	AN1852	A2QHP7	NCU05830	PenchWisc1_58668	SJ02256	Q09190
	O23044_AT1G05260	AN1854	A2QHS9	NCU05843	PenchWisc1_58687	SJ02262	Q09195
	O23087_AT4G00900	AN1857	A2QHT6	NCU05851	PenchWisc1_58724	SJ02270	Q09669
	O23118_AT4G34650	AN1858	A2QHT7	NCU05853	PenchWisc1_58729	SJ02273	Q09670
	O23141_AT4G34710	AN1868	A2QHU5	NCU05882	PenchWisc1_58730	SJ02274	Q09671
	O23154_AT4G37340	AN1872	A2QHU9	NCU05887	PenchWisc1_58735	SJ02279	Q09672
	O23155_AT4G37330	AN1883	A2QI28	NCU05956	PenchWisc1_58738	SJ02283	Q09673
	O23156_AT4G37320	AN1884	A2QI31	NCU05967	PenchWisc1_58739	SJ02284	Q09680
	O23171_AT4G37150	AN1885	A2QI39	NCU05972	PenchWisc1_58751	SJ02288	Q09687
	O23236_AT4G36450	AN1888	A2QI41	NCU05982	PenchWisc1_58793	SJ02295	Q09694
	O23237_AT4G36430	AN1891	A2QI44	NCU05983	PenchWisc1_58802	SJ02299	Q09706
	O23248_AT3G54420	AN1896	A2QI45	NCU05985	PenchWisc1_58803	SJ02300	Q09707
	O23254_AT4G13930	AN1897	A2QI52	NCU05991	PenchWisc1_58804	SJ02303	Q09710
	O23273_AT4G14140	AN1899	A2QI57	NCU06005	PenchWisc1_58809	SJ02307	Q09735
	O23324_AT4G14680	AN1901	A2QI64	NCU06017	PenchWisc1_58815	SJ02308	Q09736
	O23346_AT4G14910	AN1912	A2QI72	NCU06023	PenchWisc1_58827	SJ02309	Q09737
	O23348_AT4G14930	AN1918	A2QI89	NCU06024	PenchWisc1_58835	SJ02315	Q09740
	O23349_AT4G14940	AN1919	A2QI98	NCU06025	PenchWisc1_58838	SJ02316	Q09741
	O23389_AT4G15360	AN1923	A2QIA3	NCU06029	PenchWisc1_58841	SJ02318	Q09748
	O23391_AT4G15350	AN1965	A2QIA6	NCU06032	PenchWisc1_58862	SJ02324	Q09751
	O23404_AT4G15530	AN1968	A2QIA9	NCU06043	PenchWisc1_58868	SJ02342	Q09755
	O23468_AT4G16210	AN1986	A2QIB3	NCU06054	PenchWisc1_58882	SJ02350	Q09768
	O23474_AT4G16270	AN1989	A2QIB8	NCU06058	PenchWisc1_58884	SJ02358	Q09780
	O23514_AT4G16710	AN1990	A2QIE2	NCU06063	PenchWisc1_58893	SJ02366	Q09785
	O23520_AT4G16800	AN1993	A2QIF3	NCU06067	PenchWisc1_58934	SJ02367	Q09790
	O23553_AT4G17090	AN1999	A2QIG1	NCU06075	PenchWisc1_58943	SJ02370	Q09794
	O23569_AT4G17260	AN2002	A2QIG3	NCU06112	PenchWisc1_58948	SJ02372	Q09800
	O23606_AT4G17660	AN2008	A2QIH9	NCU06123	PenchWisc1_58962	SJ02374	Q09816
	O23609_AT4G17690	AN2018	A2QII3	NCU06132	PenchWisc1_58974	SJ02376	Q09818
	O23627_AT1G29880	AN2030	A2QIK7	NCU06141	PenchWisc1_58982	SJ02377	Q09828
	O23647_AT2G36390	AN2035	A2QIK9	NCU06142	PenchWisc1_59007	SJ02379	Q09833
	O23654_AT1G78900	AN2063	A2QIL3	NCU06144	PenchWisc1_59042	SJ02380	Q09834
	O23674_AT1G02050	AN2090	A2QIL5	NCU06187	PenchWisc1_59043	SJ02381	Q09840
	O23722_AT2G38700	AN2098	A2QIL7	NCU06189	PenchWisc1_59078	SJ02382	Q09851
	O24457_AT1G01090	AN2099	A2QIM7	NCU06191	PenchWisc1_59118	SJ02384	Q09854
	O48552_AT4G14940	AN2115	A2QIN8	NCU06194	PenchWisc1_59152	SJ02391	Q09859
	O48593_AT4G17300	AN2116	A2QIQ4	NCU06207	PenchWisc1_59168	SJ02392	Q09860
	O48646_AT4G11600	AN2121	A2QIQ9	NCU06211	PenchWisc1_59169	SJ02400	Q09878
	O48661_AT1G70310	AN2124	A2QIR1	NCU06228	PenchWisc1_59181	SJ02413	Q09886
	O48677_AT1G24110	AN2134	A2QIR7	NCU06231	PenchWisc1_59193	SJ02421	Q09893
	O48709_AT2G26420	AN2139	A2QIT8	NCU06232	PenchWisc1_59202	SJ02423	Q09899
	O48917_AT4G33030	AN2147	A2QIU0	NCU06261	PenchWisc1_59215	SJ02426	Q09901
	O48946_AT4G32410	AN2153	A2QIU2	NCU06300	PenchWisc1_59216	SJ02434	Q09911
	O48947_AT4G39350	AN2154	A2QIU5	NCU06318	PenchWisc1_59222	SJ02437	Q09913
	O48962_AT1G20050	AN2175	A2QIW7	NCU06342	PenchWisc1_59228	SJ02439	Q09920
	O49191_AT4G17260	AN2193	A2QIX8	NCU06348	PenchWisc1_59237	SJ02440	Q09923
	O49213_AT1G73250	AN2199	A2QIY4	NCU06353	PenchWisc1_59238	SJ02442	Q09925
	O49313_AT2G33220	AN2214	A2QIZ3	NCU06358	PenchWisc1_59247	SJ02444	Q09928
	O49332_AT2G30670	AN2217	A2QIZ4	NCU06360	PenchWisc1_59249	SJ02445	Q10062
	O49340_AT2G30750	AN2221	A2QIZ8	NCU06402	PenchWisc1_59269	SJ02446	Q10071
	O49342_AT2G30770	AN2228	A2QJ10	NCU06417	PenchWisc1_59271	SJ02452	Q10083
	O49482_AT4G34230	AN2229	A2QJ12	NCU06444	PenchWisc1_59276	SJ02460	Q10089
	O49485_AT4G34200	AN2242	A2QJ17	NCU06448	PenchWisc1_59324	SJ02461	Q10093
	O49499_AT4G34050	AN2243	A2QJ30	NCU06452	PenchWisc1_59327	SJ02470	Q10094
	O49506_AT4G18360	AN2248	A2QJ42	NCU06457	PenchWisc1_59329	SJ02471	Q10132
	O49514_AT4G18440	AN2272	A2QJ49	NCU06465	PenchWisc1_59377	SJ02472	Q10135
	O49543_AT5G65720	AN2276	A2QJ56	NCU06471	PenchWisc1_59398	SJ02485	Q10153
	O49638_AT4G22330	AN2284	A2QJ60	NCU06482	PenchWisc1_59401	SJ02496	Q10166
	O49839_AT1G14370	AN2286	A2QJ64	NCU06512	PenchWisc1_59411	SJ02498	Q10174
	O50039_AT1G75330	AN2293	A2QJ83	NCU06532	PenchWisc1_59424	SJ02499	Q10176
	O64474_AT2G19110	AN2311	A2QJ87	NCU06543	PenchWisc1_59448	SJ02517	Q10179
	O64688_AT2G34590	AN2314	A2QJ88	NCU06558	PenchWisc1_59451	SJ02518	Q10184
	O64692_AT2G34555	AN2320	A2QJ99	NCU06559	PenchWisc1_59454	SJ02521	Q10208
	O64697_AT2G34500	AN2330	A2QJA6	NCU06606	PenchWisc1_59468	SJ02523	Q10215
	O64698_AT2G34490	AN2332	A2QJB7	NCU06613	PenchWisc1_59499	SJ02529	Q10217
	O64749_AT2G34850	AN2334	A2QJD3	NCU06619	PenchWisc1_59506	SJ02530	Q10231
	O64753_AT2G34890	AN2336	A2QJD6	NCU06624	PenchWisc1_59508	SJ02531	Q10242
	O64767_AT2G35040	AN2359	A2QJF8	NCU06625	PenchWisc1_59511	SJ02532	Q10245
	O64806_AT2G22950	AN2360	A2QJG4	NCU06652	PenchWisc1_59530	SJ02536	Q10252
	O64879_AT2G44450	AN2361	A2QJH8	NCU06666	PenchWisc1_59567	SJ02537	Q10269
	O64882_AT2G44480	AN2367	A2QJI5	NCU06673	PenchWisc1_59573	SJ02538	Q10270
	O64883_AT2G44490	AN2378	A2QJI6	NCU06694	PenchWisc1_59583	SJ02539	Q10276
	O64886_AT2G44520	AN2402	A2QJI7	NCU06695	PenchWisc1_59598	SJ02540	Q10283
	O64888_AT2G44530	AN2410	A2QJI8	NCU06700	PenchWisc1_59610	SJ02543	Q10289
	O64903_AT5G63310	AN2412	A2QJK2	NCU06714	PenchWisc1_59635	SJ02548	Q10306
	O64989_AT3G50660	AN2424	A2QJM7	NCU06722	PenchWisc1_59639	SJ02559	Q10313
	O65201_AT5G65110	AN2435	A2QJT6	NCU06724	PenchWisc1_59640	SJ02564	Q10318
	O65202_AT4G16760	AN2440	A2QJT7	NCU06727	PenchWisc1_59670	SJ02565	Q10334
	O65261_AT4G00520	AN2452	A2QJV2	NCU06733	PenchWisc1_59673	SJ02566	Q10349
	O65355_AT1G78680	AN2464	A2QJV3	NCU06741	PenchWisc1_59678	SJ02567	Q10355
	O65394_AT1G11880	AN2472	A2QJV4	NCU06761	PenchWisc1_59724	SJ02568	Q10366
	O65396_AT1G11860	AN2476	A2QJW4	NCU06783	PenchWisc1_59746	SJ02571	Q10427
	O65403_AT5G24140	AN2479	A2QJX4	NCU06785	PenchWisc1_59756	SJ02574	Q10438
	O65463_AT4G28540	AN2481	A2QJX8	NCU06803	PenchWisc1_59770	SJ02590	Q10441
	O65545_AT4G31050	AN2497	A2QJY3	NCU06832	PenchWisc1_59774	SJ02618	Q10444
	O65581_AT4G26530	AN2499	A2QK52	NCU06836	PenchWisc1_59783	SJ02625	Q10488
	O65595_AT4G26390	AN2500	A2QK54	NCU06845	PenchWisc1_59787	SJ02643	Q10489
	O65688_AT4G34650	AN2508	A2QK64	NCU06846	PenchWisc1_59797	SJ02644	Q10494
	O65784_AT3G53280	AN2509	A2QK82	NCU06866	PenchWisc1_59802	SJ02661	Q10499
	O65785_AT3G26220	AN2526	A2QKB0	NCU06870	PenchWisc1_59806	SJ02673	Q11120
	O65786_AT3G26280	AN2528	A2QKB7	NCU06871	PenchWisc1_59817	SJ02680	Q1MTQ1
	O65790_AT4G37430	AN2529	A2QKC6	NCU06881	PenchWisc1_59835	SJ02681	Q7LL04
	O65896_AT2G19570	AN2532	A2QKD6	NCU06914	PenchWisc1_59846	SJ02693	Q874R3
	O80458_AT2G23410	AN2547	A2QKD8	NCU06924	PenchWisc1_59847	SJ02694	Q8NIL3
	O80476_AT2G23600	AN2548	A2QKE1	NCU06931	PenchWisc1_59860	SJ02700	Q8NKC2
	O80477_AT2G23610	AN2566	A2QKF4	NCU06970	PenchWisc1_59882	SJ02702	Q8TFH0
	O80505_AT2G44660	AN2576	A2QKF8	NCU06974	PenchWisc1_59889	SJ02704	Q92342
	O80526_AT1G09430	AN2583	A2QKG3	NCU06996	PenchWisc1_59892	SJ02706	Q92350
	O80575_AT2G44050	AN2590	A2QKG7	NCU07001	PenchWisc1_59899	SJ02709	Q92370
	O80585_AT2G44160	AN2594	A2QKH9	NCU07022	PenchWisc1_59902	SJ02711	Q92375
	O80722_AT2G47030	AN2611	A2QKJ4	NCU07053	PenchWisc1_59928	SJ02712	Q96WV0
	O80800_AT1G65290	AN2619	A2QKK3	NCU07082	PenchWisc1_59933	SJ02713	Q96WV1
	O80822_AT2G41480	AN2621	A2QKM8	NCU07101	PenchWisc1_59951	SJ02714	Q96WW6
	O80840_AT2G45790	AN2622	A2QKP0	NCU07140	PenchWisc1_59956	SJ02718	Q9C0U6
	O80852_AT2G30860	AN2623	A2QKP7	NCU07143	PenchWisc1_59969	SJ02719	Q9C0V7
	O80874_AT2G29990	AN2638	A2QKR5	NCU07156	PenchWisc1_59971	SJ02722	Q9C0W1
	O80889_AT2G32520	AN2655	A2QKR8	NCU07165	PenchWisc1_59976	SJ02723	Q9C0Y4
	O80912_AT2G38390	AN2666	A2QKU7	NCU07169	PenchWisc1_59980	SJ02725	Q9C0Y9
	O80937_AT2G37690	AN2688	A2QKV0	NCU07170	PenchWisc1_60019	SJ02727	Q9C100
	O80952_AT2G39290	AN2697	A2QKW7	NCU07188	PenchWisc1_60030	SJ02730	Q9C102
	O80988_AT2G26080	AN2709	A2QKZ5	NCU07190	PenchWisc1_60054	SJ02745	Q9C104
	O81014_AT2G26930	AN2719	A2QL00	NCU07199	PenchWisc1_60081	SJ02746	Q9C105
	O81027_AT2G26800	AN2727	A2QL11	NCU07205	PenchWisc1_60082	SJ02751	Q9C1W3
	O81053_AT2G03210	AN2733	A2QL16	NCU07281	PenchWisc1_60092	SJ02764	Q9C1W8
	O81108_AT4G37640	AN2745	A2QL21	NCU07300	PenchWisc1_60099	SJ02769	Q9C1X2
	O81770_AT4G31780	AN2762	A2QL25	NCU07309	PenchWisc1_60108	SJ02774	Q9HDU2
	O81772_AT4G31760	AN2766	A2QL41	NCU07334	PenchWisc1_60113	SJ02782	Q9HDU3
	O81852_AT4G19710	AN2774	A2QL45	NCU07340	PenchWisc1_60123	SJ02783	Q9HDU4
	O81884_AT4G33670	AN2777	A2QL47	NCU07362	PenchWisc1_60146	SJ02784	Q9HDU5
	O82200_AT2G19800	AN2778	A2QL53	NCU07366	PenchWisc1_60147	SJ02790	Q9HDV0
	O82209_AT2G19680	AN2786	A2QL61	NCU07375	PenchWisc1_60154	SJ02792	Q9HDV6
	O82210_AT2G19670	AN2787	A2QL93	NCU07413	PenchWisc1_60157	SJ02793	Q9HDW1
	O82238_AT2G47690	AN2789	A2QL98	NCU07442	PenchWisc1_60178	SJ02796	Q9HDW9
	O82267_AT2G31170	AN2793	A2QLC6	NCU07446	PenchWisc1_60181	SJ02798	Q9HDX2
	O82330_AT2G03760	AN2800	A2QLG4	NCU07451	PenchWisc1_60186	SJ02801	Q9HDX3
	O82399_AT2G22780	AN2815	A2QLI1	NCU07456	PenchWisc1_60192	SJ02803	Q9HDX8
	O82413_AT3G46100	AN2824	A2QLJ2	NCU07458	PenchWisc1_60230	SJ02804	Q9HDX9
	O82567_AT1G13560	AN2830	A2QLK3	NCU07465	PenchWisc1_60235	SJ02805	Q9HDZ0
	O82597_AT4G01480	AN2835	A2QLK4	NCU07483	PenchWisc1_60242	SJ02811	Q9HE06
	O82613_AT4G10320	AN2846	A2QLL3	NCU07550	PenchWisc1_60339	SJ02814	Q9HE08
	O82616_AT4G10260	AN2856	A2QLL9	NCU07564	PenchWisc1_60350	SJ02815	Q9HE15
	O82629_AT4G23710	AN2860	A2QLM4	NCU07578	PenchWisc1_60399	SJ02816	Q9HFE4
	O82647_AT4G33070	AN2867	A2QLN2	NCU07607	PenchWisc1_60443	SJ02821	Q9P324
	O82662_AT2G20420	AN2873	A2QLN7	NCU07608	PenchWisc1_60471	SJ02822	Q9P377
	O82663_AT5G66760	AN2875	A2QLR5	NCU07620	PenchWisc1_60473	SJ02824	Q9P381
	O82730_AT5G20410	AN2882	A2QLU0	NCU07659	PenchWisc1_60474	SJ02830	Q9P3E3
	O82737_AT4G22870	AN2896	A2QLU8	NCU07681	PenchWisc1_60485	SJ02832	Q9P3E7
	O82768_AT1G31860	AN2900	A2QLW1	NCU07682	PenchWisc1_60488	SJ02834	Q9P3V6
	O82782_AT2G36230	AN2901	A2QLW5	NCU07690	PenchWisc1_60500	SJ02841	Q9P6I0
	O82793_AT2G46860	AN2909	A2QLW6	NCU07697	PenchWisc1_60506	SJ02842	Q9P6I2
	O82796_AT1G18640	AN2910	A2QLW8	NCU07719	PenchWisc1_60512	SJ02843	Q9P6I5
	P05466_AT2G45300	AN2914	A2QLW9	NCU07725	PenchWisc1_60539	SJ02846	Q9P6I7
	P06525_AT1G77120	AN2916	A2QLY0	NCU07732	PenchWisc1_60569	SJ02850	Q9P6I8
	P09468_ARTHCP028	AN2930	A2QLY1	NCU07741	PenchWisc1_60571	SJ02856	Q9P6I9
	P0C5B6_AT1G20480	AN2947	A2QLZ1	NCU07742	PenchWisc1_60580	SJ02858	Q9P6J1
	P0CAN7_AT1G64200	AN2951	A2QM22	NCU07754	PenchWisc1_60586	SJ02860	Q9P6J3
	P0CC32_ARTHCP068	AN2967	A2QM49	NCU07755	PenchWisc1_60592	SJ02861	Q9P6J4
	P0CJ42_AT4G16730	AN2970	A2QM50	NCU07756	PenchWisc1_60594	SJ02866	Q9P6J6
	P0CZ23_AT1G06290	AN2981	A2QM70	NCU07760	PenchWisc1_60625	SJ02868	Q9P6J8
	P0DI07_AT1G71920	AN2998	A2QM71	NCU07768	PenchWisc1_60647	SJ02869	Q9P6N5
	P0DI76_AT3G25830	AN2999	A2QM77	NCU07773	PenchWisc1_60657	SJ02870	Q9P6Q2
	P0DI77_AT3G25830	AN3006	A2QM81	NCU07774	PenchWisc1_60659	SJ02871	Q9P6Q5
	P0DKH2_AT3G27060	AN3058	A2QM95	NCU07807	PenchWisc1_60665	SJ02880	Q9P6Q6
	P0DKI3_AT1G07450	AN3059	A2QM96	NCU07820	PenchWisc1_60676	SJ02885	Q9P772
	P10795_AT1G67090	AN3104	A2QMA0	NCU07836	PenchWisc1_60700	SJ02902	Q9P777
	P10796_AT5G38430	AN3134	A2QMB4	NCU07849	PenchWisc1_60704	SJ02903	Q9P782
	P10797_AT5G38420	AN3150	A2QMF0	NCU07853	PenchWisc1_60709	SJ02907	Q9P786
	P10798_AT5G38410	AN3156	A2QMF3	NCU07865	PenchWisc1_60714	SJ02909	Q9P791
	P11574_AT1G76030	AN3161	A2QMF9	NCU07884	PenchWisc1_60721	SJ02910	Q9P7C3
	P13114_AT5G13930	AN3175	A2QMG8	NCU07887	PenchWisc1_60722	SJ02916	Q9P7C9
	P14671_AT5G54810	AN3194	A2QMH0	NCU07898	PenchWisc1_60723	SJ02917	Q9P7D4
	P14891_AT1G76490	AN3197	A2QMH3	NCU07914	PenchWisc1_60739	SJ02918	Q9P7E3
	P16127_AT4G18480	AN3206	A2QMI1	NCU07926	PenchWisc1_60761	SJ02922	Q9P7F1
	P17597_AT3G48560	AN3223	A2QMI3	NCU07930	PenchWisc1_60765	SJ02923	Q9P7F2
	P19171_AT3G12500	AN3228	A2QML0	NCU07931	PenchWisc1_60769	SJ02926	Q9P7F8
	P19172_AT5G24090	AN3235	A2QML7	NCU07937	PenchWisc1_60779	SJ02929	Q9P7G9
	P19366_ARTHCP029	AN3236	A2QMM4	NCU07941	PenchWisc1_60790	SJ02934	Q9P7I2
	P19456_AT4G30190	AN3249	A2QMN9	NCU07944	PenchWisc1_60794	SJ02939	Q9P7K3
	P20431_AT5G57350	AN3252	A2QMP5	NCU07974	PenchWisc1_60798	SJ02940	Q9P7K9
	P20649_AT2G18960	AN3255	A2QMS0	NCU07982	PenchWisc1_60803	SJ02946	Q9P7L3
	P21216_AT2G18230	AN3276	A2QMS4	NCU07987	PenchWisc1_60807	SJ02952	Q9P7L4
	P22197_AT4G26520	AN3277	A2QMS6	NCU08005	PenchWisc1_60809	SJ02953	Q9P7L5
	P24101_AT3G49110	AN3278	A2QMT9	NCU08027	PenchWisc1_60815	SJ02954	Q9P7L6
	P24102_AT2G38380	AN3291	A2QMU8	NCU08035	PenchWisc1_60818	SJ02965	Q9P7M9
	P25269_AT4G27070	AN3296	A2QMY6	NCU08052	PenchWisc1_60866	SJ02966	Q9P7P0
	P25696_AT2G36530	AN3307	A2QMZ0	NCU08058	PenchWisc1_60880	SJ02976	Q9P7P7
	P25697_AT1G32060	AN3312	A2QMZ4	NCU08114	PenchWisc1_60935	SJ02977	Q9P7P8
	P25819_AT4G35090	AN3332	A2QN05	NCU08133	PenchWisc1_60940	SJ02978	Q9P7Q1
	P25851_AT3G54050	AN3355	A2QN18	NCU08145	PenchWisc1_60941	SJ02980	Q9P7R0
	P25856_AT3G26650	AN3360	A2QN19	NCU08152	PenchWisc1_60956	SJ02993	Q9P7T1
	P25857_AT1G42970	AN3378	A2QN29	NCU08162	PenchWisc1_60964	SJ03000	Q9P7U1
	P25858_AT3G04120	AN3380	A2QN36	NCU08180	PenchWisc1_60970	SJ03004	Q9P7U2
	P26288_ARTHCP074	AN3381	A2QN37	NCU08195	PenchWisc1_60996	SJ03005	Q9P7V4
	P26289_ARTHCP076	AN3388	A2QN67	NCU08216	PenchWisc1_61001	SJ03010	Q9P7W2
	P27140_AT3G01500	AN3389	A2QN74	NCU08227	PenchWisc1_61023	SJ03013	Q9P7X8
	P27450_AT4G35600	AN3390	A2QN92	NCU08228	PenchWisc1_61029	SJ03015	Q9P7Y7
	P28297_AT3G21720	AN3419	A2QNA5	NCU08272	PenchWisc1_61036	SJ03022	Q9UQW6
	P29388_ARTHMP006	AN3431	A2QNB0	NCU08280	PenchWisc1_61039	SJ03027	Q9UQW9
	P29976_AT4G39980	AN3449	A2QNB4	NCU08287	PenchWisc1_61042	SJ03029	Q9UQX0
	P30184_AT2G24200	AN3456	A2QND4	NCU08291	PenchWisc1_61047	SJ03044	Q9UR34
	P31166_AT1G27450	AN3459	A2QNG7	NCU08313	PenchWisc1_61048	SJ03047	Q9URM2
	P31414_AT1G15690	AN3464	A2QNN3	NCU08325	PenchWisc1_61050	SJ03048	Q9URU6
	P32068_AT5G05730	AN3488	A2QNN6	NCU08326	PenchWisc1_61054	SJ03055	Q9URV1
	P32069_AT2G29690	AN3494	A2QNP1	NCU08336	PenchWisc1_61076	SJ03056	Q9URW9
	P32962_AT3G44300	AN3499	A2QNQ5	NCU08352	PenchWisc1_61083	SJ03058	Q9URX0
	P33157_AT3G57260	AN3504	A2QNQ9	NCU08377	PenchWisc1_61134	SJ03059	Q9URX7
	P33207_AT1G24360	AN3505	A2QNS6	NCU08384	PenchWisc1_61166	SJ03060	Q9URY4
	P34795_AT5G42740	AN3521	A2QNU9	NCU08398	PenchWisc1_61173	SJ03061	Q9URY5
	P34802_AT4G36810	AN3522	A2QNV2	NCU08409	PenchWisc1_61188	SJ03062	Q9URZ0
	P34881_AT5G49160	AN3531	A2QNW9	NCU08439	PenchWisc1_61202	SJ03066	Q9URZ1
	P35510_AT2G37040	AN3537	A2QNX6	NCU08441	PenchWisc1_61222	SJ03069	Q9URZ7
	P36428_AT1G50200	AN3556	A2QP29	NCU08471	PenchWisc1_61225	SJ03071	Q9US04
	P37271_AT5G17230	AN3569	A2QP33	NCU08515	PenchWisc1_61228	SJ03081	Q9US14
	P38025_AT3G21110	AN3581	A2QP46	NCU08516	PenchWisc1_61235	SJ03082	Q9US27
	P38418_AT3G45140	AN3591	A2QP98	NCU08535	PenchWisc1_61251	SJ03083	Q9US33
	P38605_AT2G07050	AN3593	A2QPB9	NCU08549	PenchWisc1_61257	SJ03090	Q9US34
	P41088_AT3G55120	AN3602	A2QPC7	NCU08561	PenchWisc1_61262	SJ03096	Q9US35
	P42043_AT5G26030	AN3611	A2QPE6	NCU08568	PenchWisc1_61270	SJ03100	Q9US38
	P42339_AT1G60490	AN3634	A2QPE9	NCU08661	PenchWisc1_61285	SJ03101	Q9US47
	P42737_AT5G14740	AN3639	A2QPF3	NCU08671	PenchWisc1_61295	SJ03106	Q9US53
	P42738_AT3G29200	AN3641	A2QPG5	NCU08685	PenchWisc1_61296	SJ03110	Q9US55
	P42770_AT3G54660	AN3672	A2QPI5	NCU08687	PenchWisc1_61299	SJ03114	Q9USJ1
	P42799_AT5G63570	AN3695	A2QPJ6	NCU08703	PenchWisc1_61348	SJ03118	Q9USJ5
	P42801_AT4G39800	AN3700	A2QPM1	NCU08743	PenchWisc1_61350	SJ03124	Q9USK0
	P42804_AT1G58290	AN3701	A2QPN3	NCU08752	PenchWisc1_61353	SJ03139	Q9USK2
	P43256_AT2G17370	AN3727	A2QPQ8	NCU08755	PenchWisc1_61359	SJ03147	Q9USK7
	P43288_AT5G26751	AN3728	A2QPS5	NCU08760	PenchWisc1_61361	SJ03148	Q9USL3
	P43298_AT1G66150	AN3729	A2QPS6	NCU08762	PenchWisc1_61369	SJ03166	Q9USL6
	P45724_AT3G53260	AN3748	A2QPT4	NCU08791	PenchWisc1_61375	SJ03167	Q9USM6
	P45725_AT5G04230	AN3757	A2QPX8	NCU08828	PenchWisc1_61378	SJ03169	Q9USN5
	P46010_AT3G44320	AN3759	A2QPY6	NCU08877	PenchWisc1_61390	SJ03172	Q9USP2
	P46011_AT5G22300	AN3778	A2QQ06	NCU08888	PenchWisc1_61394	SJ03173	Q9USP8
	P46086_AT5G27450	AN3779	A2QQ22	NCU08894	PenchWisc1_61398	SJ03174	Q9USQ6
	P46248_AT4G31990	AN3787	A2QQ25	NCU08898	PenchWisc1_61399	SJ03188	Q9USQ7
	P46416_AT5G27380	AN3817	A2QQ41	NCU08924	PenchWisc1_61416	SJ03192	Q9USR1
	P46637_AT4G08900	AN3824	A2QQ49	NCU08925	PenchWisc1_61420	SJ03193	Q9USS0
	P46643_AT2G30970	AN3829	A2QQ52	NCU08927	PenchWisc1_61422	SJ03194	Q9USU5
	P46644_AT5G11520	AN3830	A2QQ63	NCU08928	PenchWisc1_61431	SJ03195	Q9USY1
	P46645_AT5G19550	AN3837	A2QQ66	NCU08930	PenchWisc1_61434	SJ03199	Q9USZ8
	P46646_AT1G62800	AN3839	A2QQ71	NCU08940	PenchWisc1_61435	SJ03200	Q9UT19
	P47996_AT1G79470	AN3840	A2QQ75	NCU08941	PenchWisc1_61439	SJ03206	Q9UT20
	P47999_AT2G43750	AN3846	A2QQ92	NCU08947	PenchWisc1_61487	SJ03217	Q9UT25
	P48422_AT5G58860	AN3855	A2QQB3	NCU08976	PenchWisc1_61489	SJ03218	Q9UT28
	P48491_AT3G55440	AN3869	A2QQB4	NCU08982	PenchWisc1_61491	SJ03219	Q9UT29
	P48523_AT3G19450	AN3870	A2QQB9	NCU08998	PenchWisc1_61493	SJ03220	Q9UT35
	P49040_AT5G20830	AN3894	A2QQC0	NCU09002	PenchWisc1_61505	SJ03221	Q9UT36
	P49062_AT1G02790	AN3901	A2QQH3	NCU09041	PenchWisc1_61509	SJ03223	Q9UT44
	P49063_AT3G07850	AN3913	A2QQJ1	NCU09058	PenchWisc1_61514	SJ03226	Q9UT53
	P49077_AT3G20330	AN3916	A2QQK5	NCU09090	PenchWisc1_61515	SJ03227	Q9UT59
	P49078_AT3G47340	AN3920	A2QQM0	NCU09111	PenchWisc1_61518	SJ03230	Q9UT60
	P49243_AT1G62640	AN3954	A2QQM8	NCU09115	PenchWisc1_61520	SJ03239	Q9UT74
	P49294_AT1G09940	AN3963	A2QQP9	NCU09116	PenchWisc1_61530	SJ03240	Q9UT75
	P49572_AT2G04400	AN3964	A2QQQ6	NCU09119	PenchWisc1_61531	SJ03241	Q9UT77
	P50318_AT1G56190	AN3965	A2QQQ7	NCU09135	PenchWisc1_61534	SJ03254	Q9UT88
	P50651_AT3G23580	AN3973	A2QQT2	NCU09183	PenchWisc1_61558	SJ03258	Q9UT98
	P51102_AT5G42800	AN3975	A2QQT8	NCU09192	PenchWisc1_61559	SJ03262	Q9UTA8
	P52032_AT2G25080	AN3982	A2QQU4	NCU09230	PenchWisc1_61626	SJ03263	Q9UTA9
	P52420_AT1G09830	AN3996	A2QQV6	NCU09233	PenchWisc1_61629	SJ03269	Q9UTB2
	P52422_AT1G31220	AN4003	A2QQX9	NCU09264	PenchWisc1_61660	SJ03270	Q9UTB5
	P52577_AT1G75280	AN4011	A2QQY0	NCU09299	PenchWisc1_61669	SJ03278	Q9UTC5
	P52839_AT2G03760	AN4029	A2QR09	NCU09304	PenchWisc1_61670	SJ03279	Q9UTD0
	P52901_AT1G59900	AN4031	A2QR17	NCU09320	PenchWisc1_61675	SJ03282	Q9UTE2
	P53665_AT2G44620	AN4039	A2QR53	NCU09324	PenchWisc1_61680	SJ03285	Q9UTE4
	P53799_AT4G34640	AN4058	A2QR71	NCU09371	PenchWisc1_61697	SJ03297	Q9UTG1
	P54873_AT4G11820	AN4059	A2QRA0	NCU09460	PenchWisc1_61699	SJ03300	Q9UTG3
	P54888_AT3G55610	AN4061	A2QRA5	NCU09463	PenchWisc1_61709	SJ03311	Q9UTG6
	P54904_AT5G14800	AN4081	A2QRA6	NCU09477	PenchWisc1_61728	SJ03315	Q9UTI0
	P54967_AT2G43360	AN4082	A2QRC9	NCU09497	PenchWisc1_61768	SJ03316	Q9UTI6
	P54968_AT3G02875	AN4094	A2QRD2	NCU09545	PenchWisc1_61771	SJ03320	Q9UTI7
	P54969_AT5G56650	AN4108	A2QRF0	NCU09553	PenchWisc1_61775	SJ03332	Q9UTJ2
	P55217_AT3G01120	AN4135	A2QRG6	NCU09564	PenchWisc1_61778	SJ03333	Q9UTJ7
	P55228_AT5G48300	AN4151	A2QRH6	NCU09565	PenchWisc1_61779	SJ03336	Q9UTK3
	P55229_AT5G19220	AN4153	A2QRI3	NCU09567	PenchWisc1_61782	SJ03340	Q9UTL3
	P55230_AT1G27680	AN4159	A2QRJ6	NCU09594	PenchWisc1_61792	SJ03341	Q9UTM8
	P55231_AT4G39210	AN4174	A2QRK4	NCU09621	PenchWisc1_61799	SJ03344	Q9UTN7
	P55826_AT4G01690	AN4199	A2QRM6	NCU09643	PenchWisc1_61801	SJ03348	Q9UTN9
	P56751_ARTHCP027	AN4201	A2QRN0	NCU09680	PenchWisc1_61815	SJ03349	Q9UTQ0
	P56752_ARTHCP071	AN4208	A2QRP9	NCU09692	PenchWisc1_61819	SJ03350	Q9UTQ1
	P56753_ARTHCP080	AN4228	A2QRR6	NCU09705	PenchWisc1_61832	SJ03359	Q9UTQ4
	P56754_ARTHCP025	AN4230	A2QRU1	NCU09715	PenchWisc1_61835	SJ03366	Q9UTQ8
	P56755_ARTHCP078	AN4234	A2QRU8	NCU09747	PenchWisc1_61864	SJ03368	Q9UU87
	P56756_ARTHCP026	AN4245	A2QRW1	NCU09758	PenchWisc1_61868	SJ03370	Q9UU88
	P56757_ARTHCP007	AN4255	A2QRZ7	NCU09770	PenchWisc1_61870	SJ03371	Q9UU89
	P56758_ARTHCP010	AN4258	A2QS02	NCU09789	PenchWisc1_61905	SJ03386	Q9UUA6
	P56759_ARTHCP008	AN4268	A2QS09	NCU09792	PenchWisc1_61908	SJ03392	Q9UUB1
	P56760_ARTHCP009	AN4286	A2QS10	NCU09810	PenchWisc1_61912	SJ03397	Q9UUB4
	P57106_AT5G43330	AN4288	A2QS18	NCU09817	PenchWisc1_61933	SJ03402	Q9UUE1
	P57720_AT1G48850	AN4290	A2QS22	NCU09821	PenchWisc1_61938	SJ03406	Q9UUE6
	P57750_AT5G18070	AN4301	A2QS26	NCU09844	PenchWisc1_61962	SJ03410	Q9UUF2
	P57751_AT5G17310	AN4303	A2QS27	NCU09862	PenchWisc1_61969	SJ03411	Q9UUG0
	P57792_AT1G26130	AN4305	A2QS58	NCU09864	PenchWisc1_61981	SJ03414	Q9UUH3
	P58045_AT5G24960	AN4323	A2QSA5	NCU09873	PenchWisc1_61986	SJ03418	Q9UUH4
	P58046_AT5G24950	AN4332	A2QSC2	NCU09885	PenchWisc1_61990	SJ03419	Q9UUJ9
	P58049_AT5G25120	AN4345	A2QSD5	NCU09892	PenchWisc1_62009	SJ03435	Q9UUK7
	P58050_AT5G25140	AN4348	A2QSJ0	NCU09896	PenchWisc1_62029	SJ03437	Q9Y6Z9
	P58051_AT5G25180	AN4355	A2QSJ2	NCU09897	PenchWisc1_62030	SJ03446	Q9Y704
	P58766_AT5G25370	AN4371	A2QSJ4	NCU09909	PenchWisc1_62033	SJ03463	Q9Y7J0
	P59120_AT5G19880	AN4376	A2QSK1	NCU09911	PenchWisc1_62040	SJ03464	Q9Y7K1
	P59228_AT1G19910	AN4382	A2QSL7	NCU09930	PenchWisc1_62053	SJ03475	Q9Y7K8
	P59229_AT1G75630	AN4384	A2QSS7	NCU10007	PenchWisc1_62098	SJ03479	Q9Y7L7
	P60112_ARTHMP094	AN4385	A2QSV7	NCU10008	PenchWisc1_62100	SJ03480	Q9Y7M1
	P60497_ARTHMP024	AN4388	A2QSY0	NCU10021	PenchWisc1_62105	SJ03481	Q9Y7M3
	P68209_AT5G08300	AN4393	A2QSZ0	NCU10042	PenchWisc1_62117	SJ03483	Q9Y7N4
	P83483_AT5G08670	AN4395	A2QSZ7	NCU10044	PenchWisc1_62131	SJ03499	Q9Y7N6
	P83483_AT5G08690	AN4401	A2QT19	NCU10048	PenchWisc1_62141	SJ03509	Q9Y7P2
	P83484_AT5G08690	AN4414	A2QT29	NCU10053	PenchWisc1_62143	SJ03511	Q9Y7P3
	P92533_ARTHMP086	AN4415	A2QT50	NCU10058	PenchWisc1_62146	SJ03512	Q9Y7R8
	P92533_AT2G07751	AN4430	A2QT68	NCU10106	PenchWisc1_62150	SJ03517	Q9Y7S9
	P92547_ARTHMP098	AN4443	A2QT79	NCU10110	PenchWisc1_62157	SJ03520	Q9Y7T6
	P92549_AT2G07698	AN4462	A2QT87	NCU10220	PenchWisc1_62199	SJ03523	Q9Y7U3
	P92550_AT2G07698	AN4463	A2QT93	NCU10292	PenchWisc1_62201	SJ03529	Q9Y7X5
	P92558_AT2G07785	AN4464	A2QT99	NCU10359	PenchWisc1_62230	SJ03530	Q9Y7Y8
	P92563_ARTHMP026	AN4503	A2QTA0	NCU10400	PenchWisc1_62233	SJ03534	Q9Y7Z3
	P92939_AT1G07810	AN4531	A2QTA3	NCU10468	PenchWisc1_62234	SJ03542	Q9Y7Z9
	P92994_AT2G30490	AN4538	A2QTB6	NCU10506	PenchWisc1_62238	SJ03546	Q9Y802
	P93008_AT2G33730	AN4541	A2QTC0	NCU10675	PenchWisc1_62251	SJ03551	Q9Y806
	P93018_AT2G33840	AN4577	A2QTC3	NCU10893	PenchWisc1_62254	SJ03554	Q9Y813
	P93031_AT3G51160	AN4587	A2QTC5	NCU11196	PenchWisc1_62268	SJ03556	Q9Y814
	P93033_AT2G47510	AN4601	A2QTC8	NCU11282	PenchWisc1_62283	SJ03581	Q9Y823
	P93298_ARTHMP035	AN4603	A2QTG8	NCU11286	PenchWisc1_62284	SJ03584
	P93298_AT2G07741	AN4607	A2QTH1	NCU11320	PenchWisc1_62292	SJ03588
	P93306_ARTHMP043	AN4610	A2QTM8	NCU11353	PenchWisc1_62311	SJ03591
	P93313_ARTHMP051	AN4620	A2QTN1	NCU11381	PenchWisc1_62314	SJ03592
	P93732_AT2G14260	AN4625	A2QTN2	NCU11424	PenchWisc1_62321	SJ03594
	P93733_AT2G42010	AN4643	A2QTN4	NCU11451	PenchWisc1_62342	SJ03600
	P93736_AT1G14610	AN4659	A2QTP1	NCU11472	PenchWisc1_62353	SJ03601
	P93819_AT1G04410	AN4687	A2QTQ2	NCU11503	PenchWisc1_62363	SJ03610
	P93832_AT1G80560	AN4688	A2QTR6	NCU11825	PenchWisc1_62367	SJ03623
	P93834_AT2G19860	AN4690	A2QTR7	NCU11903	PenchWisc1_62374	SJ03624
	P93836_AT1G06570	AN4700	A2QTS4	NCU11920	PenchWisc1_62392	SJ03627
	P94111_AT1G74020	AN4709	A2QTU5	NCU11933	PenchWisc1_62396	SJ03632
	P98205_AT5G44240	AN4727	A2QTU8	NCU11963	PenchWisc1_62397	SJ03634
	Q00218_AT4G33510	AN4739	A2QTW0	NCU12050	PenchWisc1_62415	SJ03643
	Q00917_AT5G49190	AN4758	A2QTW5	NCU12052	PenchWisc1_62416	SJ03645
	Q01908_AT4G04640	AN4770	A2QTZ4	NCU12069	PenchWisc1_62423	SJ03647
	Q01909_AT1G15700	AN4772	A2QTZ7	NCU12071	PenchWisc1_62445	SJ03650
	Q02166_AT5G17990	AN4774	A2QU01	NCU_16003	PenchWisc1_62468	SJ03651
	Q04614_ARTHMP058	AN4778	A2QU08	NCU_16004	PenchWisc1_62473	SJ03652
	Q05431_AT1G07890	AN4781	A2QU09	NCU_16006	PenchWisc1_62475	SJ03655
	Q05758_AT3G58610	AN4793	A2QU63	NCU_16007	PenchWisc1_62482	SJ03662
	Q05762_AT2G16370	AN4811	A2QU85	NCU_16013	PenchWisc1_62502	SJ03663
	Q058Q0_AT2G32440	AN4822	A2QU96	NCU_16016	PenchWisc1_62519	SJ03668
	Q06327_AT1G55020	AN4829	A2QUD9	NCU_16019	PenchWisc1_62531	SJ03679
	Q06429_AT3G61510	AN4831	A2QUE4	NCU_16021	PenchWisc1_62532	SJ03681
	Q06850_AT5G04870	AN4843	A2QUE9	NCU_16028	PenchWisc1_62533	SJ03683
	Q07356_AT4G14210	AN4860	A2QUH2		PenchWisc1_62535	SJ03687
	Q08A71_AT3G20020	AN4871	A2QUH5		PenchWisc1_62539	SJ03697
	Q0IGG6_AT4G36450	AN4887	A2QUI6		PenchWisc1_62540	SJ03698
	Q0PCS3_AT3G19210	AN4896	A2QUI7		PenchWisc1_62544	SJ03705
	Q0V7Y9_AT1G71990	AN4906	A2QUJ3		PenchWisc1_62545	SJ03706
	Q0WL72_AT2G41560	AN4914	A2QUK7		PenchWisc1_62548	SJ03714
	Q0WL80_AT1G71220	AN4918	A2QUL5		PenchWisc1_62549	SJ03717
	Q0WLA3_AT2G19110	AN4921	A2QUQ4		PenchWisc1_62553	SJ03718
	Q0WLD2_AT5G18280	AN4923	A2QUQ6		PenchWisc1_62572	SJ03721
	Q0WLE0_AT4G29130	AN4946	A2QUR0		PenchWisc1_62576	SJ03726
	Q0WLF6_AT1G78900	AN4947	A2QUR2		PenchWisc1_62590	SJ03727
	Q0WLG9_AT2G38380	AN4953	A2QUT4		PenchWisc1_62593	SJ03763
	Q0WLI4_AT4G30920	AN4956	A2QUT7		PenchWisc1_62599	SJ03764
	Q0WLJ0_AT5G48880	AN4957	A2QUV3		PenchWisc1_62622	SJ03774
	Q0WLK2_AT5G26830	AN4975	A2QUW5		PenchWisc1_62624	SJ03775
	Q0WLP1_AT1G31910	AN4992	A2QV03		PenchWisc1_62625	SJ03777
	Q0WLQ1_AT2G31170	AN4993	A2QV25		PenchWisc1_62632	SJ03778
	Q0WLQ4_AT1G14520	AN5000	A2QV34		PenchWisc1_62646	SJ03794
	Q0WLT5_AT5G65750	AN5012	A2QV36		PenchWisc1_62663	SJ03795
	Q0WLY6_AT4G15530	AN5016	A2QVC4		PenchWisc1_62665	SJ03809
	Q0WLY8_AT4G29130	AN5021	A2QVC5		PenchWisc1_62679	SJ03816
	Q0WM10_AT5G58330	AN5022	A2QVE6		PenchWisc1_62684	SJ03821
	Q0WM16_AT2G41560	AN5025	A2QVG2		PenchWisc1_62687	SJ03822
	Q0WM21_AT1G02790	AN5028	A2QVH1		PenchWisc1_62699	SJ03824
	Q0WM29_AT2G14170	AN5030	A2QVH2		PenchWisc1_62706	SJ03827
	Q0WM36_AT5G43940	AN5031	A2QVH7		PenchWisc1_62713	SJ03828
	Q0WM57_AT5G08670	AN5053	A2QVI2		PenchWisc1_62719	SJ03836
	Q0WM60_AT1G13210	AN5057	A2QVI8		PenchWisc1_62735	SJ03844
	Q0WM74_AT5G49810	AN5066	A2QVN4		PenchWisc1_62737	SJ03848
	Q0WME3_AT3G55410	AN5075	A2QVQ0		PenchWisc1_62746	SJ03849
	Q0WMF7_AT5G57350	AN5109	A2QVR7		PenchWisc1_62750	SJ03860
	Q0WMH0_AT4G39800	AN5122	A2QVS3		PenchWisc1_62752	SJ03863
	Q0WMP4_AT2G01450	AN5130	A2QVS8		PenchWisc1_62756	SJ03867
	Q0WN17_AT5G63680	AN5134	A2QVT2		PenchWisc1_62760	SJ03879
	Q0WN55_AT3G07960	AN5135	A2QVT9		PenchWisc1_62761	SJ03882
	Q0WN73_AT3G02760	AN5138	A2QVU1		PenchWisc1_62764	SJ03883
	Q0WN75_AT1G69770	AN5159	A2QVW4		PenchWisc1_62765	SJ03885
	Q0WNZ5_AT5G20980	AN5162	A2QVX6		PenchWisc1_62769	SJ03886
	Q0WP70_AT5G20980	AN5166	A2QVZ3		PenchWisc1_62805	SJ03889
	Q0WPE4_AT3G45300	AN5175	A2QW10		PenchWisc1_62834	SJ03901
	Q0WPI4_AT1G09420	AN5178	A2QW26		PenchWisc1_62857	SJ03902
	Q0WPI8_AT4G29900	AN5200	A2QW64		PenchWisc1_62881	SJ03905
	Q0WPP6_AT4G13310	AN5206	A2QW82		PenchWisc1_62882	SJ03909
	Q0WPZ8_AT1G71990	AN5210	A2QWB4		PenchWisc1_62883	SJ03910
	Q0WQF7_AT3G52200	AN5211	A2QWD7		PenchWisc1_62887	SJ03911
	Q0WR11_AT1G80350	AN5228	A2QWD9		PenchWisc1_62888	SJ03913
	Q0WR53_AT1G44970	AN5231	A2QWF3		PenchWisc1_62894	SJ03921
	Q0WR91_AT5G15180	AN5262	A2QWF6		PenchWisc1_62899	SJ03924
	Q0WRA8_AT1G20050	AN5267	A2QWG4		PenchWisc1_62902	SJ03926
	Q0WRI9_AT5G22840	AN5272	A2QWJ7		PenchWisc1_62911	SJ03939
	Q0WRN5_AT2G01450	AN5273	A2QWL3		PenchWisc1_62915	SJ03941
	Q0WRP9_AT4G19710	AN5276	A2QWL4		PenchWisc1_62931	SJ03955
	Q0WRQ2_AT4G16210	AN5281	A2QWN6		PenchWisc1_62940	SJ03963
	Q0WRU1_AT3G47050	AN5318	A2QWR2		PenchWisc1_62947	SJ03964
	Q0WRU5_AT5G22850	AN5321	A2QWR8		PenchWisc1_62952	SJ03965
	Q0WRX6_AT1G34510	AN5346	A2QWS1		PenchWisc1_62970	SJ03966
	Q0WS13_AT4G27070	AN5361	A2QWS7		PenchWisc1_62985	SJ03975
	Q0WSB1_AT2G33840	AN5388	A2QWV4		PenchWisc1_62990	SJ03976
	Q0WSL0_AT5G40760	AN5411	A2QWV9		PenchWisc1_63009	SJ03978
	Q0WSN6_AT2G45440	AN5425	A2QWW1		PenchWisc1_63020	SJ03985
	Q0WSR1_AT1G44820	AN5435	A2QWW3		PenchWisc1_63071	SJ03989
	Q0WSR2_AT1G05260	AN5440	A2QWX7		PenchWisc1_63152	SJ03990
	Q0WSV8_AT1G62800	AN5444	A2QWY8		PenchWisc1_63160	SJ03994
	Q0WT09_AT1G54340	AN5447	A2QWZ4		PenchWisc1_63161	SJ03995
	Q0WT45_AT5G66390	AN5457	A2QX00		PenchWisc1_63162	SJ03999
	Q0WT72_AT4G23710	AN5463	A2QX29		PenchWisc1_63192	SJ04004
	Q0WTC2_AT2G18980	AN5497	A2QX51		PenchWisc1_63193	SJ04008
	Q0WTE6_AT1G63460	AN5513	A2QX52		PenchWisc1_63196	SJ04012
	Q0WTF4_AT4G37400	AN5523	A2QX62		PenchWisc1_63206	SJ04021
	Q0WTI3_AT3G49960	AN5534	A2QX92		PenchWisc1_63208	SJ04022
	Q0WTJ5_AT4G37330	AN5543	A2QXB8		PenchWisc1_63209	SJ04023
	Q0WU93_AT4G37310	AN5563	A2QXC8		PenchWisc1_63217	SJ04031
	Q0WU95_AT1G50430	AN5566	A2QXC9		PenchWisc1_63225	SJ04037
	Q0WUA3_AT1G60600	AN5571	A2QXD1		PenchWisc1_63245	SJ04038
	Q0WUB4_AT5G11380	AN5585	A2QXD3		PenchWisc1_63253	SJ04039
	Q0WUG4_AT5G27380	AN5586	A2QXF1		PenchWisc1_63256	SJ04040
	Q0WUG9_AT5G63310	AN5591	A2QXG1		PenchWisc1_63260	SJ04055
	Q0WUH0_AT3G52940	AN5599	A2QXG4		PenchWisc1_63264	SJ04056
	Q0WUH6_AT1G20630	AN5600	A2QXH4		PenchWisc1_63293	SJ04057
	Q0WUI8_AT5G54810	AN5601	A2QXI0		PenchWisc1_63305	SJ04060
	Q0WUJ1_AT5G03630	AN5604	A2QXJ8		PenchWisc1_63320	SJ04074
	Q0WUL9_AT4G36810	AN5610	A2QXK7		PenchWisc1_63321	SJ04084
	Q0WUN0_AT4G39660	AN5613	A2QXL0		PenchWisc1_63336	SJ04085
	Q0WUP4_AT2G19110	AN5616	A2QXM6		PenchWisc1_63356	SJ04089
	Q0WUP7_AT1G48850	AN5626	A2QXM7		PenchWisc1_63369	SJ04091
	Q0WUR5_AT4G33240	AN5629	A2QXN8		PenchWisc1_63381	SJ04092
	Q0WUS4_AT2G22780	AN5634	A2QXP1		PenchWisc1_63401	SJ04093
	Q0WUV6_AT3G52880	AN5644	A2QXP5		PenchWisc1_63409	SJ04098
	Q0WUW5_AT1G63380	AN5646	A2QXP8		PenchWisc1_63419	SJ04101
	Q0WUX7_AT1G50110	AN5655	A2QXX9		PenchWisc1_63424	SJ04102
	Q0WV84_AT3G15730	AN5669	A2QXZ2		PenchWisc1_63481	SJ04115
	Q0WVA3_AT1G12840	AN5698	A2QY09		PenchWisc1_63500	SJ04123
	Q0WVH4_AT1G67090	AN5731	A2QY17		PenchWisc1_63506	SJ04136
	Q0WVI3_AT3G54440	AN5746	A2QY36		PenchWisc1_63507	SJ04148
	Q0WVN2_AT3G26310	AN5751	A2QY44		PenchWisc1_63530	SJ04162
	Q0WVW7_AT1G27880	AN5797	A2QY59		PenchWisc1_63558	SJ04175
	Q0WVX1_AT5G22130	AN5799	A2QY66		PenchWisc1_63571	SJ04176
	Q0WW11_AT4G32770	AN5812	A2QY74		PenchWisc1_63574	SJ04177
	Q0WW21_AT4G14090	AN5817	A2QY81		PenchWisc1_63602	SJ04179
	Q0WW25_AT5G04140	AN5838	A2QY97		PenchWisc1_63617	SJ04180
	Q0WW83_AT5G57850	AN5842	A2QYB2		PenchWisc1_63626	SJ04182
	Q0WW90_AT5G26030	AN5843	A2QYC6		PenchWisc1_63633	SJ04183
	Q0WW95_AT2G43750	AN5861	A2QYD8		PenchWisc1_63636	SJ04184
	Q0WWB3_AT2G33040	AN5867	A2QYE0		PenchWisc1_63659	SJ04185
	Q0WWD3_AT3G58730	AN5877	A2QYF2		PenchWisc1_63664	SJ04188
	Q0WWD6_AT4G22880	AN5884	A2QYF7		PenchWisc1_63693	SJ04189
	Q0WWE9_AT3G21720	AN5885	A2QYI7		PenchWisc1_63707	SJ04204
	Q0WWI1_AT1G15690	AN5886	A2QYJ0		PenchWisc1_63718	SJ04205
	Q0WWK6_AT5G57655	AN5887	A2QYL5		PenchWisc1_63724	SJ04206
	Q0WWL8_AT4G37870	AN5888	A2QYM0		PenchWisc1_63725	SJ04208
	Q0WWM2_AT4G26970	AN5894	A2QYN6		PenchWisc1_63734	SJ04223
	Q0WWW1_AT1G29880	AN5916	A2QYQ2		PenchWisc1_63767	SJ04225
	Q0WWW3_AT5G28840	AN5918	A2QYR5		PenchWisc1_63770	SJ04229
	Q0WWW4_AT4G17260	AN5919	A2QYS0		PenchWisc1_63771	SJ04240
	Q0WWY4_AT4G00720	AN5939	A2QYT5		PenchWisc1_63783	SJ04242
	Q0WX01_AT5G07440	AN5957	A2QYU7		PenchWisc1_63787	SJ04243
	Q147P9_AT5G10050	AN5959	A2QYV9		PenchWisc1_63802	SJ04245
	Q15KI9_AT1G68890	AN5973	A2QYW4		PenchWisc1_63808	SJ04251
	Q1EBW2_AT5G19550	AN5975	A2QYX1		PenchWisc1_63814	SJ04253
	Q1EBW5_AT2G04400	AN5977	A2QYX5		PenchWisc1_63819	SJ04254
	Q1ECR6_AT4G23900	AN5984	A2QYZ6		PenchWisc1_63823	SJ04255
	Q1G1A4_AT3G45130	AN5990	A2QZ12		PenchWisc1_63857	SJ04262
	Q1H5A3_AT5G18170	AN5994	A2QZ81		PenchWisc1_63861	SJ04267
	Q1JPL4_AT4G28220	AN5999	A2QZ87		PenchWisc1_63883	SJ04268
	Q1LYZ1_AT3G44300	AN6002	A2QZ94		PenchWisc1_63905	SJ04271
	Q1PDU6_AT5G19880	AN6014	A2QZB3		PenchWisc1_63914	SJ04279
	Q1PE48_AT4G26770	AN6028	A2QZE7		PenchWisc1_63915	SJ04280
	Q1PEB0_AT4G08800	AN6032	A2QZG1		PenchWisc1_63946	SJ04302
	Q1PEH3_AT3G48540	AN6037	A2QZK2		PenchWisc1_63952	SJ04308
	Q1PFB6_AT1G80660	AN6055	A2QZL2		PenchWisc1_63972	SJ04313
	Q24JJ0_AT2G43360	AN6075	A2QZL7		PenchWisc1_63979	SJ04314
	Q24JM2_AT1G19910	AN6078	A2QZN0		PenchWisc1_63988	SJ04318
	Q24JM5_AT5G40150	AN6113	A2QZN9		PenchWisc1_64030	SJ04321
	Q2QKD2_AT5G04620	AN6124	A2QZP8		PenchWisc1_64046	SJ04322
	Q2V3P9_AT3G52300	AN6126	A2QZQ2		PenchWisc1_64056	SJ04324
	Q2V4F3_AT1G64200	AN6133	A2QZR9		PenchWisc1_64068	SJ04334
	Q2V4M4_AT1G20620	AN6141	A2QZS7		PenchWisc1_64091	SJ04335
	Q2V4P2_AT1G10070	AN6151	A2QZX7		PenchWisc1_64099	SJ04336
	Q304C3_ARTHMP094	AN6155	A2R034		PenchWisc1_64105	SJ04338
	Q37001_AT5G65800	AN6157	A2R043		PenchWisc1_64132	SJ04340
	Q37165_ARTHCP079	AN6162	A2R050		PenchWisc1_64170	SJ04342
	Q38799_AT5G50850	AN6168	A2R068		PenchWisc1_64173	SJ04365
	Q38802_AT4G02780	AN6182	A2R073		PenchWisc1_64174	SJ04371
	Q38812_AT1G76490	AN6189	A2R076		PenchWisc1_64208	SJ04385
	Q38833_AT3G51820	AN6215	A2R088		PenchWisc1_64216	SJ04389
	Q38854_AT4G15560	AN6251	A2R096		PenchWisc1_64233	SJ04393
	Q38862_AT2G22240	AN6276	A2R097		PenchWisc1_64239	SJ04395
	Q38869_AT4G09570	AN6279	A2R0C6		PenchWisc1_64241	SJ04397
	Q38872_AT2G17290	AN6332	A2R0H8		PenchWisc1_64248	SJ04408
	Q38882_AT3G15730	AN6338	A2R0K7		PenchWisc1_64249	SJ04411
	Q38893_AT3G04870	AN6346	A2R0L0		PenchWisc1_64259	SJ04413
	Q38929_AT5G16440	AN6366	A2R0L6		PenchWisc1_64260	SJ04414
	Q38932_AT5G57030	AN6368	A2R0M0		PenchWisc1_64266	SJ04415
	Q38933_AT3G10230	AN6402	A2R0M8		PenchWisc1_64275	SJ04416
	Q38944_AT2G38050	AN6424	A2R0R4		PenchWisc1_64301	SJ04417
	Q38946_AT5G07440	AN6433	A2R0S6		PenchWisc1_64303	SJ04418
	Q38970_AT1G36160	AN6435	A2R0T0		PenchWisc1_64320	SJ04425
	Q38983_AT2G38910	AN6439	A2R0U3		PenchWisc1_64324	SJ04428
	Q39010_AT2G30980	AN6447	A2R0U4		PenchWisc1_64333	SJ04429
	Q39011_AT4G18710	AN6463	A2R0X3		PenchWisc1_64346	SJ04441
	Q39016_AT1G35670	AN6476	A2R108		PenchWisc1_64356	SJ04442
	Q39017_AT5G07920	AN6488	A2R113		PenchWisc1_64364	SJ04443
	Q39034_AT5G19890	AN6490	A2R120		PenchWisc1_64365	SJ04445
	Q39041_AT1G12240	AN6493	A2R157		PenchWisc1_64370	SJ04447
	Q39050_AT4G14340	AN6496	A2R162		PenchWisc1_64374	SJ04451
	Q39052_AT5G43320	AN6520	A2R190		PenchWisc1_64382	SJ04468
	Q39078_AT4G39640	AN6521	A2R193		PenchWisc1_64383	SJ04472
	Q39080_AT1G32210	AN6525	A2R1B0		PenchWisc1_64407	SJ04474
	Q39085_AT3G19820	AN6530	A2R1C1		PenchWisc1_64438	SJ04477
	Q39103_AT1G15550	AN6536	A2R1E3		PenchWisc1_64471	SJ04484
	Q39110_AT4G25420	AN6555	A2R1F3		PenchWisc1_64472	SJ04490
	Q39111_AT5G51810	AN6577	A2R1F8		PenchWisc1_64497	SJ04492
	Q39112_AT5G07200	AN6580	A2R1I0		PenchWisc1_64511	SJ04494
	Q39161_AT2G15620	AN6606	A2R1K9		PenchWisc1_64513	SJ04502
	Q39192_AT3G50500	AN6610	A2R1N3		PenchWisc1_64518	SJ04504
	Q39193_AT5G66880	AN6638	A2R1P2		PenchWisc1_64523	SJ04515
	Q39208_AT3G02580	AN6643	A2R1P3		PenchWisc1_64540	SJ04530
	Q39230_AT5G27470	AN6644	A2R1P5		PenchWisc1_64554	SJ04535
	Q39243_AT4G35460	AN6645	A2R1Q0		PenchWisc1_64556	SJ04543
	Q39246_AT1G07780	AN6648	A2R1R0		PenchWisc1_64565	SJ04548
	Q39258_AT4G11150	AN6649	A2R1W0		PenchWisc1_64574	SJ04557
	Q3B724_AT2G13680	AN6653	A2R1Z2		PenchWisc1_64585	SJ04558
	Q3E6Y4_AT1G20480	AN6655	A2R200		PenchWisc1_64598	SJ04559
	Q3E6Z1_AT4G34050	AN6656	A2R211		PenchWisc1_64615	SJ04560
	Q3E9C0_AT5G19360	AN6658	A2R238		PenchWisc1_64616	SJ04561
	Q3E9D5_AT5G18930	AN6704	A2R268		PenchWisc1_64635	SJ04564
	Q3EBW0_AT2G22990	AN6708	A2R272		PenchWisc1_64657	SJ04566
	Q3EC42_AT2G07785	AN6710	A2R283		PenchWisc1_64660	SJ04575
	Q3EC47_AT2G07751	AN6723	A2R285		PenchWisc1_64664	SJ04580
	Q41923_AT1G22410	AN6742	A2R289		PenchWisc1_64665	SJ04581
	Q41949_AT3G04120	AN6752	A2R2A4		PenchWisc1_64669	SJ04582
	Q41992_AT2G01140	AN6765	A2R2B5		PenchWisc1_64683	SJ04583
	Q42018_AT1G29900	AN6767	A2R2C3		PenchWisc1_64728	SJ04584
	Q42036_AT3G06650	AN6792	A2R2C7		PenchWisc1_64733	SJ04585
	Q42095_AT2G47510	AN6808	A2R2E2		PenchWisc1_64742	SJ04586
	Q42129_AT3G61440	AN6816	A2R2F6		PenchWisc1_64747	SJ04587
	Q42182_AT2G29300	AN6824	A2R2F7		PenchWisc1_64749	SJ04588
	Q42232_AT2G29300	AN6835	A2R2H8		PenchWisc1_64753	SJ04591
	Q42272_AT3G15290	AN6840	A2R2I9		PenchWisc1_64773	SJ04593
	Q42396_AT5G23580	AN6844	A2R2J2		PenchWisc1_64784	SJ04597
	Q42440_AT1G07780	AN6847	A2R2J8		PenchWisc1_64802	SJ04599
	Q42479_AT4G23650	AN6866	A2R2L3		PenchWisc1_64814	SJ04607
	Q42521_AT5G17330	AN6869	A2R2P4		PenchWisc1_64817	SJ04615
	Q42522_AT3G48730	AN6874	A2R2Q6		PenchWisc1_64821	SJ04617
	Q42524_AT1G51680	AN6880	A2R2R2		PenchWisc1_64825	SJ04618
	Q42525_AT4G29130	AN6900	A2R2R5		PenchWisc1_64835	SJ04622
	Q42527_AT5G05590	AN6933	A2R2S7		PenchWisc1_64841	SJ04629
	Q42529_AT3G54640	AN6943	A2R2T4		PenchWisc1_64844	SJ04632
	Q42534_AT1G53830	AN6952	A2R2V1		PenchWisc1_64854	SJ04633
	Q42538_AT5G56760	AN6979	A2R2V2		PenchWisc1_64866	SJ04637
	Q42546_AT5G63980	AN6993	A2R2W8		PenchWisc1_64868	SJ04638
	Q42547_AT1G20620	AN7008	A2R2X1		PenchWisc1_64870	SJ04639
	Q42553_AT3G02780	AN7010	A2R2Y3		PenchWisc1_64888	SJ04640
	Q42555_AT2G32260	AN7028	A2R350		PenchWisc1_64914	SJ04648
	Q42556_AT1G80660	AN7044	A2R376		PenchWisc1_64915	SJ04660
	Q42560_AT4G35830	AN7051	A2R381		PenchWisc1_64916	SJ04674
	Q42561_AT3G25110	AN7060	A2R382		PenchWisc1_64925	SJ04675
	Q42563_AT1G80050	AN7062	A2R395		PenchWisc1_64950	SJ04680
	Q42565_AT1G25220	AN7085	A2R3C7		PenchWisc1_64961	SJ04689
	Q42569_AT5G05690	AN7108	A2R3F2		PenchWisc1_64971	SJ04691
	Q42577_AT5G11770	AN7111	A2R3G5		PenchWisc1_64981	SJ04694
	Q42578_AT5G06720	AN7113	A2R3G7		PenchWisc1_64984	SJ04699
	Q42580_AT2G37130	AN7115	A2R3G9		PenchWisc1_64985	SJ04700
	Q42581_AT2G35390	AN7123	A2R3H7		PenchWisc1_64986	SJ04704
	Q42583_AT1G32380	AN7130	A2R3K3		PenchWisc1_64989	SJ04705
	Q42586_AT3G54470	AN7140	A2R3M3		PenchWisc1_64997	SJ04713
	Q42588_AT1G55920	AN7146	A2R3M8		PenchWisc1_65000	SJ04715
	Q42599_AT1G79010	AN7152	A2R3N5		PenchWisc1_65013	SJ04717
	Q42600_AT4G36220	AN7183	A2R3R4		PenchWisc1_65016	SJ04718
	Q42601_AT1G29900	AN7203	A2R3R9		PenchWisc1_65017	SJ04722
	Q42605_AT1G12780	AN7211	A2R3U4		PenchWisc1_65037	SJ04726
	Q42606_AT5G40850	AN7228	A2R3V2		PenchWisc1_65043	SJ04728
	Q43127_AT5G35630	AN7229	A2R3V3		PenchWisc1_65058	SJ04736
	Q43128_AT1G17260	AN7230	A2R3V6		PenchWisc1_65062	SJ04738
	Q43287_AT1G43670	AN7238	A2R3W8		PenchWisc1_65078	SJ04742
	Q43309_AT2G22810	AN7239	A2R3X3		PenchWisc1_65079	SJ04746
	Q43314_AT5G18170	AN7264	A2R3Y4		PenchWisc1_65084	SJ04752
	Q43316_AT5G08280	AN7267	A2R3Y7		PenchWisc1_65085	SJ04753
	Q43348_AT1G62660	AN7278	A2R3Z4		PenchWisc1_65101	SJ04757
	Q43387_AT5G64120	AN7315	A2R405		PenchWisc1_65121	SJ04758
	Q43727_AT5G35790	AN7316	A2R412		PenchWisc1_65131	SJ04759
	Q43729_AT5G17820	AN7331	A2R422		PenchWisc1_65133	SJ04760
	Q43731_AT4G37520	AN7358	A2R427		PenchWisc1_65142	SJ04764
	Q43735_AT3G01190	AN7361	A2R443		PenchWisc1_65144	SJ04766
	Q43866_AT3G13790	AN7365	A2R4A7		PenchWisc1_65147	SJ04769
	Q43872_AT5G42180	AN7382	A2R4C0		PenchWisc1_65150	SJ04782
	Q43873_AT5G67400	AN7388	A2R4F4		PenchWisc1_65167	SJ04783
	Q460Q3_AT5G13930	AN7391	A2R4G6		PenchWisc1_65170	SJ04791
	Q460Q4_AT5G13930	AN7399	A2R4H6		PenchWisc1_65179	SJ04794
	Q460R0_AT5G13930	AN7429	A2R4J8		PenchWisc1_65182	SJ04795
	Q460R2_AT5G13930	AN7436	A2R4L7		PenchWisc1_65184	SJ04799
	Q460R3_AT5G13930	AN7451	A2R4N1		PenchWisc1_65192	SJ04800
	Q460R8_AT5G13930	AN7455	A2R4N2		PenchWisc1_65200	SJ04801
	Q460S2_AT5G13930	AN7471	A2R4N3		PenchWisc1_65201	SJ04802
	Q460S8_AT5G13930	AN7473	A2R4S3		PenchWisc1_65210	SJ04803
	Q460T2_AT5G13930	AN7488	A2R4S4		PenchWisc1_65212	SJ04804
	Q4JNT9_AT1G02050	AN7489	A2R4S8		PenchWisc1_65235	SJ04806
	Q4JNU1_AT1G02050	AN7490	A2R4V7		PenchWisc1_65250	SJ04808
	Q4JNU2_AT1G02050	AN7492	A2R4V8		PenchWisc1_65252	SJ04816
	Q4JNU5_AT1G02050	AN7502	A2R4W7		PenchWisc1_65259	SJ04827
	Q4JNU6_AT1G02050	AN7518	A2R4X6		PenchWisc1_65265	SJ04829
	Q4JNV9_AT1G02050	AN7529	A2R4Y0		PenchWisc1_65268	SJ04837
	Q4JNW2_AT1G02050	AN7550	A2R515		PenchWisc1_65269	SJ04839
	Q4JNW4_AT1G02050	AN7563	A2R529		PenchWisc1_65270	SJ04842
	Q4JNW5_AT1G02050	AN7564	A2R537		PenchWisc1_65271	SJ04843
	Q4JNW6_AT1G02050	AN7567	A2R561		PenchWisc1_65278	SJ04845
	Q4JNW8_AT1G02050	AN7568	A2R562		PenchWisc1_65280	SJ04846
	Q4V399_AT1G67440	AN7575	A2R563		PenchWisc1_65285	SJ04850
	Q4V3B3_AT2G44460	AN7586	A2R577		PenchWisc1_65287	SJ04851
	Q500W7_AT5G22130	AN7588	A2R589		PenchWisc1_65291	SJ04866
	Q53XH7_AT5G62670	AN7590	A2R5A1		PenchWisc1_65302	SJ04867
	Q53XI0_AT4G37640	AN7600	A2R5A2		PenchWisc1_65315	SJ04883
	Q53YF3_AT5G27430	AN7622	A2R5B9		PenchWisc1_65334	SJ04903
	Q53YK5_AT2G24580	AN7625	A2R5D3		PenchWisc1_65357	SJ04904
	Q53YQ5_AT5G17820	AN7632	A2R5G3		PenchWisc1_65370	SJ04905
	Q541W8_AT3G26170	AN7634	A2R5G5		PenchWisc1_65386	SJ04908
	Q564D6_AT4G17300	AN7641	A2R5H0		PenchWisc1_65388	SJ04912
	Q56W11_AT1G48030	AN7642	A2R5K8		PenchWisc1_65399	SJ04919
	Q56W61_AT2G42490	AN7643	A2R5L9		PenchWisc1_65413	SJ04921
	Q56WB0_AT3G54440	AN7656	A2R5M6		PenchWisc1_65429	SJ04922
	Q56WB3_AT3G51840	AN7665	A2R5Q7		PenchWisc1_65430	SJ04924
	Q56WD9_AT2G33150	AN7666	A2R5T1		PenchWisc1_65437	SJ04928
	Q56WE8_AT2G05710	AN7668	A2R5W3		PenchWisc1_65440	SJ04932
	Q56WF9_AT3G55410	AN7672	A2R5Y9		PenchWisc1_65441	SJ04933
	Q56WI8_AT2G01350	AN7691	A2R610		PenchWisc1_65446	SJ04934
	Q56WJ4_AT1G13440	AN7695	A2R616		PenchWisc1_65462	SJ04937
	Q56WK2_AT4G14930	AN7711	A2R653		PenchWisc1_65475	SJ04949
	Q56WK5_AT2G36530	AN7715	A2R670		PenchWisc1_65498	SJ04955
	Q56WK7_AT5G35790	AN7722	A2R692		PenchWisc1_65499	SJ04958
	Q56WM8_AT2G24200	AN7752	A2R696		PenchWisc1_65519	SJ04962
	Q56WN1_AT5G37600	AN7764	A2R6C9		PenchWisc1_65525	SJ04970
	Q56WQ1_AT4G31990	AN7767	A2R6D7		PenchWisc1_65531	SJ04974
	Q56WQ7_AT1G10070	AN7780	A2R6E0		PenchWisc1_65534	SJ04979
	Q56WR5_AT4G37870	AN7782	A2R6E6		PenchWisc1_65562	SJ04981
	Q56WS2_AT3G02350	AN7792	A2R6F5		PenchWisc1_65577	SJ04983
	Q56WS4_AT1G12230	AN7794	A2R6F7		PenchWisc1_65578	SJ04987
	Q56WU3_AT3G58610	AN7814	A2R6F9		PenchWisc1_65584	SJ04988
	Q56WU9_AT2G18960	AN7821	A2R6H2		PenchWisc1_65598	SJ04989
	Q56WV3_AT2G37040	AN7837	A2R6J3		PenchWisc1_65605	SJ04991
	Q56WW5_AT3G04120	AN7877	A2R6J8		PenchWisc1_65606	SJ04992
	Q56WX4_AT4G37640	AN7878	A2R6M1		PenchWisc1_65614	SJ04994
	Q56WY7_AT4G34200	AN7881	A2R6T0		PenchWisc1_65617	SJ04995
	Q56X00_AT2G29990	AN7890	A2R6U0		PenchWisc1_65643	SJ04996
	Q56X07_AT2G22240	AN7893	A2R6W6		PenchWisc1_65645	SJ05001
	Q56X13_AT1G14610	AN7944	A2R6W9		PenchWisc1_65653	SJ05004
	Q56X25_AT1G78900	AN7948	A2R6Y2		PenchWisc1_65668	SJ05009
	Q56X29_AT1G35670	AN7953	A2R6Y8		PenchWisc1_65671	SJ05024
	Q56X34_AT5G14780	AN7981	A2R6Z3		PenchWisc1_65681	SJ05034
	Q56X40_AT2G18230	AN7982	A2R6Z6		PenchWisc1_65683	SJ05044
	Q56X42_AT5G20280	AN7989	A2R704		PenchWisc1_65687	SJ05045
	Q56X60_AT5G65690	AN7995	A2R750		PenchWisc1_65696	SJ05049
	Q56X90_AT3G01500	AN8010	A2R768		PenchWisc1_65743	SJ05056
	Q56XD4_AT1G01710	AN8012	A2R790		PenchWisc1_65748	SJ05058
	Q56XN0_AT4G11290	AN8023	A2R797		PenchWisc1_65749	SJ05059
	Q56XQ1_AT5G42800	AN8041	A2R7A9		PenchWisc1_65750	SJ05072
	Q56Y11_AT5G58770	AN8057	A2R7B7		PenchWisc1_65756	SJ05075
	Q56Y21_AT4G13290	AN8075	A2R7D4		PenchWisc1_65772	SJ05083
	Q56Y26_AT5G42590	AN8117	A2R7F4		PenchWisc1_65775	SJ05085
	Q56Y27_AT4G25420	AN8121	A2R7H5		PenchWisc1_65789	SJ05093
	Q56Y32_AT4G37770	AN8135	A2R7I3		PenchWisc1_65799	SJ05096
	Q56Y55_AT4G29010	AN8138	A2R7L1		PenchWisc1_65801	SJ05099
	Q56Y83_AT5G54960	AN8142	A2R7N5		PenchWisc1_65804	SJ05104
	Q56YA5_AT2G13360	AN8149	A2R7N6		PenchWisc1_65836	SJ05105
	Q56YB6_AT2G37130	AN8156	A2R7Q0		PenchWisc1_65840	SJ05106
	Q56YC7_AT5G54810	AN8163	A2R7Q2		PenchWisc1_65859	SJ05107
	Q56YE5_AT3G29320	AN8188	A2R7U3		PenchWisc1_65864	SJ05110
	Q56YK2_AT4G28860	AN8193	A2R7U9		PenchWisc1_65866	SJ05115
	Q56YM3_AT1G60490	AN8203	A2R7V1		PenchWisc1_65868	SJ05117
	Q56YP2_AT1G21980	AN8204	A2R7V7		PenchWisc1_65895	SJ05122
	Q56YR4_AT2G30970	AN8213	A2R7W3		PenchWisc1_65896	SJ05124
	Q56YR6_AT3G53280	AN8220	A2R801		PenchWisc1_65909	SJ05136
	Q56YS1_AT2G32440	AN8231	A2R814		PenchWisc1_65925	SJ05137
	Q56YS5_AT5G12200	AN8237	A2R862		PenchWisc1_65956	SJ05139
	Q56YT4_AT2G38380	AN8238	A2R863		PenchWisc1_65979	SJ05141
	Q56YU0_AT3G24503	AN8249	A2R867		PenchWisc1_65998	SJ05145
	Q56YX1_AT2G15620	AN8275	A2R883		PenchWisc1_66005	SJ05150
	Q56Z02_AT1G20960	AN8277	A2R8A1		PenchWisc1_66017	SJ05153
	Q56Z17_AT2G38040	AN8283	A2R8B0		PenchWisc1_66027	SJ05154
	Q56Z19_AT3G52930	AN8288	A2R8B1		PenchWisc1_66031	SJ05155
	Q56Z20_AT2G20420	AN8317	A2R8D5		PenchWisc1_66032	SJ05156
	Q56Z27_AT5G17230	AN8320	A2R8G6		PenchWisc1_66040	SJ05159
	Q56Z30_AT5G50850	AN8388	A2R8G9		PenchWisc1_66044	SJ05160
	Q56Z35_AT5G57655	AN8389	A2R8J8		PenchWisc1_66073	SJ05163
	Q56Z42_AT5G03860	AN8396	A2R8N4		PenchWisc1_66086	SJ05166
	Q56Z44_AT3G46100	AN8412	A2R8R6		PenchWisc1_66107	SJ05173
	Q56Z45_AT2G37040	AN8418	A2R8S7		PenchWisc1_66116	SJ05174
	Q56Z86_AT1G12900	AN8435	A2R8T2		PenchWisc1_66126	SJ05179
	Q56ZB3_AT5G11880	AN8444	A2R8U6		PenchWisc1_66131	SJ05182
	Q56ZF0_AT4G35090	AN8449	A2R8V9		PenchWisc1_66132	SJ05196
	Q56ZF2_AT2G21330	AN8492	A2R8W7		PenchWisc1_66135	SJ05197
	Q56ZH6_AT4G29010	AN8510	A2R8X8		PenchWisc1_66149	SJ05198
	Q56ZH9_AT4G34030	AN8516	A2R8X9		PenchWisc1_66157	SJ05204
	Q56ZK3_AT5G35630	AN8547	A2R910		PenchWisc1_66170	SJ05212
	Q56ZQ1_AT5G42180	AN8551	A2R911		PenchWisc1_66171	SJ05217
	Q56ZS6_AT3G55610	AN8555	A2R924		PenchWisc1_66172	SJ05219
	Q56ZT3_AT5G08280	AN8559	A2R940		PenchWisc1_66181	SJ05221
	Q56ZT4_AT5G48300	AN8564	A2R967		PenchWisc1_66216	SJ05236
	Q56ZU5_AT5G48300	AN8569	A2R992		PenchWisc1_66299	SJ05242
	Q56ZU6_AT5G63570	AN8571	A2R9A0		PenchWisc1_66303	SJ05246
	Q56ZW1_AT1G79550	AN8583	A2R9B9		PenchWisc1_66323	SJ05251
	Q56ZW5_AT1G65930	AN8586	A2R9H8		PenchWisc1_66324	SJ05252
	Q56ZZ9_AT5G66190	AN8587	A2R9J4		PenchWisc1_66333	SJ05253
	Q570A2_AT1G31860	AN8588	A2R9J6		PenchWisc1_66335	SJ05254
	Q570A6_AT1G77740	AN8593	A2R9K0		PenchWisc1_66339	SJ05257
	Q570C1_AT5G13690	AN8622	A2R9M6		PenchWisc1_66354	SJ05258
	Q570C2_AT2G18960	AN8637	A2R9Q0		PenchWisc1_66355	SJ05259
	Q570C8_AT5G48880	AN8656	A2R9Q7		PenchWisc1_66361	SJ05260
	Q570E1_AT4G29010	AN8706	A2R9R5		PenchWisc1_66365	SJ05261
	Q570E5_AT3G26650	AN8707	A2R9U3		PenchWisc1_66374	SJ05262
	Q570F0_AT1G71695	AN8733	A2R9U9		PenchWisc1_66378	SJ05263
	Q570G7_AT1G74260	AN8735	A2R9X0		PenchWisc1_66388	SJ05267
	Q570I3_AT2G45290	AN8748	A2R9Y5		PenchWisc1_66399	SJ05272
	Q570J1_AT5G49460	AN8755	A2R9Z4		PenchWisc1_66405	SJ05273
	Q570K4_AT1G78900	AN8770	A2RA00		PenchWisc1_66409	SJ05274
	Q570U9_AT4G33510	AN8777	A2RA54		PenchWisc1_66417	SJ05275
	Q593N9_AT1G04410	AN8782	A2RA90		PenchWisc1_66428	SJ05276
	Q5DWV7_AT5G42800	AN8790	A2RAA3		PenchWisc1_66478	SJ05277
	Q5DWV8_AT5G42800	AN8801	A2RAB2		PenchWisc1_66481	SJ05282
	Q5DWV9_AT3G55120	AN8806	A2RAC8		PenchWisc1_66483	SJ05283
	Q5DWW0_AT3G51240	AN8815	A2RAC9		PenchWisc1_66487	SJ05289
	Q5DWW1_AT3G51240	AN8843	A2RAF1		PenchWisc1_66498	SJ05293
	Q5E919_AT3G27300	AN8859	A2RAG6		PenchWisc1_66501	SJ05294
	Q5E924_AT1G16300	AN8861	A2RAH7		PenchWisc1_66508	SJ05295
	Q5FBU5_AT5G13930	AN8866	A2RAI0		PenchWisc1_66511	SJ05299
	Q5FBU6_AT5G13930	AN8872	A2RAJ0		PenchWisc1_66518	SJ05307
	Q5FBU7_AT5G13930	AN8886	A2RAK8		PenchWisc1_66533	SJ05312
	Q5FBU8_AT5G13930	AN8896	A2RAN7		PenchWisc1_66536	SJ05313
	Q5FBU9_AT5G13930	AN8899	A2RAP0		PenchWisc1_66541	SJ05314
	Q5FBV0_AT5G13930	AN8967	A2RAP8		PenchWisc1_66550	SJ05316
	Q5FV38_AT3G54660	AN8975	A2RAU0		PenchWisc1_66570	SJ05317
	Q5FYU1_AT4G00520	AN8977	A2RAU1		PenchWisc1_66578	SJ05318
	Q5GM68_AT2G42600	AN8985	A2RAU9		PenchWisc1_66595	SJ05323
	Q5HZ00_AT1G17050	AN9012	A2RAV8		PenchWisc1_66602	SJ05332
	Q5M729_AT1G54220	AN9014	A2RAW3		PenchWisc1_66614	SJ05342
	Q5M731_AT1G22940	AN9027	A2RAX2		PenchWisc1_66617	SJ05346
	Q5PNT7_AT1G70310	AN9030	A2RAZ9		PenchWisc1_66631	SJ05347
	Q5XF24_AT1G04440	AN9032	A2RB14		PenchWisc1_66650	SJ05356
	Q5XF50_AT3G59850	AN9044	A2RB18		PenchWisc1_66651	SJ05357
	Q66GQ8_AT5G22850	AN9064	A2RB21		PenchWisc1_66654	SJ05358
	Q67XB6_AT1G31910	AN9083	A2RB46		PenchWisc1_66677	SJ05366
	Q67XK7_AT4G33420	AN9094	A2RB48		PenchWisc1_66685	SJ05367
	Q67XU7_AT3G02580	AN9098	A2RB53		PenchWisc1_66686	SJ05370
	Q67Y90_AT4G28860	AN9105	A2RB96		PenchWisc1_66687	SJ05371
	Q67YC9_AT4G14090	AN9106	A2RBB8		PenchWisc1_66692	SJ05385
	Q67YZ8_AT5G56650	AN9114	A2RBC6		PenchWisc1_66713	SJ05387
	Q67Z30_AT2G39040	AN9116	A2RBC9		PenchWisc1_66720	SJ05388
	Q67ZE7_AT5G22410	AN9121	A2RBG3		PenchWisc1_66723	SJ05390
	Q67ZF9_AT3G21500	AN9128	A2RBG7		PenchWisc1_66737	SJ05395
	Q680D7_AT3G03670	AN9130	A2RBI2		PenchWisc1_66764	SJ05398
	Q681K3_AT3G21500	AN9148	A5AA73		PenchWisc1_66774	SJ05422
	Q681L2_AT5G25130	AN9152	A5AA76		PenchWisc1_66779	SJ05424
	Q681V6_AT1G31910	AN9171	A5AA94		PenchWisc1_66796	SJ05426
	Q682J4_AT4G37340	AN9172	A5AAA0		PenchWisc1_66809	SJ05427
	Q682L2_AT3G24200	AN9177	A5AAB0		PenchWisc1_66826	SJ05428
	Q682L7_AT1G71750	AN9178	A5AAD7		PenchWisc1_66834	SJ05429
	Q682Q9_AT1G31910	AN9193	A5AAE0		PenchWisc1_66837	SJ05430
	Q682W9_AT1G68850	AN9204	A5AAE1		PenchWisc1_66846	SJ05431
	Q6AWV1_AT1G04640	AN9214	A5AAF2		PenchWisc1_66875	SJ05432
	Q6E295_AT1G50000	AN9223	A5AAF3		PenchWisc1_66885	SJ05433
	Q6E296_AT1G50000	AN9250	A5AAI5		PenchWisc1_66886	SJ05434
	Q6E297_AT1G50000	AN9259	A5AAI8		PenchWisc1_66894	SJ05435
	Q6NKT6_AT1G11880	AN9277	A5AAK6		PenchWisc1_66902	SJ05451
	Q6NKY5_AT1G55880	AN9288	A5AAM9		PenchWisc1_66924	SJ05454
	Q6NL24_AT4G16210	AN9299	A5AAV2		PenchWisc1_66930	SJ05456
	Q6NLA5_AT5G03080	AN9317	A5AAV7		PenchWisc1_66935	SJ05457
	Q6NLD5_AT4G31050	AN9332	A5AB00		PenchWisc1_66944	SJ05463
	Q6NLQ6_AT3G57530	AN9340	A5AB18		PenchWisc1_66962	SJ05465
	Q6NLQ7_AT2G22450	AN9350	A5AB24		PenchWisc1_66965	SJ05476
	Q6NPT2_AT1G14610	AN9356	A5AB28		PenchWisc1_66991	SJ05483
	Q6NQ75_AT4G37400	AN9357	A5AB29		PenchWisc1_66999	SJ05484
	Q6NQL4_AT1G16340	AN9364	A5AB53		PenchWisc1_67000	SJ05506
	Q6QPM1_AT5G25480	AN9378	A5AB75		PenchWisc1_67007	SJ05510
	Q6TBX7_AT3G53130	AN9394	A5ABB4		PenchWisc1_67009	SJ05519
	Q6WSE5_AT5G13930	AN9401	A5ABB5		PenchWisc1_67020	SJ05532
	Q705L0_AT5G23020	AN9403	A5ABD4		PenchWisc1_67031	SJ05533
	Q76FS5_AT1G17050	AN9419	A5ABF6		PenchWisc1_67033	SJ05538
	Q7FK64_AT3G48790	AN9446	A5ABG2		PenchWisc1_67034	SJ05552
	Q7RDS8_AT5G67630	AN9470	A5ABI2		PenchWisc1_67048	SJ05555
	Q7RJW2_AT3G45100	AN9471	A5ABI6		PenchWisc1_67067	SJ05556
	Q7Y203_AT5G41480	AN9475	A5ABJ5		PenchWisc1_67078	SJ05569
	Q84JA6_AT5G44030	AN9486	A5ABK2		PenchWisc1_67097	SJ05573
	Q84JF0_AT5G67520	AN9496	A5ABL1		PenchWisc1_67101	SJ05576
	Q84JL2_AT5G09300	AN9522	A5ABL3		PenchWisc1_67114	SJ05591
	Q84JU0_AT4G05530		A5ABM5		PenchWisc1_67131	SJ05600
	Q84JX1_AT1G11590		A5ABM8		PenchWisc1_67141	SJ05601
	Q84KJ0_AT4G22880		A5ABT5		PenchWisc1_67163	SJ05603
	Q84KJ1_AT4G22880		A5ABT9		PenchWisc1_67191	SJ05605
	Q84M89_AT1G24320		A5ABU5		PenchWisc1_67195	SJ05616
	Q84M93_AT2G01450		A5ABW0		PenchWisc1_67197	SJ05621
	Q84MD7_AT1G72880		A5ABZ5		PenchWisc1_67200	SJ05623
	Q84MD8_AT4G21470		O00089		PenchWisc1_67217	SJ05626
	Q84NF4_AT3G26230		Q0ZR36		PenchWisc1_67234	SJ05633
	Q84P21_AT1G20510		Q2L884		PenchWisc1_67237	SJ05636
	Q84P25_AT1G20480		Q2L885		PenchWisc1_67248	SJ05638
	Q84R09_AT4G18230		Q58FL1		PenchWisc1_67251	SJ05642
	Q84R23_AT1G66520		Q58FL3		PenchWisc1_67264	SJ05644
	Q84TI2_AT2G37690		Q58FL4		PenchWisc1_67291	SJ05645
	Q84TK0_AT1G02950		Q58FL8		PenchWisc1_67295	SJ05660
	Q84V22_AT4G16700		Q5GN51		PenchWisc1_67309	SJ05668
	Q84VW8_AT3G55410		Q8TGX0		PenchWisc1_67317	SJ05669
	Q84VW9_AT3G14940		Q9P4W2		PenchWisc1_67325	SJ05670
	Q84VY3_AT1G43800		Q9P4W4		PenchWisc1_67329	SJ05673
	Q84WB3_AT5G57260		Q9P8D6		PenchWisc1_67353	SJ05674
	Q84WB8_AT1G63660				PenchWisc1_67354	SJ05675
	Q84WG4_AT2G43360				PenchWisc1_67379	SJ05676
	Q84WI8_AT1G51720				PenchWisc1_67380	SJ05677
	Q84WL2_AT5G58240				PenchWisc1_67387	SJ05680
	Q84WL3_AT5G22840				PenchWisc1_67423	SJ05681
	Q84WM2_AT3G15730				PenchWisc1_67429	SJ05686
	Q84WN7_AT1G04440				PenchWisc1_67433	SJ05696
	Q84WV0_AT1G36370				PenchWisc1_67436	SJ05702
	Q84WV8_AT2G23420				PenchWisc1_67457	SJ05706
	Q84WW2_AT5G24400				PenchWisc1_67468	SJ05713
	Q8GSJ1_AT1G09795				PenchWisc1_67479	SJ05715
	Q8GUG5_AT3G10050				PenchWisc1_67480	SJ05716
	Q8GUK6_AT4G38570				PenchWisc1_67483	SJ05717
	Q8GUN7_AT1G36280				PenchWisc1_67493	SJ05718
	Q8GUQ8_AT4G34890				PenchWisc1_67497	SJ05740
	Q8GVE8_AT1G68750				PenchWisc1_67505	SJ05741
	Q8GW43_AT5G04620				PenchWisc1_67522	SJ05743
	Q8GW65_AT5G10050				PenchWisc1_67523	SJ05770
	Q8GWF7_AT2G30750				PenchWisc1_67539	SJ05778
	Q8GWP5_AT4G20960				PenchWisc1_67548	SJ05779
	Q8GWQ9_AT5G15140				PenchWisc1_67549	SJ05782
	Q8GX34_AT4G30000				PenchWisc1_67581	SJ05785
	Q8GXH6_AT1G31180				PenchWisc1_67587	SJ05786
	Q8GXI6_AT5G52320				PenchWisc1_67593	SJ05787
	Q8GXQ8_AT1G16350				PenchWisc1_67615	SJ05810
	Q8GXT2_AT2G44470				PenchWisc1_67623	SJ05813
	Q8GXT5_AT3G52970				PenchWisc1_67627	SJ05814
	Q8GXU8_AT4G30580				PenchWisc1_67633	SJ05824
	Q8GXW5_AT1G48470				PenchWisc1_67639	SJ05826
	Q8GY81_AT1G16900				PenchWisc1_67648	SJ05827
	Q8GY88_AT4G39540				PenchWisc1_67669	SJ05828
	Q8GYC6_AT5G58390				PenchWisc1_67673	SJ05836
	Q8GYM9_AT2G04400				PenchWisc1_67674	SJ05841
	Q8GYN9_AT1G60550				PenchWisc1_67675	SJ05842
	Q8GYW7_AT1G01710				PenchWisc1_67680	SJ05850
	Q8GZ11_AT1G13100				PenchWisc1_67688	SJ05858
	Q8GZT8_AT3G19420				PenchWisc1_67715	SJ05859
	Q8H0Y4_AT4G12440				PenchWisc1_67723	SJ05870
	Q8H103_AT4G24620				PenchWisc1_67724	SJ05871
	Q8H106_AT3G50110				PenchWisc1_67742	SJ05880
	Q8H107_AT4G26910				PenchWisc1_67763	SJ05887
	Q8H129_AT1G14700				PenchWisc1_67854	SJ05891
	Q8H135_AT5G08670				PenchWisc1_67856	SJ05897
	Q8H137_AT4G37430				PenchWisc1_67948	SJ05898
	Q8H161_AT1G09780				PenchWisc1_68074	SJ05905
	Q8H165_AT4G34710				PenchWisc1_68161	SJ05908
	Q8H183_AT5G64370				PenchWisc1_68164	SJ05909
	Q8H186_AT3G55450				PenchWisc1_68182	SJ05911
	Q8H1E2_AT5G58330				PenchWisc1_68204	SJ05912
	Q8H1S0_AT4G26260				PenchWisc1_68220	SJ05913
	Q8H1Y0_AT1G24180				PenchWisc1_68246	SJ05918
	Q8H944_AT4G29890				PenchWisc1_68253	SJ05920
	Q8L3X9_AT2G04540				PenchWisc1_68299	SJ05921
	Q8L488_AT1G12240					SJ05927
	Q8L493_AT5G57850					SJ05932
	Q8L638_AT5G02410					SJ05933
	Q8L6Z6_AT3G53280					SJ05934
	Q8L743_AT1G24280					SJ05942
	Q8L778_AT5G09870					SJ05945
	Q8L796_AT1G77740					SJ05947
	Q8L799_AT1G14520					SJ05950
	Q8L7E8_AT1G06570					SJ05951
	Q8L7F2_AT2G33040					SJ05959
	Q8L7H1_AT4G14090					SJ05960
	Q8L7K9_AT4G00570					SJ05965
	Q8L7M0_AT1G16570					SJ05966
	Q8L7N7_AT5G19550					SJ05967
	Q8L7P6_AT1G07670					SJ05971
	Q8L7R2_AT2G17265					SJ05976
	Q8L7U0_AT3G03330					SJ05989
	Q8L816_AT4G09520					SJ05994
	Q8L817_AT1G08080					SJ06000
	Q8L840_AT1G10930					SJ06001
	Q8L850_AT3G09920					SJ06003
	Q8L866_AT2G42490					SJ06007
	Q8L867_AT5G66360					SJ06016
	Q8L8L7_AT1G71750					SJ06022
	Q8L910_AT2G48150					SJ06034
	Q8L968_AT4G13720					SJ06042
	Q8L970_AT3G28480					SJ06043
	Q8L9S4_AT3G21500					SJ06047
	Q8LA78_AT5G43330					SJ06064
	Q8LAD2_AT5G23250					SJ06070
	Q8LAH8_AT4G23900					SJ06077
	Q8LAM2_AT4G14930					SJ06078
	Q8LAR8_AT3G54250					SJ06081
	Q8LAX0_AT3G22740					SJ06085
	Q8LB02_AT5G40650					SJ06086
	Q8LB43_AT1G13090					SJ06087
	Q8LB97_AT1G31180					SJ06091
	Q8LBA6_AT1G68000					SJ06099
	Q8LBD5_AT4G17260					SJ06102
	Q8LBU2_AT1G63460					SJ06109
	Q8LBU6_AT2G22230					SJ06110
	Q8LBZ7_AT3G27380					SJ06114
	Q8LC97_AT1G48860					SJ06116
	Q8LCN8_AT4G37370					SJ06120
	Q8LDI9_AT1G20575					SJ06121
	Q8LDN8_AT1G63180					SJ06122
	Q8LDP6_AT3G07800					SJ06125
	Q8LE52_AT5G16710					SJ06126
	Q8LEA2_AT1G78440					SJ06127
	Q8LEE8_AT5G08415					SJ06138
	Q8LER4_AT5G25480					SJ06139
	Q8LET3_AT5G03690					SJ06150
	Q8LEV7_AT5G24420					SJ06158
	Q8LF48_AT1G04710					SJ06159
	Q8LF80_AT1G76540					SJ06160
	Q8LFG0_AT3G21180					SJ06165
	Q8LFH1_AT3G47800					SJ06171
	Q8LFR4_AT3G17760					SJ06172
	Q8LFV7_AT1G79550					SJ06176
	Q8LFV8_AT4G28540					SJ06186
	Q8LG07_AT2G41490					SJ06192
	Q8LG64_AT1G20930					SJ06193
	Q8LG70_AT3G49360					SJ06194
	Q8LG98_AT1G28120					SJ06200
	Q8LGE7_AT5G18800					SJ06201
	Q8LKS5_AT5G27600					SJ06203
	Q8LPF7_AT1G78800					SJ06204
	Q8LPI7_AT4G28860					SJ06216
	Q8LPI9_AT1G29410					SJ06217
	Q8LPJ1_AT4G28540					SJ06219
	Q8LPJ2_AT5G20830					SJ06221
	Q8LPJ5_AT5G14590					SJ06222
	Q8LPK5_AT4G18780					SJ06229
	Q8LPL3_AT5G21100					SJ06233
	Q8LPL7_AT4G04880					SJ06250
	Q8LPN3_AT2G28880					SJ06253
	Q8LPS1_AT3G05970					SJ06254
	Q8RUW5_AT2G22990					SJ06255
	Q8RW90_AT1G12050					SJ06256
	Q8RWE8_AT4G26850					SJ06261
	Q8RWN9_AT3G13930					SJ06264
	Q8RWQ2_AT3G54440					SJ06267
	Q8RWS2_AT5G54960					SJ06276
	Q8RWT0_AT1G78960					SJ06279
	Q8RWT5_AT2G35040					SJ06292
	Q8RWV0_AT3G60750					SJ06296
	Q8RWZ3_AT3G06810					SJ06297
	Q8RWZ7_AT2G28520					SJ06298
	Q8RX32_AT1G07450					SJ06325
	Q8RX72_AT4G30910					SJ06326
	Q8RXD9_AT2G40840					SJ06328
	Q8RXR0_AT1G60490					SJ06329
	Q8RY89_AT1G60890					SJ06332
	Q8RY91_AT5G61140					SJ06336
	Q8RY94_AT4G18440					SJ06337
	Q8S4F6_AT5G01220					SJ06358
	Q8S4Y1_AT5G48230					SJ06359
	Q8S528_AT1G23800					SJ06369
	Q8S948_AT1G78510					SJ06370
	Q8S9J1_AT5G14220					SJ06374
	Q8S9J2_AT2G33840					SJ06382
	Q8S9L8_AT4G37430					SJ06384
	Q8VWJ1_AT2G18950					SJ06397
	Q8VWZ8_AT1G07420					SJ06404
	Q8VXZ3_AT5G58330					SJ06408
	Q8VXZ7_AT3G56310					SJ06410
	Q8VYA6_AT4G37410					SJ06412
	Q8VYC4_AT3G13180					SJ06413
	Q8VYC5_AT1G18270					SJ06429
	Q8VYG2_AT3G10700					SJ06433
	Q8VYH2_AT4G37760					SJ06434
	Q8VYI4_AT1G14810					SJ06441
	Q8VYN6_AT2G22480					SJ06442
	Q8VYV7_AT5G66120					SJ06443
	Q8VYW6_AT4G39640					SJ06444
	Q8VYZ3_AT5G19730					SJ06445
	Q8VZ49_AT1G64710					SJ06446
	Q8VZ56_AT4G25000					SJ06449
	Q8VZA5_AT5G03770					SJ06450
	Q8VZB2_AT5G10480					SJ06452
	Q8VZC0_AT3G53520					SJ06456
	Q8VZU3_AT5G09640					SJ06461
	Q8W033_AT4G34240					SJ06465
	Q8W041_AT5G41480					SJ06470
	Q8W1X2_AT5G37850					SJ06474
	Q8W3L1_AT4G32360					SJ06477
	Q8W413_AT2G36190					SJ06490
	Q8W471_AT4G14070					SJ06491
	Q8W493_AT1G20020					SJ06492
	Q8W4D2_AT3G06860					SJ06498
	Q8W4F3_AT1G25350					SJ06513
	Q8W4I7_AT3G51850					SJ06515
	Q8W4M7_AT1G03190					SJ06527
	Q8W4S4_AT4G39080					SJ06532
	Q8W577_AT1G20960					SJ06533
	Q93V56_AT1G01050					SJ06540
	Q93V93_AT4G26010					SJ06544
	Q93VD3_AT1G30270					SJ06548
	Q93VR3_AT5G28840					SJ06549
	Q93WC9_AT3G63110					SJ06551
	Q93WJ8_AT5G03630					SJ06559
	Q93Y13_AT5G14760					SJ06561
	Q93Y37_AT1G30000					SJ06565
	Q93Z12_AT4G33010					SJ06568
	Q93Z18_AT4G28880					SJ06572
	Q93Z53_AT1G32440					SJ06583
	Q93ZB2_AT5G25900					SJ06589
	Q93ZB4_AT4G14210					SJ06590
	Q93ZF2_AT1G09780					SJ06593
	Q93ZG7_AT3G53110					SJ06595
	Q93ZJ7_AT4G32360					SJ06596
	Q93ZM8_AT5G57350					SJ06601
	Q93ZN9_AT4G33680					SJ06602
	Q93ZW0_AT1G09420					SJ06607
	Q940F6_AT3G54660					SJ06609
	Q940G2_AT4G35090					SJ06616
	Q940H6_AT4G33950					SJ06617
	Q940M2_AT4G39660					SJ06622
	Q940P7_AT4G37310					SJ06624
	Q940S3_AT1G31070					SJ06625
	Q940V4_AT3G30180					SJ06627
	Q941L0_AT5G05170					SJ06630
	Q944G7_AT4G15560					SJ06634
	Q944G9_AT4G38970					SJ06637
	Q944J8_AT3G47000					SJ06638
	Q944K2_AT5G66680					SJ06647
	Q944M3_AT2G36530					SJ06648
	Q944P7_AT4G30920					SJ06649
	Q944Q5_AT3G55870					SJ06650
	Q944R1_AT4G13710					SJ06656
	Q944R2_AT5G10050					SJ06657
	Q944R7_AT4G16570					SJ06662
	Q945M1_AT4G34700					SJ06665
	Q945N0_AT3G53280					SJ06670
	Q945P4_AT1G53000					SJ06685
	Q948J9_AT4G31050					SJ06688
	Q949W8_AT5G49650					SJ06689
	Q949X7_AT3G14390					SJ06695
	Q94A15_AT5G14850					SJ06697
	Q94A28_AT4G26970					SJ06699
	Q94A37_AT5G21100					SJ06700
	Q94A81_AT1G31070					SJ06701
	Q94A94_AT5G11880					SJ06713
	Q94AA4_AT4G26270					SJ06717
	Q94AA6_AT5G18170					SJ06720
	Q94AP0_AT4G04955					SJ06722
	Q94AR8_AT2G43090					SJ06724
	Q94AR8_AT4G13430					SJ06726
	Q94AT6_AT3G04000					SJ06727
	Q94AX4_AT5G06580					SJ06728
	Q94AX8_AT3G53030					SJ06731
	Q94AY0_AT1G09780					SJ06733
	Q94AY1_AT5G14760					SJ06734
	Q94B35_AT4G34350					SJ06735
	Q94B46_AT4G14090					SJ06758
	Q94B78_AT4G33010					SJ06759
	Q94BN0_AT3G48360					SJ06760
	Q94BR8_AT3G17940					SJ06769
	Q94BT0_AT5G20280					SJ06770
	Q94BT5_AT2G47730					SJ06771
	Q94BV7_AT4G05020					SJ06814
	Q94BX4_AT3G45100					SJ06815
	Q94BY2_AT1G65820					SJ06820
	Q94C12_AT3G18410					SJ06835
	Q94C38_AT3G42050					SJ06843
	Q94CE4_AT1G70410					SJ06858
	Q94CE7_AT4G15560					SJ06874
	Q94EH3_AT2G38040					SJ06876
	Q94F12_AT3G13730					SJ06882
	Q94F44_AT3G03980					SJ06883
	Q94F88_AT1G69770					SJ06889
	Q94FY7_AT4G32770					SJ06892
	Q94IA6_AT3G13730					SJ06893
	Q94IB9_AT4G22330					SJ06894
	Q94ID1_AT3G23630					SJ06896
	Q94ID2_AT5G19040					SJ06911
	Q94ID3_AT1G68460					SJ06922
	Q94JM2_AT3G06200					SJ06925
	Q94JQ3_AT4G32520					SJ06935
	Q94JQ6_AT5G64740					SJ06937
	Q94K13_AT3G01850					SJ06943
	Q94K57_AT5G12200					SJ06944
	Q94K73_AT3G58140					SJ06954
	Q94KD6_AT5G44790					SJ06966
	Q94KD8_AT1G02640					SJ06969
	Q94KE3_AT3G52990					SJ06973
	Q94LA4_AT1G44318					SJ06975
	Q95695_ARTHCP077					SJ06984
	Q95748_ARTHMP007					SJ06989
	Q96242_AT5G42650					SJ06991
	Q96250_AT2G33040					SJ06997
	Q96251_AT5G13450					SJ06998
	Q96252_AT5G47030					SJ07002
	Q96253_AT1G51650					SJ07004
	Q96255_AT4G35630					SJ07006
	Q96266_AT2G47730					SJ07008
	Q96286_AT3G02470					SJ07016
	Q96287_AT4G00720					SJ07017
	Q96323_AT4G22880					SJ07018
	Q96324_AT3G03190					SJ07022
	Q96329_AT3G51840					SJ07024
	Q96330_AT5G08640					SJ07027
	Q96509_AT5G14130					SJ07033
	Q96510_AT3G49960					SJ07036
	Q96511_AT5G64100					SJ07048
	Q96512_AT1G44970					SJ07049
	Q96518_AT2G18980					SJ07051
	Q96519_AT1G68850					SJ07052
	Q96520_AT1G71695					SJ07053
	Q96522_AT4G30170					SJ07056
	Q96528_AT1G20630					SJ07059
	Q96533_AT5G43940					SJ07066
	Q9ASP8_AT3G55400					SJ07069
	Q9AUE0_AT1G05570					SJ07072
	Q9C509_AT1G27980					SJ07075
	Q9C522_AT3G06650					SJ07076
	Q9C524_AT1G66430					SJ07081
	Q9C543_AT4G36220					SJ07084
	Q9C544_AT1G69370					SJ07090
	Q9C550_AT1G74040					SJ07092
	Q9C5A9_AT5G08680					SJ07093
	Q9C5C4_AT4G17830					SJ07094
	Q9C5J7_AT5G56630					SJ07095
	Q9C5U8_AT5G63890					SJ07100
	Q9C5Y2_AT2G32440					SJ07103
	Q9C6F5_AT1G58180					SJ07112
	Q9C6L1_AT1G25410					SJ07116
	Q9C6T1_AT1G31910					SJ07117
	Q9C6Y8_AT1G44180					SJ07124
	Q9C6Z2_AT1G30110					SJ07127
	Q9C6Z3_AT1G30120					SJ07129
	Q9C712_AT1G66520					SJ07132
	Q9C723_AT1G55090					SJ07135
	Q9C7W4_AT1G64400					SJ07143
	Q9C7W7_AT1G64440					SJ07148
	Q9C888_AT1G55180					SJ07149
	Q9C8G4_AT1G30350					SJ07151
	Q9C8I0_AT1G51720					SJ07152
	Q9C8P0_AT1G34430					SJ07158
	Q9C8T3_AT1G63290					SJ07159
	Q9C8W3_AT1G71990					SJ07160
	Q9C920_AT1G53000					SJ07163
	Q9C998_AT1G71100					SJ07175
	Q9C9C2_AT1G74010					SJ07177
	Q9C9C4_AT1G74030					SJ07178
	Q9C9P4_AT1G74960					SJ07180
	Q9C9T8_AT1G73740					SJ07187
	Q9C9Z5_AT3G08610					SJ07189
	Q9C9Z8_AT3G08560					SJ07193
	Q9CA60_AT1G74550					SJ07195
	Q9CA61_AT1G74540					SJ07198
	Q9CA67_AT1G74470					SJ07200
	Q9CA92_AT1G79890					SJ07204
	Q9CAD1_AT1G63660					SJ07205
	Q9CAF2_AT3G10620					SJ07210
	Q9CAG3_AT1G67560					SJ07211
	Q9CAP8_AT1G77590					SJ07212
	Q9FE04_AT3G28710					SJ07213
	Q9FE37_AT1G24909					SJ07216
	Q9FE52_AT5G22840					SJ07221
	Q9FF17_AT5G38460					SJ07226
	Q9FF18_AT5G38450					SJ07227
	Q9FF77_AT5G04970					SJ07228
	Q9FFI9_AT5G17200					SJ07230
	Q9FFN7_AT5G63770					SJ07231
	Q9FFP6_AT5G63680					SJ07233
	Q9FFP9_AT5G63650					SJ07240
	Q9FFQ5_AT5G63590					SJ07241
	Q9FFR3_AT5G41670					SJ07246
	Q9FFT4_AT5G54960					SJ07248
	Q9FFW8_AT5G38530					SJ07249
	Q9FG34_AT5G06730					SJ07251
	Q9FG65_AT5G36220					SJ07252
	Q9FG67_AT5G23010					SJ07254
	Q9FGI6_AT5G37510					SJ07255
	Q9FGS4_AT5G50210					SJ07256
	Q9FGX1_AT5G49460					SJ07257
	Q9FH03_AT5G42260					SJ07258
	Q9FH04_AT5G42250					SJ07259
	Q9FH66_AT5G42590					SJ07260
	Q9FHC8_AT5G52320					SJ07273
	Q9FHR8_AT5G43280					SJ07277
	Q9FI53_AT5G50950					SJ07285
	Q9FI99_AT5G05870					SJ07296
	Q9FIA0_AT5G05860					SJ07300
	Q9FIB0_AT5G09970					SJ07303
	Q9FIJ2_AT5G47890					SJ07311
	Q9FIJ7_AT5G47840					SJ07315
	Q9FIN1_AT5G24410					SJ07316
	Q9FIZ7_AT5G37830					SJ07317
	Q9FJ21_AT5G49180					SJ07318
	Q9FJ82_AT5G52100					SJ07319
	Q9FJI5_AT5G40760					SJ07324
	Q9FJM5_AT5G57890					SJ07328
	Q9FJP9_AT5G65165					SJ07335
	Q9FJR1_AT5G47000					SJ07337
	Q9FJU0_AT5G56720					SJ07343
	Q9FJU4_AT5G56640					SJ07344
	Q9FJV8_AT5G42600					SJ07345
	Q9FJW0_AT5G67630					SJ07367
	Q9FJW4_AT5G67590					SJ07373
	Q9FJZ9_AT5G66390					SJ07378
	Q9FK02_AT5G66360					SJ07386
	Q9FK25_AT5G54160					SJ07391
	Q9FK35_AT5G50370					SJ07392
	Q9FK51_AT5G18200					SJ07393
	Q9FKB3_AT5G48840					SJ07398
	Q9FKG3_AT5G61580					SJ07399
	Q9FKK7_AT5G57655					SJ07403
	Q9FKT8_AT5G56090					SJ07404
	Q9FKW3_AT5G66220					SJ07405
	Q9FKW6_AT5G66190					SJ07407
	Q9FL16_AT5G40150					SJ07432
	Q9FLC0_AT5G05340					SJ07437
	Q9FLH2_AT5G65750					SJ07444
	Q9FLH8_AT5G51830					SJ07446
	Q9FLN5_AT5G55290					SJ07451
	Q9FLQ4_AT5G55070					SJ07452
	Q9FLU8_AT5G24550					SJ07454
	Q9FLU9_AT5G24540					SJ07458
	Q9FLV5_AT5G24070					SJ07466
	Q9FLW9_AT5G52920					SJ07479
	Q9FLX7_AT5G52840					SJ07488
	Q9FLZ3_AT5G39440					SJ07490
	Q9FM01_AT5G39320					SJ07491
	Q9FM66_AT5G55720					SJ07492
	Q9FM97_AT5G56350					SJ07495
	Q9FMA5_AT5G38970					SJ07504
	Q9FMI7_AT5G64110					SJ07508
	Q9FMJ4_AT5G63290					SJ07521
	Q9FMP3_AT5G12200					SJ07523
	Q9FMP5_AT5G12180					SJ07531
	Q9FMR0_AT5G22410					SJ07541
	Q9FMY1_AT5G23190					SJ07545
	Q9FN05_AT5G63840					SJ07547
	Q9FN30_AT5G53970					SJ07550
	Q9FN47_AT5G23070					SJ07557
	Q9FN52_AT5G23020					SJ07569
	Q9FN89_AT5G59750					SJ07573
	Q9FNA3_AT5G13690					SJ07575
	Q9FNB0_AT5G13630					SJ07583
	Q9FND9_AT5G40390					SJ07584
	Q9FNH4_AT5G06340					SJ07587
	Q9FNN1_AT5G08570					SJ07591
	Q9FNN5_AT5G08530					SJ07592
	Q9FNQ1_AT5G61140					SJ07597
	Q9FNX8_AT1G72520					SJ07603
	Q9FPG5_AT2G21790					SJ07608
	Q9FPH3_AT3G04520					SJ07612
	Q9FR95_AT4G15340					SJ07620
	Q9FT52_AT3G52300					SJ07629
	Q9FT73_AT1G31360					SJ07630
	Q9FUG4_AT5G41360					SJ07638
	Q9FVC8_AT2G45440					SJ07645
	Q9FVP6_AT1G48860					SJ07646
	Q9FVS6_AT1G57870					SJ07661
	Q9FVU9_AT1G71230					SJ07665
	Q9FWA3_AT3G02360					SJ07667
	Q9FWA4_AT3G02350					SJ07670
	Q9FWW9_AT1G12200					SJ07677
	Q9FWX0_AT1G12230					SJ07682
	Q9FX54_AT1G13440					SJ07684
	Q9FX55_AT2G03760					SJ07694
	Q9FX56_AT2G03760					SJ07699
	Q9FX83_AT1G16700					SJ07700
	Q9FX85_AT1G49570					SJ07706
	Q9FXG2_AT1G29870					SJ07710
	Q9FXJ9_AT1G24735					SJ07712
	Q9FXK1_AT1G24807					SJ07716
	Q9FXK1_AT1G25220					SJ07720
	Q9FY49_AT5G13520					SJ07722
	Q9FY87_AT5G09280					SJ07726
	Q9FY99_AT5G13110					SJ07729
	Q9FYB3_AT3G53030					SJ07733
	Q9FYE3_AT5G04180					SJ07736
	Q9FYK0_AT1G24650					SJ07742
	Q9FYR6_AT5G52520					SJ07743
	Q9FZ49_AT1G16900					SJ07745
	Q9FZ57_AT1G16980					SJ07746
	Q9FZE0_AT1G26560					SJ07747
	Q9FZE1_AT1G26570					SJ07752
	Q9FZG4_AT1G47840					SJ07758
	Q9FZH5_AT1G67070					SJ07759
	Q9LD43_AT2G38040					SJ07762
	Q9LD57_AT3G12780					SJ07765
	Q9LDA4_AT4G08780					SJ07766
	Q9LDD8_AT4G34030					SJ07771
	Q9LDF5_AT3G15290					SJ07780
	Q9LDN9_AT4G08770					SJ07782
	Q9LDR4_AT3G52940					SJ07783
	Q9LDU6_AT1G50430					SJ07808
	Q9LDY2_AT3G13450					SJ07828
	Q9LDY6_AT4G08800					SJ07829
	Q9LE06_AT3G19710					SJ07830
	Q9LE15_AT1G14540					SJ07831
	Q9LET1_AT3G56760					SJ07836
	Q9LEU8_AT5G10920					SJ07838
	Q9LF04_AT5G16240					SJ07844
	Q9LF05_AT5G16230					SJ07846
	Q9LF33_AT5G15490					SJ07847
	Q9LF93_AT3G52990					SJ07852
	Q9LF98_AT3G52930					SJ07862
	Q9LFA3_AT3G52880					SJ07863
	Q9LFA6_AT3G52840					SJ07865
	Q9LFF9_AT3G53620					SJ07866
	Q9LFG2_AT3G53580					SJ07867
	Q9LFJ8_AT5G17050					SJ07868
	Q9LFL9_AT5G11380					SJ07872
	Q9LFP0_AT5G11160					SJ07873
	Q9LFR0_AT5G14950					SJ07874
	Q9LFT6_AT5G10300					SJ07876
	Q9LFU1_AT5G10240					SJ07880
	Q9LFU9_AT5G15770					SJ07884
	Q9LHA4_AT3G28715					SJ07885
	Q9LHA7_AT3G28200					SJ07886
	Q9LHH7_AT3G12290					SJ07890
	Q9LHI0_AT3G12260					SJ07891
	Q9LHT0_AT5G06060					SJ07892
	Q9LI83_AT3G25610					SJ07898
	Q9LIA8_AT3G29360					SJ07900
	Q9LIB2_AT3G29320					SJ07902
	Q9LIK7_AT3G22910					SJ07903
	Q9LIP4_AT3G26320					SJ07909
	Q9LIP5_AT3G26310					SJ07911
	Q9LIP6_AT3G26300					SJ07912
	Q9LIQ4_AT3G24030					SJ07914
	Q9LIR4_AT3G23940					SJ07922
	Q9LJ42_AT3G24670					SJ07924
	Q9LJA0_AT3G22460					SJ07942
	Q9LJE2_AT3G13490					SJ07972
	Q9LJI5_AT3G28710					SJ07973
	Q9LJL4_AT3G19160					SJ07978
	Q9LK23_AT3G27300					SJ07980
	Q9LK36_AT3G23810					SJ07982
	Q9LK90_AT3G27870					SJ07983
	Q9LK94_AT3G27820					SJ07984
	Q9LKA3_AT3G15020					SJ07990
	Q9LM02_AT5G13710					SJ08010
	Q9LM59_AT1G22020					SJ08012
	Q9LM93_AT1G20575					SJ08018
	Q9LMI0_AT1G06410					SJ08019
	Q9LMI7_AT1G06310					SJ08024
	Q9LMM1_AT1G01600					SJ08036
	Q9LMU0_AT1G17890					SJ08037
	Q9LMX7_AT1G13710					SJ08046
	Q9LMX8_AT1G13700					SJ08061
	Q9LNE3_AT1G06030					SJ08066
	Q9LNL0_AT1G34510					SJ08074
	Q9LNQ4_AT1G17500					SJ08089
	Q9LNR3_AT1G17420					SJ08098
	Q9LPE9_AT1G44820					SJ08104
	Q9LPL5_AT1G21400					SJ08112
	Q9LPM8_AT1G50090					SJ08114
	Q9LPM9_AT1G50110					SJ08120
	Q9LPR4_AT1G18500					SJ08123
	Q9LPW0_AT1G12900					SJ08124
	Q9LQ12_AT1G62940					SJ08129
	Q9LR75_AT1G03475					SJ08130
	Q9LRS0_AT3G14415					SJ08144
	Q9LSA9_AT3G18680					SJ08158
	Q9LSD0_AT3G27060					SJ08159
	Q9LSG3_AT3G25140					SJ08163
	Q9LSH2_AT3G17760					SJ08165
	Q9LSP0_AT3G17070					SJ08167
	Q9LSU6_AT3G25570					SJ08176
	Q9LSX4_AT5G43320					SJ08179
	Q9LSY7_AT3G21770					SJ08182
	Q9LSZ9_AT5G23670					SJ08184
	Q9LT69_AT3G19480					SJ08215
	Q9LT75_AT3G19420					SJ08216
	Q9LT91_AT5G51890					SJ08226
	Q9LTB2_AT5G49810					SJ08227
	Q9LTC0_AT5G47070					SJ08228
	Q9LTG0_AT5G52570					SJ08229
	Q9LTL0_AT3G26290					SJ08230
	Q9LTL2_AT3G26270					SJ08236
	Q9LTL8_AT3G26230					SJ08240
	Q9LTM0_AT3G26210					SJ08247
	Q9LTM1_AT3G26200					SJ08249
	Q9LTM2_AT3G26190					SJ08250
	Q9LTM4_AT3G26170					SJ08265
	Q9LTM6_AT3G26160					SJ08268
	Q9LTM7_AT3G26150					SJ08269
	Q9LTW8_AT3G12670					SJ08275
	Q9LTZ0_AT3G27400					SJ08276
	Q9LU02_AT5G44640					SJ08289
	Q9LU36_AT3G21230					SJ08291
	Q9LU41_AT3G21180					SJ08295
	Q9LU46_AT5G51280					SJ08296
	Q9LU95_AT3G25960					SJ08300
	Q9LUB2_AT5G48220					SJ08322
	Q9LUM0_AT3G14270					SJ08324
	Q9LUT2_AT3G17390					SJ08325
	Q9LUW0_AT3G22400					SJ08327
	Q9LV03_AT5G53460					SJ08336
	Q9LV11_AT5G62670					SJ08337
	Q9LV33_AT3G18080					SJ08338
	Q9LV77_AT5G65010					SJ08350
	Q9LV91_AT5G64860					SJ08351
	Q9LVC8_AT5G57300					SJ08355
	Q9LVD2_AT5G57260					SJ08357
	Q9LVD6_AT5G57220					SJ08358
	Q9LVH6_AT3G17940					SJ08362
	Q9LVI8_AT3G17820					SJ08366
	Q9LVK9_AT3G13900					SJ08378
	Q9LVL1_AT5G58400					SJ08379
	Q9LVL2_AT5G58390					SJ08382
	Q9LVL7_AT5G58330					SJ08386
	Q9LVM4_AT5G58240					SJ08395
	Q9LVW7_AT3G27740					SJ08396
	Q9LVY2_AT5G36150					SJ08399
	Q9LW07_AT3G15720					SJ08401
	Q9LW27_AT3G26830					SJ08419
	Q9LX12_AT5G10170					SJ08421
	Q9LX13_AT5G10160					SJ08422
	Q9LX29_AT3G59420					SJ08424
	Q9LX65_AT3G42050					SJ08428
	Q9LXG3_AT5G15180					SJ08435
	Q9LXG7_AT5G15140					SJ08441
	Q9LXK7_AT3G43270					SJ08442
	Q9LXL5_AT3G43190					SJ08443
	Q9LXM3_AT3G44250					SJ08454
	Q9LXX7_AT3G56630					SJ08461
	Q9LY32_AT3G60330					SJ08465
	Q9LY77_AT3G63380					SJ08467
	Q9LYB4_AT3G63080					SJ08475
	Q9LYF8_AT5G11720					SJ08477
	Q9LYJ5_AT5G14650					SJ08500
	Q9LYL3_AT3G56300					SJ08508
	Q9LYR4_AT5G13420					SJ08509
	Q9LYT7_AT2G43090					SJ08512
	Q9LZ31_AT5G04660					SJ08527
	Q9LZ62_AT5G04630					SJ08528
	Q9LZ66_AT5G04590					SJ08534
	Q9LZC3_AT5G03860					SJ08543
	Q9LZG7_AT3G43800					SJ08551
	Q9LZI6_AT3G62790					SJ08554
	Q9LZR9_AT5G03690					SJ08557
	Q9LZS3_AT5G03650					SJ08567
	Q9M039_AT5G01330					SJ08576
	Q9M040_AT5G01320					SJ08577
	Q9M044_AT3G55810					SJ08578
	Q9M057_AT3G55650					SJ08583
	Q9M066_AT4G36380					SJ08586
	Q9M076_AT4G32840					SJ08588
	Q9M0F9_AT4G29220					SJ08589
	Q9M0P1_AT4G09520					SJ08595
	Q9M0S5_AT4G09020					SJ08597
	Q9M0S8_AT4G08990					SJ08598
	Q9M0V6_AT4G05390					SJ08599
	Q9M0X9_AT4G05160					SJ08601
	Q9M0Y8_AT4G04910					SJ08609
	Q9M0Z1_AT4G04880					SJ08613
	Q9M101_AT4G04740					SJ08624
	Q9M1B9_AT3G59480					SJ08627
	Q9M1D1_AT3G60120					SJ08628
	Q9M1K2_AT3G56960					SJ08629
	Q9M2A0_AT3G42640					SJ08640
	Q9M2B9_AT3G43670					SJ08648
	Q9M2L4_AT3G57330					SJ08650
	Q9M2M5_AT3G57220					SJ08662
	Q9M2S0_AT3G55590					SJ08664
	Q9M2T9_AT3G55400					SJ08676
	Q9M2U2_AT3G55360					SJ08677
	Q9M2U5_AT3G54420					SJ08678
	Q9M2W3_AT3G55030					SJ08679
	Q9M2Y8_AT3G49700					SJ08686
	Q9M304_AT3G48780					SJ08690
	Q9M336_AT3G53900					SJ08691
	Q9M3B6_AT3G49160					SJ08692
	Q9M3D5_AT3G55140					SJ08693
	Q9M401_AT3G49680					SJ08696
	Q9M439_AT1G10070					SJ08697
	Q9M536_AT5G07990					SJ08712
	Q9M591_AT3G56940					SJ08721
	Q9M5K2_AT3G17240					SJ08733
	Q9M5K3_AT1G48030					SJ08741
	Q9M7I7_AT5G43860					SJ08749
	Q9M7Z1_AT3G06850					SJ08750
	Q9M876_AT3G02660					SJ08753
	Q9M879_AT3G02630					SJ08764
	Q9M880_AT3G02620					SJ08769
	Q9M881_AT3G02610					SJ08770
	Q9M884_AT3G02570					SJ08783
	Q9M8D3_AT1G74260					SJ08788
	Q9M8L4_AT1G80460					SJ08789
	Q9M8R8_AT3G02760					SJ08796
	Q9M8S8_AT3G02870					SJ08803
	Q9M9B4_AT1G49140					SJ08806
	Q9M9H1_AT1G71750					SJ08807
	Q9M9K1_AT3G08590					SJ08808
	Q9M9M6_AT3G03070					SJ08814
	Q9M9Q9_AT1G14550					SJ08820
	Q9M9W8_AT3G05630					SJ08821
	Q9MA74_AT1G43710					SJ08827
	Q9MA79_AT1G43670					SJ08828
	Q9MAH0_AT1G53310					SJ08829
	Q9MAL6_AT1G01190					SJ08831
	Q9MB58_AT1G07110					SJ08834
	Q9S6Z7_AT3G04940					SJ08835
	Q9S725_AT3G21240					SJ08838
[truncated: 3,024 more rows]

## Sheet: Orthologous_reactions
	Arabidopsis thaliana	Aspergillus nidulans	Aspergillus niger	Neurospora crassa	Penicillium chrysogenum species complex	Saccharina japonica	Schizosaccharomyces pombe
Number of orthologuous reactions	949	2912	2680	1008	2886	2487	2508
Best matching database	KEGG	KEGG	KEGG	Unknown	KEGG	MetaCyc	KEGG
Details	Unknown : 65 ; KEGG : 884	Unknown : 415 ; KEGG : 2201 ; MetaCyc : 296	Unknown : 389 ; KEGG : 2028 ; MetaCyc : 263	Unknown : 542 ; MetaCyc : 466	Unknown : 408 ; KEGG : 2172 ; MetaCyc : 306	Unknown : 158 ; KEGG : 2 ; MetaCyc : 2232 ; BiGG : 95	Unknown : 381 ; KEGG : 1882 ; MetaCyc : 245
Numbers of mapped reactions	441	1434	1307	462	1425	2167	1222

## Sheet: Orthogroups_SpeciesOverlaps
Templates	Arabidopsis_thaliana	Aspergillus_nidulans	Aspergillus_niger	Neurospora_crassa	Pench1	Penicillium_rubens_wisconsin_54	Saccharina_japonica	Schizosaccharomyces_pombe
Arabidopsis_thaliana	646	315	290	304	114	478	461	279
Aspergillus_nidulans	315	970	667	375	228	942	508	470
Aspergillus_niger	290	667	903	343	187	866	475	434
Neurospora_crassa	304	375	343	660	139	635	402	338
Pench1	114	228	187	139	1010	1003	284	160
Penicillium_rubens_wisconsin_54	478	942	866	635	1003	3422	1273	667
Saccharina_japonica	461	508	475	402	284	1273	1592	479
Schizosaccharomyces_pombe	279	470	434	338	160	667	479	689

## Sheet: Statistics_per_Species
Statistics	Arabidopsis_thaliana	Aspergillus_nidulans	Aspergillus_niger	Neurospora_crassa	Pench1	Penicillium_rubens_wisconsin_54	Saccharina_japonica	Schizosaccharomyces_pombe
Number of genes	2330	1256	1299	824	1209	12556	5016	808
Number of genes in orthogroups	2246	1206	1120	811	1187	8519	4067	794
Number of unassigned genes	84	50	179	13	22	4037	949	14
Percentage of genes in orthogroups	96.4	96	86.2	98.4	98.2	67.8	81.1	98.3
Percentage of unassigned genes	3.6	4	13.8	1.6	1.8	32.2	18.9	1.7
Number of orthogroups containing species	646	970	903	660	1010	3422	1592	689
Percentage of orthogroups containing species	16.7	25.1	23.4	17.1	26.1	88.6	41.2	17.8
Number of species-specific orthogroups	87	0	4	1	3	760	226	1
Number of genes in species-specific orthogroups	517	0	8	2	7	2835	1442	2
Percentage of genes in species-specific orthogroups	22.2	0	0.6	0.2	0.6	22.6	28.7	0.2
Number of genes per-species in orthogroup	Number of orthogroups	Number of orthogroups2	Number of orthogroups3	Number of orthogroups4	Number of orthogroups5	Number of orthogroups6	Number of orthogroups7	Number of orthogroups8
0	3218	2894	2961	3204	2854	442	2272	3175
1	193	819	760	559	880	1782	1051	610
2	166	107	102	74	99	777	266	65
3	112	23	26	19	22	350	91	9
4	50	11	8	3	5	171	58	1
5	31	2	4	3	2	90	21	2
6	32	6	0	0	1	55	21	1
7	14	2	1	0	1	36	12	1
8	7	0	1	1	0	26	16	0
9	9	0	0	0	0	31	3	0
10	5	0	0	0	0	14	7	0
11-15	16	0	1	1	0	44	20	0
16-20	4	0	0	0	0	14	5	0
21-50	5	0	0	0	0	30	14	0
51-100	2	0	0	0	0	2	5	0
101-150	0	0	0	0	0	0	1	0
151-200	0	0	0	0	0	0	1	0
201-500	0	0	0	0	0	0	0	0
501-1000	0	0	0	0	0	0	0	0
1001+	0	0	0	0	0	0	0	0
Number of genes per-species in orthogroup	Percentage of orthogroups	Percentage of orthogroups2	Percentage of orthogroups3	Percentage of orthogroups4	Percentage of orthogroups5	Percentage of orthogroups6	Percentage of orthogroups7	Percentage of orthogroups8
0	83.3	74.9	76.6	82.9	73.9	11.4	58.8	82.2
1	5	21.2	19.7	14.5	22.8	46.1	27.2	15.8
2	4.3	2.8	2.6	1.9	2.6	20.1	6.9	1.7
3	2.9	0.6	0.7	0.5	0.6	9.1	2.4	0.2
4	1.3	0.3	0.2	0.1	0.1	4.4	1.5	0
5	0.8	0.1	0.1	0.1	0.1	2.3	0.5	0.1
6	0.8	0.2	0	0	0	1.4	0.5	0
7	0.4	0.1	0	0	0	0.9	0.3	0
8	0.2	0	0	0	0	0.7	0.4	0
9	0.2	0	0	0	0	0.8	0.1	0
10	0.1	0	0	0	0	0.4	0.2	0
11-15	0.4	0	0	0	0	1.1	0.5	0
16-20	0.1	0	0	0	0	0.4	0.1	0
21-50	0.1	0	0	0	0	0.8	0.4	0
51-100	0.1	0	0	0	0	0.1	0.1	0
101-150	0	0	0	0	0	0	0	0
151-200	0	0	0	0	0	0	0	0
201-500	0	0	0	0	0	0	0	0
501-1000	0	0	0	0	0	0	0	0
1001+	0	0	0	0	0	0	0	0
Number of genes per-species in orthogroup	Number of genes	Number of genes2	Number of genes3	Number of genes4	Number of genes5	Number of genes6	Number of genes7	Number of genes8
0	0	0	0	0	0	0	0	0
1	193	819	760	559	880	1782	1051	610
2	332	214	204	148	198	1554	532	130
3	336	69	78	57	66	1050	273	27
4	200	44	32	12	20	684	232	4
5	155	10	20	15	10	450	105	10
6	192	36	0	0	6	330	126	6
7	98	14	7	0	7	252	84	7
8	56	0	8	8	0	208	128	0
9	81	0	0	0	0	279	27	0
10	50	0	0	0	0	140	70	0
11-15	199	0	11	12	0	555	240	0
16-20	70	0	0	0	0	257	91	0
21-50	141	0	0	0	0	858	415	0
51-100	143	0	0	0	0	120	369	0
101-150	0	0	0	0	0	0	142	0
151-200	0	0	0	0	0	0	182	0
201-500	0	0	0	0	0	0	0	0
501-1000	0	0	0	0	0	0	0	0
1001+	0	0	0	0	0	0	0	0
Number of genes per-species in orthogroup	Percentage of genes	Percentage of genes2	Percentage of genes3	Percentage of genes4	Percentage of genes5	Percentage of genes6	Percentage of genes7	Percentage of genes8
0	0	0	0	0	0	0	0	0
1	8.3	65.2	58.5	67.8	72.8	14.2	21	75.5
2	14.2	17	15.7	18	16.4	12.4	10.6	16.1
3	14.4	5.5	6	6.9	5.5	8.4	5.4	3.3
4	8.6	3.5	2.5	1.5	1.7	5.4	4.6	0.5
5	6.7	0.8	1.5	1.8	0.8	3.6	2.1	1.2
6	8.2	2.9	0	0	0.5	2.6	2.5	0.7
7	4.2	1.1	0.5	0	0.6	2	1.7	0.9
8	2.4	0	0.6	1	0	1.7	2.6	0
9	3.5	0	0	0	0	2.2	0.5	0
10	2.1	0	0	0	0	1.1	1.4	0
11-15	8.5	0	0.8	1.5	0	4.4	4.8	0
16-20	3	0	0	0	0	2	1.8	0
21-50	6.1	0	0	0	0	6.8	8.3	0
51-100	6.1	0	0	0	0	1	7.4	0
101-150	0	0	0	0	0	0	2.8	0
151-200	0	0	0	0	0	0	3.6	0
201-500	0	0	0	0	0	0	0	0
501-1000	0	0	0	0	0	0	0	0
1001+	0	0	0	0	0	0	0	0
