# Supplementary material for: Reconciliation and evolution of Penicillium rubens genome-scale metabolic networks–What about specialised metabolism?
Source: PLoS One. 2023 Aug 30;18(8):e0289757. doi: 10.1371/journal.pone.0289757 (PMC10468094; doi:10.1371/journal.pone.0289757)
Supplement: S3 File — This workbook contains a traceability record of the three target lists used for reconstruction refinement, supplemented by a list of orphan metabolites. (XLSX) [file pone.0289757.s003.xlsx]

## Sheet: README
README	Workbook containing list of metabolites belonging to Penicillium rubens.
	This workbook refers to the "Target selection for model enhancement" section of the manuscript. It focuses on target selection for studying and improving the metabolic network of P. rubens. The targets were divided into three sets based on their confidence level: 'Targets1' with high confidence, 'Targets2' with medium confidence, and 'Targets3' with low confidence. This workbook provides detailed…
	The "References" sheet presents in alphabetical order the compilation list of all scientific publications and tools mentioned in this workbook.
	The "Targets1" sheet contains the first set of target metabolites, which were selected based on information from the literature. These target metabolites belong indifferently to constitutive or specialised metabolism. The selection process involved two noteworthy publications: one that enabled accurate modelling of the sugar pathway in fungi (Aguilar-Pontes et al.) and another that resulted from …
	The "Orphans metabolites" sheet provides a list of 46 compounds that lack MetaCyc identifiers, which were identified during the generation of the "Targets1" list. The sheet consists of columns that provide the following information: the source of the compound (either literature or BGC information from the SMASH tool suite), the generic name of the compound, the associated publication(s) and/or ge…
	The "Targets2" sheet consists of metabolites obtained by querying the LOTUS database, a specific Natural Product database. Out of the 240 metabolites associated with P. chrysogenum/P. rubens in this database, only 47 are found in the MetaCyc database on the basis of a complete or incomplete inchikey match. As we decided to retain only those metabolites that are known to be present in Wisconsin st…
	The "Targets3" sheet encompasses the metabolites from the original draft that have a "Secondary-Metabolites" annotation in the MetaCyc compound ontologies. These annotations are retrieved using SmartTables, and the first draft version included 400 metabolites classified as "secondary". We further divided these metabolites into three groups: 149 compounds that are both produced and consumed by rea…
	The "Seeds" sheet includes the initiation compounds to perform topological producibility analyses performed with the MeneTools suite (v3.2.0). The results for each metabolite tested are displayed in the "Topological production" columns of the Targets1, Targets2 and Targets3 sheets.

## Sheet: References
REFERENCES
LITERATURE
	1	Agren, R.; Otero, J. M.; Nielsen, J. Genome-Scale Modeling Enables Metabolic Engineering of Saccharomyces cerevisiae for Succinic Acid Production. J. Ind. Microbiol. Biotechnol. 2013, 40 (7), 735–747. https://doi.org/10.1007/s10295-013-1269-3.
	2	Aguilar-Pontes, M. V.; Brandl, J.; McDonnell, E.; Strasser, K.; Nguyen, T. T. M.; Riley, R.; Mondo, S.; Salamov, A.; Nybo, J. L.; Vesth, T. C.; Grigoriev, I. V.; Andersen, M. R.; Tsang, A.; de Vries, R. P. The Gold-Standard Genome of Aspergillus niger NRRL 3 Enables a Detailed View of the Diversity of Sugar Catabolism in Fungi. Stud. Mycol. 2018, 91, 61–78. https://doi.org/10.1016/j.simyco.2018.1…
	3	Ali, H.; Ries, M. I.; Nijland, J. G.; Lankhorst, P. P.; Hankemeier, T.; Bovenberg, R. A. L.; Vreeken, R. J.; Driessen, A. J. M. A Branched Biosynthetic Pathway Is Involved in Production of Roquefortine and Related Compounds in Penicillium chrysogenum. PLOS ONE 2013, 8 (6), e65328. https://doi.org/10.1371/journal.pone.0065328.
	4	Bladt, T. T.; Frisvad, J. C.; Knudsen, P. B.; Larsen, T. O. Anticancer and Antifungal Compounds from Aspergillus, Penicillium and Other Filamentous Fungi. Molecules 2013, 18 (9), 11338–11376. https://doi.org/10.3390/molecules180911338.
	5	Cantwell, C.; Beckmann, R.; Whiteman, P.; Queener, S. W.; Abraham, E. P. Isolation of Deacetoxycephalosporin C from Fermentation Broths of Penicillium chrysogenum Transformants : Construction of a New Fungal Biosynthetic Pathway. Proc. R. Soc. Lond. B Biol. Sci. 1992, 248 (1323), 283–289. https://doi.org/10.1098/rspb.1992.0073.
	6	PrabhaDevi; DeSouza, L.; Kamat, T.; Rodrigues, C.; Naik, C. G. Batch Culture Fermentation of Penicillium chrysogenum and a Report on the Isolation, Purification, Identification and Antibiotic Activity of Citrinin. 2009.
	7	Frisvad, J. C.; Isbrandt, T.; Larsen, T. O. Fungal Partially Reducing Polyketides and Related Natural Products From Aspergillus, Penicillium, and Talaromyces. In Comprehensive Natural Products III: Chemistry and Biology; Hung-Wen (Ben) Liu, Tadhg P. Begley, Eds.; Comprehensive Natural Products Iii; Elsevier, 2020; Vol. 1, pp 313–332. https://doi.org/10.1016/B978-0-12-409547-2.14731-6.
	8	García-Rico, R. O.; Fierro, F.; Mauriz, E.; Gómez, A.; Fernández-Bodega, M. Á.; Martín, J. F. Y. 2008. The Heterotrimeric Gα Protein Pga1 Regulates Biosynthesis of Penicillin, Chrysogenin and Roquefortine in Penicillium chrysogenum. Microbiology 154 (11), 3567–3578. https://doi.org/10.1099/mic.0.2008/019091-0.
	9	Guzmán-Chávez, F.; Zwahlen, R. D.; Bovenberg, R. A. L.; Driessen, A. J. M. Engineering of the Filamentous Fungus Penicillium chrysogenum as Cell Factory for Natural Products. Front. Microbiol. 2018, 9, 2768. https://doi.org/10.3389/fmicb.2018.02768.
	10	Hidalgo, P. I.; Ullán, R. V.; Albillos, S. M.; Montero, O.; Fernández-Bodega, M. Á.; García-Estrada, C.; Fernández-Aguado, M.; Martín, J.-F. Molecular Characterization of the PR-Toxin Gene Cluster in Penicillium Roqueforti and Penicillium chrysogenum: Cross Talk of Secondary Metabolite Pathways. Fungal Genet. Biol. 2014, 62, 11–24. https://doi.org/10.1016/j.fgb.2013.10.009.
	11	Houbraken, J.; Frisvad, J. C.; Seifert, K. A.; Overy, D. P.; Tuthill, D. M.; Valdez, J. G.; Samson, R. A. New Penicillin-Producing Penicillium Species and an Overview of Section Chrysogena. Persoonia - Mol. Phylogeny Evol. Fungi 2012, 29 (1), 78–100. https://doi.org/10.3767/003158512X660571.
	12	Jami, M.-S.; Barreiro, C.; García-Estrada, C.; Martín, J.-F. Proteome Analysis of the Penicillin Producer Penicillium chrysogenum: Characterization of Protein Changes During the Industrial Strain Improvement. Mol. Cell. Proteomics 2010, 9 (6), 1182–1198. https://doi.org/10.1074/mcp.M900327-MCP200.
	13	Li, D.; Chen, L.; Zhu, T.; Kurtán, T.; Mándi, A.; Zhao, Z.; Li, J.; Gu, Q. Chloctanspirones A and B, Novel Chlorinated Polyketides with an Unprecedented Skeleton, from Marine Sediment Derived Fungus Penicillium Terrestre. Tetrahedron 2011, 67 (41), 7913–7918. https://doi.org/10.1016/j.tet.2011.08.037.
	14	Maskey, R. P.; Grün-Wollny, I.; Laatsch, H. Isolation, Structure Elucidation and Biological Activity of 8-O-Methylaverufin and 1, 8-O-Dimethylaverantin as New Antifungal Agents from Penicillium chrysogenum. J. Antibiot. (Tokyo) 2003, 56 (5), 459–463. https://doi.org/10.7164/antibiotics.56.459.
	15	Meng, J.; Wang, X.; Xu, D.; Fu, X.; Zhang, X.; Lai, D.; Zhou, L.; Zhang, G. Sorbicillinoids from Fungi and Their Bioactivities. Molecules 2016, 21 (6), 715. https://doi.org/10.3390/molecules21060715.
	16	Miller, R. F.; Huang, S. Isolation and Structure of Sorrentanone: A New Tetrasubstituted Quinone from Penicillium chrysogenum. J. Antibiot. (Tokyo) 1995, 48 (6), 520–521. https://doi.org/10.7164/antibiotics.48.520.
	17	Nielsen, J.; Grijseels, S.; Prigent, S.; Ji, B.; Dainat, J.; Nielsen, K. F.; Frisvad, J. C.; Workman, M. Global Analysis of Biosynthetic Gene Clusters Reveals Vast Potential of Secondary Metabolite Production in Penicillium Species. Nat. Microbiol. 2017, 2 (6), 17044. https://doi.org/10.1038/nmicrobiol.2017.44.
	18	Prauße, M. T. E.; Schäuble, S.; Guthke, R.; Schuster, S. Computing the Various Pathways of Penicillin Synthesis and Their Molar Yields. Biotechnol. Bioeng. 2016, 113 (1), 173–181. https://doi.org/10.1002/bit.25694.
	19	Prigent, S.; Nielsen, J. C.; Frisvad, J. C.; Nielsen, J. Reconstruction of 24 Penicillium Genome‐scale Metabolic Models Shows Diversity Based on Their Secondary Metabolism. Biotechnol. Bioeng. 2018, 115 (10), 2604–2612. https://doi.org/10.1002/bit.26739.
	20	Rokas, A.; Mead, M. E.; Steenwyk, J. L.; Raja, H. A.; Oberlies, N. H. Biosynthetic Gene Clusters and the Evolution of Fungal Chemodiversity. Nat. Prod. Rep. 2020, 37 (7), 10.1039.C9NP00045C. https://doi.org/10.1039/C9NP00045C.
	21	Salo, O. V.; Ries, M.; Medema, M. H.; Lankhorst, P. P.; Vreeken, R. J.; Bovenberg, R. A. L.; Driessen, A. J. M. Genomic Mutational Analysis of the Impact of the Classical Strain Improvement Program on β–Lactam Producing Penicillium chrysogenum. BMC Genomics 2015, 16 (1), 937. https://doi.org/10.1186/s12864-015-2154-4.
	22	Samol, M. M.; Maire, F. B.; Ries, M. I.; Wolsink, H.; Salo, O.; Ali, H.; Hankemeier, T.; Bovenberg, R. A. L.; Vreeken, R. J.; Driessen, A. J. M. Biosynthetic Pathways of Iron-Chelating Siderophores in Industrial Strains Of. 2015, 37.
	23	Sib, A.; Gulder, T. A. M. Chemo-Enzymatic Total Synthesis of Oxosorbicillinol, Sorrentanone, Rezishanones B and C, Sorbicatechol A, Bisvertinolone, and (+)-Epoxysorbicillinol. Angew. Chem. Int. Ed. 2018, 57 (44), 14650–14653. https://doi.org/10.1002/anie.201802176.
	24	Engineering of Microbial Biosynthetic Pathways; Singh, V., Singh, A. K., Bhargava, P., Joshi, M., Joshi, C. G., Eds.; Springer Singapore: Singapore, 2020. https://doi.org/10.1007/978-981-15-2604-6.
	25	Suutari, M. Effect of Growth Temperature on Lipid Fatty Acids of Four Fungi (Aspergillus niger, Neurospora crassa, Penicillium chrysogenum, AndTrichoderma Reesei). Arch. Microbiol. 1995, 164 (3), 212–216. https://doi.org/10.1007/BF02529973.
	26	Viggiano, A.; Salo, O.; Ali, H.; Szymanski, W.; Lankhorst, P. P.; Nygård, Y.; Bovenberg, R. A. L.; Driessen, A. J. M. Pathway for the Biosynthesis of the Pigment Chrysogine by Penicillium chrysogenum. Appl. Environ. Microbiol. 2018, 84 (4). https://doi.org/10.1128/AEM.02246-17.
	27	Wiemann, P.; Keller, N. P. Strategies for Mining Fungal Natural Products. J. Ind. Microbiol. Biotechnol. 2014, 41 (2), 301–313. https://doi.org/10.1007/s10295-013-1366-3.
TOOLS
	1	Blin, K.; Shaw, S.; Steinke, K.; Villebro, R.; Ziemert, N.; Lee, S. Y.; Medema, M. H.; Weber, T. AntiSMASH 5.0: Updates to the Secondary Metabolite Genome Mining Pipeline. Nucleic Acids Res. 2019, 47 (W1), W81–W87. https://doi.org/10.1093/nar/gkz310.
	2	Caspi, R.; Billington, R.; Keseler, I. M.; Kothari, A.; Krummenacker, M.; Midford, P. E.; Ong, W. K.; Paley, S.; Subhraveti, P.; Karp, P. D. The MetaCyc Database of Metabolic Pathways and Enzymes - a 2019 Update. Nucleic Acids Res. 2020, 48 (D1), D445–D453. https://doi.org/10.1093/nar/gkz862.
	3	Belcour A, Frioux C, Aite M, Bretaudeau A, Hildebrand F, Siegel A. Metage2Metabo, microbiota-scale metabolic complementarity for the identification of key species. Zambrano MM, editor. eLife. 2020;9: e61968. doi:10.7554/eLife.61968
	4	Aite M, Chevallier M, Frioux C, Trottier C, Got J, Cortés MP, et al. Traceability, reproducibility and wiki-exploration for “à-la-carte” reconstructions of genome-scale metabolic models. Nielsen J, editor. PLOS Comput Biol. 2018;14: e1006146. doi:10.1371/journal.pcbi.1006146

## Sheet: Targets1
Source	Name	MetaCyc Id	Topological production
Literature (Indirectly present in the biomass reaction (iAL1006))	(2E,11Z)-Octadecenoyl-Coa	CPD-19163	No
Literature (Indirectly present in the biomass reaction (iAL1006))	(2E,9Z)-Octadecenoyl-Coa	CPD-19172	Yes
Prauβe et al. (ID: DihyMet)	(R)-2,3-Dihydroxy-3-Methylbutanoate	CPD-13357	Yes
Prauβe et al. (ID: Homocit)	(R)-Homocitrate	HOMO-CIT	Yes
Literature (Prigent2018)	(R)-Mevalonate	MEVALONATE	Yes
Sugars (Aguilar-Pontes et al.) - Prauβe et al. (ID: Mal)	(S)-Malate	MAL	Yes
Sugars (Aguilar-Pontes et al.)	1,3-Bisphospho-D-Glycerate	DPG	Yes
Prauβe et al. (ID: 2Acetol)	2-Acetolactate	2-ACETO-LACTATE	Yes
Sugars (Aguilar-Pontes et al.)	2-Dehydro-3-Deoxy-D-Galactonate	2-DEHYDRO-3-DEOXY-D-GALACTONATE	Yes
Sugars (Aguilar-Pontes et al.)	2-Dehydro-3-Deoxy-L-Galactonate	CPD-12349	Yes
Sugars (Aguilar-Pontes et al.)	2-Dehydro-3-Deoxy-L-Gluconate	2-DEHYDRO-3-DEOXY-D-GLUCONATE	Yes
Sugars (Aguilar-Pontes et al.)	2-Dehydro-3-Deoxy-L-Rhamnoate	DEHYDRO-3-DEOXY-L-RHAMNONATE	Yes
Biomass reaction	2'-Deoxyguanosine 5'-Monophosphate	DGMP	Yes
Prauβe et al. (ID: Oxoadi)	2-Oxoadipate	2K-ADIPATE	Yes
Prauβe et al. (ID: Oxobu)	2-Oxobutanoate	2-OXOBUTANOATE	Yes
Sugars (Aguilar-Pontes et al.) - Prauβe et al. (ID: Oxoglu)	2-Oxoglutarate	2-KETOGLUTARATE	Yes
Prauβe et al. (ID: Oxoiv)	2-Oxoisovalerate	2-KETO-ISOVALERATE	Yes
Sugars (Aguilar-Pontes et al.) - Prauβe et al. (ID: 2PG)	2-Phospho-D-Glycerate	2-PG	Yes
Prauβe et al. (ID: PAPS)	3-Phosphoadenosine-5-Phosphosulfate	PAPS	Yes
Sugars (Aguilar-Pontes et al.) - Prauβe et al. (ID: 3PG)	3-Phospho-D-Glycerate	G3P	Yes
Prauβe et al. (ID: 3PHPyr)	3-Phospho-Hydroxypyruvate	3-P-HYDROXYPYRUVATE	Yes
Biomass reaction	3-Sn-Phosphatidyl-L-Serine	L-1-PHOSPHATIDYL-SERINE	Yes
Prauβe et al. (ID: Aminob)	4-Aminobutyrate	4-AMINO-BUTYRATE	Yes
Prauβe et al. (ID: Asp4P)	4-Phospho-L-Aspartate	L-BETA-ASPARTYL-P	Yes
Literature (Salo2015)	6-Aminopenicillanic Acid	6-AMINOPENICILLANATE	Yes
Sugars (Aguilar-Pontes et al.)	6-Phosphodglucono-1,5Lactone	D-6-P-GLUCONO-DELTA-LACTONE	Yes
Prauβe et al. (ID: AcetA)	Acetaldehyde	ACETALD	Yes
Sugars (Aguilar-Pontes et al.) - Prauβe et al. (ID: A)	Acetate	ACET	Yes
Sugars (Aguilar-Pontes et al.) - Prauβe et al. (ID: AceCoA)	Acetyl-Coa	ACETYL-COA	Yes
Prauβe et al. (ID: PAP)	Adenosine 3,5-Bisphosphate	3-5-ADP	Yes
Biomass reaction - Prauβe et al. (ID: ADP)	Adenosine Diphosphate	ADP	Yes
Biomass reaction - Prauβe et al. (ID: AMP)	Adenosine Monophosphate	AMP	Yes
Biomass reaction - Prauβe et al. (ID: ATP)	Adenosine Triphosphate	ATP	Yes
Sugars (Aguilar-Pontes et al.)	Aldehydo-D-Galacturonate	CPD-15633	Yes
Sugars (Aguilar-Pontes et al.)	Aldehydo-L-Galactonate	CPD0-1083	Yes
Prauβe et al. (ID: NH3)	Ammonia	AMMONIA	Yes
Literature (Indirectly present in the biomass reaction (iAL1006))	Arachidoyl-Coa	CPD-9965	Yes
Biomass reaction	Arginine	ARG	Yes
Biomass reaction	Asparagine	ASN	Yes
Literature (Maskey2003)	Averufin	CPD-10167	Yes
Prauβe et al. (ID: HCO3)	Bicarbonate	HCO3	Yes
Literature (Prigent2018)	Bikisocoumarin	CPD-18257	Yes
Literature (Guzman-Chavez2018)	Brevianamide F	CPD-15265	Yes
Prauβe et al. (ID: CO2)	Carbon Dioxide	CARBON-DIOXIDE	Yes
Biomass reaction	Cardiolipin	CARDIOLIPIN	Yes
Literature (Wiemann2014)	Cephalosporin C	CEPHALOSPORIN-C	Yes
Sugars (Aguilar-Pontes et al.)	Cis-Aconitate	CIS-ACONITATE	Yes
Prauβe et al. (ID: CHomoaco)	Cis-Homoaconitate	HOMO-CIS-ACONITATE	Yes
Literature (Indirectly present in the biomass reaction (iAL1006))	Cis-Vaccenate	CPD-9247	Yes
Sugars (Aguilar-Pontes et al.) - Prauβe et al. (ID: Cit)	Citrate	CIT	Yes
Literature (Prigent2018 ; Houbraken 2012)	Citreoisocoumarin	CPD-18256	Yes
Biomass reaction - Sugars (Aguilar-Pontes et al.) - Prauβe et al. (ID: CoA and HS-CoA)	Coenzyme A	CO-A	Yes
Literature (Guzman-Chavez2018 ; Samol2015)	Coprogen	CPD0-2262	No
Prauβe et al. (ID: Cysta)	Cystathionine	L-CYSTATHIONINE	Yes
Biomass reaction	Cytidylate	CMP	Yes
Literature (Cantwell1992)	Deacetoxycephalosporin C	DEACETOXYCEPHALOSPORIN-C	Yes
Literature (Salo2015 ; Ali2013) - BGC mining	Dehydrohistidyltryptophanyldiketopiperazine (Dhtd)	CPD-17379	Yes
Biomass reaction	Deoxyadenosine-Phosphate	DAMP	Yes
Biomass reaction	Deoxycytidylate	DCMP	Yes
Sugars (Aguilar-Pontes et al.)	D-Erythrose4Phosphate	ERYTHROSE-4P	Yes
Sugars (Aguilar-Pontes et al.)	D-Galactonate	D-GALACTONATE	Yes
Sugars (Aguilar-Pontes et al.)	D-Galactono-1,4-Lactone	D-GALACTONO-1-4-LACTONE	Yes
Sugars (Aguilar-Pontes et al.)	D-Galactopyranose	D-galactopyranose	Yes
Sugars (Aguilar-Pontes et al.)	D-Galactopyranuronate	D-Galactopyranuronate	Yes
Sugars (Aguilar-Pontes et al.)	D-Gluconate	GLUCONATE	Yes
Sugars (Aguilar-Pontes et al.)	D-Gluconate1,5-Lactone	GLC-D-LACTONE	Yes
Sugars (Aguilar-Pontes et al.)	D-Gluconate6Phosphate	CPD-2961	Yes
Sugars (Aguilar-Pontes et al.)	D-Glucopyranose	Glucopyranose	Yes
Sugars (Aguilar-Pontes et al.)	D-Glucopyranose-6-Phosphate	D-glucopyranose-6-phosphate	Yes
Sugars (Aguilar-Pontes et al.)	D-Glyceraldehyde	GLYCERALD	Yes
Sugars (Aguilar-Pontes et al.)	D-Glyceraldehyde3-Phosphate	GAP	Yes
Literature (Jami2010)	Dihydromonacolin L Acid	CPD-16907	No
Sugars (Aguilar-Pontes et al.)	Dihydroxyacetone	DIHYDROXYACETONE	Yes
Sugars (Aguilar-Pontes et al.)	Dihydroxyacetonephosphate	DIHYDROXY-ACETONE-PHOSPHATE	Yes
Sugars (Aguilar-Pontes et al.)	D-Mannopyranose	D-mannopyranose	Yes
Sugars (Aguilar-Pontes et al.)	D-Mannopyranose-6-Phosphate	CPD-15979	Yes
Sugars (Aguilar-Pontes et al.)	D-Ribose	D-Ribofuranose	Yes
Sugars (Aguilar-Pontes et al.)	D-Ribose5-Phosphate	RIBOSE-5P	Yes
Sugars (Aguilar-Pontes et al.)	D-Ribulose	D-RIBULOSE	Yes
Sugars (Aguilar-Pontes et al.)	D-Ribulose5-Phosphate	RIBULOSE-5P	Yes
Sugars (Aguilar-Pontes et al.)	D-Sedoheptulose7-Phosphate	D-SEDOHEPTULOSE-7-P	Yes
Sugars (Aguilar-Pontes et al.)	D-Sorbitol	SORBITOL	Yes
Sugars (Aguilar-Pontes et al.) - Prauβe et al. (ID: Isocit)	D-Threo-Isocitrate	THREO-DS-ISO-CITRATE	Yes
Biomass reaction	Dtmp	TMP	Yes
Sugars (Aguilar-Pontes et al.)	D-Xylopyranose	D-Xylopyranose	Yes
Sugars (Aguilar-Pontes et al.)	D-Xylulose	D-XYLULOSE	Yes
Sugars (Aguilar-Pontes et al.)	D-Xylulose-5-Phosphate	XYLULOSE-5-PHOSPHATE	Yes
Literature (Prigent2018)	Epoxysqualene	EPOXYSQUALENE	Yes
Literature (Prigent2018)	Ergotamine	CPD-12363	Yes
Literature (Guzman-Chavez2018 ; Samol2015)	Ferrichrome	CPD0-2241	Yes
Biomass reaction	Ferroheme A	CPD-13734	Yes
Biomass reaction	Flavin Adenine Dinucleotide	FAD	Yes
Biomass reaction	Folates	Folates	Yes
Sugars (Aguilar-Pontes et al.)	Fructose1,6-Bisphosphate	FRUCTOSE-16-DIPHOSPHATE	Yes
Sugars (Aguilar-Pontes et al.) - Prauβe et al. (ID: Fum)	Fumarate	FUM	Yes
Literature (Guzman-Chavez2018 ; Samol2015)	Fusarinine C	CPD-19128	No
Sugars (Aguilar-Pontes et al.)	Galactitol	GALACTITOL	Yes
Literature (Prigent2018)	Geranylgeranyl Diphosphate	GERANYLGERANYL-PP	Yes
Literature (Salo2015 ; Ali2013) - BGC mining	Glandicoline A	CPD-17389	Yes
Literature (Salo2015 ; ALi2013) - BGC mining	Glandicoline B	CPD-17390	Yes
Biomass reaction	Glutamine	GLN	Yes
Biomass reaction - Prauβe et al. (ID: Glu)	Glutaminic Acid	GLT	Yes
Prauβe et al. (ID: Gly)	Glyceric Acid	GLYCERATE	Yes
Sugars (Aguilar-Pontes et al.)	Glycerol	GLYCEROL	Yes
Biomass reaction - Prauβe et al. (ID: Glycin)	Glycine	GLY	Yes
Sugars (Aguilar-Pontes et al.) - Prauβe et al. (ID: Glyoxy)	Glyoxylate	GLYOX	Yes
Biomass reaction - Sugars (Aguilar-Pontes et al.)	Guanosine Diphosphate Mannose	GDP-MANNOSE	Yes
Biomass reaction	Guanosine Phosphate	GMP	Yes
Prauβe et al. (ID: GTP)	Guanosine Triphosphate	GTP	Yes
Biomass reaction - Prauβe et al. (ID: GDP)	Guanosine-Diphosphate	GDP	Yes
Literature (Salo2015 ; Ali2013) - BGC mining	Histidyltryptophanyldi-Ketopiperazine (Htd)	CPD-17378	Yes
Prauβe et al. (ID: HCys)	Homocysteine	HOMO-CYS	Yes
Prauβe et al. (ID: Homoiso)	Homoisocitrate	HOMO-I-CIT	Yes
Prauβe et al. (ID: HSerin)	Homoserine	HOMO-SER	Yes
Prauβe et al. (ID: H)	Hydrogen	PROTON	Yes
Prauβe et al. (ID: H2S)	Hydrogen Sulfide	HS	Yes
Prauβe et al. (ID: HPyr)	Hydroxypyruvate	OH-PYR	Yes
Literature (Salo2015) ; Prauβe et al. (ID: IsoPenN) - BGC mining	Isopenicillin N	ISOPENICILLIN-N	Yes
Sugars (Aguilar-Pontes et al.)	Keto-D-Fructose	CPD-15382	Yes
Biomass reaction	L-1-Phosphatidylethanolamine	L-1-PHOSPHATIDYL-ETHANOLAMINE	Yes
Biomass reaction - Prauβe et al. (ID: 2AA / αAA)	L-2-Aminoadipate	CPD-468	Yes
Biomass reaction - Prauβe et al. (ID: Ala)	L-Alanine	L-ALPHA-ALANINE	Yes
Sugars (Aguilar-Pontes et al.)	L-Arabinopyranose	L-arabinopyranose	Yes
Sugars (Aguilar-Pontes et al.)	L-Arabitol	L-ARABITOL	Yes
Biomass reaction - Prauβe et al. (ID: Asp)	L-Aspartate	L-ASPARTATE	Yes
Prauβe et al. (ID: AspSA)	L-Aspartate-Semialdehyde	L-ASPARTATE-SEMIALDEHYDE	Yes
Biomass reaction - Prauβe et al. (ID: Cys)	L-Cysteine	CYS	Yes
Sugars (Aguilar-Pontes et al.)	L-Glyceraldehyde	L-GLYCERALDEHYDE	Yes
Biomass reaction	L-Histidine	HIS	Yes
Literature (Suutari1995)	Linoleic Acid	LINOLEIC_ACID	Yes
Literature (Suutari1995)	Linolenic Acid	LINOLENIC_ACID	Yes
Literature (-)	Linoleoyl-Coa	CPD-18	Yes
Biomass reaction	L-Isoleucine	ILE	Yes
Sugars (Aguilar-Pontes et al.)	L-Lactaldehyde	LACTALD	Yes
Biomass reaction	L-Leucine	LEU	Yes
Biomass reaction	L-Lysine	LYS	Yes
Biomass reaction	L-Methionine	MET	Yes
Biomass reaction	L-Phenylalanine	PHE	Yes
Biomass reaction	L-Proline	PRO	Yes
Sugars (Aguilar-Pontes et al.)	L-Rhamnoate	L-RHAMNONATE	Yes
Sugars (Aguilar-Pontes et al.)	L-Rhamnofuranose	L-RHAMNOFURANOSE	Yes
Sugars (Aguilar-Pontes et al.)	L-Rhamnono-1,4-Lactone	L-RHAMNONO-14-LACTONE	Yes
Sugars (Aguilar-Pontes et al.)	L-Rhamnopyranose	L-rhamnopyranose	Yes
Biomass reaction - Prauβe et al. (ID: Ser)	L-Serine	SER	Yes
Biomass reaction -Prauβe et al. (ID: Threo)	L-Threonine	THR	Yes
Biomass reaction	L-Tryptophan	TRP	Yes
Biomass reaction	L-Tyrosine	TYR	Yes
Biomass reaction - Prauβe et al. (ID: Val)	L-Valine	VAL	Yes
Sugars (Aguilar-Pontes et al.)	L-Xylo-3-Hexulose	CPD-13036	Yes
Sugars (Aguilar-Pontes et al.)	L-Xylulose	L-XYLULOSE	Yes
Literature (Indirectly present in the biomass reaction (iAL1006))	Malonyl-Coa	MALONYL-COA	Yes
Sugars (Aguilar-Pontes et al.)	Maltose	MALTOSE	Yes
Literature (Nielsen2017 ; Houbraken2012 ; Salo2015 ; Ali2013) - BGC mining	Meleagrin	CPD-17391	Yes
Literature (Prigent2018)	Methyl Phomopsenoate	CPD-18471	Yes
Literature (Prigent2018)	Myo-Inositol	MYO-INOSITOL	Yes
Literature (Indirectly present in the biomass reaction (iAL1006))	Myristoyl-Coa	TETRADECANOYL-COA	Yes
Prauβe et al. (ID: PreN) and BGC mining	N-[(5S)-5-Amino-5-Carboxypentanoyl]Cysteinyl-D-Valine	N-5S-5-AMINO-5-CARBOXYPENTANOYL-L-CY	Yes
Literature (Salo2015)	Neoxaline	CPD-17394	Yes
Prauβe et al. (ID: NAD(+))	Nicotinamide Adenine Dinucleotide	NAD	Yes
Prauβe et al. (ID: NADP(+))	Nicotinamide Adenine Dinucleotide Phosphate	NADP	Yes
Biomass reaction - Prauβe et al. (ID: NADH)	Nicotinamide Adenine Dinucleotide Reduced	NADH	Yes
Literature (Prigent2018)	Nivalenol	CPD-18427	Yes
Literature (Maskey2003)	Norsolorinic Acid	CPD-10162	Yes
Prauβe et al. (ID: AHSerin)	O-Acetyl-L-Homoserine	CPD-667	Yes
Prauβe et al. (ID: ASer)	O-Acetyl-L-Serine	ACETYLSERINE	Yes
Literature (Suutari1995)	Oleic Acid	OLEATE-CPD	Yes
Literature (-)	Oleoyl-Coa	OLEOYL-COA	Yes
Literature (Prigent2018)	Ophiobolin F	CPD-16664	Yes
Prauβe et al. (ID: PHSer)	O-Phospho-L-Homoserine	O-PHOSPHO-L-HOMOSERINE	Yes
Sugars (Aguilar-Pontes et al.)	Oxalate	OXALATE	Yes
Sugars (Aguilar-Pontes et al.) - Prauβe et al. (ID: Oxaloa)	Oxaloacetate	OXALACETIC_ACID	Yes
Prauβe et al. (ID: OTR)	Oxidized Thioredoxin	Ox-Thioredoxin	Yes
Prauβe et al. (ID: O2)	Oxygen	OXYGEN-MOLECULE	Yes
Literature (Suutari1995)	Palmitic Acid	PALMITATE	Yes
Literature (Suutari1995)	Palmitoleic Acid	CPD-9245	Yes
Literature (Indirectly present in the biomass reaction (iAL1006))	Palmitoleoyl-Coa	CPD-10269	Yes
Literature (Indirectly present in the biomass reaction (iAL1006))	Palmitoyl-Coa	PALMITYL-COA	Yes
Literature (Guzman-Chavez2018 ; Salo2015 ; Houbraken2012 ; García-Rico2008) - BGC mining	Penicillin G	PENICILLIN-G	Yes
Literature (Salo2015 ; Houbraken2012)	Penicillin K	CPD-9122	Yes
Literature (Salo2015 ; Houbraken2012) - BGC mining	Phenoxymethylpenicillin (Penicillin V)	CPD-9196	Yes
Prauβe et al. (ID: PA)	Phenyl Acetate	PHENYLACETATE	Yes
Prauβe et al. (ID: PACoA)	Phenylacetyl Coenzyme A	CPD-207	Yes
Biomass reaction	Phosphate	Pi	Yes
Biomass reaction	Phosphatidylcholine	PHOSPHATIDYLCHOLINE	Yes
Prauβe et al. (ID: APS)	Phosphoadenylyl Sulfate	APS	Yes
Sugars (Aguilar-Pontes et al.) - Prauβe et al. (ID: PEP)	Phosphoenolpyruvate	PHOSPHO-ENOL-PYRUVATE	Yes
Prauβe et al. (ID: PSer)	Phosphoserine	3-P-SERINE	Yes
Literature (Hidalgo2014 ; Houbraken2012 ; Frisvad2020)	Pr-Toxin	CPD-13303	No
Prauβe et al. (ID: 2P)	Pyrophosphate	PPI	Yes
Sugars (Aguilar-Pontes et al.) - Prauβe et al. (ID: Pyr)	Pyruvate	PYRUVATE	Yes
Biomass reaction - Prauβe et al. (ID: NADPH)	Reduced Nicotinamide Adenine Dinucleotide Phosphate	NADPH	Yes
Prauβe et al. (ID: RTR)	Reduced Thioredoxin	Red-Thioredoxin	Yes
Literature (Nielsen2017 ; Houbraken2012 ; Guzman-Chavez2018 ; Salo2015 ; Houbraken2012 ; Ali2013 ; García-Rico2008) - BGC mining	Roquefortine C	CPD-17381	Yes
Literature (Salo2015 ; Houbraken2012 ; Ali2013) - BGC mining	Roquefortine D	CPD-17380	Yes
Literature (Salo2015)	Roquefortine F	CPD-17393	Yes
Biomass reaction	Siroheme	SIROHEME	Yes
Sugars (Aguilar-Pontes et al.)	Sn-Glycerol3Phosphate	GLYCEROL-3P	Yes
Literature (Suutari1995)	Stearic Acid	STEARIC_ACID	Yes
Literature (Indirectly present in the biomass reaction (iAL1006))	Stearoyl-Coa	STEAROYL-COA	Yes
Literature (Prigent2018)	Stellatic Acid	CPD-18556	Yes
Literature (Maskey2003)	Sterigmatocystin	STERIGMATOCYSTIN	Yes
Literature (Prigent2018)	Stipitatate	STIPIT-CPD	Yes
Sugars (Aguilar-Pontes et al.) - Prauβe et al. (ID: Suc)	Succinate	SUC	Yes
Prauβe et al. (ID: Sucsa)	Succinate Semialdehyde	SUCC-S-ALD	Yes
Sugars (Aguilar-Pontes et al.) - Prauβe et al. (ID: SucCoA)	Succinyl-Coa	SUC-COA	Yes
Sugars (Aguilar-Pontes et al.)	Sucrose	SUCROSE	Yes
Prauβe et al. (ID: SO4)	Sulfate	SULFATE	Yes
Prauβe et al. (ID: SO3)	Sulfite	SO3	Yes
Biomass reaction	Tetrahydrofolate	THF-GLU-N	Yes
Biomass reaction	Thiamine Diphosphate	THIAMINE-PYROPHOSPHATE	Yes
Prauβe et al. (ID: ubiL)	Ubiquinol	Ubiquinols	No
Biomass reaction	Ubiquinol-6	UBIQUINOL-30	Yes
Prauβe et al. (ID: ubiN)	Ubiquinon	Ubiquinones	No
Biomass reaction	Udp-N-Acetyl-Α-D-Glucosamine	UDP-N-ACETYL-D-GLUCOSAMINE	Yes
Biomass reaction - Sugars (Aguilar-Pontes et al.)	Udp-Α-D-Galactose	CPD-14553	Yes
Biomass reaction - Sugars (Aguilar-Pontes et al.)	Udp-Α-D-Glucose	CPD-12575	Yes
Biomass reaction	Uridine Monophosphate	UMP	Yes
Biomass reaction	Uridine-Diphosphate	UDP	Yes
Literature (Prigent2018)	Versicolorin A	CPD-10176	Yes
Literature (Prigent2018 ; Maskey2003)	Versicolorin B ; C	CPD-10175	Yes
Biomass reaction	Vitamin H	BIOTIN	Yes
Biomass reaction - Prauβe et al. (ID: H2O)	Water	WATER	Yes
Literature (Bladt2013 ; Houbraken2012)	Xanthocillin X	CPD-20760	No
Sugars (Aguilar-Pontes et al.)	Xylitol	XYLITOL	Yes
Literature (Nielsen2017 ; Guzman-Chavez2018)	Ywa1	CPD-18255	Yes
Biomass reaction	Α,Α-Trehalose	TREHALOSE	Yes
Sugars (Aguilar-Pontes et al.)	Α-D-Galactose	ALPHA-D-GALACTOSE	Yes
Sugars (Aguilar-Pontes et al.)	Α-D-Galactose-1-Phosphate	GALACTOSE-1P	Yes
Sugars (Aguilar-Pontes et al.)	Α-D-Glucopyranose-1-Phosphate	GLC-1-P	Yes
Sugars (Aguilar-Pontes et al.)	Α-D-Mannose-1-Phosphate	MANNOSE-1P	Yes
Literature (Indirectly present in the biomass reaction (iAL1006))	Α-Linolenoyl-Coa	LINOLENOYL-COA	Yes
Sugars (Aguilar-Pontes et al.)	Β-D-Fructofuranose	BETA-D-FRUCTOSE	Yes
Sugars (Aguilar-Pontes et al.)	Β-D-Fructofuranose-6-Phosphate	FRUCTOSE-6P	Yes
Sugars (Aguilar-Pontes et al.)	Β-D-Fructopyranose	CPD-10726	No
Sugars (Aguilar-Pontes et al.)	Β-D-Galactose	GALACTOSE	Yes

## Sheet: Orphans metabolites
Source	Target name	Bibliographic reference	Penicillium chrysogenum (strain)
Literature	1, 8-O-Dimethylaverantin	Maskey2003	Thom (~ P. notatum)
Literature	2-(2-hydroxypropionylamino)-benzamide	Houbraken2012	-
Literature	2-acetyl-quinazolin-4(3H)-one	Houbraken2012	-
Literature	2-pyruvoylaminobenzamide	Houbraken2012	-
Literature	6,8-O-dimethylversicolorin A	Maskey2003	Thom (~ P. notatum)
Literature	6-methyl salicylic acid	Guzman-Chavez2018	Wisconsin 54-1255
Literature	7-deacetoxyyanuthone	Houbraken2012	-
Literature	8-O-Methylaverufin	Maskey2003	Thom (~ P. notatum)
BGC	ACT-Toxin II	AntiSMASH	Wisconsin 54-1255
Literature	Andrastin A	Guzmán-Chávez2018 ; Houbraken2012	Wisconsin 54-1255 (BGC identification)
Literature	Andrastin B	Guzman-Chavez2018 ; Houbraken2012	Wisconsin 54-1255 (BGC identification)
BGC	Aspercryptins	AntiSMASH	Wisconsin 54-1255
Literature	Aversin	Maskey2003	Thom (~ P. notatum)
Literature	Bisorbicillinol	Salo2015	Wisconsin 54-1255
Literature	Bisvertinolon	Salo2015	Wisconsin 54-1255
BGC	Chaetoglobosins	AntiSMASH	Wisconsin 54-1255
Literature	Chloctanspirone A	Li2011 ; Meng2015 ; Bladt2013	Penicillium terrestrial (~ P. rubens)
Literature	Chloctanspirone B	Li2011 ; Meng2015 ; Bladt2013	Penicillium terrestrial (~ P. rubens)
Literature & BGC	Chrysogine	Guzman-Chavez2018 ; Houbraken2012 ; Viggiano2018 ; Salo2015 ; AntiSMASH ; FungiSMASH	DS68530 ; Wisconsin 54-1255
BGC	Chrysoxanthone A	FungiSMASH	Wisconsin 54-1255
BGC	Chrysoxanthone B	FungiSMASH	Wisconsin 54-1255
BGC	Chrysoxanthone C	FungiSMASH	Wisconsin 54-1255
Literature	Citrinin	PrabhaDevi2009	MTCC 5108
BGC	Depudecin	FungiSMASH	Wisconsin 54-1255
BGC	Dimethylcoprogen	AntiSMASH and FungiSMASH	Wisconsin 54-1255
Literature	Dimetylnidurifin	Maskey2003	Thom (~ P. notatum)
Literature	Dyhydrobisvertinulone	Salo2015	Wisconsin 54-1255
Literature	Eremofortine	Frisvad2020	-
Literature	Ergosterol peroxyde	Maskey2003	Thom (~ P. notatum)
Literature	Fungisporin	Nielsen2017 ; Guzman-Chavez2018 ; Salo2015 ; Ali2014	Wisconsin 54-1255 ; (BGC identification) ; DS54555
BGC	Naphthopyrone	FungiSMASH	Wisconsin 54-1255
BGC	Neurosporin A	AntiSMASH	Wisconsin 54-1255
BGC	NG-391	AntiSMASH	Wisconsin 54-1255
BGC	Nidulanin A	AntiSMASH and FungiSMASH	Wisconsin 54-1255
Literature	N-pyrovoylanthranilamide	Salo2015 ; Viggiano2018	DS68530 ; Wisconsin 54-1255
Literature	Oxosorbicillinol	Salo2015	Wisconsin 54-1255
Literature	Penicillin O/Almecillin	Rokas2020	-
Literature	Roquefortine M	Salo2015	Wisconsin 54-1255
Literature	Roquefortine N	Salo2015	Wisconsin 54-1255
Literature & BGC	Sorbicillin	Guzman-Chavez2018 ; Meng2015 ; AntiSMASH ; FungiSMASH	Wisconsin 54-1255 (BGC identification) ; Q176 ; E01-10/3 ; P. notatum
Literature	Sorrentanone	Miller1995 ; Sib2018 ; Meng2015	SC13887
BGC	Squalestatin S1	AntiSMASH and FungiSMASH	Wisconsin 54-1255
Literature	Tetrahydrobisvertinolone	Salo2015	Wisconsin 54-1255
Literature	Xanthoviridicatin E	Singh2003	MF6389
Literature	Xanthoviridicatin F	Singh2003	MF6389
Literature & BGC	Yanuthone D	Nielsen2017 ; Guzman-Chavez2018 ; AntiSMASH ; FungiSMASH	Wisconsin 54-1255

## Sheet: Targets2
Source	ID source LOTUS	Name	MetaCyc Id	Associated species in papers referenced into LOTUS database	Selected	Notes	Topological production
LOTUS (InChIKey match on section 1)	LTS0128031;LTS0241274;LTS0262158	Aldehydo-D-Allose	CPD-15629	Penicillium chrysogenum Thom (~ P. notatum)	Yes		No
LOTUS (InChIKey match on section 1)	LTS0128031;LTS0241274;LTS0262158	Aldehydo-D-Altrose	ALTROSE	Penicillium chrysogenum Thom (~ P. notatum)	Yes		Yes
LOTUS (complete InChIKey)	LTS0128031	Aldehydo-D-Galactose	CPD-15590	Penicillium chrysogenum Thom (~ P. notatum)	Yes		Yes
LOTUS (complete InChIKey)	LTS0262158	Aldehydo-D-Glucose	CPD-15374	Penicillium chrysogenum Thom (~ P. notatum)	Yes		No
LOTUS (InChIKey match on section 1)	LTS0128031;LTS0241274;LTS0262158	Aldehydo-D-Gulose	CPD-15620	Penicillium chrysogenum Thom (~ P. notatum)	Yes		No
LOTUS (InChIKey match on section 1)	LTS0128031;LTS0241274;LTS0262158	Aldehydo-D-Idose	CPD-15756	Penicillium chrysogenum Thom (~ P. notatum)	Yes		No
LOTUS (InChIKey match on section 1)	LTS0128031;LTS0241274;LTS0262158	Aldehydo-D-Mannose	CPD-15373	Penicillium chrysogenum Thom (~ P. notatum)	Yes		Yes
LOTUS (InChIKey match on section 1)	LTS0128031;LTS0241274;LTS0262158	Aldehydo-D-Talose	CPD-15760	Penicillium chrysogenum Thom (~ P. notatum)	Yes		No
LOTUS (InChIKey match on section 1)	LTS0128031;LTS0241274;LTS0262158	Aldehydo-L-Gulose	CPD-15626	Penicillium chrysogenum Thom (~ P. notatum)	Yes		No
LOTUS (InChIKey match on section 1)	LTS0128031;LTS0241274;LTS0262158	Aldehydo-L-Mannose	CPD-15383	Penicillium chrysogenum Thom (~ P. notatum)	Yes		No
LOTUS (InChIKey match on section 1)	LTS0045049;LTS0144291;LTS0166500	Allolactose	ALLOLACTOSE	Penicillium chrysogenum Thom (~ P. notatum)	Yes		Yes
LOTUS (InChIKey match on section 1)	LTS0125099;LTS0177939	Alpha-1,3-D-Mannobiose	CPD-12789	Penicillium chrysogenum Thom (~ P. notatum)	Yes		No
LOTUS (InChIKey match on section 1)	LTS0045049;LTS0144291;LTS0166500	Alpha1,6-D Mannobiose	CPD-13935	Penicillium chrysogenum Thom (~ P. notatum)	Yes		No
LOTUS (InChIKey match on section 1)	LTS0086690;LTS0210079	Alpha-D-Cellobiose	CPD-15976	Penicillium chrysogenum Thom (~ P. notatum)	Yes		No
LOTUS (InChIKey match on section 1)	LTS0045049;LTS0144291;LTS0166500	Alpha-Gentiobiose	CPD-16571	Penicillium chrysogenum Thom (~ P. notatum)	Yes		No
LOTUS (InChIKey match on section 1)	LTS0045049;LTS0144291;LTS0166500	Alpha-Isomaltose	CPD-16575	Penicillium chrysogenum Thom (~ P. notatum)	Yes		No
LOTUS (complete InChIKey)	LTS0086690	Alpha-Lactose	Alpha-lactose	Penicillium chrysogenum Thom (~ P. notatum)	Yes		Yes
LOTUS (InChIKey match on section 1)	LTS0086690;LTS0210079	Alpha-Maltose	ALPHA-MALTOSE	Penicillium chrysogenum Thom (~ P. notatum)	Yes		Yes
LOTUS (InChIKey match on section 1)	LTS0086690;LTS0210079	Beta-D-Cellobiose	CELLOBIOSE	Penicillium chrysogenum Thom (~ P. notatum)	Yes		Yes
LOTUS (InChIKey match on section 1)	LTS0125099;LTS0177939	Beta-D-Galactopyranosyl-(1Rarr3)-D-Galactopyranose	CPD8J2-19	Penicillium chrysogenum Thom (~ P. notatum)	Yes		No
LOTUS (InChIKey match on section 1)	LTS0045049;LTS0144291;LTS0166500	Beta-D-Galactopyranosyl-(1Rarr6)-D-Galactopyranose	CPD-10299	Penicillium chrysogenum Thom (~ P. notatum)	Yes		No
LOTUS (InChIKey match on section 1)	LTS0086690;LTS0210079	Beta-D-Glucosyl-(1Rarr4)-D-Mannose	CPD-221	Penicillium chrysogenum Thom (~ P. notatum)	Yes		Yes
LOTUS (InChIKey match on section 1)	LTS0086690;LTS0210079	Beta-D-Mannopyranosyl-(1->4)-Alpha-D-Mannopyranose	CPD-16554	Penicillium chrysogenum Thom (~ P. notatum)	Yes		No
LOTUS (InChIKey match on section 1)	LTS0086690;LTS0210079	Beta-D-Mannopyranosyl-(1Rarr4)-Beta-D-Mannopyranose	CPD-16553	Penicillium chrysogenum Thom (~ P. notatum)	Yes		No
LOTUS (InChIKey match on section 1)	LTS0086690;LTS0210079	Beta-D-Mannosyl-(1Rarr4)-D-Glucose	CPD-14017	Penicillium chrysogenum Thom (~ P. notatum)	Yes		Yes
LOTUS (InChIKey match on section 1)	LTS0045049;LTS0144291;LTS0166500	Beta-Gentiobiose	CPD-3605	Penicillium chrysogenum Thom (~ P. notatum)	Yes		No
LOTUS (InChIKey match on section 1)	LTS0045049;LTS0144291;LTS0166500	Beta-Isomaltose	CPD-1243	Penicillium chrysogenum Thom (~ P. notatum)	Yes		No
LOTUS (InChIKey match on section 1)	LTS0086690;LTS0210079	Beta-Lactose	CPD-15971	Penicillium chrysogenum Thom (~ P. notatum)	Yes		No
LOTUS (InChIKey match on section 1)	LTS0086690;LTS0210079	Beta-Maltose	CPD-15717	Penicillium chrysogenum Thom (~ P. notatum)	Yes		Yes
LOTUS (InChIKey match on section 1)	LTS0125099;LTS0177939	D-Glucosyl-Alpha(1Rarr3)- Alpha-D-Mannose	CPD-13557	Penicillium chrysogenum Thom (~ P. notatum)	Yes		No
LOTUS (InChIKey match on section 1)	LTS0086690;LTS0210079	Epilactose	CPD-16557	Penicillium chrysogenum Thom (~ P. notatum)	Yes		Yes
LOTUS (InChIKey match on section 1)	LTS0125099;LTS0177939	Laminaribiose	CPD-10703	Penicillium chrysogenum Thom (~ P. notatum)	Yes		No
LOTUS (InChIKey match on section 1)	LTS0045049;LTS0144291;LTS0166500	Melibiose	MELIBIOSE	Penicillium chrysogenum Thom (~ P. notatum)	Yes		Yes
LOTUS (InChIKey match on section 1)	LTS0125099;LTS0177939	Nigerose	3-BETA-D-GLUCOSYLGLUCOSE	Penicillium chrysogenum Thom (~ P. notatum)	Yes		Yes
LOTUS (InChIKey match on section 1 and 2)	LTS0026006	Benzylpenicillin (Penicillin G)	PENICILLIN-G	Penicillium chrysogenum Wisconsin 54-1255	Yes	Found by BGC mining	Yes
LOTUS (complete InChIKey)	LTS0160418	Meleagrine	CPD-17391	Penicillium sp.	No	Found by BGC mining	-
LOTUS (InChIKey match on section 1 and 2)	LTS0077461	(2-Hydroxyphenyl)Acetate	CPD-11495	Penicillium chrysogenum PXP-55	No		-
LOTUS (InChIKey match on section 1 and 2)	LTS0272177	(4-Hydroxyphenyl)Acetate	4-HYDROXYPHENYLACETATE	Penicillium chrysogenum PXP-55	No		-
LOTUS (complete InChIKey)	LTS0132195	4-Tyrosol	CPD3O-4151	Penicillium chrysogenum PXP-55	No		-
LOTUS (InChIKey match on section 1)	LTS0103167;LTS0157716	Adenylo-Succinate	ADENYLOSUCC	Penicillium chrysogenum ?	No		-
LOTUS (InChIKey match on section 1)	LTS0081428	Phomamide	CPD-16654	Penicillium chrysogenum PXP-55	No		-
LOTUS (InChIKey match on section 1)	LTS0133410;LTS0189752;LTS0190698	Roquefortine C	CPD-17381	Penicillium chrysogenum DSM 16137	No	Found by BGC mining	-
LOTUS (complete InChIKey)	LTS0247465	6-Aminopenicillanate	6-AMINOPENICILLANATE	Cephalosporium sp. ; Emericellopsis minima ; Emericellopsis terricola	No		-
LOTUS (InChIKey match on section 1)	LTS0106159;LTS0148022	Cephalosporin C	CEPHALOSPORIN-C	Acremonium chrysogenum	No		-
LOTUS (InChIKey match on section 1)	LTS0182054	Neoxaline	CPD-17394	Penicillium tulipae	No		-
LOTUS (complete InChIKey)	LTS0133401	Roquefortine D	CPD-17380	Penicillium roqueforti	No	Found by BGC mining	-
LOTUS (complete InChIKey)	LTS0191045	Patulin	CPD-16726	-	No	Found by BGC mining	-

## Sheet: Targets3
Name	MetaCyc ID	Notes	Topological production
&Alpha;-Amyrin	CPD-8250	Metabolites (only produced in the intermediate version of the network) with the annotation Secondary-Metabolite on MetaCyc	Yes
&Alpha;-Carotene	CPD1F-118	Metabolites (only produced in the intermediate version of the network) with the annotation Secondary-Metabolite on MetaCyc	Yes
&Alpha;-Cyclopiazonate	ALPHA-CYCLOPIAZONATE	Metabolites (only consumed in the intermediate version of the network) with the annotation Secondary-Metabolite on MetaCyc	Yes
&Alpha;-Tomatine	CPD-17696	Metabolites (only consumed in the intermediate version of the network) with the annotation Secondary-Metabolite on MetaCyc	Yes
&Alpha;-Zeacarotene	CPD-7422	Metabolites (only produced in the intermediate version of the network) with the annotation Secondary-Metabolite on MetaCyc	Yes
&Beta;-10-Hydroxy-12-Demethyl-11,12-Dehydropaspaline	CPD-16742	Metabolites (only consumed in the intermediate version of the network) with the annotation Secondary-Metabolite on MetaCyc	Yes
&Beta;2-Tomatine	CPD-18763	Metabolites (only produced in the intermediate version of the network) with the annotation Secondary-Metabolite on MetaCyc	Yes
&Beta;-Amyrin	CPD-6948	Metabolites (only produced in the intermediate version of the network) with the annotation Secondary-Metabolite on MetaCyc	Yes
&Beta;-Carotene	CPD1F-129	Metabolites (consumed and produced in the intermediate version of the network) with the annotation Secondary-Metabolite on MetaCyc	Yes
&Beta;-Cryptoxanthin	CPD-7409	Metabolites (consumed and produced in the intermediate version of the network) with the annotation Secondary-Metabolite on MetaCyc	Yes
&Beta;-Cyclopiazonate	BETA-CYCLOPIAZONATE	Metabolites (only produced in the intermediate version of the network) with the annotation Secondary-Metabolite on MetaCyc	Yes
&Beta;-D-Glucopyranosyl Abscisate	CPD-7727	Metabolites (only consumed in the intermediate version of the network) with the annotation Secondary-Metabolite on MetaCyc	Yes
&Beta;-Ionone	CPD-7204	Metabolites (only produced in the intermediate version of the network) with the annotation Secondary-Metabolite on MetaCyc	Yes
&Beta;-Zeacarotene	CPD-7419	Metabolites (only produced in the intermediate version of the network) with the annotation Secondary-Metabolite on MetaCyc	Yes
&Delta;<Sup>24-25</Sup>-Sitosterol	CPD-4142	Metabolites (consumed and produced in the intermediate version of the network) with the annotation Secondary-Metabolite on MetaCyc	Yes
&Delta;-Amyrin	CPD-13885	Metabolites (only produced in the intermediate version of the network) with the annotation Secondary-Metabolite on MetaCyc	Yes
&Delta;-Carotene	CPD1F-115	Metabolites (consumed and produced in the intermediate version of the network) with the annotation Secondary-Metabolite on MetaCyc	Yes
&Gamma;-Carotene	CPD1F-126	Metabolites (consumed and produced in the intermediate version of the network) with the annotation Secondary-Metabolite on MetaCyc	Yes
(-)-&Alpha;-Cuprenene	CPD-8243	Metabolites (only produced in the intermediate version of the network) with the annotation Secondary-Metabolite on MetaCyc	Yes
(-)-Ent-Copalyl Diphosphate	ENT-COPALYL-DIPHOSPHATE	Metabolites (consumed and produced in the intermediate version of the network) with the annotation Secondary-Metabolite on MetaCyc	Yes
(-)-Maackiain	CPD-3631	Metabolites (only consumed in the intermediate version of the network) with the annotation Secondary-Metabolite on MetaCyc	Yes
(-)-Medicarpin	CPD-3402	Metabolites (only consumed in the intermediate version of the network) with the annotation Secondary-Metabolite on MetaCyc	Yes
(+)-5-Epi-Aristolochene	CPD-4664	Metabolites (only produced in the intermediate version of the network) with the annotation Secondary-Metabolite on MetaCyc	Yes
(+)-6a-Hydroxymaackiain	CPD-3942	Metabolites (only produced in the intermediate version of the network) with the annotation Secondary-Metabolite on MetaCyc	Yes
(+)-Amorpha-4,11-Diene	CPD-7554	Metabolites (only consumed in the intermediate version of the network) with the annotation Secondary-Metabolite on MetaCyc	Yes
(+)-Trans-Carveol	CPD-260	Metabolites (only produced in the intermediate version of the network) with the annotation Secondary-Metabolite on MetaCyc	Yes
(11R)-Dihydroartemisinic Aldehyde	CPD-7558	Metabolites (only produced in the intermediate version of the network) with the annotation Secondary-Metabolite on MetaCyc	Yes
(1'S)-Averantin	CPD-10163	Metabolites (consumed and produced in the intermediate version of the network) with the annotation Secondary-Metabolite on MetaCyc	Yes
(1'S,5'R)-Hydroxyaverantin	CPD-10165	Metabolites (consumed and produced in the intermediate version of the network) with the annotation Secondary-Metabolite on MetaCyc	Yes
(1'S,5'S)-Averufin	CPD-10167	Metabolites (consumed and produced in the intermediate version of the network) with the annotation Secondary-Metabolite on MetaCyc	Yes
(1'S,5'S)-Hydroxyaverantin	CPD-10164	Metabolites (consumed and produced in the intermediate version of the network) with the annotation Secondary-Metabolite on MetaCyc	Yes
(24Z)-24-Ethylidenelophenol	CPD-4124	Metabolites (only produced in the intermediate version of the network) with the annotation Secondary-Metabolite on MetaCyc	Yes
(2E,6E)-Farnesol	2-TRANS6-TRANS-FARNESOL	Metabolites (only produced in the intermediate version of the network) with the annotation Secondary-Metabolite on MetaCyc	Yes
(2E,6E)-Farnesyl Diphosphate	FARNESYL-PP	Metabolites (consumed and produced in the intermediate version of the network) with the annotation Secondary-Metabolite on MetaCyc	Yes
(2R)-3-[(9S, 9aR)-9-Hydroxy-2,2-Dimethyl-3-Oxo-1H, 2H, 3H, 9H, 9aH-Imidazolidino[1,2-A] Indol-9-Yl]-2-(2-Acetyl-4-Oxo-3,4-Dihydroquinazolin-3-Yl) Propanoate	CPD-17885	Metabolites (only produced in the intermediate version of the network) with the annotation Secondary-Metabolite on MetaCyc	No
(2S)-1-Acetylazetidine-2-Carboxylate	CPD-20943	Metabolites (only produced in the intermediate version of the network) with the annotation Secondary-Metabolite on MetaCyc	No
(2Z,6E)-Farnesyl Diphosphate	CPD-9444	Metabolites (only consumed in the intermediate version of the network) with the annotation Secondary-Metabolite on MetaCyc	Yes
(3S)-2,3-Epoxy-2,3-Dihydrosqualene	EPOXYSQUALENE	Metabolites (consumed and produced in the intermediate version of the network) with the annotation Secondary-Metabolite on MetaCyc	Yes
(3S,5R,6R)-3,5-Dihydroxy-6,7-Didehydro-5,6-Dihydro-12'-Apo-&Beta;-Caroten-12'-Al	CPD1F-4	Metabolites (only produced in the intermediate version of the network) with the annotation Secondary-Metabolite on MetaCyc	Yes
(3S,5R,6S)-5,6-Epoxy-3-Hydroxy-5,6-Dihydro-12'-Apo-&Beta;-Caroten-12'-Al	CPD-7280	Metabolites (only produced in the intermediate version of the network) with the annotation Secondary-Metabolite on MetaCyc	No
(3S,6R)-6-Isopropenyl-3-Methyloxepan-2-One	CPD-10068	Metabolites (only consumed in the intermediate version of the network) with the annotation Secondary-Metabolite on MetaCyc	Yes
(3S,6S)-6-Isopropenyl-3-Methyloxepan-2-One	CPD-10069	Metabolites (only consumed in the intermediate version of the network) with the annotation Secondary-Metabolite on MetaCyc	Yes
(4R)-Limonene	CPD-8785	Metabolites (consumed and produced in the intermediate version of the network) with the annotation Secondary-Metabolite on MetaCyc	Yes
(4R,7R)-4-Isopropenyl-7-Methyloxepan-2-One	CPD-10044	Metabolites (only consumed in the intermediate version of the network) with the annotation Secondary-Metabolite on MetaCyc	Yes
(4S,7R)-4-Isopropenyl-7-Methyloxepan-2-One	CPD-10064	Metabolites (only consumed in the intermediate version of the network) with the annotation Secondary-Metabolite on MetaCyc	Yes
(6E)-8-Oxogeranial	CPD-9978	Metabolites (only consumed in the intermediate version of the network) with the annotation Secondary-Metabolite on MetaCyc	Yes
(E)-&Beta;-Farnesene	CPD-8239	Metabolites (only produced in the intermediate version of the network) with the annotation Secondary-Metabolite on MetaCyc	Yes
(R)-Benzodiazepinedione	CPD-16899	Metabolites (only produced in the intermediate version of the network) with the annotation Secondary-Metabolite on MetaCyc	Yes
(S)-Azetidine-2-Carboxylate	CPD-20867	Metabolites (only consumed in the intermediate version of the network) with the annotation Secondary-Metabolite on MetaCyc	No
(S)-Nicotine	NICOTINE	Metabolites (only consumed in the intermediate version of the network) with the annotation Secondary-Metabolite on MetaCyc	Yes
(S)-Tetrahydropapaverine	CPD-15798	Metabolites (only consumed in the intermediate version of the network) with the annotation Secondary-Metabolite on MetaCyc	Yes
1&Alpha;-Hydroxy-Maackiain	CPD-17457	Metabolites (only produced in the intermediate version of the network) with the annotation Secondary-Metabolite on MetaCyc	Yes
1&Alpha;-Hydroxymedicarpin	CPD-17458	Metabolites (only produced in the intermediate version of the network) with the annotation Secondary-Metabolite on MetaCyc	Yes
1,8-Dihydroxy-3-Methylnaphthalene	CPD-11688	Metabolites (only produced in the intermediate version of the network) with the annotation Secondary-Metabolite on MetaCyc	Yes
10,11-Epoxy-3-Geranylgeranylindole	CPD-16737	Metabolites (consumed and produced in the intermediate version of the network) with the annotation Secondary-Metabolite on MetaCyc	Yes
11-Cis-Retinal	CPD-881	Metabolites (consumed and produced in the intermediate version of the network) with the annotation Secondary-Metabolite on MetaCyc	Yes
11-Cis-Retinol	CPD-882	Metabolites (consumed and produced in the intermediate version of the network) with the annotation Secondary-Metabolite on MetaCyc	Yes
12&Alpha;,13&Alpha;-Dihydroxyfumitremorgin C	CPD-15268	Metabolites (only produced in the intermediate version of the network) with the annotation Secondary-Metabolite on MetaCyc	Yes
12,13-Epoxy-9,10-Trichoene-2-Ol	CPD-18382	Metabolites (consumed and produced in the intermediate version of the network) with the annotation Secondary-Metabolite on MetaCyc	Yes
12,13-Epoxytrichothec-9-Ene	CPD-18428	Metabolites (consumed and produced in the intermediate version of the network) with the annotation Secondary-Metabolite on MetaCyc	Yes
12a-Deshydroxy-Desmethylanthrotainin	CPD-17876	Metabolites (only produced in the intermediate version of the network) with the annotation Secondary-Metabolite on MetaCyc	Yes
13-Desoxypaxilline	CPD-16743	Metabolites (consumed and produced in the intermediate version of the network) with the annotation Secondary-Metabolite on MetaCyc	Yes
14,15-Epoxyemindole-SB	CPD-16740	Metabolites (consumed and produced in the intermediate version of the network) with the annotation Secondary-Metabolite on MetaCyc	Yes
15,15-Dimethyl-2-Epi-Fumiquinazoline A	CPD-17884	Metabolites (only consumed in the intermediate version of the network) with the annotation Secondary-Metabolite on MetaCyc	No
15,9'-Di-Cis-Phytofluene	CPD-13171	Metabolites (consumed and produced in the intermediate version of the network) with the annotation Secondary-Metabolite on MetaCyc	No
15-Acetyldeoxynivalenol	CPD-18420	Metabolites (only produced in the intermediate version of the network) with the annotation Secondary-Metabolite on MetaCyc	Yes
15-Cis-Phytoene	CPD-12321	Metabolites (consumed and produced in the intermediate version of the network) with the annotation Secondary-Metabolite on MetaCyc	Yes
15-Decalonectrin	CPD-18410	Metabolites (consumed and produced in the intermediate version of the network) with the annotation Secondary-Metabolite on MetaCyc	Yes
1-Deoxy-11&Beta;-Hydroxypentalenate	CPD-13620	Metabolites (consumed and produced in the intermediate version of the network) with the annotation Secondary-Metabolite on MetaCyc	Yes
1-Deoxy-11-Oxopentalenate	CPD-13625	Metabolites (consumed and produced in the intermediate version of the network) with the annotation Secondary-Metabolite on MetaCyc	Yes
1-Deoxypentalenate	CPD-13618	Metabolites (only consumed in the intermediate version of the network) with the annotation Secondary-Metabolite on MetaCyc	Yes
20-Hydroxy-13-14 Epoxy-Prefusarin	CPD-18060	Metabolites (consumed and produced in the intermediate version of the network) with the annotation Secondary-Metabolite on MetaCyc	Yes
20-Hydroxy-Fusarin	CPD-18056	Metabolites (only produced in the intermediate version of the network) with the annotation Secondary-Metabolite on MetaCyc	Yes
20-Hydroxy-Prefusarin	CPD-18057	Metabolites (consumed and produced in the intermediate version of the network) with the annotation Secondary-Metabolite on MetaCyc	Yes
21-Epi-Vomilenine	CPD-21572	Metabolites (consumed and produced in the intermediate version of the network) with the annotation Secondary-Metabolite on MetaCyc	Yes
24-Methyldesmosterol	CPD-4141	Metabolites (consumed and produced in the intermediate version of the network) with the annotation Secondary-Metabolite on MetaCyc	Yes
2-Cis-Abscisate	CPD-693	Metabolites (only produced in the intermediate version of the network) with the annotation Secondary-Metabolite on MetaCyc	Yes
2-Hydroxytrichodiene	CPD-18381	Metabolites (consumed and produced in the intermediate version of the network) with the annotation Secondary-Metabolite on MetaCyc	Yes
2-Oxocyclopiazonate	CPD-17093	Metabolites (only produced in the intermediate version of the network) with the annotation Secondary-Metabolite on MetaCyc	Yes
3-&Alpha;(S)-Strictosidine	STRICTOSIDINE	Metabolites (consumed and produced in the intermediate version of the network) with the annotation Secondary-Metabolite on MetaCyc	Yes
3,15-Acetyldeoxynivalenol	CPD-18418	Metabolites (consumed and produced in the intermediate version of the network) with the annotation Secondary-Metabolite on MetaCyc	Yes
3,15-Diacetoxyscirpenol	CPD-18412	Metabolites (consumed and produced in the intermediate version of the network) with the annotation Secondary-Metabolite on MetaCyc	Yes
3,15-Diacetylnivalenol	CPD-18422	Metabolites (consumed and produced in the intermediate version of the network) with the annotation Secondary-Metabolite on MetaCyc	Yes
3,20-Dimethyl-1,2,21,22-Tetradehydro-2,3,20,21-Tetrahydrobotryococcene	CPD-14262	Metabolites (only produced in the intermediate version of the network) with the annotation Secondary-Metabolite on MetaCyc	Yes
3,4,15-Triacetoxyscirpenol	CPD-18413	Metabolites (consumed and produced in the intermediate version of the network) with the annotation Secondary-Metabolite on MetaCyc	Yes
3,4,15-Triacetylnivalenol	CPD-18423	Metabolites (consumed and produced in the intermediate version of the network) with the annotation Secondary-Metabolite on MetaCyc	Yes
3,4-Didehydrorhodopin	CPD-12611	Metabolites (only consumed in the intermediate version of the network) with the annotation Secondary-Metabolite on MetaCyc	Yes
3-Acetyl T-2 Toxin	CPD-18415	Metabolites (only consumed in the intermediate version of the network) with the annotation Secondary-Metabolite on MetaCyc	Yes
3-Acetylneosolaniol	CPD-18414	Metabolites (only produced in the intermediate version of the network) with the annotation Secondary-Metabolite on MetaCyc	Yes
3-Benzyl-3,6 -Bis(Cysteinyl)- 6-(Hydroxymethyl)-Diketopiperazine	CPD-17048	Metabolites (only produced in the intermediate version of the network) with the annotation Secondary-Metabolite on MetaCyc	Yes
3-Benzyl-3,6 -Bis(Cysteinylglycine)- 6-(Hydroxymethyl)-Diketopiperazine	CPD-17047	Metabolites (consumed and produced in the intermediate version of the network) with the annotation Secondary-Metabolite on MetaCyc	Yes
3-Benzyl-3,6 -Bis(Glutathione)- 6-(Hydroxymethyl)-Diketopiperazine	CPD-17046	Metabolites (consumed and produced in the intermediate version of the network) with the annotation Secondary-Metabolite on MetaCyc	Yes
3-Benzyl-3,6 -Disulfide-6-(Hydroxymethyl)-Diketopiperazine	CPD-17050	Metabolites (only produced in the intermediate version of the network) with the annotation Secondary-Metabolite on MetaCyc	Yes
3-Benzyl-3,6 -Dithio-6-(Hydroxymethyl)-Diketopiperazine	CPD-17049	Metabolites (only consumed in the intermediate version of the network) with the annotation Secondary-Metabolite on MetaCyc	Yes
3-Benzyl-3,6-Dihydroxy-6-(Hydroxymethyl)-Diketopiperazine	CPD-17045	Metabolites (consumed and produced in the intermediate version of the network) with the annotation Secondary-Metabolite on MetaCyc	Yes
3-Geranylgeranylindole	CPD-16736	Metabolites (consumed and produced in the intermediate version of the network) with the annotation Secondary-Metabolite on MetaCyc	Yes
3-Hydroxy-4-Ketotorulene	CPD-7951	Metabolites (only produced in the intermediate version of the network) with the annotation Secondary-Metabolite on MetaCyc	Yes
3-Hydroxyechinenone	CPD-7860	Metabolites (consumed and produced in the intermediate version of the network) with the annotation Secondary-Metabolite on MetaCyc	Yes
3-Oxo-24-Ethyl-Cholest-4-Ene	CPD-13794	Metabolites (only produced in the intermediate version of the network) with the annotation Secondary-Metabolite on MetaCyc	Yes
3-Oxo-24-Ethyl-Cholest-5-Ene	CPD-13793	Metabolites (consumed and produced in the intermediate version of the network) with the annotation Secondary-Metabolite on MetaCyc	Yes
4&Alpha;-Methyl-5&Alpha;-Cholesta-8-En-3-Ol	CPD-4184	Metabolites (consumed and produced in the intermediate version of the network) with the annotation Secondary-Metabolite on MetaCyc	Yes
4,15-Diacetylnivalenol	CPD-18425	Metabolites (consumed and produced in the intermediate version of the network) with the annotation Secondary-Metabolite on MetaCyc	Yes
4-Acetylnivalenol	CPD-18426	Metabolites (consumed and produced in the intermediate version of the network) with the annotation Secondary-Metabolite on MetaCyc	Yes
4'-Apo-&Beta;-Carotenal	CPD-12935	Metabolites (consumed and produced in the intermediate version of the network) with the annotation Secondary-Metabolite on MetaCyc	Yes
4-Coumarate	COUMARATE	Metabolites (consumed and produced in the intermediate version of the network) with the annotation Secondary-Metabolite on MetaCyc	Yes
4-Hydroxybenzalacetone	CPD-8636	Metabolites (only produced in the intermediate version of the network) with the annotation Secondary-Metabolite on MetaCyc	Yes
4-Ketotorulene	CPD-7952	Metabolites (consumed and produced in the intermediate version of the network) with the annotation Secondary-Metabolite on MetaCyc	Yes
4-Methylumbelliferone	CPD-182	Metabolites (only produced in the intermediate version of the network) with the annotation Secondary-Metabolite on MetaCyc	No
4-Prenylphlorisobutyrophenone	4-PRENYLPHLORISOBUTYROPHENONE	Metabolites (only consumed in the intermediate version of the network) with the annotation Secondary-Metabolite on MetaCyc	Yes
4-Prenylphlorisovalerophenone	CPD-7109	Metabolites (consumed and produced in the intermediate version of the network) with the annotation Secondary-Metabolite on MetaCyc	Yes
5,10-Dihydrophenazine-1-Carboxylate	CPD-12874	Metabolites (consumed and produced in the intermediate version of the network) with the annotation Secondary-Metabolite on MetaCyc	Yes
5-Hydroxy-Desmethylanthrotainin	CPD-17874	Metabolites (only produced in the intermediate version of the network) with the annotation Secondary-Metabolite on MetaCyc	Yes
5-Methylphenazine-1-Carboxylate	CPD-12869	Metabolites (only consumed in the intermediate version of the network) with the annotation Secondary-Metabolite on MetaCyc	Yes
5'-Oxoaverantin	CPD-10166	Metabolites (consumed and produced in the intermediate version of the network) with the annotation Secondary-Metabolite on MetaCyc	Yes
6-(Methylsulfanyl)Hexyl-Glucosinolate	CPDQT-420	Metabolites (only consumed in the intermediate version of the network) with the annotation Secondary-Metabolite on MetaCyc	Yes
6-(Methylsulfinyl)Hexyl-Glucosinolate	CPDQT-288	Metabolites (only produced in the intermediate version of the network) with the annotation Secondary-Metabolite on MetaCyc	Yes
6,8-Dimethyl-6,7,8,9-Tetradehydroergoline	CPD-14460	Metabolites (only produced in the intermediate version of the network) with the annotation Secondary-Metabolite on MetaCyc	Yes
6,8-Dimethyl-6,7-Didehydroergoline	CPD-14466	Metabolites (only produced in the intermediate version of the network) with the annotation Secondary-Metabolite on MetaCyc	Yes
6-O-Demethylfusarubinaldehyde	CPD-18181	Metabolites (only produced in the intermediate version of the network) with the annotation Secondary-Metabolite on MetaCyc	Yes
6-O-Methyl-N-Deacetylisoipecoside	CPD-14812	Metabolites (only consumed in the intermediate version of the network) with the annotation Secondary-Metabolite on MetaCyc	Yes
6-O-Methyl-N-Deacetylisoipecoside Aglycon	CPD-14813	Metabolites (only produced in the intermediate version of the network) with the annotation Secondary-Metabolite on MetaCyc	Yes
7-(Methylsulfanyl)Heptyl-Glucosinolate	CPDQT-296	Metabolites (only consumed in the intermediate version of the network) with the annotation Secondary-Metabolite on MetaCyc	Yes
7-(Methylsulfinyl)Heptyl-Glucosinolate	CPDQT-295	Metabolites (only produced in the intermediate version of the network) with the annotation Secondary-Metabolite on MetaCyc	Yes
7,8-Dihydroxy-3,4,15-Triacetoxyscirpenol	CPD-18424	Metabolites (consumed and produced in the intermediate version of the network) with the annotation Secondary-Metabolite on MetaCyc	Yes
7,8-Dihydroxycalonectrin	CPD-18417	Metabolites (consumed and produced in the intermediate version of the network) with the annotation Secondary-Metabolite on MetaCyc	Yes
7,9,9'-Cis-Neurosporene	CPD-7524	Metabolites (consumed and produced in the intermediate version of the network) with the annotation Secondary-Metabolite on MetaCyc	No
8&Beta;-Hydroxyfusicocca-1,10(14)-Diene-16-Al	CPD-16837	Metabolites (consumed and produced in the intermediate version of the network) with the annotation Secondary-Metabolite on MetaCyc	Yes
8-(Methylsulfanyl)Octyl-Glucosinolate	CPDQT-300	Metabolites (only consumed in the intermediate version of the network) with the annotation Secondary-Metabolite on MetaCyc	Yes
8-(Methylsulfinyl)Octyl-Glucosinolate	CPDQT-299	Metabolites (only produced in the intermediate version of the network) with the annotation Secondary-Metabolite on MetaCyc	Yes
8'-Apo-&Beta;-Carotenal	CPD-7206	Metabolites (only consumed in the intermediate version of the network) with the annotation Secondary-Metabolite on MetaCyc	No
8-O-Methyl-5,10-Dihydroxy-Fusarubinaldehdye	CPD-18185	Metabolites (consumed and produced in the intermediate version of the network) with the annotation Secondary-Metabolite on MetaCyc	Yes
8-O-Methyl-5-Hydroxy-Fusarubinaldehyde	CPD-18184	Metabolites (consumed and produced in the intermediate version of the network) with the annotation Secondary-Metabolite on MetaCyc	Yes
8-O-Methylfusarubin Alcohol	CPD-18186	Metabolites (only produced in the intermediate version of the network) with the annotation Secondary-Metabolite on MetaCyc	Yes
8-O-Methylfusarubinaldehyde	CPD-18182	Metabolites (only consumed in the intermediate version of the network) with the annotation Secondary-Metabolite on MetaCyc	Yes
9,15,9'-Tri-Cis-&Zeta;-Carotene	CPD-7535	Metabolites (only produced in the intermediate version of the network) with the annotation Secondary-Metabolite on MetaCyc	No
9,9'-Di-Cis-&Zeta;-Carotene	CPD-7526	Metabolites (only consumed in the intermediate version of the network) with the annotation Secondary-Metabolite on MetaCyc	No
9'-Cis-Neoxanthin	CPD-7424	Metabolites (only consumed in the intermediate version of the network) with the annotation Secondary-Metabolite on MetaCyc	Yes
9-Cis-Violaxanthin	CPD-7196	Metabolites (only consumed in the intermediate version of the network) with the annotation Secondary-Metabolite on MetaCyc	No
9-Hydroxyrubrofusarin	CPD-18243	Metabolites (only consumed in the intermediate version of the network) with the annotation Secondary-Metabolite on MetaCyc	Yes
A Glucosinolate	omega-methylsulfinylalkylglucosinolate	Metabolites (only produced in the intermediate version of the network) with the annotation Secondary-Metabolite on MetaCyc	No
A Glucosinolate	Omega-methylthio-alkyl-glucosinolates	Metabolites (only consumed in the intermediate version of the network) with the annotation Secondary-Metabolite on MetaCyc	No
A Siderophore	Fe2-siderophores	Metabolites (only produced in the intermediate version of the network) with the annotation Secondary-Metabolite on MetaCyc	No
A Siderophore	Fe3-siderophores	Metabolites (only consumed in the intermediate version of the network) with the annotation Secondary-Metabolite on MetaCyc	No
A Siderophore	Siderophore	Metabolites (only produced in the intermediate version of the network) with the annotation Secondary-Metabolite on MetaCyc	No
Abieta-7,13-Dien-18,18-Diol	CPD-8692	Metabolites (only consumed in the intermediate version of the network) with the annotation Secondary-Metabolite on MetaCyc	Yes
Abieta-7,13-Diene-18-Al	CPD-8693	Metabolites (only produced in the intermediate version of the network) with the annotation Secondary-Metabolite on MetaCyc	Yes
Acetyl-Andilesin A	CPD-17340	Metabolites (only consumed in the intermediate version of the network) with the annotation Secondary-Metabolite on MetaCyc	Yes
Achilleol B	CPD-13880	Metabolites (only produced in the intermediate version of the network) with the annotation Secondary-Metabolite on MetaCyc	Yes
Adonirubin	CPD-7849	Metabolites (only produced in the intermediate version of the network) with the annotation Secondary-Metabolite on MetaCyc	Yes
Aflatoxin B<Sub>1</Sub>	CPD-4592	Metabolites (only produced in the intermediate version of the network) with the annotation Secondary-Metabolite on MetaCyc	Yes
Aflatoxin B<SUB>2</SUB>	CPD-10177	Metabolites (only produced in the intermediate version of the network) with the annotation Secondary-Metabolite on MetaCyc	Yes
All-Trans Neurosporene	NEUROSPORENE	Metabolites (only consumed in the intermediate version of the network) with the annotation Secondary-Metabolite on MetaCyc	Yes
All-Trans-10'-Apo-&Beta;-Carotenal	CPD-13368	Metabolites (only produced in the intermediate version of the network) with the annotation Secondary-Metabolite on MetaCyc	Yes
All-Trans-3,4-Didehydrolycopene	CPD-12932	Metabolites (only consumed in the intermediate version of the network) with the annotation Secondary-Metabolite on MetaCyc	Yes
All-Trans-Lycopene	CPD1F-114	Metabolites (only consumed in the intermediate version of the network) with the annotation Secondary-Metabolite on MetaCyc	Yes
All-Trans-Retinal	RETINAL	Metabolites (consumed and produced in the intermediate version of the network) with the annotation Secondary-Metabolite on MetaCyc	Yes
All-Trans-Retinoate	RETINOATE	Metabolites (only produced in the intermediate version of the network) with the annotation Secondary-Metabolite on MetaCyc	Yes
All-Trans-Retinol	CPD-13524	Metabolites (consumed and produced in the intermediate version of the network) with the annotation Secondary-Metabolite on MetaCyc	Yes
All-Trans-Retinyl Palmitate	CHOCOLA_A	Metabolites (consumed and produced in the intermediate version of the network) with the annotation Secondary-Metabolite on MetaCyc	Yes
An &Epsilon;-Lactone	7-isopropyl-4-methyloxepan-2-ones	Metabolites (only consumed in the intermediate version of the network) with the annotation Secondary-Metabolite on MetaCyc	No
An Alcohol	Perillyl-Alcohols	Metabolites (only consumed in the intermediate version of the network) with the annotation Secondary-Metabolite on MetaCyc	No
An Ester	All-trans-Retinyl-Esters	Metabolites (consumed and produced in the intermediate version of the network) with the annotation Secondary-Metabolite on MetaCyc	Yes
An Ester	Dietary-retinyl-esters	Metabolites (only consumed in the intermediate version of the network) with the annotation Secondary-Metabolite on MetaCyc	No
An Isoprenoid	12-apo-Carotenals	Metabolites (only produced in the intermediate version of the network) with the annotation Secondary-Metabolite on MetaCyc	No
An Isoprenoid	9-cis-Epoxycarotenoids	Metabolites (only consumed in the intermediate version of the network) with the annotation Secondary-Metabolite on MetaCyc	No
An Isoprenoid	CPD-15030	Metabolites (only produced in the intermediate version of the network) with the annotation Secondary-Metabolite on MetaCyc	Yes
Andilesin B	CPD-17341	Metabolites (consumed and produced in the intermediate version of the network) with the annotation Secondary-Metabolite on MetaCyc	Yes
Andilesin C	CPD-17342	Metabolites (only produced in the intermediate version of the network) with the annotation Secondary-Metabolite on MetaCyc	Yes
Anhydrorhodovibrin	CPD-12612	Metabolites (consumed and produced in the intermediate version of the network) with the annotation Secondary-Metabolite on MetaCyc	Yes
Antheraxanthin	CPD1F-131	Metabolites (consumed and produced in the intermediate version of the network) with the annotation Secondary-Metabolite on MetaCyc	Yes
Apo-4'-Lycopenal	CPD-12936	Metabolites (only produced in the intermediate version of the network) with the annotation Secondary-Metabolite on MetaCyc	Yes
Aristolochene	ARISTOLOCHENE	Metabolites (only produced in the intermediate version of the network) with the annotation Secondary-Metabolite on MetaCyc	Yes
Artemisinic Alcohol	CPD-7556	Metabolites (consumed and produced in the intermediate version of the network) with the annotation Secondary-Metabolite on MetaCyc	Yes
Artemisinic Aldehyde	CPD-7557	Metabolites (consumed and produced in the intermediate version of the network) with the annotation Secondary-Metabolite on MetaCyc	Yes
Aurofusarin	CPD-18245	Metabolites (only produced in the intermediate version of the network) with the annotation Secondary-Metabolite on MetaCyc	Yes
Avenasterol	CPD-4125	Metabolites (consumed and produced in the intermediate version of the network) with the annotation Secondary-Metabolite on MetaCyc	Yes
Baruol	CPD-10308	Metabolites (only produced in the intermediate version of the network) with the annotation Secondary-Metabolite on MetaCyc	Yes
Benzoylecgonine	CPD-14389	Metabolites (only produced in the intermediate version of the network) with the annotation Secondary-Metabolite on MetaCyc	Yes
Betalamate	CPD-8651	Metabolites (consumed and produced in the intermediate version of the network) with the annotation Secondary-Metabolite on MetaCyc	Yes
Betanidin	CPD-8653	Metabolites (consumed and produced in the intermediate version of the network) with the annotation Secondary-Metabolite on MetaCyc	Yes
Betanidin Quinone	CPD-8890	Metabolites (only produced in the intermediate version of the network) with the annotation Secondary-Metabolite on MetaCyc	Yes
Betanin	CPD-8654	Metabolites (only produced in the intermediate version of the network) with the annotation Secondary-Metabolite on MetaCyc	Yes
Betaxanthin	CPD-8757	Metabolites (only produced in the intermediate version of the network) with the annotation Secondary-Metabolite on MetaCyc	Yes
Bikisocoumarin	CPD-18257	Metabolites (only produced in the intermediate version of the network) with the annotation Secondary-Metabolite on MetaCyc	Yes
Bis(Methylsulfanyl)Gliotoxin	CPD-17053	Metabolites (only produced in the intermediate version of the network) with the annotation Secondary-Metabolite on MetaCyc	Yes
Brassicasterol	CPD-4161	Metabolites (consumed and produced in the intermediate version of the network) with the annotation Secondary-Metabolite on MetaCyc	Yes
Brevianamide F	CPD-15265	Metabolites (only produced in the intermediate version of the network) with the annotation Secondary-Metabolite on MetaCyc	Yes
C30 Botryococcene	CPD-10662	Metabolites (consumed and produced in the intermediate version of the network) with the annotation Secondary-Metabolite on MetaCyc	Yes
Calonectrin	CPD-18411	Metabolites (consumed and produced in the intermediate version of the network) with the annotation Secondary-Metabolite on MetaCyc	Yes
Candicidin III	CPD-13108	Metabolites (only produced in the intermediate version of the network) with the annotation Secondary-Metabolite on MetaCyc	No
Chanoclavine-I Aldehyde	CPD-14459	Metabolites (only consumed in the intermediate version of the network) with the annotation Secondary-Metabolite on MetaCyc	Yes
Cinnamate	CPD-674	Metabolites (consumed and produced in the intermediate version of the network) with the annotation Secondary-Metabolite on MetaCyc	Yes
Citreoisocoumarin	CPD-18256	Metabolites (only produced in the intermediate version of the network) with the annotation Secondary-Metabolite on MetaCyc	Yes
Cocaethylene	CPD-14390	Metabolites (consumed and produced in the intermediate version of the network) with the annotation Secondary-Metabolite on MetaCyc	Yes
Cocaine	CPD-9776	Metabolites (consumed and produced in the intermediate version of the network) with the annotation Secondary-Metabolite on MetaCyc	Yes
Coniferyl Acetate	CPD-9875	Metabolites (only produced in the intermediate version of the network) with the annotation Secondary-Metabolite on MetaCyc	Yes
Coumarin	COUMARIN	Metabolites (only produced in the intermediate version of the network) with the annotation Secondary-Metabolite on MetaCyc	Yes
Cucurbitadienol	CPD-11541	Metabolites (only produced in the intermediate version of the network) with the annotation Secondary-Metabolite on MetaCyc	Yes
Curcumin	CPD-6602	Metabolites (only consumed in the intermediate version of the network) with the annotation Secondary-Metabolite on MetaCyc	Yes
Cyclo(L-Phenylalanyl-L-Seryl)	CPD-17043	Metabolites (only consumed in the intermediate version of the network) with the annotation Secondary-Metabolite on MetaCyc	Yes
Cyclo-Acetoacetyl-L-Tryptophan	CPD-17072	Metabolites (only consumed in the intermediate version of the network) with the annotation Secondary-Metabolite on MetaCyc	Yes
Cycloartanol	CPD-4181	Metabolites (only produced in the intermediate version of the network) with the annotation Secondary-Metabolite on MetaCyc	Yes
Cyclo-Dopa 5-O-Glucoside	CPD-8656	Metabolites (only consumed in the intermediate version of the network) with the annotation Secondary-Metabolite on MetaCyc	Yes
Cyclooctat-9-En-5,7-Diol	CPD-16668	Metabolites (only produced in the intermediate version of the network) with the annotation Secondary-Metabolite on MetaCyc	Yes
Cyclooctat-9-En-7-Ol	CPD-16667	Metabolites (only consumed in the intermediate version of the network) with the annotation Secondary-Metabolite on MetaCyc	Yes
Dammara-20,24-Dien	CPD-10642	Metabolites (only produced in the intermediate version of the network) with the annotation Secondary-Metabolite on MetaCyc	Yes
Dammarenediol II	CPD-9240	Metabolites (only produced in the intermediate version of the network) with the annotation Secondary-Metabolite on MetaCyc	Yes
Dehydrohistidyltryptophyldiketopiperazine	CPD-17379	Metabolites (consumed and produced in the intermediate version of the network) with the annotation Secondary-Metabolite on MetaCyc	Yes
Dehydroscoulerine	CPD-11852	Metabolites (only produced in the intermediate version of the network) with the annotation Secondary-Metabolite on MetaCyc	Yes
Demethoxyfumitremorgin C	CPD-15267	Metabolites (only produced in the intermediate version of the network) with the annotation Secondary-Metabolite on MetaCyc	Yes
Demycosaminyl-Candicidin III	CPD-17207	Metabolites (only consumed in the intermediate version of the network) with the annotation Secondary-Metabolite on MetaCyc	Yes
Deoxycohumulone	CPD-7107	Metabolites (only produced in the intermediate version of the network) with the annotation Secondary-Metabolite on MetaCyc	Yes
Deoxyhumulone	CPD-7105	Metabolites (only produced in the intermediate version of the network) with the annotation Secondary-Metabolite on MetaCyc	Yes
Desmethylanthrotainin	CPD-17873	Metabolites (only consumed in the intermediate version of the network) with the annotation Secondary-Metabolite on MetaCyc	Yes
Dihydrochanoclavine-I Aldehyde	CPD-14465	Metabolites (consumed and produced in the intermediate version of the network) with the annotation Secondary-Metabolite on MetaCyc	Yes
Dihydropapaverine	CPD-15800	Metabolites (consumed and produced in the intermediate version of the network) with the annotation Secondary-Metabolite on MetaCyc	Yes
Dimeric 9-Hydroxyrubrofusarin	CPD-18244	Metabolites (consumed and produced in the intermediate version of the network) with the annotation Secondary-Metabolite on MetaCyc	Yes
Dimeric 9-Hydroxyrubrofusarin-Fuscofusarin	CPD-18249	Metabolites (only consumed in the intermediate version of the network) with the annotation Secondary-Metabolite on MetaCyc	Yes
Dimeric Rubrofusarin	CPD-18246	Metabolites (only produced in the intermediate version of the network) with the annotation Secondary-Metabolite on MetaCyc	Yes
Dimeric Rubrofusarin-9-Hydroxyrubrofusarin	CPD-18247	Metabolites (only consumed in the intermediate version of the network) with the annotation Secondary-Metabolite on MetaCyc	Yes
Dithiolgliotoxin	CPD-17453	Metabolites (only consumed in the intermediate version of the network) with the annotation Secondary-Metabolite on MetaCyc	Yes
Ecgonine Methyl Ester	CPD-9777	Metabolites (only produced in the intermediate version of the network) with the annotation Secondary-Metabolite on MetaCyc	Yes
Echinenone	CPD-7850	Metabolites (only consumed in the intermediate version of the network) with the annotation Secondary-Metabolite on MetaCyc	Yes
Elymoclavine	CPD-12358	Metabolites (only consumed in the intermediate version of the network) with the annotation Secondary-Metabolite on MetaCyc	Yes
Elymoclavine Aldehyde	CPD-14471	Metabolites (consumed and produced in the intermediate version of the network) with the annotation Secondary-Metabolite on MetaCyc	Yes
Emindole-SB	CPD-16738	Metabolites (consumed and produced in the intermediate version of the network) with the annotation Secondary-Metabolite on MetaCyc	Yes
Ent-7&Alpha;-Hydroxykaur-16-En-19-Oate	CPD1F-136	Metabolites (consumed and produced in the intermediate version of the network) with the annotation Secondary-Metabolite on MetaCyc	Yes
Enterobactin	ENTEROBACTIN	Metabolites (only consumed in the intermediate version of the network) with the annotation Secondary-Metabolite on MetaCyc	Yes
Ent-Kaur-16-En-19-Oate	CPD1F-132	Metabolites (consumed and produced in the intermediate version of the network) with the annotation Secondary-Metabolite on MetaCyc	Yes
Ent-Kaurene	CPD1F-128	Metabolites (consumed and produced in the intermediate version of the network) with the annotation Secondary-Metabolite on MetaCyc	Yes
Ergotamine	CPD-12363	Metabolites (only produced in the intermediate version of the network) with the annotation Secondary-Metabolite on MetaCyc	Yes
Ferrichrome	CPD0-2241	Metabolites (only produced in the intermediate version of the network) with the annotation Secondary-Metabolite on MetaCyc	Yes
Ferrichrome A	CPD-17185	Metabolites (only produced in the intermediate version of the network) with the annotation Secondary-Metabolite on MetaCyc	Yes
Fraxetin	CPD-21613	Metabolites (only produced in the intermediate version of the network) with the annotation Secondary-Metabolite on MetaCyc	Yes
Friedelin	CPD-13047	Metabolites (only produced in the intermediate version of the network) with the annotation Secondary-Metabolite on MetaCyc	Yes
Fumigaclavine A	CPD-14468	Metabolites (only produced in the intermediate version of the network) with the annotation Secondary-Metabolite on MetaCyc	Yes
Fumigaclavine B	CPD-14467	Metabolites (only consumed in the intermediate version of the network) with the annotation Secondary-Metabolite on MetaCyc	Yes
Fumiquinazoline A	CPD-16970	Metabolites (consumed and produced in the intermediate version of the network) with the annotation Secondary-Metabolite on MetaCyc	Yes
Fumiquinazoline C	CPD-16971	Metabolites (only produced in the intermediate version of the network) with the annotation Secondary-Metabolite on MetaCyc	Yes
Fumiquinazoline F	CPD-16968	Metabolites (only consumed in the intermediate version of the network) with the annotation Secondary-Metabolite on MetaCyc	Yes
Fumiquinazoline F-Indoline-2',3'-Diol	CPD-16969	Metabolites (only consumed in the intermediate version of the network) with the annotation Secondary-Metabolite on MetaCyc	Yes
Fumiquinazoline F-Indoline-3'-Ol	CPD-17881	Metabolites (consumed and produced in the intermediate version of the network) with the annotation Secondary-Metabolite on MetaCyc	Yes
Fumitremorgin A	CPD-15261	Metabolites (only produced in the intermediate version of the network) with the annotation Secondary-Metabolite on MetaCyc	Yes
Fumitremorgin C	CPD-15266	Metabolites (only consumed in the intermediate version of the network) with the annotation Secondary-Metabolite on MetaCyc	Yes
Fuscofusarin	CPD-18248	Metabolites (only produced in the intermediate version of the network) with the annotation Secondary-Metabolite on MetaCyc	Yes
Fusicocca-1,10(14)-Diene-3,8&Beta;,16-Triol	CPD-16828	Metabolites (only produced in the intermediate version of the network) with the annotation Secondary-Metabolite on MetaCyc	Yes
Fusicocca-1,10(14)-Diene-8&Beta;,16-Diol	CPD-16838	Metabolites (only produced in the intermediate version of the network) with the annotation Secondary-Metabolite on MetaCyc	Yes
Fusicocca-2,10(14)-Diene	CPD-12805	Metabolites (consumed and produced in the intermediate version of the network) with the annotation Secondary-Metabolite on MetaCyc	Yes
Fusicocca-2,10(14)-Diene-8&Beta;,16-Diol	CPD-16827	Metabolites (only consumed in the intermediate version of the network) with the annotation Secondary-Metabolite on MetaCyc	Yes
Fusicocca-2,10(14)-Diene-8&Beta;-Ol	CPD-16826	Metabolites (only produced in the intermediate version of the network) with the annotation Secondary-Metabolite on MetaCyc	Yes
Geranial	GERANIAL	Metabolites (consumed and produced in the intermediate version of the network) with the annotation Secondary-Metabolite on MetaCyc	Yes
Geraniol	GERANIOL	Metabolites (only consumed in the intermediate version of the network) with the annotation Secondary-Metabolite on MetaCyc	Yes
Geranyl Diphosphate	GERANYL-PP	Metabolites (consumed and produced in the intermediate version of the network) with the annotation Secondary-Metabolite on MetaCyc	Yes
Germanicol	GERMANICOL	Metabolites (only produced in the intermediate version of the network) with the annotation Secondary-Metabolite on MetaCyc	Yes
Gibberellin A<Sub>1</Sub>	CPD1F-139	Metabolites (consumed and produced in the intermediate version of the network) with the annotation Secondary-Metabolite on MetaCyc	Yes
Gibberellin A<Sub>12</Sub>	CPD1F-95	Metabolites (consumed and produced in the intermediate version of the network) with the annotation Secondary-Metabolite on MetaCyc	Yes
Gibberellin A<Sub>12</Sub>-Aldehyde	CPD1F-138	Metabolites (consumed and produced in the intermediate version of the network) with the annotation Secondary-Metabolite on MetaCyc	Yes
Gibberellin A<Sub>120</Sub>	CPD-6983	Metabolites (only produced in the intermediate version of the network) with the annotation Secondary-Metabolite on MetaCyc	Yes
Gibberellin A<Sub>14</Sub>	CPD-6228	Metabolites (only produced in the intermediate version of the network) with the annotation Secondary-Metabolite on MetaCyc	Yes
Gibberellin A<Sub>14</Sub>-Aldehyde	CPD-6227	Metabolites (consumed and produced in the intermediate version of the network) with the annotation Secondary-Metabolite on MetaCyc	Yes
Gibberellin A<Sub>15</Sub> (Open Lactone Form)	CPD1F-97	Metabolites (consumed and produced in the intermediate version of the network) with the annotation Secondary-Metabolite on MetaCyc	Yes
Gibberellin A<Sub>19</Sub>	CPD1F-96	Metabolites (only produced in the intermediate version of the network) with the annotation Secondary-Metabolite on MetaCyc	Yes
Gibberellin A<Sub>20</Sub>	CPD1F-140	Metabolites (only consumed in the intermediate version of the network) with the annotation Secondary-Metabolite on MetaCyc	Yes
Gibberellin A<Sub>24</Sub>	CPD1F-120	Metabolites (only produced in the intermediate version of the network) with the annotation Secondary-Metabolite on MetaCyc	Yes
Gibberellin A<Sub>29</Sub>	CPD-236	Metabolites (only produced in the intermediate version of the network) with the annotation Secondary-Metabolite on MetaCyc	Yes
Gibberellin A<Sub>3</Sub>	GIBBERELLIN	Metabolites (only produced in the intermediate version of the network) with the annotation Secondary-Metabolite on MetaCyc	Yes
Gibberellin A<Sub>34</Sub>	CPD-6224	Metabolites (only produced in the intermediate version of the network) with the annotation Secondary-Metabolite on MetaCyc	Yes
Gibberellin A<Sub>4</Sub>	CPD1F-137	Metabolites (consumed and produced in the intermediate version of the network) with the annotation Secondary-Metabolite on MetaCyc	Yes
Gibberellin A<Sub>40</Sub>	CPD-6984	Metabolites (only produced in the intermediate version of the network) with the annotation Secondary-Metabolite on MetaCyc	Yes
Gibberellin A<Sub>51</Sub>	CPD-482	Metabolites (only produced in the intermediate version of the network) with the annotation Secondary-Metabolite on MetaCyc	Yes
Gibberellin A<Sub>53</Sub>	CPD-695	Metabolites (only consumed in the intermediate version of the network) with the annotation Secondary-Metabolite on MetaCyc	Yes
Gibberellin A<Sub>7</Sub>	CPD-6975	Metabolites (only consumed in the intermediate version of the network) with the annotation Secondary-Metabolite on MetaCyc	Yes
Gibberellin A<Sub>8</Sub>	CPD-204	Metabolites (only produced in the intermediate version of the network) with the annotation Secondary-Metabolite on MetaCyc	Yes
Gibberellin A<Sub>9</Sub>	CPD1F-134	Metabolites (only consumed in the intermediate version of the network) with the annotation Secondary-Metabolite on MetaCyc	Yes
Gibberellin<Sub>44</Sub> (Open Lactone Form)	CPD-10332	Metabolites (consumed and produced in the intermediate version of the network) with the annotation Secondary-Metabolite on MetaCyc	Yes
Glandicoline A	CPD-17389	Metabolites (consumed and produced in the intermediate version of the network) with the annotation Secondary-Metabolite on MetaCyc	Yes
Glandicoline B	CPD-17390	Metabolites (consumed and produced in the intermediate version of the network) with the annotation Secondary-Metabolite on MetaCyc	Yes
Glucoalyssin	CPDQT-284	Metabolites (only produced in the intermediate version of the network) with the annotation Secondary-Metabolite on MetaCyc	Yes
Glucoberteroin	CPDQT-286	Metabolites (only consumed in the intermediate version of the network) with the annotation Secondary-Metabolite on MetaCyc	Yes
Glucoerucin	CPDQT-281	Metabolites (only consumed in the intermediate version of the network) with the annotation Secondary-Metabolite on MetaCyc	Yes
Glucoiberin	3-METHYLSULFINYLPROPYL-GLUCOSINOLATE	Metabolites (only produced in the intermediate version of the network) with the annotation Secondary-Metabolite on MetaCyc	Yes
Glucoiberverin	3-METHYLTHIOPROPYL-GLUCOSINOLATE	Metabolites (only consumed in the intermediate version of the network) with the annotation Secondary-Metabolite on MetaCyc	Yes
Gluconapin	CPDQT-273	Metabolites (only consumed in the intermediate version of the network) with the annotation Secondary-Metabolite on MetaCyc	Yes
Glucoraphanin	CPDQT-280	Metabolites (only produced in the intermediate version of the network) with the annotation Secondary-Metabolite on MetaCyc	Yes
Glucosyl-Oleandomycin	CPD-13949	Metabolites (consumed and produced in the intermediate version of the network) with the annotation Secondary-Metabolite on MetaCyc	Yes
Glucotropaeolin	GLUCOTROPEOLIN	Metabolites (only consumed in the intermediate version of the network) with the annotation Secondary-Metabolite on MetaCyc	Yes
Glutinol	CPD-13048	Metabolites (only produced in the intermediate version of the network) with the annotation Secondary-Metabolite on MetaCyc	Yes
Hexaketide Pyrone	CPD-11553	Metabolites (only produced in the intermediate version of the network) with the annotation Secondary-Metabolite on MetaCyc	Yes
Histidyltryptophyldiketopiperazine	CPD-17378	Metabolites (consumed and produced in the intermediate version of the network) with the annotation Secondary-Metabolite on MetaCyc	Yes
Hopan-22-Ol	HOPAN-22-OL	Metabolites (only produced in the intermediate version of the network) with the annotation Secondary-Metabolite on MetaCyc	Yes
Hydroxyversicolorone	CPD-10168	Metabolites (consumed and produced in the intermediate version of the network) with the annotation Secondary-Metabolite on MetaCyc	Yes
Indol-3-Ylmethylisothiocyanate-[&Gamma;-Glu-Cys}	CPD-21172	Metabolites (only consumed in the intermediate version of the network) with the annotation Secondary-Metabolite on MetaCyc	Yes
Indol-3-Ylmethylisothiocyanate-Glutathione	CPDQT-434	Metabolites (consumed and produced in the intermediate version of the network) with the annotation Secondary-Metabolite on MetaCyc	Yes
Indol-3-Ylmethylisothiocyanate-L-Cysteine	CPD-21171	Metabolites (only produced in the intermediate version of the network) with the annotation Secondary-Metabolite on MetaCyc	Yes
Indolylmethylisothiocyanate	CPDQT-429	Metabolites (consumed and produced in the intermediate version of the network) with the annotation Secondary-Metabolite on MetaCyc	Yes
Iron(III)-[N-(2,3-Dihydroxybenzoyl)-L-Serine Trimer] Complex	CPD0-2482	Metabolites (only consumed in the intermediate version of the network) with the annotation Secondary-Metabolite on MetaCyc	Yes
Iron(III)-[N-(2,3-Dihydroxybenzoyl)-L-Serine] Complex	CPD-17082	Metabolites (only consumed in the intermediate version of the network) with the annotation Secondary-Metabolite on MetaCyc	Yes
Iron(III)-Enterobactin Complex	FERRIC-ENTEROBACTIN-COMPLEX	Metabolites (only produced in the intermediate version of the network) with the annotation Secondary-Metabolite on MetaCyc	Yes
Isoepoxydon	CPD-16723	Metabolites (consumed and produced in the intermediate version of the network) with the annotation Secondary-Metabolite on MetaCyc	Yes
Isotrichodermin	CPD-18409	Metabolites (consumed and produced in the intermediate version of the network) with the annotation Secondary-Metabolite on MetaCyc	Yes
Isotrichodermol	CPD-18408	Metabolites (consumed and produced in the intermediate version of the network) with the annotation Secondary-Metabolite on MetaCyc	Yes
Isotrichodiol	CPD-18383	Metabolites (consumed and produced in the intermediate version of the network) with the annotation Secondary-Metabolite on MetaCyc	Yes
Isotrichotriol	CPD-18384	Metabolites (consumed and produced in the intermediate version of the network) with the annotation Secondary-Metabolite on MetaCyc	Yes
Lathosterol	CPD-4186	Metabolites (consumed and produced in the intermediate version of the network) with the annotation Secondary-Metabolite on MetaCyc	Yes
Leucodopachrome	CPD-8652	Metabolites (consumed and produced in the intermediate version of the network) with the annotation Secondary-Metabolite on MetaCyc	Yes
Linuron	CPD-16760	Metabolites (only consumed in the intermediate version of the network) with the annotation Secondary-Metabolite on MetaCyc	No
Lupan-3&Beta;,20-Diol	CPD-6951	Metabolites (only produced in the intermediate version of the network) with the annotation Secondary-Metabolite on MetaCyc	Yes
Lupeol	CPD-90	Metabolites (only produced in the intermediate version of the network) with the annotation Secondary-Metabolite on MetaCyc	Yes
Lysergate	CPD-12364	Metabolites (consumed and produced in the intermediate version of the network) with the annotation Secondary-Metabolite on MetaCyc	Yes
Meleagrin	CPD-17391	Metabolites (consumed and produced in the intermediate version of the network) with the annotation Secondary-Metabolite on MetaCyc	Yes
Methyl Phomopsenoate	CPD-18471	Metabolites (only produced in the intermediate version of the network) with the annotation Secondary-Metabolite on MetaCyc	Yes
Miraxanthin V	CPD-8659	Metabolites (only produced in the intermediate version of the network) with the annotation Secondary-Metabolite on MetaCyc	Yes
Mono(Methylsulfanyl)Gliotoxin	CPD-17455	Metabolites (consumed and produced in the intermediate version of the network) with the annotation Secondary-Metabolite on MetaCyc	Yes
Mono-Trans,Octa-Cis-Decaprenyl Diphosphate	CPD-11984	Metabolites (only produced in the intermediate version of the network) with the annotation Secondary-Metabolite on MetaCyc	Yes
Morphine	MORPHINE	Metabolites (only produced in the intermediate version of the network) with the annotation Secondary-Metabolite on MetaCyc	Yes
N1-Hydroxy-Roquefortine C	CPD-17392	Metabolites (consumed and produced in the intermediate version of the network) with the annotation Secondary-Metabolite on MetaCyc	Yes
Naringenin Chalcone	CPD-20012	Metabolites (only produced in the intermediate version of the network) with the annotation Secondary-Metabolite on MetaCyc	Yes
Neoxaline	CPD-17394	Metabolites (consumed and produced in the intermediate version of the network) with the annotation Secondary-Metabolite on MetaCyc	Yes
Neurosporaxanthin	CPD-12930	Metabolites (only produced in the intermediate version of the network) with the annotation Secondary-Metabolite on MetaCyc	Yes
Nivalenol	CPD-18427	Metabolites (only produced in the intermediate version of the network) with the annotation Secondary-Metabolite on MetaCyc	Yes
Norcotinine	CPD-2749	Metabolites (only produced in the intermediate version of the network) with the annotation Secondary-Metabolite on MetaCyc	Yes
Nor-Rubrofusarin	CPD-18241	Metabolites (only produced in the intermediate version of the network) with the annotation Secondary-Metabolite on MetaCyc	Yes
Norsolorinate	CPD-10162	Metabolites (consumed and produced in the intermediate version of the network) with the annotation Secondary-Metabolite on MetaCyc	Yes
Norsolorinate Anthrone	CPD-12588	Metabolites (consumed and produced in the intermediate version of the network) with the annotation Secondary-Metabolite on MetaCyc	Yes
Octoketide	CPD-11555	Metabolites (only produced in the intermediate version of the network) with the annotation Secondary-Metabolite on MetaCyc	Yes
Oleanolate	CPD-9459	Metabolites (only consumed in the intermediate version of the network) with the annotation Secondary-Metabolite on MetaCyc	Yes
Oleanolate 3 &Beta;-D-Glucuronoside	CPD-9460	Metabolites (only produced in the intermediate version of the network) with the annotation Secondary-Metabolite on MetaCyc	Yes
Olivetol	CPD-11505	Metabolites (only produced in the intermediate version of the network) with the annotation Secondary-Metabolite on MetaCyc	Yes
Ophiobolin F	CPD-16664	Metabolites (only produced in the intermediate version of the network) with the annotation Secondary-Metabolite on MetaCyc	Yes
Papaverine	CPD-15742	Metabolites (only produced in the intermediate version of the network) with the annotation Secondary-Metabolite on MetaCyc	Yes
Parathion	PARATHION	Metabolites (only consumed in the intermediate version of the network) with the annotation Secondary-Metabolite on MetaCyc	No
Paspalate	CPD-12359	Metabolites (only produced in the intermediate version of the network) with the annotation Secondary-Metabolite on MetaCyc	Yes
Paspalicine	CPD-16961	Metabolites (consumed and produced in the intermediate version of the network) with the annotation Secondary-Metabolite on MetaCyc	Yes
Paspaline	CPD-16741	Metabolites (only produced in the intermediate version of the network) with the annotation Secondary-Metabolite on MetaCyc	Yes
Paspalinine	CPD-16962	Metabolites (only produced in the intermediate version of the network) with the annotation Secondary-Metabolite on MetaCyc	Yes
Paxilline	CPD-16744	Metabolites (only produced in the intermediate version of the network) with the annotation Secondary-Metabolite on MetaCyc	Yes
Pentalen-13-Al	CPD-13617	Metabolites (only produced in the intermediate version of the network) with the annotation Secondary-Metabolite on MetaCyc	Yes
Pentalen-13-Ol	CPD-13616	Metabolites (consumed and produced in the intermediate version of the network) with the annotation Secondary-Metabolite on MetaCyc	Yes
Pentalenene	CPD-1763	Metabolites (consumed and produced in the intermediate version of the network) with the annotation Secondary-Metabolite on MetaCyc	Yes
Pentalenolactone D	CPD-13621	Metabolites (consumed and produced in the intermediate version of the network) with the annotation Secondary-Metabolite on MetaCyc	Yes
Pentalenolactone E	CPD-13632	Metabolites (consumed and produced in the intermediate version of the network) with the annotation Secondary-Metabolite on MetaCyc	Yes
Pentalenolactone F	CPD-13622	Metabolites (only produced in the intermediate version of the network) with the annotation Secondary-Metabolite on MetaCyc	Yes
Perakine	CPDMETA-13651	Metabolites (only consumed in the intermediate version of the network) with the annotation Secondary-Metabolite on MetaCyc	Yes
Peramine	CPD-17338	Metabolites (only produced in the intermediate version of the network) with the annotation Secondary-Metabolite on MetaCyc	Yes
Phlorisovalerophenone	3-METHYL-1-246-TRIHYDROXYPHENYLBUTAN	Metabolites (only consumed in the intermediate version of the network) with the annotation Secondary-Metabolite on MetaCyc	Yes
Phomopsene	CPD-18470	Metabolites (consumed and produced in the intermediate version of the network) with the annotation Secondary-Metabolite on MetaCyc	Yes
Preandiloid A	CPD-17333	Metabolites (consumed and produced in the intermediate version of the network) with the annotation Secondary-Metabolite on MetaCyc	Yes
Preandiloid B	CPD-17334	Metabolites (only produced in the intermediate version of the network) with the annotation Secondary-Metabolite on MetaCyc	Yes
Pre-Bikaverin	CPD-18208	Metabolites (only produced in the intermediate version of the network) with the annotation Secondary-Metabolite on MetaCyc	Yes
Prefusarin	CPD-18058	Metabolites (consumed and produced in the intermediate version of the network) with the annotation Secondary-Metabolite on MetaCyc	Yes
Presqualene Diphosphate	CPD-465	Metabolites (consumed and produced in the intermediate version of the network) with the annotation Secondary-Metabolite on MetaCyc	Yes
Prochaetoglobosin I	CPD-17428	Metabolites (only produced in the intermediate version of the network) with the annotation Secondary-Metabolite on MetaCyc	Yes
Prolycopene	CPD-7496	Metabolites (only produced in the intermediate version of the network) with the annotation Secondary-Metabolite on MetaCyc	No
Pyocyanin	CPD-12847	Metabolites (only produced in the intermediate version of the network) with the annotation Secondary-Metabolite on MetaCyc	Yes
Quinine	QUININE	Metabolites (only consumed in the intermediate version of the network) with the annotation Secondary-Metabolite on MetaCyc	No
Raucaffrinoline	CPDMETA-13652	Metabolites (only produced in the intermediate version of the network) with the annotation Secondary-Metabolite on MetaCyc	Yes
Rhodovibrin	CPD-12613	Metabolites (only produced in the intermediate version of the network) with the annotation Secondary-Metabolite on MetaCyc	Yes
Roquefortine C	CPD-17381	Metabolites (consumed and produced in the intermediate version of the network) with the annotation Secondary-Metabolite on MetaCyc	Yes
Roquefortine D	CPD-17380	Metabolites (consumed and produced in the intermediate version of the network) with the annotation Secondary-Metabolite on MetaCyc	Yes
Roquefortine F	CPD-17393	Metabolites (consumed and produced in the intermediate version of the network) with the annotation Secondary-Metabolite on MetaCyc	Yes
Roquefortine L	CPD-17395	Metabolites (consumed and produced in the intermediate version of the network) with the annotation Secondary-Metabolite on MetaCyc	Yes
Rubrofusarin	CPD-18242	Metabolites (only consumed in the intermediate version of the network) with the annotation Secondary-Metabolite on MetaCyc	Yes
S-(Indol-3-Ylmethylisothiocyanyl)-L-Cysteinylglycine	CPD-21170	Metabolites (only produced in the intermediate version of the network) with the annotation Secondary-Metabolite on MetaCyc	Yes
Salicylaldehyde	SALICYLALDEHYDE	Metabolites (only consumed in the intermediate version of the network) with the annotation Secondary-Metabolite on MetaCyc	Yes
Scopoletin	SCOPOLETIN	Metabolites (consumed and produced in the intermediate version of the network) with the annotation Secondary-Metabolite on MetaCyc	Yes
Secologanin	SECOLOGANIN-CPD	Metabolites (consumed and produced in the intermediate version of the network) with the annotation Secondary-Metabolite on MetaCyc	Yes
Showacene	CPD-14261	Metabolites (consumed and produced in the intermediate version of the network) with the annotation Secondary-Metabolite on MetaCyc	Yes
Sinigrin	2-PROPENYL-GLUCOSINOLATE	Metabolites (only consumed in the intermediate version of the network) with the annotation Secondary-Metabolite on MetaCyc	Yes
Solasodine	CPD-13080	Metabolites (only consumed in the intermediate version of the network) with the annotation Secondary-Metabolite on MetaCyc	No
Squalene	SQUALENE	Metabolites (consumed and produced in the intermediate version of the network) with the annotation Secondary-Metabolite on MetaCyc	Yes
Stellata-2,6,19-Triene	CPD-18553	Metabolites (consumed and produced in the intermediate version of the network) with the annotation Secondary-Metabolite on MetaCyc	Yes
Stellatate	CPD-18556	Metabolites (only produced in the intermediate version of the network) with the annotation Secondary-Metabolite on MetaCyc	Yes
Stigmasterol	CPD-4162	Metabolites (consumed and produced in the intermediate version of the network) with the annotation Secondary-Metabolite on MetaCyc	Yes
T-2 Toxin	CPD-18416	Metabolites (only produced in the intermediate version of the network) with the annotation Secondary-Metabolite on MetaCyc	Yes
Taxa-4,11-Diene	TAXA-411-DIENE	Metabolites (only produced in the intermediate version of the network) with the annotation Secondary-Metabolite on MetaCyc	Yes
Tetraketide Pyrone	CPD-11506	Metabolites (only produced in the intermediate version of the network) with the annotation Secondary-Metabolite on MetaCyc	Yes
Torulene	CPD-7953	Metabolites (only consumed in the intermediate version of the network) with the annotation Secondary-Metabolite on MetaCyc	Yes
Trans-3'-Hydroxycotinine	CPD-2750	Metabolites (consumed and produced in the intermediate version of the network) with the annotation Secondary-Metabolite on MetaCyc	Yes
Trans-3-Hydroxycotinine-Glucuronide	CPD-2752	Metabolites (only produced in the intermediate version of the network) with the annotation Secondary-Metabolite on MetaCyc	Yes
Trans-Permethrin	CPD-13112	Metabolites (only consumed in the intermediate version of the network) with the annotation Secondary-Metabolite on MetaCyc	No
Trichodermol	CPD-18429	Metabolites (only produced in the intermediate version of the network) with the annotation Secondary-Metabolite on MetaCyc	Yes
Trichodiene	TRICHODIENE-CPD	Metabolites (consumed and produced in the intermediate version of the network) with the annotation Secondary-Metabolite on MetaCyc	Yes
Trichotriol	CPD-18385	Metabolites (consumed and produced in the intermediate version of the network) with the annotation Secondary-Metabolite on MetaCyc	Yes
Triketide Pyrone	CPD-11507	Metabolites (only produced in the intermediate version of the network) with the annotation Secondary-Metabolite on MetaCyc	Yes
Tryptoquialanol	CPD-17888	Metabolites (only produced in the intermediate version of the network) with the annotation Secondary-Metabolite on MetaCyc	No
Tryptoquialanone	CPD-17887	Metabolites (only consumed in the intermediate version of the network) with the annotation Secondary-Metabolite on MetaCyc	No
Vanillylamine	CPD-9327	Metabolites (consumed and produced in the intermediate version of the network) with the annotation Secondary-Metabolite on MetaCyc	No
Verruculogen	CPD-15259	Metabolites (only consumed in the intermediate version of the network) with the annotation Secondary-Metabolite on MetaCyc	Yes
Versicolorin A	CPD-10176	Metabolites (only produced in the intermediate version of the network) with the annotation Secondary-Metabolite on MetaCyc	Yes
Versicolorin B	CPD-10175	Metabolites (consumed and produced in the intermediate version of the network) with the annotation Secondary-Metabolite on MetaCyc	Yes
Versicolorone	CPD-10169	Metabolites (consumed and produced in the intermediate version of the network) with the annotation Secondary-Metabolite on MetaCyc	Yes
Versiconal	CPD-10171	Metabolites (consumed and produced in the intermediate version of the network) with the annotation Secondary-Metabolite on MetaCyc	Yes
Versiconal Hemiacetal Acetate	CPD-10170	Metabolites (consumed and produced in the intermediate version of the network) with the annotation Secondary-Metabolite on MetaCyc	Yes
Versiconol	CPD-10174	Metabolites (only produced in the intermediate version of the network) with the annotation Secondary-Metabolite on MetaCyc	Yes
Versiconol Acetate	CPD-10172	Metabolites (consumed and produced in the intermediate version of the network) with the annotation Secondary-Metabolite on MetaCyc	Yes
Violaxanthin	CPD1F-133	Metabolites (consumed and produced in the intermediate version of the network) with the annotation Secondary-Metabolite on MetaCyc	Yes
Vitamin A	Retinols	Metabolites (only produced in the intermediate version of the network) with the annotation Secondary-Metabolite on MetaCyc	Yes
Vomilenine	VOMILENINE	Metabolites (consumed and produced in the intermediate version of the network) with the annotation Secondary-Metabolite on MetaCyc	Yes
YWA1	CPD-18255	Metabolites (consumed and produced in the intermediate version of the network) with the annotation Secondary-Metabolite on MetaCyc	Yes
Zeaxanthin	CPD1F-130	Metabolites (consumed and produced in the intermediate version of the network) with the annotation Secondary-Metabolite on MetaCyc	Yes

## Sheet: Seeds
Generic Name	MetaCyc Id
(S)-lactate	L-LACTATE
(S)-malate	MAL
1,3-beta-D-glucan	1-3-beta-D-Glucans
1,5-anhydro-D-mannitol	CPD-9446
2-oxoglutarate	2-KETOGLUTARATE
4-aminobenzoate	P-AMINO-BENZOATE
5-methyltetrahydropteroyl tri-L-glutamate	CPD-1302
6-DEMETHYLSTERIGMATOCYSTIN	6-DEMETHYLSTERIGMATOCYSTIN
a reduced thioredoxin	Red-Thioredoxin
a soluble [acyl-carrier protein]	ACP
Acetate	ACET
Adenine	ADENINE
Adenosine	ADENOSINE
Alpha,alpha-trehalose	TREHALOSE
Alpha-D-glucose	ALPHA-GLUCOSE
Alpha-L-arabinanose	CPD-15699
Alpha-L-arabinanose	L-ARABINOSE
Alpha-linolenate	LINOLENIC_ACID
Amino-Acids	Amino-Acids-20
Ammonium	AMMONIUM
an electron-transfer quinol	ETR-Quinols
an oxidized electron-transfer flavoprotein	ETF-Oxidized
an oxidized ferredoxin [iron-sulfur] cluster	Oxidized-ferredoxins
Anthranilate	ANTHRANILATE
Arbutin	HYDROQUINONE-O-BETA-D-GLUCOPYRANOSIDE
Beta-alanine	B-ALANINE
Beta-D-glucose	GLC
Biotin	BIOTIN
butyrate	BUTYRIC_ACID
Calcium ion	CA+2
Carboxylates	Carboxylates
Carnitine	CARNITINE
Cellobiono-1,5-lactone	CPD-379
Cellobiose	CELLOBIOSE
Cellulose	CELLULOSE
Chitin	CHITIN
Chitobiose	CPD-13545
Chitosan	Chitosan
Chloride ion	CL-
Choline	CHOLINE
CO2	CARBON-DIOXIDE
Copper	CU+
Cyanate	CPD-69
D-arabinitol	CPD-355
Decanoate	CPD-3617
D-fructose	BETA-D-FRUCTOSE
D-fructose	CPD-15382
D-galactono-1,4-lactone	D-GALACTONO-1-4-LACTONE
D-galactose	ALPHA-D-GALACTOSE
D-glucono-1,5-lactone	GLC-D-LACTONE
D-glucosamine	GLUCOSAMINE
D-Hexoses	D-Hexoses
Dicarboxylate	dicarboxylate
Dioscin	CPD-15438
D-mannitol	MANNITOL
D-mannose	MANNOSE
Donor-H2	Donor-H2
D-ribose	RIBOSE
D-xylose	D-Xylose
Ergosteryl oleate	CPD-16017
Ethanol	ETOH
Ethylnitronate	CPD-320
FE+2	FE+2
Ferric ion	FE+3
FERROCYTOCHROME-B5	FERROCYTOCHROME-B5
FMN (an oxidized electron-transfer flavoprotein)	FMN
Folates	Folates
Formate	FORMATE
Fumarate	FUM
Gamma-aminobutyrate	4-AMINO-BUTYRATE
Glucose	Glucose
Glutathione	GLUTATHIONE
Glycerol	GLYCEROL
Glycine	GLY
Glycogen	Glycogens
Glycolate	GLYCOLLATE
Guanine	GUANINE
H2O2	HYDROGEN-PEROXIDE
Heptadecanoate	CPD-7830
Heptanoate	CPD-7619
Hypoxanthine	HYPOXANTHINE
Icosanoate	ARACHIDIC_ACID
Inulin	Inulin
Isocitrate	THREO-DS-ISO-CITRATE
L-2-aminoadipate	CPD-468
Lactose	Alpha-lactose
Lactose	CPD-15972
L-alanine	L-ALPHA-ALANINE
L-arabinitol	L-ARABITOL
L-arginine	ARG
L-asparagine	ASN
L-aspartate	L-ASPARTATE
Laurate	DODECANOATE
L-citrulline	L-CITRULLINE
L-cysteine	CYS
L-glutamate	GLT
L-glutamine	GLN
L-histidine	HIS
L-homocysteine	HOMO-CYS
L-iditol	CPD-369
Lipoic acid	LIPOIC-ACID
L-isoleucine	ILE
L-leucine	LEU
L-lysine	LYS
L-methionine	MET
L-ornithine	L-ORNITHINE
L-phenylalanine	PHE
L-proline	PRO
L-ribulose	L-RIBULOSE
L-serine	SER
L-sorbose	CPD-9570
L-threonine	THR
L-tryptophan	TRP
L-tyrosine	TYR
L-valine	VAL
Lysergate	CPD-12364
Magnesium	MG+2
Maltodextrins	Maltodextrins
Maltose	MALTOSE
Maltotriose	MALTOTRIOSE
Manganese	MN+2
Mannans	Mannans
Melibiose	MELIBIOSE
Methanol	METOH
Myo-inositol	MYO-INOSITOL
Myristate	CPD-7836
N-acetyl-D-glucosamine	N-ACETYL-D-GLUCOSAMINE
NADH-P-OR-NOP	NADH-P-OR-NOP
NADP	NADP
NADPH	NADPH
NH3	AMMONIA
Nicotinamide	NIACINAMIDE
Nicotinate	NIACINE
Nitrate- Reaction added from IAL1006	NITRATE
Nitrite	NITRITE
Nonanoate	CPD-8505
Nucleosides	Nucleosides
O2	OXYGEN-MOLECULE
Octanoate	CPD-195
Oleate	OLEATE-CPD
Oxalate	OXALATE
Oxaloacetate	OXALACETIC_ACID
Palmitate	PALMITATE
Pantothenic acid	PANTOTHENATE
Pentadecanoate	CPD-8462
Phenoxyacetate	CPD-10902
Phenylacetate	PHENYLACETATE
Phosphate	Pi
Pimelate	CPD-205
Potassium ion	K+
Propionate	PROPIONATE
Pyridoxal	PYRIDOXAL
Pyruvate	PYRUVATE
Quinate	QUINATE
Quinolinate	QUINOLINATE
Raffinose	CPD-1099
Red-NADPH-Hemoprotein-Reductases	Red-NADPH-Hemoprotein-Reductases
Reduced-ferredoxins	Reduced-ferredoxins
Riboflavin	RIBOFLAVIN
Sodium	NA+
Sphingomyelins	Sphingomyelins
Starch	Starch
Stearate	STEARIC_ACID
Sterols	Sterols
Steryl-Esters	Steryl-Esters
Succinate	SUC
Sucrose	SUCROSE
Sulfate	SULFATE
Sulfide	HS
Sulfite	SO3
Sulfur	Elemental-Sulfur
Tartrate	TARTRATE
Thiamin	THIAMINE
Triacylglycerides	Triacylglycerides
Ubiquinone6	UBIQUINONE-6
Ubiquinone-8	UBIQUINONE-8
Uracil	URACIL
Urea	UREA
Uridine	URIDINE
Valerate	VALERATE
Water	WATER
Xanthine	XANTHINE
Xylans	Xylans
Xylitol	XYLITOL
Zinc	ZN+2
