# Supplementary material for: Reconciliation and evolution of Penicillium rubens genome-scale metabolic networks–What about specialised metabolism?
Source: PLoS One. 2023 Aug 30;18(8):e0289757. doi: 10.1371/journal.pone.0289757 (PMC10468094; doi:10.1371/journal.pone.0289757)
Supplement: S4 File — This workbook comprises a comprehensive list of transport and exchange reactions incorporated into the model. It includes transport reactions initially present in the draft, those added with or without gene support, and the necessary exchange reactions for model simulation (Uptake, Demand, Sink, and Production). (XLSX) [file pone.0289757.s004.xlsx]

## Sheet: README
README	Workbook containing lists of transport and exchange reactions added to the model.
	Sheets: Transport, Demand, Uptake & Production
	These sheets provide the necessary information for generating the files required by AuReMe to create new reactions to add to the GSMN during the manual curation phase. For more detailed instructions, please refer to https://aureme.readthedocs.io/en/latest/aureme.html#create-new-reaction-s-to-add-in-a-network. The data are presented in a tabular format, which aims to assist users in navigating and…
	As the name of the sheets indicates, the reactions are classified based on their modelling function: Transport reaction, Demand reaction and Exchange reactions (Uptake and Production). The sheets consist of the following columns:
	1. Sources: Indicates where the reactions originated from and provide an explanation for why they were added.
	2. Original Id: Represents the identifier of the reactions in either iAL1006, PchCyc or Prubens.
	3. New Id: Displays the identifier assigned to the reactions in the iPrub22 reconstruction.
	4. Comment: Contains human-readable notes that justify the addition of the reactions to the reconstruction.
	5. Reversible: Indicates the directionality of the reaction, whether it is reversible or not.
	6. Linked Gene: Penicillium rubens genomic sequence identifier where available, artificial gene name from reaction type otherwise.
	7. Reactant: Represents the stoichiometric coefficient associated with the MetaCyc identifier of the produced metabolite, followed by the abbreviation of its compartment.
	8. Product: Represents the stoichiometric coefficient associated with the MetaCyc identifier of the produced metabolite, followed by the abbreviation of its compartment.
	9. SBO Term: Systems Biology Ontology (SBO) identifier that describes the nature of the entity.
	These columns provide essential information about the reactions, their characteristics, and their association with specific identifiers, facilitating the analysis and understanding of the reconstructed network. Note that for uptake reactions, only the products need to be mentioned. Conversely, for production reactions, only the reactants need to be mentioned.
	Sheet: Reactions in the draft
	List of reactions present at the generation of the draft and whose location of at least one of the reactants is different to at least one of the products (means that this reaction is a transport reaction). The sheet is composed of the following columns
	1. MetaCyc ID: MetaCyc identifier of the reaction.
	2. Linked gene: Gene(s) associated with the reaction.
	3. DeepLoc Localisation: Putative location of associated protein sequence(s).
	4. Equation: equation of the reaction.
	5. Sources: origin(s) of the addition of the reaction to the draft.
	6. Blocked: status of the reaction within the model. Only the intracellular and extracellular compartments are modelled. Consequently, reactions modelling purely intracellular transport are blocked.
	e.g. the reaction TRANS-RXN-227 which models the transport of one unit of L-CITRULLINE between the mitochondria and the cytosol is blocked since, in the reconstruction, this reaction corresponds to the following equation 1 L-CITRULLINE[c] => 1 L-CITRULLINE[c]. This reaction is nevertheless kept in the reconstruction because its GPR association is informative for a future improvement of the recons…
	7. SBO Term: Systems Biology Ontology (SBO) identifier that describes the nature of the entity.

## Sheet: Transport
Sources	Id original	New id	Comment	Reversible	Linked genes	Reactants	Products	Numero	SBOTerm
Spontaneous	-	Transport_001	Reaction added from Gap-filling (MENECO) - hydroperoxide transport	true	t001	1.0:HYDROGEN-PEROXIDE:e	1.0:HYDROGEN-PEROXIDE:c	001	SBO:0000185
Modelling purpose	-	Transport_002	Reaction (artificial) added to monitor Betaine production	true	t002	1.0:BETAINE:c	1.0:BETAINE:e	002	SBO:0000185
Modelling purpose	-	Transport_003	Reaction (artificial) added to monitor Aminoacetaldehyde production	true	t003	1.0:CPD-1772:c	1.0:CPD-1772:e	003	SBO:0000185
Modelling purpose	-	Transport_004	Reaction (artificial) added to allow the transport of extracellularly produced N-acetyl-D-glucosamine (Monosaccharide at the base of all carbohydrate structures)	true	t004	1:N-acetyl-D-glucosamine:c	1:N-acetyl-D-glucosamine:e	004	SBO:0000185
iAL1006_extracellular	r1452	Transport_005	Reaction added from iAl1006 - ACV diffusion	true	t005	1.0:N-5S-5-AMINO-5-CARBOXYPENTANOYL-L-CY:c	1.0:N-5S-5-AMINO-5-CARBOXYPENTANOYL-L-CY:e	005	SBO:0000185
iAL1006_extracellular	r1450	Transport_006	Reaction added from iAl1006 - stearate plasma membrane diffusion	true	t006	1.0:STEARIC_ACID:c	1.0:STEARIC_ACID:e	006	SBO:0000185
iAL1006_extracellular	r1449	Transport_007	Reaction added from iAl1006 - phenylacetate plasma membrane diffusion	true	t007	1.0:PHENYLACETATE:c	1.0:PHENYLACETATE:e	007	SBO:0000185
iAL1006_extracellular	r1448	Transport_008	Reaction added from iAl1006 - phenoxyacetate plasma membrane diffusion	true	t008	1.0:CPD-10902:c	1.0:CPD-10902:e	008	SBO:0000185
iAL1006_extracellular	r1447	Transport_009	Reaction added from iAl1006 - pentadecanoate plasma membrane diffusion	true	t009	1.0:CPD-8462:c	1.0:CPD-8462:e	009	SBO:0000185
iAL1006_extracellular	r1446	Transport_010	Reaction added from iAl1006 - palmitate plasma membrane diffusion	true	t010	1.0:PALMITATE:c	1.0:PALMITATE:e	010	SBO:0000185
iAL1006_extracellular	r1445	Transport_011	Reaction added from iAl1006 - octanoate plasma membrane diffusion	true	t011	1.0:CPD-195:c	1.0:CPD-195:e	011	SBO:0000185
iAL1006_extracellular	r1441	Transport_012	Reaction added from iAl1006 - O2 plasma membrane diffusion	true	t012	1.0:OXYGEN-MOLECULE:c	1.0:OXYGEN-MOLECULE:e	012	SBO:0000185
iAL1006_extracellular	r1440	Transport_013	Reaction added from iAl1006 - nonanoate plasma membrane diffusion	true	t013	1.0:CPD-8505:c	1.0:CPD-8505:e	013	SBO:0000185
iAL1006_extracellular	r1439	Transport_014	Reaction added from iAl1006 - myristate plasma membrane diffusion	true	t014	1.0:CPD-7836:c	1.0:CPD-7836:e	014	SBO:0000185
iAL1006_extracellular	r1438	Transport_015	Reaction added from iAl1006 - methanol plasma membrane diffusion	true	t015	1.0:METOH:c	1.0:METOH:e	015	SBO:0000185
iAL1006_extracellular	r1437	Transport_016	Reaction added from iAl1006 - margarate plasma membrane diffusion	true	t016	1.0:CPD-7830:c	1.0:CPD-7830:e	016	SBO:0000185
iAL1006_extracellular	r1436	Transport_017	Reaction added from iAl1006 - L- lactate plasma membrane diffusion	true	t017	1.0:L-LACTATE:c	1.0:L-LACTATE:e	017	SBO:0000185
iAL1006_extracellular	r1435	Transport_018	Reaction added from iAl1006 - laurate plasma membrane diffusion	true	t018	1.0:DODECANOATE:c	1.0:DODECANOATE:e	018	SBO:0000185
iAL1006_extracellular	r1434	Transport_019	Reaction added from iAl1006 - icosanoate plasma membrane diffusion	true	t019	1.0:ARACHIDIC_ACID:c	1.0:ARACHIDIC_ACID:e	019	SBO:0000185
iAL1006_extracellular	r1430	Transport_020	Reaction added from iAl1006 - heptanoate plasma membrane diffusion	true	t020	1.0:CPD-7619:c	1.0:CPD-7619:e	020	SBO:0000185
iAL1006_extracellular	r1428	Transport_021	Reaction added from iAl1006 - H2O plasma membrane diffusion	true	t021	1.0:WATER:c	1.0:WATER:e	021	SBO:0000185
iAL1006_extracellular	r1427	Transport_022	Reaction added from iAl1006 - formate plasma membrane diffusion	true	t022	1.0:FORMATE:c	1.0:FORMATE:e	022	SBO:0000185
iAL1006_extracellular	r1426	Transport_023	Reaction added from iAl1006 - ethanol plasma membrane diffusion	true	t023	1.0:ETOH:c	1.0:ETOH:e	023	SBO:0000185
iAL1006_extracellular	r1425	Transport_024	Reaction added from iAl1006 - decanoate plasma membrane diffusion	true	t024	1.0:CPD-3617:c	1.0:CPD-3617:e	024	SBO:0000185
iAL1006_extracellular	r1424	Transport_025	Reaction added from iAl1006 - CO2 plasma membrane diffusion	true	t025	1.0:CARBON-DIOXIDE:c	1.0:CARBON-DIOXIDE:e	025	SBO:0000185
iAL1006_extracellular	r1423	Transport_026	Reaction added from iAl1006 - butyrate plasma membrane diffusion	true	t026	1.0:BUTYRIC_ACID:c	1.0:BUTYRIC_ACID:e	026	SBO:0000185
iAL1006_extracellular	r1421	Transport_027	Reaction added from iAl1006 - acetate plasma membrane diffusion	true	t027	1.0:ACET:c	1.0:ACET:e	027	SBO:0000185
iAL1006_extracellular	r1419	Transport_028	Reaction added from iAl1006 - nitrite permease	true	t028	1.0:NITRITE:c	1.0:NITRITE:e	028	SBO:0000658
iAL1006_extracellular	r1418	Transport_029	Reaction added from iAl1006 - sulfide permease	true	t029	1.0:HS:c	1.0:HS:e	029	SBO:0000658
iAL1006_extracellular	r1417	Transport_030	Reaction added from iAl1006 - xylitol permease	true	t030	1.0:XYLITOL:c	1.0:XYLITOL:e	030	SBO:0000658
iAL1006_extracellular	r1416	Transport_031	Reaction added from iAl1006 - xylans permease	true	t031	1.0:Xylans:c	1.0:Xylans:e	031	SBO:0000658
iAL1006_extracellular	r1415	Transport_032	Reaction added from iAl1006 - xanthine permease	true	t032	1.0:XANTHINE:c	1.0:XANTHINE:e	032	SBO:0000658
iAL1006_extracellular	r1414	Transport_033	Reaction added from iAl1006 - valerate permease	true	t033	1.0:VALERATE:c	1.0:VALERATE:e	033	SBO:0000658
iAL1006_extracellular	r1409	Transport_034	Reaction added from iAl1006 - sulfur permease	true	t034	1.0:Elemental-Sulfur:c	1.0:Elemental-Sulfur:e	034	SBO:0000658
iAL1006_extracellular	r1407	Transport_035	Reaction added from iAl1006 - succinate permease	true	t035	1.0:SUC:c	1.0:SUC:e	035	SBO:0000658
iAL1006_extracellular	r1406	Transport_036	Reaction added from iAl1006 - starch permease	true	t036	1.0:Starch:c	1.0:Starch:e	036	SBO:0000658
iAL1006_extracellular	r1405	Transport_037	Reaction added from iAl1006 - ribose permease	true	t037	1.0:RIBOSE:c	1.0:RIBOSE:e	037	SBO:0000658
iAL1006_extracellular	r1404	Transport_038	Reaction added from iAl1006 - quinolinate permease	true	t038	1.0:QUINOLINATE:c	1.0:QUINOLINATE:e	038	SBO:0000658
iAL1006_extracellular	r1403	Transport_039	Reaction added from iAl1006 - pyruvate permease	true	t039	1.0:PYRUVATE:c	1.0:PYRUVATE:e	039	SBO:0000658
iAL1006_extracellular	r1402	Transport_040	Reaction added from iAl1006 - propanoate permease	true	t040	1.0:PROPIONATE:c	1.0:PROPIONATE:e	040	SBO:0000658
iAL1006_extracellular	r1401	Transport_041	Reaction added from iAl1006 - pimelate permease	true	t041	1.0:CPD-205:c	1.0:CPD-205:e	041	SBO:0000658
iAL1006_extracellular	r1400	Transport_042	Reaction added from iAl1006 - phosphate permease	true	t042	1.0:Pi:c	1.0:Pi:e	042	SBO:0000658
iAL1006_extracellular	r1399	Transport_043	Reaction added from iAl1006 - phenoxymethylpenicillin permease	true	t043	1.0:CPD-9196:c	1.0:CPD-9196:e	043	SBO:0000658
iAL1006_extracellular	r1398	Transport_044	Reaction added from iAl1006 - penicillin G permease	true	t044	1.0:PENICILLIN-G:c	1.0:PENICILLIN-G:e	044	SBO:0000658
iAL1006_extracellular	r1397	Transport_045	Reaction added from iAl1006 - oxaloacetate permease	true	t045	1.0:OXALACETIC_ACID:c	1.0:OXALACETIC_ACID:e	045	SBO:0000658
iAL1006_extracellular	r1396	Transport_046	Reaction added from iAl1006 - oxalate permease	true	t046	1.0:OXALATE:c	1.0:OXALATE:e	046	SBO:0000658
iAL1006_extracellular	r1395	Transport_047	Reaction added from iAl1006 - octanoylpenicillin permease	true	t047	1.0:CPD-9122:c	1.0:CPD-9122:e	047	SBO:0000658
iAL1006_extracellular	r1393	Transport_048	Reaction added from iAl1006 - nicotinamide permease	true	t048	1.0:NIACINAMIDE:c	1.0:NIACINAMIDE:e	048	SBO:0000658
iAL1006_extracellular	r1392	Transport_049	Reaction added from iAl1006 - N- acetyl- D-glucosamine permease	true	t049	1.0:N-ACETYL-D-GLUCOSAMINE:c	1.0:N-ACETYL-D-GLUCOSAMINE:e	049	SBO:0000658
iAL1006_extracellular	r1390	Transport_050	Reaction added from iAl1006 - melibiose permease	true	t050	1.0:MELIBIOSE:c	1.0:MELIBIOSE:e	050	SBO:0000658
iAL1006_extracellular	r1389	Transport_051	Reaction added from iAl1006 - mannitol permease	true	t051	1.0:MANNITOL:c	1.0:MANNITOL:e	051	SBO:0000658
iAL1006_extracellular	r1388	Transport_052	Reaction added from iAl1006 - mannan permease	true	t052	1.0:Mannans:c	1.0:Mannans:e	052	SBO:0000658
iAL1006_extracellular	r1387	Transport_053	Reaction added from iAl1006 - maltotriose permease	true	t053	1.0:MALTOTRIOSE:c	1.0:MALTOTRIOSE:e	053	SBO:0000658
iAL1006_extracellular	r1385	Transport_054	Reaction added from iAl1006 - malate permease	true	t054	1.0:MAL:c	1.0:MAL:e	054	SBO:0000658
iAL1006_extracellular	r1380	Transport_055	Reaction added from iAl1006 - L-sorbose permease	true	t055	1.0:CPD-9570:c	1.0:CPD-9570:e	055	SBO:0000658
iAL1006_extracellular	r1378	Transport_056	Reaction added from iAl1006 - L- ribulose permease	true	t056	1.0:L-RIBULOSE:c	1.0:L-RIBULOSE:e	056	SBO:0000658
iAL1006_extracellular	r1375	Transport_057	Reaction added from iAl1006 - L- ornithine permease	true	t057	1.0:L-ORNITHINE:c	1.0:L-ORNITHINE:e	057	SBO:0000658
iAL1006_extracellular	r1370	Transport_058	Reaction added from iAl1006 - L- iditol permease	true	t058	1.0:CPD-369:c	1.0:CPD-369:e	058	SBO:0000658
iAL1006_extracellular	r1369	Transport_059	Reaction added from iAl1006 - L- homocysteine permease	true	t059	1.0:HOMO-CYS:c	1.0:HOMO-CYS:e	059	SBO:0000658
iAL1006_extracellular	r1364	Transport_060	Reaction added from iAl1006 - L- cystine permease	true	t060	1.0:CYSTINE:c	1.0:CYSTINE:e	060	SBO:0000658
iAL1006_extracellular	r1362	Transport_061	Reaction added from iAl1006 - L- citrulline permease	true	t061	1.0:L-CITRULLINE:c	1.0:L-CITRULLINE:e	061	SBO:0000658
iAL1006_extracellular	r1358	Transport_062	Reaction added from iAl1006 - L- arabitol permease	true	t062	1.0:L-ARABITOL:c	1.0:L-ARABITOL:e	062	SBO:0000658
iAL1006_extracellular	r1357	Transport_063	Reaction added from iAl1006 - L- arabinose permease	true	t063	1.0:L-ARABINOSE:c	1.0:L-ARABINOSE:e	063	SBO:0000658
iAL1006_extracellular	r1355	Transport_064	Reaction added from iAl1006 - L- 2- aminoadipate permease	true	t064	1.0:CPD-468:c	1.0:CPD-468:e	064	SBO:0000658
iAL1006_extracellular	r1354	Transport_065	Reaction added from iAl1006 - isopenicillin N permease	true	t065	1.0:ISOPENICILLIN-N:c	1.0:ISOPENICILLIN-N:e	065	SBO:0000658
iAL1006_extracellular	r1353	Transport_066	Reaction added from iAl1006 - isocitrate permease	true	t066	1.0:THREO-DS-ISO-CITRATE:c	1.0:THREO-DS-ISO-CITRATE:e	066	SBO:0000658
iAL1006_extracellular	r1352	Transport_067	Reaction added from iAl1006 - hypoxanthine permease	true	t067	1.0:HYPOXANTHINE:c	1.0:HYPOXANTHINE:e	067	SBO:0000658
iAL1006_extracellular	r1350	Transport_068	Reaction added from iAl1006 - H2SO3 permease	true	t068	1.0:SO3:c	1.0:SO3:e	068	SBO:0000658
iAL1006_extracellular	r1347	Transport_069	Reaction added from iAl1006 - glycolate permease	true	t069	1.0:GLYCOLLATE:c	1.0:GLYCOLLATE:e	069	SBO:0000658
iAL1006_extracellular	r1346	Transport_070	Reaction added from iAl1006 - glycogen permease	true	t070	1.0:Glycogens:c	1.0:Glycogens:e	070	SBO:0000658
iAL1006_extracellular	r1344	Transport_071	Reaction added from iAl1006 - glycerol permease	true	t071	1.0:GLYCEROL:c	1.0:GLYCEROL:e	071	SBO:0000658
iAL1006_extracellular	r1343	Transport_072	Reaction added from iAl1006 - glutathione permease	true	t072	1.0:GLUTATHIONE:c	1.0:GLUTATHIONE:e	072	SBO:0000658
iAL1006_extracellular	r1340	Transport_073	Reaction added from iAl1006 - fumarate permease	true	t073	1.0:FUM:c	1.0:FUM:e	073	SBO:0000658
iAL1006_extracellular	r1339	Transport_074	Reaction added from iAl1006 - FNM permease	true	t074	1.0:FMN:c	1.0:FMN:e	074	SBO:0000658
iAL1006_extracellular	r1338	Transport_075	Reaction added from iAl1006 - D-xylose permease	true	t075	1.0:D-Xylose:c	1.0:D-Xylose:e	075	SBO:0000658
iAL1006_extracellular	r1335	Transport_076	Reaction added from iAl1006 - D-glucosamine permease	true	t076	1.0:GLUCOSAMINE:c	1.0:GLUCOSAMINE:e	076	SBO:0000658
iAL1006_extracellular	r1334	Transport_077	Reaction added from iAl1006 - D-gluconate permease	true	t077	1.0:GLUCONATE:c	1.0:GLUCONATE:e	077	SBO:0000658
iAL1006_extracellular	r1331	Transport_078	Reaction added from iAl1006 - D-arabitol permease	true	t078	1.0:CPD-355:c	1.0:CPD-355:e	078	SBO:0000658
iAL1006_extracellular	r1328	Transport_079	Reaction added from iAl1006 - cyanate permease	true	t079	1.0:CPD-69:c	1.0:CPD-69:e	079	SBO:0000658
iAL1006_extracellular	r1327	Transport_080	Reaction added from iAl1006 - citrate permease	true	t080	1.0:CIT:c	1.0:CIT:e	080	SBO:0000658
iAL1006_extracellular	r1325	Transport_081	Reaction added from iAl1006 - chitosan permease	true	t081	1.0:Chitosan:c	1.0:Chitosan:e	081	SBO:0000658
iAL1006_extracellular	r1323	Transport_082	Reaction added from iAl1006 - cellobiono- 1,5- lactone permease	true	t082	1.0:CPD-379:c	1.0:CPD-379:e	082	SBO:0000658
iAL1006_extracellular	r1321	Transport_083	Reaction added from iAl1006 - beta- alanine permease	true	t083	1.0:B-ALANINE:c	1.0:B-ALANINE:e	083	SBO:0000658
iAL1006_extracellular	r1318	Transport_084	Reaction added from iAl1006 - anthranilate permease	true	t084	1.0:ANTHRANILATE:c	1.0:ANTHRANILATE:e	084	SBO:0000658
iAL1006_extracellular	r1311	Transport_085	Reaction added from iAl1006 - 6- aminopenicillanate permease	true	t085	1.0:6-AMINOPENICILLANATE:c	1.0:6-AMINOPENICILLANATE:e	085	SBO:0000658
iAL1006_extracellular	r1309	Transport_086	Reaction added from iAl1006 - 4- aminobenzoate permease	true	t086	1.0:P-AMINO-BENZOATE:c	1.0:P-AMINO-BENZOATE:e	086	SBO:0000658
iAL1006_extracellular	r1308	Transport_087	Reaction added from iAl1006 - 2- oxoglutarate permease	true	t087	1.0:2-KETOGLUTARATE:c	1.0:2-KETOGLUTARATE:e	087	SBO:0000658
iAL1006_extracellular	r1307	Transport_088	Reaction added from iAl1006 - ethylnitronate permease	true	t088	1.0:CPD-320:c	1.0:CPD-320:e	088	SBO:0000658
PchCyc	TRANS-RXN8AC-6817	Transport_089	Reaction added using data from PchCyc - K+/H+ exchanger	false	Pc22g22530	1.0:K+:e;1.0:PROTON:c	1.0:K+:c;1.0:PROTON:e	089	SBO:0000655
PchCyc	TRANS-RXN8AC-6214	Transport_090	Reaction added using data from PchCyc - proline transporter	false	Pc22g18080 or Pc12g04390 or Pc13g07160 or Pc21g16830 or Pc15g00560 or Pc13g07200 or Pc12g06700	1.0:PRO:e	1.0:PRO:c	090	SBO:0000655
PchCyc	TRANS-RXN8AC-5946	Transport_091	Reaction added using data from PchCyc - amino acid transporter	false	Pc22g18080 or Pc12g04390 or Pc13g07160 or Pc21g16830 or Pc13g07200 or Pc12g06700	1.0:Amino-Acids-20:e	1.0:Amino-Acids-20:c	091	SBO:0000655
PchCyc	TRANS-RXN8AC-6380	Transport_092	Reaction added using data from PchCyc - aminoalcoholphosphotransferase	false	Pc22g18080 or Pc12g04390 or Pc13g07160 or Pc21g16830 or Pc13g07200 or Pc12g06700	1.0:GLY:e	1.0:GLY:c	092	SBO:0000655
PchCyc	TRANS-RXN8AC-5894	Transport_093	Reaction added using data from PchCyc - tartrate transport protein	false	Pc22g14420	1.0:TARTRATE:e	1.0:TARTRATE:c	093	SBO:0000655
PchCyc	TRANS-RXN8AC-6187	Transport_094	Reaction added using data from PchCyc - monocarboxylate permease	false	Pc22g09470 or Pc22g05400 or Pc20g14840 or Pc20g10210 or Pc15g00580 or Pc16g10010 or Pc16g08060	1.0:Monocarboxylates:e;1.0:PROTON:e	1.0:Monocarboxylates:c;1.0:PROTON:c	094	SBO:0000658
PchCyc	TRANS-RXN8AC-6162	Transport_095	Reaction added using data from PchCyc - ammonium transport	false	Pc22g08510 or Pc21g11070	1.0:AMMONIUM:e;1.0:PROTON:e	1.0:AMMONIUM:c;1.0:PROTON:c	095	SBO:0000655
PchCyc	TRANS-RXN8AC-5866	Transport_096	Reaction added using data from PchCyc - high- affinity nicotinic acid permease Tna1	false	Pc22g07940 or Pc21g19730 or Pc14g00570 or Pc22g24960 or Pc21g10440 or Pc21g01310 or Pc21g21950 or Pc21g02850 or Pc22g13520 or Pc13g10030 or Pc13g10900 or Pc21g04180 or Pc22g24160 or Pc22g22420 or Pc21g02510 or Pc16g11460 or Pc21g05190 or Pc12g13550	1.0:NIACINE:e;1.0:PROTON:e	1.0:NIACINE:c;1.0:PROTON:c	096	SBO:0000658
iAL1006_extracellular - Prubens	r1324	Transport_097	Reaction added from iAl1006 and Prubens - cellobiose permease	true	Pc22g07870 or Pc22g21260 or Pc20g12640	1.0:CELLOBIOSE:c	1.0:CELLOBIOSE:e	097	SBO:0000658
iAL1006_extracellular - Prubens	r1410	Transport_098	Reaction added from iAl1006 and Prubens - trehalose permease	true	Pc22g07870 or Pc22g21260 or Pc20g12640	1.0:TREHALOSE:c	1.0:TREHALOSE:e	098	SBO:0000658
PchCyc	TRANS-RXN8AC-5882	Transport_099	Reaction added using data from PchCyc - maltose transport	false	Pc22g07870 or Pc13g08230 or Pc12g07880 or Pc20g12640 or Pc22g14530 or Pc06g01480 or Pc12g01810 or Pc22g21260 or Pc12g05440 or Pc16g08490 or Pc16g05240 or Pc12g00780	1.0:MALTOSE:e	1.0:MALTOSE:c	099	SBO:0000655
PchCyc	TRANS-RXN8AC-6694	Transport_100	Reaction added using data from PchCyc - choline- transport	false	Pc22g05820	1.0:CHOLINE:e	1.0:CHOLINE:c	100	SBO:0000655
PchCyc	TRANS-RXN8AC-6674	Transport_101	Reaction added using data from PchCyc - concentrative Na+- nucleoside cotransporter	true	Pc22g02350	1.0:Nucleosides:e;1.0:NA+:e	1.0:Nucleosides:c;1.0:NA+:c	101	SBO:0000655
PchCyc	TRANS-RXN8AC-5870	Transport_102	Reaction added using data from PchCyc - Na(+)/H(+) antiporter	false	Pc21g19890 or Pc22g11500 or Pc12g07080	1.0:NA+:e;1.0:PROTON:c	1.0:NA+:c;1.0:PROTON:e	102	SBO:0000655
PchCyc	TRANS-RXN8AC-6604	Transport_103	Reaction added using data from PchCyc - hypothetical sterol transporter	false	Pc21g19460	1.0:Sterols:e	1.0:Sterols:c	103	SBO:0000655
PchCyc	TRANS-RXN8AC-6042	Transport_104	Reaction added using data from PchCyc - phosphate/H+ symporter	false	Pc21g15250 or Pc21g02690 or Pc12g14750 or Pc22g08440	1.0:Pi:e;1.0:PROTON:e	1.0:Pi:c;1.0:PROTON:c	104	SBO:0000655
iAL1006_extracellular - Prubens	r1317	Transport_105	Reaction added from iAl1006 and Prubens - ammonium permease	true	Pc21g11070 or Pc22g08510	1.0:AMMONIA:c	1.0:AMMONIA:e	105	SBO:0000658
PchCyc	TRANS-RXN8AC-6156	Transport_106	Reaction added using data from PchCyc - quinic acid permease	false	Pc21g09680 or Pc16g06790 or Pc13g12960	1.0:QUINATE:e;1.0:PROTON:e	1.0:QUINATE:c;1.0:PROTON:c	106	SBO:0000658
iAL1006_extracellular - Prubens	r1356	Transport_107	Reaction added from iAl1006 and Prubens - L- alanine permease	true	Pc21g04450 or Pc13g03760 or Pc12g14370 or Pc22g02240 or Pc20g00360	1.0:L-ALPHA-ALANINE:c	1.0:L-ALPHA-ALANINE:e	107	SBO:0000658
iAL1006_extracellular - Prubens	r1382	Transport_108	Reaction added from iAl1006 and Prubens - L- tryptophan permease	true	Pc21g04450 or Pc13g03760 or Pc12g14370 or Pc22g02240 or Pc21g14020 or Pc13g03300 or Pc12g08690 or Pc20g00360	1.0:TRP:c	1.0:TRP:e	108	SBO:0000658
iAL1006_extracellular - Prubens	r1345	Transport_109	Reaction added from iAl1006 and Prubens - glycine permease	true	Pc21g04450 or Pc13g03760 or Pc12g14370 or Pc22g02240 or Pc20g00360	1.0:GLY:c	1.0:GLY:e	109	SBO:0000658
iAL1006_extracellular - Prubens	r1360	Transport_110	Reaction added from iAl1006 and Prubens - L- asparagine permease	true	Pc21g04450 or Pc13g03760 or Pc12g14370 or Pc22g02240 or Pc20g00360	1.0:ASN:c	1.0:ASN:e	110	SBO:0000658
iAL1006_extracellular - Prubens	r1361	Transport_111	Reaction added from iAl1006 and Prubens - L- aspartate permease	true	Pc21g04450 or Pc13g03760 or Pc12g14370 or Pc22g02240 or Pc20g00360	1.0:L-ASPARTATE:c	1.0:L-ASPARTATE:e	111	SBO:0000658
iAL1006_extracellular - Prubens	r1363	Transport_112	Reaction added from iAl1006 and Prubens - L- cysteine permease	true	Pc21g04450 or Pc13g03760 or Pc12g14370 or Pc22g02240 or Pc20g00360	1.0:CYS:c	1.0:CYS:e	112	SBO:0000658
iAL1006_extracellular - Prubens	r1366	Transport_113	Reaction added from iAl1006 and Prubens - L- glutamate permease	true	Pc21g04450 or Pc13g03760 or Pc12g14370 or Pc22g02240 or Pc20g00360	1.0:GLT:c	1.0:GLT:e	113	SBO:0000658
iAL1006_extracellular - Prubens	r1367	Transport_114	Reaction added from iAl1006 and Prubens - L- glutamine permease	true	Pc21g04450 or Pc13g03760 or Pc12g14370 or Pc22g02240 or Pc20g00360	1.0:GLN:c	1.0:GLN:e	114	SBO:0000658
iAL1006_extracellular - Prubens	r1368	Transport_115	Reaction added from iAl1006 and Prubens - L- histidine permease	true	Pc21g04450 or Pc13g03760 or Pc12g14370 or Pc22g02240 or Pc20g00360	1.0:HIS:c	1.0:HIS:e	115	SBO:0000658
iAL1006_extracellular - Prubens	r1371	Transport_116	Reaction added from iAl1006 and Prubens - L- isoleucine permease	true	Pc21g04450 or Pc13g03760 or Pc12g14370 or Pc22g02240 or Pc20g00360	1.0:ILE:c	1.0:ILE:e	116	SBO:0000658
iAL1006_extracellular - Prubens	r1372	Transport_117	Reaction added from iAl1006 and Prubens - L- leucine permease	true	Pc21g04450 or Pc13g03760 or Pc12g14370 or Pc22g02240 or Pc20g00360	1.0:LEU:c	1.0:LEU:e	117	SBO:0000658
iAL1006_extracellular - Prubens	r1376	Transport_118	Reaction added from iAl1006 and Prubens - L- phenylalanine permease	true	Pc21g04450 or Pc13g03760 or Pc12g14370 or Pc22g02240 or Pc20g00360	1.0:PHE:c	1.0:PHE:e	118	SBO:0000658
iAL1006_extracellular - Prubens	r1377	Transport_119	Reaction added from iAl1006 and Prubens - L- proline permease	true	Pc21g04450 or Pc13g03760 or Pc12g14370 or Pc22g02240 or Pc20g00360	1.0:PRO:c	1.0:PRO:e	119	SBO:0000658
iAL1006_extracellular - Prubens	r1379	Transport_120	Reaction added from iAl1006 and Prubens - L- serine permease	true	Pc21g04450 or Pc13g03760 or Pc12g14370 or Pc22g02240 or Pc20g00360	1.0:SER:c	1.0:SER:e	120	SBO:0000658
iAL1006_extracellular - Prubens	r1381	Transport_121	Reaction added from iAl1006 and Prubens - L- threonine permease	true	Pc21g04450 or Pc13g03760 or Pc12g14370 or Pc22g02240 or Pc20g00360	1.0:THR:c	1.0:THR:e	121	SBO:0000658
iAL1006_extracellular - Prubens	r1383	Transport_122	Reaction added from iAl1006 and Prubens - L- tyrosine permease	true	Pc21g04450 or Pc13g03760 or Pc12g14370 or Pc22g02240 or Pc20g00360	1.0:TYR:c	1.0:TYR:e	122	SBO:0000658
iAL1006_extracellular - Prubens	r1384	Transport_123	Reaction added from iAl1006 and Prubens - L- valine permease	true	Pc21g04450 or Pc13g03760 or Pc12g14370 or Pc22g02240 or Pc20g00360	1.0:VAL:c	1.0:VAL:e	123	SBO:0000658
iAL1006_extracellular - Prubens	r1374	Transport_124	Reaction added from iAl1006 and Prubens - L- methionine permease	true	Pc21g04450 or Pc13g03760 or Pc12g14370 or Pc22g02240 or Pc18g03480 or Pc20g00360	1.0:MET:c	1.0:MET:e	124	SBO:0000658
iAL1006_extracellular - Prubens	r1359	Transport_125	Reaction added from iAl1006 and Prubens - L- arginine permease	true	Pc21g04450 or Pc13g03760 or Pc12g14370 or Pc22g02240 or Pc16g03940 or Pc22g09290 or Pc12g05510 or Pc20g00360	1.0:ARG:c	1.0:ARG:e	125	SBO:0000658
iAL1006_extracellular - Prubens	r1373	Transport_126	Reaction added from iAl1006 and Prubens - L- lysine permease	true	Pc21g04450 or Pc13g03760 or Pc12g14370 or Pc22g02240 or Pc14g00150 or Pc20g00360	1.0:LYS:c	1.0:LYS:e	126	SBO:0000658
PchCyc	TRANS-RXN8AC-5891	Transport_127	Reaction added using data from PchCyc - quinate transport	false	Pc21g01730 or Pc12g00210 or Pc18g04390 or Pc13g08350 or Pc22g15360 or Pc13g10850 or Pc14g01980 or Pc21g08340 or Pc12g13540 or Pc21g12210	1.0:QUINATE:e	1.0:QUINATE:c	127	SBO:0000655
PchCyc	TRANS-RXN8AC-6159	Transport_128	Reaction added using data from PchCyc - purine-cytosine permease	false	Pc20g12540 or Pc18g04070 or Pc13g13450	1.0:PURINE:e;1.0:CYTOSINE:e	1.0:PURINE:c;1.0:CYTOSINE:c	128	SBO:0000658
PchCyc	TRANS-RXN8AC-6593	Transport_129	Reaction added using data from PchCyc - arabinose transport	false	Pc20g09640 or Pc18g04680 or Pc22g12700 or Pc21g12950 or Pc22g25040 or Pc13g12490 or Pc22g03020 or Pc16g05700 or Pc15g00030 or Pc21g17850	1.0:CPD-15699:e	1.0:CPD-15699:c	129	SBO:0000655
PchCyc	TRANS-RXN8AC-5994	Transport_130	Reaction added using data from PchCyc - sugar transporter	false	Pc20g09640 or Pc18g04680 or Pc22g12700 or Pc21g12950 or Pc22g25040 or Pc13g12490 or Pc22g03020 or Pc16g05700 or Pc15g00030	1.0:Sugar:e	1.0:Sugar:c	130	SBO:0000655
PchCyc	TRANS-RXN8AC-6269	Transport_131	Reaction added using data from PchCyc - carnitine transporter - (DeepLoc genes location : Cell_membrane)	false	Pc20g04210 or Pc22g16860 or Pc16g06890 or Pc13g07200 or Pc12g06700	1.0:CARNITINE:e	1.0:CARNITINE:c	131	SBO:0000655
PchCyc	TRANS-RXN8AC-5876	Transport_132	Reaction added using data from PchCyc - phosphate transport	false	Pc20g02440 or Pc22g20770 or Pc18g03670 or Pc18g00820 or Pc12g12380	1.0:Pi:e	1.0:Pi:c	132	SBO:0000655
PchCyc	TRANS-RXN8AC-6329	Transport_133	Reaction added using data from PchCyc - mannitol transporter	false	Pc18g01360 or Pc20g09640 or Pc18g04680 or Pc22g12700 or Pc21g12950 or Pc22g25040 or Pc13g12490 or Pc22g03020 or Pc16g05700 or Pc15g00030	1.0:MANNITOL:e	1.0:MANNITOL:c	133	SBO:0000655
PchCyc	TRANS-RXN8AC-6167	Transport_134	Reaction added using data from PchCyc - sulfate transport	false	Pc18g00820 or Pc12g12380 or Pc13g15010	1.0:SULFATE:e	1.0:SULFATE:c;1.0:PROTON:c	134	SBO:0000655
iAL1006_extracellular - Prubens	r1408	Transport_135	Reaction added from iAl1006 and Prubens - sulfate permease	true	Pc16g10020 or Pc21g19360 or Pc12g01540	1.0:SULFATE:c	1.0:SULFATE:e	135	SBO:0000658
PchCyc	TRANS-RXN8AC-5879	Transport_136	Reaction added using data from PchCyc - glucose transporter	false	Pc16g05670 or Pc12g02080 or Pc12g14710 or Pc20g13650 or Pc20g10820 or Pc16g14440 or Pc21g21590 or Pc12g02140 or Pc13g15450 or Pc06g01340 or Pc22g13770 or Pc13g04640 or Pc18g00150 or Pc20g01790 or Pc16g06850 or Pc12g04270 or Pc22g09740 or Pc13g08630 or Pc12g14250 or Pc18g00390 or Pc12g02880 or Pc12g05120 or Pc12g00850 or Pc22g24680 or Pc15g00090 or Pc16g11220 or Pc22g07470 or Pc16g05260 or Pc12g14…	1.0:GLC:e	1.0:GLC:c	136	SBO:0000655
iAL1006_extracellular - Prubens	r1316 - r1342	Transport_137	Reaction added from iAl1006 and Prubens - alpha-D-glucose permease	true	Pc15g00090 or Pc20g09100 or Pc13g12490 or Pc21g14040 or Pc12g14250 or Pc12g14880 or Pc22g03020	1.0:ALPHA-GLUCOSE:c	1.0:ALPHA-GLUCOSE:e	137	SBO:0000658
iAL1006_extracellular - Prubens	r1322	Transport_138	Reaction added from iAl1006 and Prubens - beta- D-glucose permease	true	Pc15g00090 or Pc20g09100 or Pc13g12490 or Pc21g14040 or Pc12g14250 or Pc12g14880 or Pc22g03020	1.0:GLC:c	1.0:GLC:e	138	SBO:0000658
iAL1006_extracellular - Prubens	r1332	Transport_139	Reaction added from iAl1006 and Prubens - D-fruktose permease	true	Pc15g00090 or Pc20g09100 or Pc13g12490 or Pc21g14040 or Pc12g14250 or Pc12g14880 or Pc22g03020	1.0:BETA-D-FRUCTOSE:c	1.0:BETA-D-FRUCTOSE:e	139	SBO:0000658
iAL1006_extracellular - Prubens	r1333	Transport_140	Reaction added from iAl1006 and Prubens - D-galactose permease	true	Pc15g00090 or Pc20g09100 or Pc13g12490 or Pc21g14040 or Pc12g14250 or Pc12g14880 or Pc22g03020	1.0:ALPHA-D-GALACTOSE:c	1.0:ALPHA-D-GALACTOSE:e	140	SBO:0000658
iAL1006_extracellular - Prubens	r1336 - r1337	Transport_141	Reaction added from iAl1006 and Prubens - D-mannose permease	true	Pc15g00090 or Pc20g09100 or Pc13g12490 or Pc21g14040 or Pc12g14250 or Pc12g14880 or Pc22g03020	1.0:MANNOSE:c	1.0:MANNOSE:e	141	SBO:0000658
iAL1006_extracellular - Prubens	r1332	Transport_142	Reaction added from iAl1006 and Prubens -D-fruktose permease	true	Pc15g00090 or Pc20g09100 or Pc13g12490 or Pc21g14040 or Pc12g14250 or Pc12g14880 or Pc22g03020	1.0:CPD-15382:c	1.0:CPD-15382:e	142	SBO:0000658
iAL1006_extracellular - Prubens	r1333	Transport_143	Reaction added from iAl1006 and Prubens -D-galactose permease	true	Pc15g00090 or Pc20g09100 or Pc13g12490 or Pc21g14040 or Pc12g14250 or Pc12g14880 or Pc22g03020	1.0:GALACTOSE:c	1.0:GALACTOSE:e	143	SBO:0000658
PchCyc	TRANS-RXN8AC-5949	Transport_144	Reaction added using data from PchCyc - hexose transporter	false	Pc15g00090 or Pc16g11220 or Pc22g07470 or Pc16g05260 or Pc12g14880 or Pc12g04410 or Pc22g14640 or Pc20g09100 or Pc21g14040 or Pc20g11460 or Pc18g01410 or Pc20g15720 or Pc16g00140 or Pc22g24230 or Pc20g09640 or Pc18g04680 or Pc22g12700 or Pc21g12950 or Pc22g25040 or Pc13g12490 or Pc22g03020 or Pc16g05700 or Pc15g00030	1.0:D-Hexoses:e	1.0:D-Hexoses:c	144	SBO:0000655
iAL1006_extracellular	r1326	Transport_145	Reaction added from iAl1006 - choline transport protein	true	Pc14g00960 or Pc21g09400	1.0:CHOLINE:c	1.0:CHOLINE:e	145	SBO:0000655
PchCyc	TRANS-RXN8AC-6146	Transport_146	Reaction added using data from PchCyc - glucose permease	false	Pc13g15590	1.0:GLC:e;1.0:PROTON:e	1.0:GLC:c;1.0:PROTON:c	146	SBO:0000658
PchCyc	TRANS-RXN8AC-5913	Transport_147	Reaction added using data from PchCyc - amino acid permease	false	Pc13g13710 or Pc12g08690 or Pc16g03940 or Pc12g02500 or Pc13g03300 or Pc22g17140 or Pc22g16190 or Pc22g15100 or Pc12g05510 or Pc21g18420 or Pc21g14020 or Pc22g02240 or Pc13g05180 or Pc13g03760 or Pc20g00360 or Pc20g14880 or Pc20g06640 or Pc21g04450 or Pc22g07260 or Pc20g13430 or Pc22g06500 or Pc22g06610 or Pc16g01800 or Pc21g01720 or Pc16g07460 or Pc15g01370 or Pc16g06980 or Pc20g10730 or Pc21g16…	1.0:Amino-Acids-20:e;1.0:PROTON:e	1.0:Amino-Acids-20:c;1.0:PROTON:c	147	SBO:0000658
iAL1006_extracellular	r1411	Transport_148	Reaction added from iAl1006 - uracil permease	true	Pc13g12140	1.0:URACIL:c	1.0:URACIL:e	148	SBO:0000658
iAL1006_extracellular - Prubens	r1315	Transport_149	Reaction added from iAl1006 and Prubens - thiamin permease	true	Pc13g12140	1.0:THIAMINE:c	1.0:THIAMINE:e	149	SBO:0000658
iAL1006_extracellular - Prubens	r1413	Transport_150	Reaction added from iAl1006 and Prubens - uridine permease	true	Pc13g12140	1.0:URIDINE:c	1.0:URIDINE:e	150	SBO:0000658
PchCyc	TRANS-RXN8AC-6128	Transport_151	Reaction added using data from PchCyc - uracil transport	false	Pc13g12140	1.0:URACIL:e	1.0:URACIL:c	151	SBO:0000655
iAL1006_extracellular - Prubens	r1394 -TRANS-RXN8AC-6139	Transport_152	Reaction added from PchCyc, iAl1006 and Prubens - nitrate permease	true	Pc13g11470	1.0:NITRATE:c	1.0:NITRATE:e	152	SBO:0000658
PchCyc	TRANS-RXN8AC-6027	Transport_153	Reaction added using data from PchCyc - calcium channel	false	Pc13g08900 or Pc13g07150	1.0:CA+2:e	1.0:CA+2:c	153	SBO:0000655
PchCyc	TRANS-RXN8AC-6610	Transport_154	Reaction added using data from PchCyc - carboxylic acid transport	false	Pc13g07200 or Pc12g06700	1.0:SUC:e	1.0:SUC:c	154	SBO:0000655
PchCyc	TRANS-RXN8AC-5970	Transport_155	Reaction added using data from PchCyc - carboxylic acid transport	false	Pc13g07200 or Pc12g06700	1.0:Carboxylates:e	1.0:Carboxylates:c	155	SBO:0000655
PchCyc	TRANS-RXN8AC-6607	Transport_156	Reaction added using data from PchCyc - carboxylic acid transport	false	Pc13g07200 or Pc12g06700	1.0:FUM:e	1.0:FUM:c	156	SBO:0000655
PchCyc	TRANS-RXN8AC-6531	Transport_157	Reaction added using data from PchCyc - oxaloacetate transporter	false	Pc13g07200 or Pc12g06700	1.0:OXALACETIC_ACID:e	1.0:OXALACETIC_ACID:c	157	SBO:0000655
PchCyc	TRANS-RXN8AC-5985	Transport_158	Reaction added using data from PchCyc - carboxylic acid transport	false	Pc13g07200	1.0:dicarboxylate:e	1.0:dicarboxylate:c	158	SBO:0000655
PchCyc	TRANS-RXN8AC-6443	Transport_159	Reaction added using data from PchCyc - gluconate transport	false	Pc13g07200	1.0:GLUCONATE:e	1.0:GLUCONATE:c	159	SBO:0000655
PchCyc	TRANS-RXN8AC-6435	Transport_160	Reaction added using data from PchCyc - magnesium/cobalt transport	false	Pc13g07150	1.0:MG+2:e	1.0:MG+2:c	160	SBO:0000655
PchCyc	TRANS-RXN8AC-6091	Transport_161	Reaction added using data from PchCyc - Ca2+/H+ antiporter	false	Pc13g05750	1.0:CA+2:e;1.0:PROTON:c	1.0:CA+2:c;1.0:PROTON:e	161	SBO:0000655
PchCyc	TRANS-RXN8AC-6075	Transport_162	Reaction added using data from PchCyc - chloride channel	false	Pc13g03660 or Pc21g10180 or Pc18g00820 or Pc12g12380	1.0:CL-:e	1.0:CL-:c	162	SBO:0000655
iAL1006_extracellular - Prubens	r1391	Transport_163	Reaction added from iAl1006 and Prubens - myo- inositol permease	true	Pc13g01920	1.0:MYO-INOSITOL:c	1.0:MYO-INOSITOL:e	163	SBO:0000658
PchCyc	TRANS-RXN8AC-6062	Transport_164	Reaction added using data from PchCyc - myo- inositol transporter	false	Pc13g01920	1.0:MYO-INOSITOL:e	1.0:MYO-INOSITOL:c	164	SBO:0000655
PchCyc	TRANS-RXN8AC-6035	Transport_165	Reaction added using data from PchCyc - aquaporin water channel	false	Pc12g14590	1.0:WATER:e	1.0:WATER:c	165	SBO:0000655
PchCyc	TRANS-RXN8AC-6019	Transport_166	Reaction added using data from PchCyc - urea transport	false	Pc12g14180 or Pc16g09650 or Pc22g01110	1.0:UREA:e	1.0:UREA:c	166	SBO:0000655
PchCyc	TRANS-RXN8AC-5939	Transport_167	Reaction added using data from PchCyc - zinc transport protein	false	Pc12g11300 or Pc18g04600 or Pc20g15760 or Pc13g07150	1.0:ZN+2:e	1.0:ZN+2:c	167	SBO:0000655
PchCyc	TRANS-RXN8AC-5982	Transport_168	Reaction added using data from PchCyc - methionine uptake protein	false	Pc12g07390 or Pc22g18080 or Pc12g04390 or Pc13g07160 or Pc21g16830 or Pc13g07200	1.0:MET:e	1.0:MET:c	168	SBO:0000655
PchCyc - iAL1006_extracellular - Prubens	TRANS-RXN8AC-5977 - r1341	Transport_169	Reaction added using data from PchCyc, iAl1006 and Prubens - GABA permease	false	Pc12g07090 or Pc12g15820	1.0:4-AMINO-BUTYRATE:e	1.0:4-AMINO-BUTYRATE:c	169	SBO:0000658
PchCyc	TRANS-RXN8AC-5960	Transport_170	Reaction added using data from PchCyc - H+- biotin symporter	false	Pc12g05600 or Pc22g05760	1.0:BIOTIN:e;1.0:PROTON:e	1.0:BIOTIN:c;1.0:PROTON:c	170	SBO:0000655
PchCyc	TRANS-RXN8AC-5873	Transport_171	Reaction added using data from PchCyc - choline permease Hnm1	false	Pc12g05580 or Pc20g13590 or Pc22g17220 or Pc13g12800 or Pc20g06810 or Pc13g02240 or Pc21g14060 or Pc18g03010 or Pc12g06510 or Pc20g10040 or Pc13g15950 or Pc20g06240 or Pc06g00850 or Pc21g09400 or Pc22g16590 or Pc12g14670 or Pc14g00960 or Pc12g00890 or Pc16g02210 or Pc21g22770	1.0:CHOLINE:e;1.0:PROTON:e	1.0:CHOLINE:c;1.0:PROTON:c	171	SBO:0000658
iAL1006_extracellular - Prubens	r1386	Transport_172	Reaction added from iAl1006 and Prubens - maltose permease	true	Pc12g01810 or Pc12g07880 or Pc20g12640 or Pc22g07870 or Pc22g21260	1.0:MALTOSE:c	1.0:MALTOSE:e	172	SBO:0000658
PchCyc	TRANS-RXN8AC-5921	Transport_173	Reaction added using data from PchCyc - sulfate permease	false	Pc12g01540 or Pc21g19360 or Pc16g10020	1.0:SULFATE:e;1.0:PROTON:e	1.0:SULFATE:c;1.0:PROTON:c	173	SBO:0000658
PchCyc	TRANS-RXN8AC-5918	Transport_174	Reaction added using data from PchCyc - methionine permease	false	Pc12g00960 or Pc18g03480 or Pc13g13710 or Pc12g08690 or Pc16g03940 or Pc12g02500 or Pc13g03300 or Pc22g17140 or Pc22g16190 or Pc22g15100 or Pc12g05510 or Pc21g18420 or Pc21g14020 or Pc22g02240 or Pc13g05180 or Pc13g03760 or Pc20g00360 or Pc20g14880 or Pc20g06640 or Pc21g04450 or Pc22g07260 or Pc20g13430 or Pc22g06500 or Pc22g06610 or Pc16g01800 or Pc21g01720 or Pc16g07460 or Pc15g01370 or Pc16g06…	1.0:MET:e;1.0:PROTON:e	1.0:MET:c;1.0:PROTON:c	174	SBO:0000658
PchCyc	TRANS-RXN8AC-5885	Transport_175	Reaction added using data from PchCyc - arsenite transport	false	Pc06g02210 or Pc13g08540 or Pc13g00570 or Pc18g00820 or Pc12g12380	1.0:CPD-763:e	1.0:CPD-763:c	175	SBO:0000655
PchCyc	TRANS-RXN8AC-6534	Transport_176	Reaction added using data from PchCyc - potassium transport	true	Pc13g07150 or Pc21g23090 or Pc22g06520 or Pc21g15020 or Pc21g08150	1.0:K+:e	1.0:K+:c	176	SBO:0000655
Modelling purpose	-	Transport_177	Artificial transport of Penicillin N (added to monitor its secretion)	false	t177	1.0:PENICILLIN-N:c	1.0:PENICILLIN-N:e	SBO:0000185	SBO:0000185
Modelling purpose	-	Transport_178	Artificial transport of 3-methylphenol (added to monitor its secretion)	false	t178	1.0:CPD-112:c	1.0:CPD-112:e	SBO:0000185	SBO:0000185
Modelling purpose	-	Transport_179	Artificial transport of 3-hydroxybenzenemethanol (added to monitor its secretion)	false	t179	1.0:3-OH-BENZYL-ALCOHOL:c	1.0:3-OH-BENZYL-ALCOHOL:e	SBO:0000185	SBO:0000185
Modelling purpose	-	Transport_180	Artificial transport of gentisyl alcohol (added to monitor its secretion)	false	t180	1.0:CPD-16721:c	1.0:CPD-16721:e	SBO:0000185	SBO:0000185
Modelling purpose	-	Transport_181	Artificial transport of Gentisaldehyde (added to monitor its secretion)	false	t181	1.0:CPD-16722:c	1.0:CPD-16722:e	SBO:0000185	SBO:0000185
Modelling purpose	-	Transport_182	Artificial transport of Isoepoxydon (added to monitor its secretion)	false	t182	1.0:CPD-16723:c	1.0:CPD-16723:e	SBO:0000185	SBO:0000185
Modelling purpose	-	Transport_183	Artificial transport of Toluquinol (added to monitor its secretion)	false	t183	1.0:CPD-16720:c	1.0:CPD-16720:e	SBO:0000185	SBO:0000185
Modelling purpose	-	Transport_184	Artificial transport of HTD (added to monitor its secretion)	false	t184	1.0:CPD-17378:c	1.0:CPD-17378:e	SBO:0000185	SBO:0000185
Modelling purpose	-	Transport_185	Artificial transport of DHTD (added to monitor its secretion)	false	t185	1.0:CPD-17379:c	1.0:CPD-17379:e	SBO:0000185	SBO:0000185
Modelling purpose	-	Transport_186	Artificial transport of Roquefortine D (added to monitor its secretion)	false	t186	1.0:CPD-17380:c	1.0:CPD-17380:e	SBO:0000185	SBO:0000185
Modelling purpose	-	Transport_187	Artificial transport of Roquefortine C (added to monitor its secretion)	false	t187	1.0:CPD-17381:c	1.0:CPD-17381:e	SBO:0000185	SBO:0000185
Modelling purpose	-	Transport_188	Artificial transport of Glandicoline A (added to monitor its secretion)	false	t188	1.0:CPD-17389:c	1.0:CPD-17389:e	SBO:0000185	SBO:0000185
Modelling purpose	-	Transport_189	Artificial transport of N1-hydroxy-roquefortine C (added to monitor its secretion)	false	t189	1.0:CPD-17392:c	1.0:CPD-17392:e	SBO:0000185	SBO:0000185
Modelling purpose	-	Transport_190	Artificial transport of Roquefortine F (added to monitor its secretion)	false	t190	1.0:CPD-17393:c	1.0:CPD-17393:e	SBO:0000185	SBO:0000185
Modelling purpose	-	Transport_191	Artificial transport of Neoxaline (added to monitor its secretion)	false	t191	1.0:CPD-17394:c	1.0:CPD-17394:e	SBO:0000185	SBO:0000185
Modelling purpose	-	Transport_192	Artificial transport of Roquefortine L (added to monitor its secretion)	false	t192	1.0:CPD-17395:c	1.0:CPD-17395:e	SBO:0000185	SBO:0000185
Modelling purpose	-	Transport_193	Artificial transport of Glandicoline B (added to monitor its secretion)	false	t193	1.0:CPD-17390:c	1.0:CPD-17390:e	SBO:0000185	SBO:0000185
Modelling purpose	-	Transport_194	Artificial transport of Meleagrin (added to monitor its secretion)	false	t194	1.0:CPD-17391:c	1.0:CPD-17391:e	SBO:0000185	SBO:0000185
Modelling purpose	-	Transport_195	Reaction added for consistency (metabolite present in both the extracellular and intracellular environment - also has an sourced uptake)	true	t195	1.0:GLC-D-LACTONE:c	1.0:GLC-D-LACTONE:e	195	SBO:0000185
iAL1006_extracellular	r1349	Transport_196	Reaction added from iAl1006 - guanine permease	true	Pc22g19850	1.0:GUANINE:c	1.0:GUANINE:e	196	SBO:0000185
iAL1006_extracellular	r1314	Transport_197	Reaction added from iAl1006 - adenine permease	true	Pc22g19850	1.0:ADENINE:c	1.0:ADENINE:e		SBO:0000185
iAL1006_extracellular	r1329	Transport_198	Reaction added from iAl1006 - cytosine permease	true	Pc22g19850	1.0:CYTOSINE:c	1.0:CYTOSINE:e		SBO:0000185
Modelling purpose	-	Transport_199	Artificial transport of YWA1 (added to monitor its secretion)	false	t199	1.0:CPD-18255:c	1.0:CPD-18255:e	199	SBO:0000185
Modelling purpose	-	Transport_200	Artificial transport of Ferrichrome (added to monitor its secretion)	false	t200	1.0:CPD0-2241:c	1.0:CPD0-2241:e	200	SBO:0000185
Modelling purpose	-	Transport_201	Artificial transport of Ferrichrome A (added to monitor its secretion)	false	t201	1.0:CPD-17185:c	1.0:CPD-17185:e	201	SBO:0000185
Modelling purpose	-	Transport_202	Artificial transport of Aristolochene (added to monitor its secretion)	false	t202	1.0:ARISTOLOCHENE:c	1.0:ARISTOLOCHENE:e	202	SBO:0000185
Modelling purpose	-	Transport_203	Artificial transport of DMOA (added to monitor its secretion)	false	t203	1.0:CPD-17316:c	1.0:CPD-17316:e		SBO:0000185
Modelling purpose	-	Transport_204	Artificial transport of Averufin (added to monitor its secretion)	false	t204	1.0:CPD-10167:c	1.0:CPD-10167:e		SBO:0000185
Modelling purpose	-	Transport_205	Artificial transport of Versicolorin B (added to monitor its secretion)	false	t205	1.0:CPD-10175:c	1.0:CPD-10175:e		SBO:0000185
Modelling purpose	-	Transport_206	Artificial transport of Versiconol (added to monitor its secretion)	false	t206	1.0:CPD-10174:c	1.0:CPD-10174:e		SBO:0000185
Modelling purpose	-	Transport_207	Artificial transport of Sterigmatocystin (added to monitor its secretion)	false	t207	1.0:STERIGMATOCYSTIN:c	1.0:STERIGMATOCYSTIN:e		SBO:0000185
Modelling purpose	-	Transport_208	Artificial transport of Aflatoxin B1 (added to monitor its secretion)	false	t208	1.0:CPD-4592:c	1.0:CPD-4592:e		SBO:0000185

## Sheet: Demand_&_Sink
Sources	Id original	New id	Comment	Reversible	Linked genes	Reactants	Products	SBOTerm
Modelling purpose	-	Demand_001	Reaction added to simulate medium (artefact)	false	d001	1.0:6-DEMETHYLSTERIGMATOCYSTIN:e	1.0:6-DEMETHYLSTERIGMATOCYSTIN:c	SBO:0000628
Modelling purpose		Demand_002	Reaction added to simulate medium (artefact)	false	d002	1.0:ACP:e	1.0:ACP:c	SBO:0000628
Modelling purpose	-	Demand_003	Reaction added to simulate medium	false	d003	1.0:Alpha-lactose:e	1.0:Alpha-lactose:c	SBO:0000628
Modelling purpose	-	Demand_004	Reaction added to simulate medium (artefact)	false	d004	1.0:CPD-1099:e	1.0:CPD-1099:c	SBO:0000628
Modelling purpose	-	Demand_005	Reaction added to simulate medium (artefact)	false	d005	1.0:CPD-12364:e	1.0:CPD-12364:c	SBO:0000628
Modelling purpose	-	Demand_006	Reaction added to simulate medium (artefact)	false	d006	1.0:CPD-1302:e	1.0:CPD-1302:c	SBO:0000628
Modelling purpose	-	Demand_007	Reaction added to simulate medium (artefact)	false	d007	1.0:CPD-15438:e	1.0:CPD-15438:c	SBO:0000628
Modelling purpose	-	Demand_008	Reaction added to simulate medium (artefact)	false	d008	1.0:CPD-15972:e	1.0:CPD-15972:c	SBO:0000628
Modelling purpose	-	Demand_009	Reaction added to simulate medium (artefact)	false	d009	1.0:CPD-16017:e	1.0:CPD-16017:c	SBO:0000628
Modelling purpose	-	Demand_010	Reaction added to simulate medium (artefact)	false	d010	1.0:CPD-9446:e	1.0:CPD-9446:c	SBO:0000628
Modelling purpose	-	Demand_011	Reaction added to simulate medium	false	d011	1.0:CU+:e	1.0:CU+:c	SBO:0000628
Modelling purpose	-	Demand_012	Reaction added to simulate medium (artefact)	false	d012	1.0:D-GALACTONO-1-4-LACTONE:e	1.0:D-GALACTONO-1-4-LACTONE:c	SBO:0000628
Modelling purpose	-	Demand_013	Reaction added to simulate medium (artefact)	false	d013	1.0:Donor-H2:e	1.0:Donor-H2:c	SBO:0000628
Modelling purpose		Demand_014	Reaction added to simulate medium (artefact)	false	d014	1.0:ETF-Oxidized:e	1.0:ETF-Oxidized:c	SBO:0000628
Modelling purpose		Demand_015	Reaction added to simulate medium (artefact)	false	d015	1.0:ETR-Quinols:e	1.0:ETR-Quinols:c	SBO:0000628
Modelling purpose	-	Demand_016	Reaction added to simulate medium	false	d016	1.0:FE+2:e	1.0:FE+2:c	SBO:0000628
Modelling purpose	-	Demand_017	Reaction added to simulate medium	false	d017	1.0:FE+3:e	1.0:FE+3:c	SBO:0000628
Modelling purpose	-	Demand_018	Reaction added to simulate medium (artefact)	false	d018	1.0:FERROCYTOCHROME-B5:e	1.0:FERROCYTOCHROME-B5:c	SBO:0000628
Modelling purpose	-	Demand_019	Reaction added to simulate medium (artefact)	false	d019	1.0:Folates:e	1.0:Folates:c	SBO:0000628
Modelling purpose		Demand_020	Reaction added to simulate medium	false	d020	1.0:Inulin:e	1.0:Inulin:c	SBO:0000628
Modelling purpose	-	Demand_021	Reaction added to simulate medium (artefact)	false	d021	1.0:LINOLENIC_ACID:e	1.0:LINOLENIC_ACID:c	SBO:0000628
Modelling purpose		Demand_022	Reaction added to simulate medium	false	d022	1.0:LIPOIC-ACID:e	1.0:LIPOIC-ACID:c	SBO:0000628
Modelling purpose		Demand_023	Reaction added to simulate medium	false	d023	1.0:Maltodextrins:e	1.0:Maltodextrins:c	SBO:0000628
Modelling purpose	-	Demand_024	Reaction added to simulate medium (artefact)	false	d024	1.0:NADH-P-OR-NOP:e	1.0:NADH-P-OR-NOP:c	SBO:0000628
Modelling purpose	-	Demand_025	Reaction added to simulate medium (artefact)	false	d025	1.0:NADPH:e	1.0:NADPH:c	SBO:0000628
Modelling purpose		Demand_026	Reaction added to simulate medium	false	d026	1.0:OLEATE-CPD:e	1.0:OLEATE-CPD:c	SBO:0000628
Modelling purpose		Demand_027	Reaction added to simulate medium (artefact)	false	d027	1.0:Oxidized-ferredoxins:e	1.0:Oxidized-ferredoxins:c	SBO:0000628
Modelling purpose		Demand_028	Reaction added to simulate medium	false	d028	1.0:PANTOTHENATE:e	1.0:PANTOTHENATE:c	SBO:0000628
Modelling purpose		Demand_029	Reaction added to simulate medium	false	d029	1.0:PYRIDOXAL:e	1.0:PYRIDOXAL:c	SBO:0000628
Modelling purpose	-	Demand_030	Reaction added to simulate medium (artefact)	false	d030	1.0:Red-NADPH-Hemoprotein-Reductases:e	1.0:Red-NADPH-Hemoprotein-Reductases:c	SBO:0000628
Modelling purpose		Demand_031	Reaction added to simulate medium (artefact)	false	d031	1.0:Red-Thioredoxin:e	1.0:Red-Thioredoxin:c	SBO:0000628
Modelling purpose		Demand_032	Reaction added to simulate medium	false	d032	1.0:RIBOFLAVIN:e	1.0:RIBOFLAVIN:c	SBO:0000628
Modelling purpose	-	Demand_033	Reaction added to simulate medium (artefact)	false	d033	1.0:Sphingomyelins:e	1.0:Sphingomyelins:c	SBO:0000628
Modelling purpose	-	Demand_034	Reaction added to simulate medium (artefact)	false	d034	1.0:Steryl-Esters:e	1.0:Steryl-Esters:c	SBO:0000628
Modelling purpose	-	Demand_035	Reaction added to simulate medium (artefact)	false	d035	1.0:Triacylglycerides:e	1.0:Triacylglycerides:c	SBO:0000628
Modelling purpose	-	Demand_036	Reaction added to simulate medium (artefact)	false	d036	1.0:UBIQUINONE-6:e	1.0:UBIQUINONE-6:c	SBO:0000628
Modelling purpose		Demand_037	Reaction added to simulate medium (artefact)	false	d037	1.0:UBIQUINONE-8:e	1.0:UBIQUINONE-8:c	SBO:0000628
Modelling purpose	-	Sink_001	Reaction added to unlock some production of specialised metabolites	true	sk001	1.0:Ox-NADPH-Hemoprotein-Reductases:c		SBO:0000632

## Sheet: Uptake
Sources	Id original	New id	Comment	Reversible	Linked genes	Products	SBOTerm
iAL1006_uptake	llacIN	Uptake_001	Uptake of (S)-lactate - Reaction added from iAL1006	false	u001	1.0:L-LACTATE:e	SBO:0000627
iAL1006_uptake	malIN	Uptake_002	Uptake of (S)-malate - Reaction added from iAL1006	false	u002	1.0:MAL:e	SBO:0000627
iAL1006_uptake	13glucanIN	Uptake_003	Uptake of 1,3-beta-D-glucan - Reaction added from iAL1006	false	u003	1.0:1-3-beta-D-Glucans:e	SBO:0000627
Modelling purpose	-	Uptake_004	Uptake of 1,5-anhydro-D-mannitol - artefact (cofactor) - dead-end only consumed	false	u004	1.0:CPD-9446:e	SBO:0000627
iAL1006_uptake	akgIN	Uptake_005	Uptake of 2-oxoglutarate - Reaction added from iAL1006	false	u005	1.0:2-KETOGLUTARATE:e	SBO:0000627
iAL1006_uptake	pabaIN	Uptake_006	Uptake of 4-aminobenzoate - Reaction added from iAL1006	false	u006	1.0:P-AMINO-BENZOATE:e	SBO:0000627
Modelling purpose	-	Uptake_007	Uptake of 5-methyltetrahydropteroyl tri-L-glutamate - Conception medium from bibliography	false	u007	1.0:CPD-1302:e	SBO:0000627
Modelling purpose	-	Uptake_008	Uptake of 6-DEMETHYLSTERIGMATOCYSTIN - artefact (cofactor) - dead-end only consumed	false	u008	1.0:6-DEMETHYLSTERIGMATOCYSTIN:e	SBO:0000627
Modelling purpose	-	Uptake_009	Uptake of a reduced thioredoxin - artefact	false	u009	1.0:Red-Thioredoxin:e	SBO:0000627
Modelling purpose	-	Uptake_010	Uptake of a soluble [acyl-carrier protein] - artefacts	false	u010	1.0:ACP:e	SBO:0000627
iAL1006_uptake	acIN	Uptake_011	Uptake of Acetate - Reaction added from iAL1006 - Conception medium from bibliography	false	u011	1.0:ACET:e	SBO:0000627
iAL1006_uptake	adIN	Uptake_012	Uptake of Adenine - Reaction added from iAL1006 - Conception medium from bibliography	false	u012	1.0:ADENINE:e	SBO:0000627
Modelling purpose	-	Uptake_013	Uptake of Adenosine - Conception medium from bibliography	false	u013	1.0:ADENOSINE:e	SBO:0000627
iAL1006_uptake	treIN	Uptake_014	Uptake of Alpha,alpha-trehalose - Reaction added from iAL1006	false	u014	1.0:TREHALOSE:e	SBO:0000627
iAL1006_uptake	glcIN - dglcIN	Uptake_015	Uptake of Alpha-D-glucose - Reaction added from iAL1006 - Conception medium from bibliography	false	u015	1.0:ALPHA-GLUCOSE:e	SBO:0000627
iAL1006_uptake	arabinIN - arabIN	Uptake_016	Uptake of Alpha-L-arabinanose - Reaction added from iAL1006	false	u016	1.0:CPD-15699:e	SBO:0000627
iAL1006_uptake	arabinIN - larabIN	Uptake_017	Uptake of Alpha-L-arabinanose - Reaction added from iAL1006	false	u017	1.0:L-ARABINOSE:e	SBO:0000627
Modelling purpose	-	Uptake_018	Uptake of Alpha-linolenate - Conception medium from bibliography	false	u018	1.0:LINOLENIC_ACID:e	SBO:0000627
Modelling purpose	-	Uptake_019	Uptake of Ammonium - Conception medium from bibliography	false	u019	1.0:AMMONIUM:e	SBO:0000627
Modelling purpose	-	Uptake_020	Uptake of an electron-transfer quinol - artefacts	false	u020	1.0:ETR-Quinols:e	SBO:0000627
Modelling purpose	-	Uptake_021	Uptake of an oxidized electron-transfer flavoprotein -artefacts	false	u021	1.0:ETF-Oxidized:e	SBO:0000627
Modelling purpose	-	Uptake_022	Uptake of an oxidized ferredoxin [iron-sulfur] cluster - artefacts	false	u022	1.0:Oxidized-ferredoxins:e	SBO:0000627
iAL1006_uptake	anIN	Uptake_023	Uptake of Anthranilate - Reaction added from iAL1006	false	u023	1.0:ANTHRANILATE:e	SBO:0000627
Modelling purpose	-	Uptake_024	Uptake of Arbutin	false	u024	1.0:HYDROQUINONE-O-BETA-D-GLUCOPYRANOSIDE:e	SBO:0000627
iAL1006_uptake	balaIN	Uptake_025	Uptake of Beta-alanine - Reaction added from iAL1006	false	u025	1.0:B-ALANINE:e	SBO:0000627
iAL1006_uptake	bdglcIN	Uptake_026	Uptake of Beta-D-glucose - Reaction added from iAL1006	false	u026	1.0:GLC:e	SBO:0000627
Modelling purpose	-	Uptake_027	Uptake of Biotin - Conception medium from bibliography	false	u027	1.0:BIOTIN:e	SBO:0000627
iAL1006_uptake	c40IN	Uptake_028	Uptake of butyrate - Reaction added from iAL1006	false	u028	1.0:BUTYRIC_ACID:e	SBO:0000627
Modelling purpose	-	Uptake_029	Uptake of Calcium ion - Conception medium from bibliography	false	u029	1.0:CA+2:e	SBO:0000627
Modelling purpose	-	Uptake_030	Uptake of Carboxylates	false	u030	1.0:Carboxylates:e	SBO:0000627
Modelling purpose	-	Uptake_031	Uptake of Carnitine	false	u031	1.0:CARNITINE:e	SBO:0000627
iAL1006_uptake	cb15lctIN	Uptake_032	Uptake of Cellobiono-1,5-lactone - Reaction added from iAL1006	false	u032	1.0:CPD-379:e	SBO:0000627
iAL1006_uptake	cellobIN	Uptake_033	Uptake of Cellobiose - Reaction added from iAL1006	false	u033	1.0:CELLOBIOSE:e	SBO:0000627
iAL1006_uptake	celluIN	Uptake_034	Uptake of Cellulose - Reaction added from iAL1006	false	u034	1.0:CELLULOSE:e	SBO:0000627
iAL1006_uptake	chitIN	Uptake_035	Uptake of Chitin - Reaction added from iAL1006	false	u035	1.0:CHITIN:e	SBO:0000627
iAL1006_uptake	chibIN	Uptake_036	Uptake of Chitobiose - Reaction added from iAL1006	false	u036	1.0:CPD-13545:e	SBO:0000627
iAL1006_uptake	chitoIN	Uptake_037	Uptake of Chitosan - Reaction added from iAL1006	false	u037	1.0:Chitosan:e	SBO:0000627
Modelling purpose	-	Uptake_038	Uptake of Chloride ion - Conception medium from bibliography	false	u038	1.0:CL-:e	SBO:0000627
iAL1006_uptake	choIN	Uptake_039	Uptake of Choline - Reaction added from iAL1006 - Conception medium from bibliography	false	u039	1.0:CHOLINE:e	SBO:0000627
Modelling purpose	-	Uptake_040	Uptake of CO2	false	u040	1.0:CARBON-DIOXIDE:e	SBO:0000627
Modelling purpose	-	Uptake_041	Uptake of Copper - Conception medium from bibliography	false	u041	1.0:CU+:e	SBO:0000627
iAL1006_uptake	cyneIN	Uptake_042	Uptake of Cyanate - Reaction added from iAL1006	false	u042	1.0:CPD-69:e	SBO:0000627
iAL1006_uptake	aolIN	Uptake_043	Uptake of D-arabinitol - Reaction added from iAL1006	false	u043	1.0:CPD-355:e	SBO:0000627
iAL1006_uptake	c100IN	Uptake_044	Uptake of Decanoate - Reaction added from iAL1006	false	u044	1.0:CPD-3617:e	SBO:0000627
iAL1006_uptake	fruIN	Uptake_045	Uptake of D-fructose - Reaction added from iAL1006	false	u045	1.0:BETA-D-FRUCTOSE:e	SBO:0000627
iAL1006_uptake	fruIN	Uptake_046	Uptake of D-fructose - Reaction added from iAL1006 - Conception medium from bibliography	false	u046	1.0:CPD-15382:e	SBO:0000627
Modelling purpose	-	Uptake_047	Uptake of D-galactono-1,4-lactone - artefact (cofactor) - dead-end only consumed	false	u047	1.0:D-GALACTONO-1-4-LACTONE:e	SBO:0000627
iAL1006_uptake	glacIN	Uptake_048	Uptake of D-galactose - Reaction added from iAL1006	false	u048	1.0:ALPHA-D-GALACTOSE:e	SBO:0000627
iAL1006_uptake	glcn15lacIN	Uptake_049	Uptake of D-glucono-1,5-lactone - Reaction added from iAL1006	false	u049	1.0:GLC-D-LACTONE:e	SBO:0000627
iAL1006_uptake	glcnIN	Uptake_050	Uptake of D-glucosamine - Reaction added from iAL1006	false	u050	1.0:GLUCOSAMINE:e	SBO:0000627
Modelling purpose	-	Uptake_051	Uptake of D-Hexoses	false	u051	1.0:D-Hexoses:e	SBO:0000627
Modelling purpose	-	Uptake_052	Uptake of Dicarboxylate	false	u052	1.0:dicarboxylate:e	SBO:0000627
Modelling purpose	-	Uptake_053	Uptake of Dioscin - artefact (cofactor) - dead-end only consumed	false	u053	1.0:CPD-15438:e	SBO:0000627
iAL1006_uptake	mntIN	Uptake_054	Uptake of D-mannitol - Reaction added from iAL1006	false	u054	1.0:MANNITOL:e	SBO:0000627
iAL1006_uptake	manIN	Uptake_055	Uptake of D-mannose - Reaction added from iAL1006	false	u055	1.0:MANNOSE:e	SBO:0000627
Modelling purpose	-	Uptake_056	Uptake of Donor-H2 - Conception medium from seed	false	u056	1.0:Donor-H2:e	SBO:0000627
iAL1006_uptake	ribIN	Uptake_057	Uptake of D-ribose - Reaction added from iAL1006	false	u057	1.0:RIBOSE:e	SBO:0000627
iAL1006_uptake	xylIN	Uptake_058	Uptake of D-xylose - Reaction added from iAL1006	false	u058	1.0:D-Xylose:e	SBO:0000627
Modelling purpose	-	Uptake_059	Uptake of Ergosteryl oleate	false	u059	1.0:CPD-16017:e	SBO:0000627
iAL1006_uptake	etohIN	Uptake_060	Uptake of Ethanol - Reaction added from iAL1006 - Conception medium from bibliography	false	u060	1.0:ETOH:e	SBO:0000627
iAL1006_uptake	ethnitIN	Uptake_061	Uptake of Ethylnitronate - Reaction added from iAL1006	false	u061	1.0:CPD-320:e	SBO:0000627
Modelling purpose	-	Uptake_062	Uptake of FE+2 - Conception medium from bibliography	false	u062	1.0:FE+2:e	SBO:0000627
Modelling purpose	-	Uptake_063	Uptake of Ferric ion - Conception medium from bibliography	false	u063	1.0:FE+3:e	SBO:0000627
Modelling purpose	-	Uptake_064	Uptake of FERROCYTOCHROME-B5 - Conception medium from seed	false	u064	1.0:FERROCYTOCHROME-B5:e	SBO:0000627
iAL1006_uptake	fmnIN	Uptake_065	Uptake of FMN (an oxidized electron-transfer flavoprotein) - Reaction added from iAL1006 - Uptake for artefacts	false	u065	1.0:FMN:e	SBO:0000627
Modelling purpose	-	Uptake_066	Uptake of Folates - Reaction added to unblock biomass (COF) - Uptake for artefacts - no production reaction on MetaCyc	false	u066	1.0:Folates:e	SBO:0000627
iAL1006_uptake	forIN	Uptake_067	Uptake of Formate - Reaction added from iAL1006	false	u067	1.0:FORMATE:e	SBO:0000627
iAL1006_uptake	fumIN	Uptake_068	Uptake of Fumarate - Reaction added from iAL1006	false	u068	1.0:FUM:e	SBO:0000627
iAL1006_uptake	gabaIN	Uptake_069	Uptake of Gamma-aminobutyrate - Reaction added from iAL1006	false	u069	1.0:4-AMINO-BUTYRATE:e	SBO:0000627
Modelling purpose	-	Uptake_070	Uptake of Glucose	false	u070	1.0:Glucose:e	SBO:0000627
iAL1006_uptake	rgtIN	Uptake_071	Uptake of Glutathione - Reaction added from iAL1006	false	u071	1.0:GLUTATHIONE:e	SBO:0000627
iAL1006_uptake	glIN	Uptake_072	Uptake of Glycerol - Reaction added from iAL1006 - Conception medium from bibliography	false	u072	1.0:GLYCEROL:e	SBO:0000627
iAL1006_uptake	glyIN	Uptake_073	Uptake of Glycine - Reaction added from iAL1006	false	u073	1.0:GLY:e	SBO:0000627
iAL1006_uptake	glycogenIN	Uptake_074	Uptake of Glycogen - Reaction added from iAL1006	false	u074	1.0:Glycogens:e	SBO:0000627
iAL1006_uptake	glyaIN	Uptake_075	Uptake of Glycolate - Reaction added from iAL1006	false	u075	1.0:GLYCOLLATE:e	SBO:0000627
iAL1006_uptake	gnIN	Uptake_076	Uptake of Guanine - Reaction added from iAL1006 - Conception medium from bibliography	false	u076	1.0:GUANINE:e	SBO:0000627
iAL1006_uptake	h2o2IN	Uptake_077	Uptake of H2O2 - Reaction added from iAL1006 - Conception medium from bibliography	false	u077	1.0:HYDROGEN-PEROXIDE:e	SBO:0000627
iAL1006_uptake	c170IN	Uptake_078	Uptake of Heptadecanoate - Reaction added from iAL1006	false	u078	1.0:CPD-7830:e	SBO:0000627
iAL1006_uptake	c70IN	Uptake_079	Uptake of Heptanoate - Reaction added from iAL1006	false	u079	1.0:CPD-7619:e	SBO:0000627
iAL1006_uptake	hyxnIN	Uptake_080	Uptake of Hypoxanthine - Reaction added from iAL1006 - Conception medium from bibliography	false	u080	1.0:HYPOXANTHINE:e	SBO:0000627
iAL1006_uptake	c200IN	Uptake_081	Uptake of Icosanoate - Reaction added from iAL1006	false	u081	1.0:ARACHIDIC_ACID:e	SBO:0000627
Modelling purpose	-	Uptake_082	Uptake of Inulin - Conception medium from bibliography	false	u082	1.0:Inulin:e	SBO:0000627
iAL1006_uptake	icitIN	Uptake_083	Uptake of Isocitrate - Reaction added from iAL1006	false	u083	1.0:THREO-DS-ISO-CITRATE:e	SBO:0000627
iAL1006_uptake	amaIN	Uptake_084	Uptake of L-2-aminoadipate - Reaction added from iAL1006	false	u084	1.0:CPD-468:e	SBO:0000627
iAL1006_uptake	lactIN	Uptake_085	Uptake of Lactose - Reaction added from iAL1006 - Conception medium from bibliography	false	u085	1.0:Alpha-lactose:e	SBO:0000627
iAL1006_uptake	lactIN	Uptake_086	Uptake of Lactose - Reaction added from iAL1006 - Conception medium from bibliography	false	u086	1.0:CPD-15972:e	SBO:0000627
iAL1006_uptake	alaIN	Uptake_087	Uptake of L-alanine - Reaction added from iAL1006	false	u087	1.0:L-ALPHA-ALANINE:e	SBO:0000627
iAL1006_uptake	laolIN	Uptake_088	Uptake of L-arabinitol - Reaction added from iAL1006	false	u088	1.0:L-ARABITOL:e	SBO:0000627
iAL1006_uptake	argIN	Uptake_089	Uptake of L-arginine - Reaction added from iAL1006	false	u089	1.0:ARG:e	SBO:0000627
iAL1006_uptake	asnIN	Uptake_090	Uptake of L-asparagine - Reaction added from iAL1006	false	u090	1.0:ASN:e	SBO:0000627
iAL1006_uptake	aspIN	Uptake_091	Uptake of L-aspartate - Reaction added from iAL1006	false	u091	1.0:L-ASPARTATE:e	SBO:0000627
iAL1006_uptake	c120IN	Uptake_092	Uptake of Laurate - Reaction added from iAL1006	false	u092	1.0:DODECANOATE:e	SBO:0000627
iAL1006_uptake	citrIN	Uptake_093	Uptake of L-citrulline - Reaction added from iAL1006	false	u093	1.0:L-CITRULLINE:e	SBO:0000627
iAL1006_uptake	cysIN	Uptake_094	Uptake of L-cysteine - Reaction added from iAL1006	false	u094	1.0:CYS:e	SBO:0000627
iAL1006_uptake	gluIN	Uptake_095	Uptake of L-glutamate - Reaction added from iAL1006 - Conception medium from bibliography	false	u095	1.0:GLT:e	SBO:0000627
iAL1006_uptake	glnIN	Uptake_096	Uptake of L-glutamine - Reaction added from iAL1006	false	u096	1.0:GLN:e	SBO:0000627
iAL1006_uptake	hisIN	Uptake_097	Uptake of L-histidine - Reaction added from iAL1006	false	u097	1.0:HIS:e	SBO:0000627
iAL1006_uptake	hcysIN	Uptake_098	Uptake of L-homocysteine - Reaction added from iAL1006	false	u098	1.0:HOMO-CYS:e	SBO:0000627
iAL1006_uptake	idolIN	Uptake_099	Uptake of L-iditol - Reaction added from iAL1006	false	u099	1.0:CPD-369:e	SBO:0000627
Modelling purpose	-	Uptake_100	Uptake of Lipoic acid - Conception medium from bibliography	false	u100	1.0:LIPOIC-ACID:e	SBO:0000627
iAL1006_uptake	ileIN	Uptake_101	Uptake of L-isoleucine - Reaction added from iAL1006	false	u101	1.0:ILE:e	SBO:0000627
iAL1006_uptake	leuIN	Uptake_102	Uptake of L-leucine - Reaction added from iAL1006	false	u102	1.0:LEU:e	SBO:0000627
iAL1006_uptake	lysIN	Uptake_103	Uptake of L-lysine - Reaction added from iAL1006 - Conception medium from bibliography	false	u103	1.0:LYS:e	SBO:0000627
iAL1006_uptake	metIN	Uptake_104	Uptake of L-methionine - Reaction added from iAL1006	false	u104	1.0:MET:e	SBO:0000627
iAL1006_uptake	ornIN	Uptake_105	Uptake of L-ornithine - Reaction added from iAL1006	false	u105	1.0:L-ORNITHINE:e	SBO:0000627
iAL1006_uptake	pheIN	Uptake_106	Uptake of L-phenylalanine - Reaction added from iAL1006	false	u106	1.0:PHE:e	SBO:0000627
iAL1006_uptake	proIN	Uptake_107	Uptake of L-proline - Reaction added from iAL1006	false	u107	1.0:PRO:e	SBO:0000627
iAL1006_uptake	lrlIN	Uptake_108	Uptake of L-ribulose - Reaction added from iAL1006	false	u108	1.0:L-RIBULOSE:e	SBO:0000627
iAL1006_uptake	serIN	Uptake_109	Uptake of L-serine - Reaction added from iAL1006	false	u109	1.0:SER:e	SBO:0000627
iAL1006_uptake	sorIN	Uptake_110	Uptake of L-sorbose - Reaction added from iAL1006	false	u110	1.0:CPD-9570:e	SBO:0000627
iAL1006_uptake	thrIN	Uptake_111	Uptake of L-threonine - Reaction added from iAL1006	false	u111	1.0:THR:e	SBO:0000627
iAL1006_uptake	trpIN	Uptake_112	Uptake of L-tryptophan - Reaction added from iAL1006	false	u112	1.0:TRP:e	SBO:0000627
iAL1006_uptake	tyrIN	Uptake_113	Uptake of L-tyrosine - Reaction added from iAL1006	false	u113	1.0:TYR:e	SBO:0000627
iAL1006_uptake	valIN	Uptake_114	Uptake of L-valine - Reaction added from iAL1006	false	u114	1.0:VAL:e	SBO:0000627
Modelling purpose	-	Uptake_115	Uptake of Lysergate - artefact (cofactor) - dead-end only consumed	false	u115	1.0:CPD-12364:e	SBO:0000627
Modelling purpose	-	Uptake_116	Uptake of Magnesium - Conception medium from bibliography	false	u116	1.0:MG+2:e	SBO:0000627
Modelling purpose	-	Uptake_117	Uptake of Maltodextrins - Conception medium from bibliography	false	u117	1.0:Maltodextrins:e	SBO:0000627
iAL1006_uptake	mltIN	Uptake_118	Uptake of Maltose - Reaction added from iAL1006	false	u118	1.0:MALTOSE:e	SBO:0000627
iAL1006_uptake	mltioseIN	Uptake_119	Uptake of Maltotriose - Reaction added from iAL1006	false	u119	1.0:MALTOTRIOSE:e	SBO:0000627
Modelling purpose	-	Uptake_120	Uptake of Manganese - Conception medium from bibliography	false	u120	1.0:MN+2:e	SBO:0000627
iAL1006_uptake	mannanIN	Uptake_121	Uptake of Mannans - Reaction added from iAL1006	false	u121	1.0:Mannans:e	SBO:0000627
iAL1006_uptake	meliIN	Uptake_122	Uptake of Melibiose - Reaction added from iAL1006	false	u122	1.0:MELIBIOSE:e	SBO:0000627
iAL1006_uptake	metholIN	Uptake_123	Uptake of Methanol - Reaction added from iAL1006 - Conception medium from bibliography	false	u123	1.0:METOH:e	SBO:0000627
iAL1006_uptake	myoiIN	Uptake_124	Uptake of Myo-inositol - Reaction added from iAL1006	false	u124	1.0:MYO-INOSITOL:e	SBO:0000627
iAL1006_uptake	c140IN	Uptake_125	Uptake of Myristate - Reaction added from iAL1006	false	u125	1.0:CPD-7836:e	SBO:0000627
iAL1006_uptake	nagIN	Uptake_126	Uptake of N-acetyl-D-glucosamine - Reaction added from iAL1006	false	u126	1.0:N-ACETYL-D-GLUCOSAMINE:e	SBO:0000627
Modelling purpose	-	Uptake_127	Uptake of NADH-P-OR-NOP - Conception medium from seed	false	u127	1.0:NADH-P-OR-NOP:e	SBO:0000627
Modelling purpose	-	Uptake_128	Uptake of NADP	false	u128	1.0:NADP:e	SBO:0000627
Modelling purpose	-	Uptake_129	Uptake of NADPH - Conception medium from seed	false	u129	1.0:NADPH:e	SBO:0000627
iAL1006_uptake	nh3IN	Uptake_130	Uptake of NH3 - Reaction added from iAL1006 - Conception medium from bibliography	false	u130	1.0:AMMONIA:e	SBO:0000627
iAL1006_uptake	nicdIN	Uptake_131	Uptake of Nicotinamide - Reaction added from iAL1006 - Conception medium from bibliography	false	u131	1.0:NIACINAMIDE:e	SBO:0000627
iAL1006_uptake	nicaIN	Uptake_132	Uptake of Nicotinate - Reaction added from iAL1006 - Conception medium from bibliography	false	u132	1.0:NIACINE:e	SBO:0000627
iAL1006_uptake	hno3IN	Uptake_133	Uptake of Nitrate- Reaction added from iAL1006	false	u133	1.0:NITRATE:e	SBO:0000627
iAL1006_uptake	hno2IN	Uptake_134	Uptake of Nitrite - Reaction added from iAL1006	false	u134	1.0:NITRITE:e	SBO:0000627
iAL1006_uptake	c90IN	Uptake_135	Uptake of Nonanoate - Reaction added from iAL1006	false	u135	1.0:CPD-8505:e	SBO:0000627
iAL1006_uptake	o2IN	Uptake_136	Uptake of O2 - Reaction added from iAL1006 - Conception medium from bibliography	false	u136	1.0:OXYGEN-MOLECULE:e	SBO:0000627
iAL1006_uptake	c80IN	Uptake_137	Uptake of Octanoate - Reaction added from iAL1006	false	u137	1.0:CPD-195:e	SBO:0000627
Modelling purpose	-	Uptake_138	Uptake of Oleate - Conception medium from bibliography	false	u138	1.0:OLEATE-CPD:e	SBO:0000627
iAL1006_uptake	oxalIN	Uptake_139	Uptake of Oxalate - Reaction added from iAL1006	false	u139	1.0:OXALATE:e	SBO:0000627
iAL1006_uptake	oaIN	Uptake_140	Uptake of Oxaloacetate - Reaction added from iAL1006	false	u140	1.0:OXALACETIC_ACID:e	SBO:0000627
iAL1006_uptake	c160IN	Uptake_141	Uptake of Palmitate - Reaction added from iAL1006 - Conception medium from bibliography	false	u141	1.0:PALMITATE:e	SBO:0000627
Modelling purpose	-	Uptake_142	Uptake of Pantothenic acid - Conception medium from bibliography	false	u142	1.0:PANTOTHENATE:e	SBO:0000627
iAL1006_uptake	c150IN	Uptake_143	Uptake of Pentadecanoate - Reaction added from iAL1006	false	u143	1.0:CPD-8462:e	SBO:0000627
iAL1006_uptake	poaIN	Uptake_144	Uptake of Phenoxyacetate - Reaction added from iAL1006 - Conception medium from seed	false	u144	1.0:CPD-10902:e	SBO:0000627
iAL1006_uptake	paaIN	Uptake_145	Uptake of Phenylacetate - Reaction added from iAL1006 - Conception medium from bibliography	false	u145	1.0:PHENYLACETATE:e	SBO:0000627
iAL1006_uptake	piIN	Uptake_146	Uptake of Phosphate - Reaction added from iAL1006 - Conception medium from bibliography	false	u146	1.0:Pi:e	SBO:0000627
iAL1006_uptake	pimIN	Uptake_147	Uptake of Pimelate - Reaction added from iAL1006	false	u147	1.0:CPD-205:e	SBO:0000627
Modelling purpose	-	Uptake_148	Uptake of Potassium ion - Conception medium from bibliography	false	u148	1.0:K+:e	SBO:0000627
iAL1006_uptake	propIN	Uptake_149	Uptake of Propionate - Reaction added from iAL1006 - Conception medium from bibliography	false	u149	1.0:PROPIONATE:e	SBO:0000627
Modelling purpose	-	Uptake_150	Uptake of Pyridoxal - Conception medium from bibliography	false	u150	1.0:PYRIDOXAL:e	SBO:0000627
iAL1006_uptake	pyrIN	Uptake_151	Uptake of Pyruvate - Reaction added from iAL1006	false	u151	1.0:PYRUVATE:e	SBO:0000627
Modelling purpose	-	Uptake_152	Uptake of Quinate	false	u152	1.0:QUINATE:e	SBO:0000627
iAL1006_uptake	quinIN	Uptake_153	Uptake of Quinolinate - Reaction added from iAL1006	false	u153	1.0:QUINOLINATE:e	SBO:0000627
iAL1006_uptake	raffIN	Uptake_154	Uptake of Raffinose - Reaction added from iAL1006- Uptake for artefacts	false	u154	1.0:CPD-1099:e	SBO:0000627
Modelling purpose	-	Uptake_155	Uptake of Red-NADPH-Hemoprotein-Reductases - artefact (cofactor) - dead-end only consumed	false	u155	1.0:Red-NADPH-Hemoprotein-Reductases:e	SBO:0000627
Modelling purpose	-	Uptake_156	Uptake of Reduced-ferredoxins	false	u156	1.0:Reduced-ferredoxins:e	SBO:0000627
Modelling purpose	-	Uptake_157	Uptake of Riboflavin - Conception medium from bibliography	false	u157	1.0:RIBOFLAVIN:e	SBO:0000627
Modelling purpose	-	Uptake_158	Uptake of Sodium - Conception medium from bibliography	false	u158	1.0:NA+:e	SBO:0000627
Modelling purpose	-	Uptake_159	Uptake of Sphingomyelins - Reaction added to unblock biomass (PLIPIDS) - Uptake for artefacts	false	u159	1.0:Sphingomyelins:e	SBO:0000627
iAL1006_uptake	starIN	Uptake_160	Uptake of Starch - Reaction added from iAL1006 - Conception medium from bibliography	false	u160	1.0:Starch:e	SBO:0000627
iAL1006_uptake	c180IN	Uptake_161	Uptake of Stearate - Reaction added from iAL1006 - Conception medium from bibliography	false	u161	1.0:STEARIC_ACID:e	SBO:0000627
Modelling purpose	-	Uptake_162	Uptake of Sterols	false	u162	1.0:Sterols:e	SBO:0000627
Modelling purpose	-	Uptake_163	Uptake of Steryl-Esters	false	u163	1.0:Steryl-Esters:e	SBO:0000627
iAL1006_uptake	succIN	Uptake_164	Uptake of Succinate - Reaction added from iAL1006	false	u164	1.0:SUC:e	SBO:0000627
iAL1006_uptake	sucIN	Uptake_165	Uptake of Sucrose - Reaction added from iAL1006 - Conception medium from bibliography	false	u165	1.0:SUCROSE:e	SBO:0000627
iAL1006_uptake	slfIN	Uptake_166	Uptake of Sulfate - Reaction added from iAL1006 - Conception medium from bibliography	false	u166	1.0:SULFATE:e	SBO:0000627
iAL1006_uptake	h2sIN	Uptake_167	Uptake of Sulfide - Reaction added from iAL1006	false	u167	1.0:HS:e	SBO:0000627
iAL1006_uptake	h2so3IN	Uptake_168	Uptake of Sulfite - Reaction added from iAL1006	false	u168	1.0:SO3:e	SBO:0000627
iAL1006_uptake	sulfurIN	Uptake_169	Uptake of Sulfur - Reaction added from iAL1006 - Conception medium from seed	false	u169	1.0:Elemental-Sulfur:e	SBO:0000627
Modelling purpose	-	Uptake_170	Uptake of Tartrate	false	u170	1.0:TARTRATE:e	SBO:0000627
iAL1006_uptake	thmIN	Uptake_171	Uptake of Thiamin - Reaction added from iAL1006 - Conception medium from bibliography	false	u171	1.0:THIAMINE:e	SBO:0000627
Modelling purpose	-	Uptake_172	Uptake of Triacylglycerides	false	u172	1.0:Triacylglycerides:e	SBO:0000627
Modelling purpose	-	Uptake_173	Uptake of Ubiquinone6 - artefact (cofactor) - dead-end only consumed	false	u173	1.0:UBIQUINONE-6:e	SBO:0000627
	-	Uptake_174	Uptake of Ubiquinone-8	false	u174	1.0:UBIQUINONE-8:e	SBO:0000627
iAL1006_uptake	uraIN	Uptake_175	Uptake of Uracil - Reaction added from iAL1006 - Conception medium from bibliography	false	u175	1.0:URACIL:e	SBO:0000627
iAL1006_uptake	ureaIN	Uptake_176	Uptake of Urea - Reaction added from iAL1006 - Conception medium from bibliography	false	u176	1.0:UREA:e	SBO:0000627
iAL1006_uptake	uriIN	Uptake_177	Uptake of Uridine - Reaction added from iAL1006 - Conception medium from bibliography	false	u177	1.0:URIDINE:e	SBO:0000627
iAL1006_uptake	c50IN	Uptake_178	Uptake of Valerate - Reaction added from iAL1006	false	u178	1.0:VALERATE:e	SBO:0000627
-	-	Uptake_179	Uptake of Water	false	u179	1.0:WATER:e	SBO:0000627
iAL1006_uptake	xanIN	Uptake_180	Uptake of Xanthine - Reaction added from iAL1006	false	u180	1.0:XANTHINE:e	SBO:0000627
iAL1006_uptake	xylanIN	Uptake_181	Uptake of Xylans - Reaction added from iAL1006	false	u181	1.0:Xylans:e	SBO:0000627
iAL1006_uptake	xolIN	Uptake_182	Uptake of Xylitol - Reaction added from iAL1006	false	u182	1.0:XYLITOL:e	SBO:0000627
-	-	Uptake_183	Uptake of Zinc - Conception medium from seed	false	u183	1.0:ZN+2:e	SBO:0000627
-	-	Uptake_184	Uptake of Amino-Acids	false	u184	1.0:Amino-Acids-20:e	SBO:0000627
-	-	Uptake_185	Uptake of Nucleosides	false	u185	1.0:Nucleosides:e	SBO:0000627

## Sheet: Production
Sources	Id original	New id	Comment	Reversible	Linked genes	Reactants	SBOTerm
iAL1006_production	6apaOUT	Production_001	Production of 6-aminopenicillanate - Reaction added from iAL1006	false	p001	1.0:6-AMINOPENICILLANATE:e	SBO:0000627
iAL1006_production	acvOUT	Production_002	Production of ACV - Reaction added from iAL1006	false	p002	1.0:N-5S-5-AMINO-5-CARBOXYPENTANOYL-L-CY:e	SBO:0000627
iAL1006_production	amiaceOUT	Production_003	Production of Aminoacetaldehyde - Reaction added from iAL1006	false	p003	1.0:CPD-1772:e	SBO:0000627
iAL1006_production	pengOUT	Production_004	Production of Benzylpenicillin - Reaction added from iAL1006	false	p004	1.0:PENICILLIN-G:e	SBO:0000627
iAL1006_production	citOUT	Production_005	Production of Citrate - Reaction added from iAL1006	false	p005	1.0:CIT:e	SBO:0000627
iAL1006_production	co2OUT	Production_006	Production of CO2 - Reaction added from iAL1006	false	p006	1.0:CARBON-DIOXIDE:e	SBO:0000627
iAL1006_production	glcntOUT	Production_007	Production of D-gluconate - Reaction added from iAL1006	false	p007	1.0:GLUCONATE:e	SBO:0000627
iAL1006_production	glybetOUT	Production_008	Production of Glycine betaine - Reaction added from iAL1006	false	p008	1.0:BETAINE:e	SBO:0000627
iAL1006_production	h2oOUT	Production_009	Production of H2O - Reaction added from iAL1006	false	p009	1.0:WATER:e	SBO:0000627
iAL1006_production	ipnOUT	Production_010	Production of Isopenicillin N - Reaction added from iAL1006	false	p010	1.0:ISOPENICILLIN-N:e	SBO:0000627
iAL1006_production	cystIN	Production_011	Production of L-cystine - Reaction added from iAL1006	false	p011	1.0:CYSTINE:e	SBO:0000627
iAL1006_production	penkOUT	Production_012	Production of Octanoylpenicillin - Reaction added from iAL1006	false	p012	1.0:CPD-9122:e	SBO:0000627
iAL1006_production	penvOUT	Production_013	Production of Phenoxymethylpenicillin - Reaction added from iAL1006	false	p013	1.0:CPD-9196:e	SBO:0000627
iAL1006_production	ureaOUT	Production_014	Production of Urea - Reaction added from iAL1006	false	p014	1.0:UREA:e	SBO:0000627
Modelling purpose	-	Production_015	Production of Penicillin N	false	p015	1.0:PENICILLIN-N:e	SBO:0000627
Modelling purpose	-	Production_016	Production of 3-methylphenol	false	p016	1.0:CPD-112:e	SBO:0000627
Modelling purpose	-	Production_017	Production of 3-hydroxybenzenemethanol	false	p017	1.0:3-OH-BENZYL-ALCOHOL:e	SBO:0000627
Modelling purpose	-	Production_018	Production of Gentisyl alcohol	false	p018	1.0:CPD-16721:e	SBO:0000627
Modelling purpose	-	Production_019	Production of Gentisaldehyde	false	p019	1.0:CPD-16722:e	SBO:0000627
Modelling purpose	-	Production_020	Production of Isoepoxydon	false	p020	1.0:CPD-16723:e	SBO:0000627
Modelling purpose	-	Production_021	Production of Toluquinol	false	p021	1.0:CPD-16720:e	SBO:0000627
Modelling purpose	-	Production_022	Production of HTD	false	p022	1.0:CPD-17378:e	SBO:0000627
Modelling purpose	-	Production_023	Production of DHTD	false	p023	1.0:CPD-17379:e	SBO:0000627
Modelling purpose	-	Production_024	Production of Roquefortine D	false	p024	1.0:CPD-17380:e	SBO:0000627
Modelling purpose	-	Production_025	Production of Roquefortine C	false	p025	1.0:CPD-17381:e	SBO:0000627
Modelling purpose	-	Production_026	Production of Glandicoline A	false	p026	1.0:CPD-17389:e	SBO:0000627
Modelling purpose	-	Production_027	Production of N1-hydroxy-roquefortine C	false	p027	1.0:CPD-17392:e	SBO:0000627
Modelling purpose	-	Production_028	Production of Roquefortine F	false	p028	1.0:CPD-17393:e	SBO:0000627
Modelling purpose	-	Production_029	Production of Neoxaline	false	p029	1.0:CPD-17394:e	SBO:0000627
Modelling purpose	-	Production_030	Production of Roquefortine L	false	p030	1.0:CPD-17395:e	SBO:0000627
Modelling purpose	-	Production_031	Production of Glandicoline B	false	p031	1.0:CPD-17390:e	SBO:0000627
Modelling purpose	-	Production_032	Production of Meleagrin	false	p032	1.0:CPD-17391:e	SBO:0000627
Modelling purpose	-	Production_033	Production of YWA1	false	p033	1.0:CPD-18255:e	SBO:0000627
Modelling purpose	-	Production_034	Production of Ferrichrome	false	p034	1.0:CPD0-2241:e	SBO:0000627
Modelling purpose	-	Production_035	Production of Ferrichrome A	false	p035	1.0:CPD-17185:e	SBO:0000627
Modelling purpose	-	Production_036	Production of Aristolochene	false	p036	1.0:ARISTOLOCHENE:e	SBO:0000627
Modelling purpose	-	Production_037	Production of DMOA	false	p037	1.0:CPD-17316:e	SBO:0000627
Modelling purpose	-	Production_038	Production of Averufin	false	p038	1.0:CPD-10167:e	SBO:0000627
Modelling purpose	-	Production_039	Production of Versicolorin B	false	p039	1.0:CPD-10175:e	SBO:0000627
Modelling purpose	-	Production_040	Production of Versiconol	false	p040	1.0:CPD-10174:e	SBO:0000627
Modelling purpose	-	Production_041	Production of Sterigmatocystin	false	p041	1.0:STERIGMATOCYSTIN:e	SBO:0000627
Modelling purpose	-	Production_042	Production of Aflatoxin B1	false	p042	1.0:CPD-4592:e	SBO:0000627

## Sheet: Reactions in the draft
MetaCyc ID	Linked gene	DeepLoc Localisation	Equation	Sources	Blocked	SBO Term
3.6.3.11-RXN	Pc12g16150	Extracellular	1 CL- + 1 WATER + 1 ATP => 1 CL- + 1 Pi + 1 ADP + 1 PROTON	ANNOTATION	No	SBO:0000657
3.6.3.16-RXN	Pc13g09610	Cytoplasm	1 ATP + 1 CPD-763 + 1 WATER => 1 ADP + 1 CPD-763 + 1 Pi + 1 PROTON	ORTHOLOGY	Yes	SBO:0000657
3.6.3.1-RXN	Pc22g12730;Pc13g03700;Pc22g24380;Pc22g00470;Pc16g03870;Pc22g20390;Pc22g15780;Pc21g13720;Pc12g11510;Pc20g01220;Pc20g13010	Cell membrane	1 Phospholipids + 1 ATP + 1 WATER => 1 Phospholipids + 1 ADP + 1 Pi + 1 PROTON	ANNOTATION;ORTHOLOGY	No	SBO:0000657
3.6.3.21-RXN	Pc22g01790;Pc22g12120;Pc21g20160;Pc18g04170;Pc12g15850	Cell membrane - Mitochondrion	1 WATER + 1 Polar-amino-acids + 1 ATP => 1 Pi + 1 Polar-amino-acids + 1 ADP	MANUAL	No	SBO:0000657
3.6.3.23-RXN	Pc22g12120	Mirochondrion	1 OLIGOPEPTIDES + 1 WATER + 1 ATP => 1 OLIGOPEPTIDES + 1 Pi + 1 ADP + 1 PROTON	ANNOTATION	Yes	SBO:0000657
3.6.3.30-RXN	Pc22g01790	Mirochondrion	1 FE+3 + 1 ATP + 1 WATER => 1 FE+3 + 1 ADP + 1 Pi + 1 PROTON	ORTHOLOGY	Yes	SBO:0000657
3.6.3.31-RXN	Pc20g00140	Cytoplasm	1 Polyamines + 1 WATER + 1 ATP => 1 Polyamines + 1 Pi + 1 ADP	ORTHOLOGY	No	SBO:0000657
3.6.3.35-RXN	Pc22g08540;Pc20g00550	Cell membrane	1 ATP + 1 WATER + 1 MN+2 => 1 ADP + 1 Pi + 1 PROTON + 1 MN+2	ANNOTATION;ORTHOLOGY	No	SBO:0000657
3.6.3.37-RXN	Pc18g05730	Cell membrane	1 ATP + 1 GUANINE + 1 WATER => 1 ADP + 1 GUANINE + 1 Pi + 1 PROTON	ORTHOLOGY	No	SBO:0000657
3.6.3.3-RXN	Pc21g10640;Pc15g01540;Pc06g02280;Pc06g02350	Cell membrane - Reticilum endoplamic	1 CD+2 + 1 ATP + 1 WATER => 1 CD+2 + 1 ADP + 1 Pi + 1 PROTON	ANNOTATION	No	SBO:0000657
3.6.3.42-RXN	Pc12g16390	Cell membrane	1 Beta-D-Glucans + 1 WATER + 1 ATP => 1 Beta-D-Glucans + 1 Pi + 1 ADP	MANUAL	No	SBO:0000657
3.6.3.43-RXN	Pc21g20160;Pc18g04170;Pc22g15780;Pc18g03100;Pc22g12120;Pc12g16390	Cell membrane - Mitochondrion	1 WATER + 1 Peptides-holder + 1 ATP => 1 Peptides-holder + 1 Pi + 1 ADP + 1 PROTON	ANNOTATION	No	SBO:0000657
3.6.3.44-RXN	Pc18g03100;Pc18g03610;Pc12g11510;Pc21g12370;Pc12g15850;Pc22g00470;Pc21g13720;Pc20g01220;Pc22g01310;Pc22g20390;Pc22g15780;Pc13g08080;Pc16g03870	Cell membrane - Mitochondrion	1 WATER + 1 ATP + 1 Xenobiotic => 1 ADP + 1 Pi + 1 Xenobiotic	ANNOTATION;ORTHOLOGY	No	SBO:0000657
3.6.3.46-RXN	Pc22g15780	Cell membrane	1 CD+2 + 1 ATP + 1 WATER => 1 PROTON + 1 CD+2 + 1 ADP + 1 Pi	ANNOTATION	No	SBO:0000657
3.6.3.48-RXN	Pc18g03100	Cell membrane	1 Alpha-factor + 1 WATER + 1 ATP => 1 Alpha-factor + 1 Pi + 1 ADP	MANUAL	No	SBO:0000657
3.6.3.6-RXN	Pc21g02930;Pc20g05820;Pc22g24360;Pc21g21610;Pc21g12120;Pc14g01690;Pc24g02900;Pc15g01800;Pc13g14670;Pc22g21730;Pc20g13400;Pc13g08280;Pc16g15470;Pc21g15770;Pc22g08540;Pc16g14380;Pc22g13480	Cell membrane - Cytoplasm - Endoplasmic reticulum - Lysosome/Vacuole	1 PROTON + 1 ATP + 1 WATER => 2 PROTON + 1 ADP + 1 Pi	ORTHOLOGY;ANNOTATION;ORTHOLOGY	No	SBO:0000657
3.6.3.9-RXN	Pc21g08760	Cell membrane	1 WATER + 1 ATP + 2 K+ + 3 NA+ => 2 K+ + 3 NA+ + 1 Pi + 1 ADP + 1 PROTON	ANNOTATION;ORTHOLOGY	No	SBO:0000657
3.6.4.7-RXN	Pc13g06270	Mirochondrion	1 General-Protein-Substrates + 1 ATP + 1 WATER => 1 General-Protein-Substrates + 1 ADP + 1 Pi + 1 PROTON	ANNOTATION;ORTHOLOGY	Yes	SBO:0000657
ABC-24-RXN	Pc20g00140	Cytoplasm	1 ATP + 1 SPERMIDINE + 1 WATER => 1 ADP + 1 Pi + 1 SPERMIDINE + 1 PROTON	ORTHOLOGY	Yes	SBO:0000657
ABC-25-RXN	Pc20g00140	Cytoplasm	1 ATP + 1 PUTRESCINE + 1 WATER => 1 ADP + 1 Pi + 1 PUTRESCINE + 1 PROTON	ORTHOLOGY	Yes	SBO:0000657
ATPSYN-RXN	Pc13g06270;Pc20g13280;Pc12g03240;Pc21g19870;Pc22g09100;Pc21g23180;Pc18g01510;Pc06g02140;Pc21g02930;Pc21g19380;Pc22g24360;Pc22g05740;Pc20g14720;Pc21g10070;Pc22g25650;Pc15g00440;Pc13g14670;Pc12g03370;Pc13g03260;Pc21g15100;Pc13g08280;Pc22g13480;Pc16g04460;Pc21g07030;Pc16g11100	Cytoplasm - Endoplasmic reticulum - Lysosome/Vacuole - Mitochondrion - Nucleus - Plastid	1 ATP + 1 WATER + 3 PROTON <=> 1 ADP + 1 Pi + 4 PROTON	ORTHOLOGY;ORTHOLOGY;ANNOTATION	No	SBO:0000657
CYTOCHROME-C-OXIDASE-RXN	Pc22g18080;Pc21g10080;Pc13g15770;Pc20g07780;Pc18g04080;Pc21g18840;Pc22g18340	Cell membrane - Mitochondrion	1 OXYGEN-MOLECULE + 8 PROTON + 4 Cytochromes-C-Reduced => 4 PROTON + 2 WATER + 4 Cytochromes-C-Oxidized	ORTHOLOGY;ANNOTATION	No	SBO:0000167
FORMATEDEHYDROG-RXN	Pc12g04310	Mirochondrion	1 Menaquinones + 2 PROTON + 1 FORMATE => 1 Menaquinols + 1 CARBON-DIOXIDE + 1 PROTON	ANNOTATION	No	SBO:0000167
GLUCOSE-DEHYDROGENASE-ACCEPTOR-RXN	Pc21g10930	Endoplasmic reticulum	1 ETR-Quinones + 2 PROTON + 1 Glucopyranose => 1 ETR-Quinols + 1 GLC-D-LACTONE + 2 PROTON	MANUAL	No	SBO:0000167
NADH-DEHYDROG-A-RXN	Pc20g00390;Pc22g09150;Pc12g08820;Pc21g22510;Pc22g20850;Pc18g03280;Pc22g11120;Pc22g10810;Pc20g03810;Pc22g03960;Pc21g11710;Pc24g03050;Pc16g10420;Pc16g10510;Pc12g12260;Pc20g00350;Pc21g17640;Pc22g09110;Pc16g14290;Pc22g06720;Pc49g00090;Pc13g05640;Pc21g05450;Pc19g00230;Pc13g15390;Pc21g23630;Pc22g22950;Pc13g08340;Pc22g01610;Pc20g08580;Pc12g15240;Pc21g03360	Cytoplasm - Endoplasmic reticulum - Mitochondrion - Peroxisome - Plastid	1 Ubiquinones + 1 NADH + 5 PROTON <=> 4 PROTON + 1 NAD + 1 Ubiquinols	ANNOTATION;ORTHOLOGY	No	SBO:0000657
RXN0-7077	Pc16g14440;Pc21g01730;Pc20g10820;Pc14g01980;Pc21g19770;Pc21g21590;Pc15g00090;Pc20g03010;Pc18g00390;Pc21g09680;Pc16g05670;Pc20g12970;Pc20g01790;Pc21g19660;Pc16g03650;Pc12g02080;Pc13g01920;Pc20g13650	Cell membrane - Lysosome/Vacuole	1 Glucopyranose + 1 PROTON => 1 PROTON + 1 Glucopyranose	MANUAL	No	SBO:0000659
RXN0-7238	Pc20g13500;Pc22g19950;Pc15g00420;Pc12g05520;Pc18g05710	Mirochondrion - Peroxisome	1 CPD-9247 + 1 ATP + 1 CO-A + 1 PROTON => 1 CPD-18346 + 1 AMP + 1 PPI + 1 PROTON	ORTHOLOGY;ANNOTATION	No	SBO:0000657
RXN0-7239	Pc20g13500;Pc22g19950;Pc15g00420;Pc12g05520;Pc18g05710	Mirochondrion - Peroxisome	1 OLEATE-CPD + 1 ATP + 1 CO-A + 1 PROTON => 1 OLEOYL-COA + 1 AMP + 1 PPI + 1 PROTON	ORTHOLOGY;ANNOTATION	No	SBO:0000657
RXN0-7248	Pc20g13500;Pc22g19950;Pc15g00420;Pc12g05520;Pc18g05710	Mirochondrion - Peroxisome	1 CPD-9245 + 1 ATP + 1 CO-A + 1 PROTON => 1 CPD-10269 + 1 AMP + 1 PPI + 1 PROTON	ORTHOLOGY;ANNOTATION	No	SBO:0000657
RXN-14352	Pc06g01340;Pc20g15720;Pc13g15450;Pc15g00090;Pc20g09100;Pc13g12490;Pc20g11460;Pc13g01920;Pc16g11220	Cell membrane	1 Glucose => 1 Glucose	MANUAL	No	SBO:0000655
RXN-14455	Pc18g01040;Pc13g00850;Pc13g12970;Pc18g00570;Pc21g02720;Pc13g13360;Pc12g03420;Pc14g02250;Pc15g01490;Pc06g02330;Pc22g04310	Cell membrane	1 CU+ + 1 ATP + 1 WATER => 1 CU+ + 1 Pi + 1 PROTON + 1 ADP	ANNOTATION;ORTHOLOGY	No	SBO:0000657
RXN-15314	Pc12g06700	Cell membrane - Peroxisome	1 CPD0-1123 + 1 PROTON <=> 1 CPD0-1123 + 1 PROTON	MANUAL	No	SBO:0000659
RXN-15830	Pc22g18080;Pc21g10080;Pc13g15770;Pc20g07780;Pc18g04080;Pc21g18840;Pc22g18340	Cell membrane - Peroxisome	4 Cytochromes-C-Reduced + 1 OXYGEN-MOLECULE + 8 PROTON => 4 PROTON + 4 Cytochromes-C-Oxidized + 2 WATER	ORTHOLOGY;ANNOTATION	No	SBO:0000657
RXN-17739	Pc21g21610;Pc20g13400;Pc20g05820;Pc16g14380;Pc16g15470	Cell membrane - Peroxisome	1 ATP + 1 WATER + 1 NA+ => 1 ADP + 1 Pi + 1 NA+ + 1 PROTON	ANNOTATION	No	SBO:0000657
RXN-19605	Pc21g10850;Pc18g01890;Pc22g15780	Cell membrane	1 ATP + 1 CPD-21199 + 1 WATER => 1 ADP + 1 CPD-21199 + 1 Pi + 1 PROTON	ANNOTATION	No	SBO:0000657
RXN-5076	Pc20g01420	Cell membrane	1 XANTHINE + 1 PROTON <=> 1 XANTHINE + 1 PROTON	MANUAL	No	SBO:0000659
RXN-9473	Pc13g12740	Cell membrane	1 CPD-10157 => 1 CPD-10157	MANUAL	No	SBO:0000655
RXN-9615	Pc22g08510;Pc13g13490;Pc21g11070	Cell membrane	1 AMMONIUM => 1 AMMONIUM	MANUAL	No	SBO:0000655
TRANS-RXN0-200	Pc22g00450	Cell membrane	1 PROTON + 1 ZN+2 <=> 1 PROTON + 1 ZN+2	MANUAL	No	SBO:0000660
TRANS-RXN0-207	Pc18g01040;Pc14g02250;Pc06g02330;Pc22g04310;Pc15g01490;Pc13g00850	Cell membrane - Peroxisome	1 CU+ + 1 WATER + 1 ATP => 1 CU+ + 1 Pi + 1 ADP + 1 PROTON	ANNOTATION	No	SBO:0000657
TRANS-RXN0-222	Pc22g12120;Pc18g04170;Pc22g01790;Pc21g20160;Pc12g15850	Cell membrane - Mitochondrion	1 L-ASPARTATE + 1 ATP + 1 WATER => 1 ADP + 1 L-ASPARTATE + 1 Pi + 1 PROTON	MANUAL	No	SBO:0000657
TRANS-RXN0-277	Pc21g18800	Mirochondrion	1 NADP + 1 NADH + 1 PROTON => 1 NADPH + 1 NAD + 1 PROTON	ORTHOLOGY;ANNOTATION	No	SBO:0000657
TRANS-RXN0-447	Pc21g09610	Cell membrane	1 ADENINE + 1 PROTON <=> 1 ADENINE + 1 PROTON	MANUAL	No	SBO:0000659
TRANS-RXN0-460	Pc22g01110;Pc12g14180;Pc16g09650	Cell membrane - Mitochondrion	1 UREA <=> 1 UREA	ORTHOLOGY	No	SBO:0000655
TRANS-RXN0-470	Pc20g07280;Pc20g14390;Pc18g03670;Pc21g02690;Pc21g15250;Pc22g08440;Pc12g14750	Cell membrane - Mitochondrion	1 Pi => 1 Pi	ORTHOLOGY	No	SBO:0000655
TRANS-RXN0-577	Pc21g09610	Cell membrane	1 ADENINE => 1 ADENINE	MANUAL	No	SBO:0000655
TRANS-RXN0-593	Pc22g01790;Pc22g12120;Pc21g20160;Pc18g04170;Pc12g15850	Cell membrane - Mitochondrion	1 CYSTINE + 1 ATP + 1 WATER => 1 CYSTINE + 1 Pi + 1 PROTON + 1 ADP	MANUAL	No	SBO:0000657
TRANS-RXN0-623	Pc22g19950;Pc12g05520;Pc15g00420;Pc18g05710;Pc20g13500	Mirochondrion - Peroxisome	1 CPD66-39 + 1 ATP + 1 CO-A + 1 PROTON => 1 Saturated-Fatty-Acyl-CoA + 1 AMP + 1 PPI + 1 PROTON	ORTHOLOGY;ANNOTATION	No	SBO:0000657
TRANS-RXN-10	Pc12g02140;Pc20g00130;Pc22g24680;Pc21g19770;Pc12g02880;Pc13g12960;Pc20g12970;Pc21g17850;Pc20g01790;Pc16g03650;Pc20g03010;Pc13g01920;Pc20g13650	Cell membrane - Lysosome/Vacuole	1 PROTON + 1 L-ARABINOSE <=> 1 PROTON + 1 L-ARABINOSE	MANUAL	No	SBO:0000659
TRANS-RXN-101	Pc12g07080	Cell membrane	1 NA+ + 1 PROTON <=> 1 PROTON + 1 NA+	ORTHOLOGY	No	SBO:0000660
TRANS-RXN-108A	Pc22g02350	Cell membrane	1 PROTON + 1 ADENOSINE <=> 1 PROTON + 1 ADENOSINE	MANUAL	No	SBO:0000659
TRANS-RXN-108B	Pc22g02350	Cell membrane	1 PROTON + 1 CYTIDINE <=> 1 PROTON + 1 CYTIDINE	MANUAL	No	SBO:0000659
TRANS-RXN-108C	Pc22g02350	Cell membrane	1 PROTON + 1 DEOXYADENOSINE <=> 1 PROTON + 1 DEOXYADENOSINE	MANUAL	No	SBO:0000659
TRANS-RXN-108D	Pc22g02350	Cell membrane	1 PROTON + 1 DEOXYCYTIDINE <=> 1 PROTON + 1 DEOXYCYTIDINE	MANUAL	No	SBO:0000659
TRANS-RXN-108E	Pc22g02350	Cell membrane	1 PROTON + 1 DEOXYINOSINE <=> 1 PROTON + 1 DEOXYINOSINE	MANUAL	No	SBO:0000659
TRANS-RXN-108F	Pc22g02350	Cell membrane	1 PROTON + 1 DEOXYURIDINE <=> 1 PROTON + 1 DEOXYURIDINE	MANUAL	No	SBO:0000659
TRANS-RXN-108G	Pc22g02350	Cell membrane	1 PROTON + 1 INOSINE <=> 1 PROTON + 1 INOSINE	MANUAL	No	SBO:0000659
TRANS-RXN-108H	Pc22g02350	Cell membrane	1 THYMIDINE + 1 PROTON <=> 1 PROTON + 1 THYMIDINE	MANUAL	No	SBO:0000659
TRANS-RXN-108I	Pc22g02350	Cell membrane	1 PROTON + 1 URIDINE <=> 1 PROTON + 1 URIDINE	MANUAL	No	SBO:0000659
TRANS-RXN-137	Pc13g11470	Cell membrane	1 NITRITE => 1 NITRITE	ORTHOLOGY	No	SBO:0000655
TRANS-RXN-177	Pc22g00520	Mirochondrion	1 O-Acyl-L-Carnitines + 1 CARNITINE => 1 O-Acyl-L-Carnitines + 1 CARNITINE	MANUAL	Yes	SBO:0000655
TRANS-RXN-189	Pc21g15020	Cell membrane	1 NA+ => 1 NA+	MANUAL	No	SBO:0000655
TRANS-RXN-194	Pc14g01690;Pc12g03420;Pc22g08540;Pc13g12970;Pc13g13360;Pc21g02720;Pc18g00570	Cell membrane	1 CA+2 + 1 ATP + 1 WATER => 1 CA+2 + 1 ADP + 1 Pi + 1 PROTON	ANNOTATION	No	SBO:0000657
TRANS-RXN-20	Pc14g01680	Lysosome/Vacuole	1 L-fucoses + 1 PROTON <=> 1 L-fucoses + 1 PROTON	MANUAL	Yes	SBO:0000659
TRANS-RXN-21	Pc22g14640;Pc13g10850;Pc20g09100;Pc20g12970;Pc20g00130;Pc15g00030;Pc13g01920;Pc21g14040;Pc13g12490;Pc15g00090;Pc16g03650	Cell membrane - Lysosome/Vacuole	1 PROTON + 1 D-galactopyranose <=> 1 PROTON + 1 D-galactopyranose	ORTHOLOGY	No	SBO:0000659
TRANS-RXN-220	Pc18g03100;Pc12g11510;Pc22g00470;Pc21g13720;Pc20g01220	Cell membrane	1 ATP + 1 CPD-13949 + 1 WATER => 1 ADP + 1 Pi + 1 PROTON + 1 CPD-13949	ANNOTATION	No	SBO:0000657
TRANS-RXN-227	Pc13g02470;Pc22g01970;Pc16g01080;Pc12g05850	Mirochondrion	1 L-CITRULLINE => 1 L-CITRULLINE	MANUAL	Yes	SBO:0000655
TRANS-RXN-230	Pc13g02470;Pc22g01970;Pc16g01080;Pc12g05850	Mirochondrion	1 L-ORNITHINE => 1 L-ORNITHINE	MANUAL	Yes	SBO:0000655
TRANS-RXN-241	Pc22g06770	Cell membrane	1 MN+2 + 1 PROTON <=> 1 MN+2 + 1 PROTON	MANUAL	No	SBO:0000659
TRANS-RXN-247	Pc20g03310	Lysosome/Vacuole	1 HYDROQUINONE-O-BETA-D-GLUCOPYRANOSIDE + 1 PROTON => 1 HYDROQUINONE-O-BETA-D-GLUCOPYRANOSIDE + 1 PROTON	MANUAL	Yes	SBO:0000655
TRANS-RXN-25	Pc12g06700	Cell membrane	1 N-ACETYLNEURAMINATE + 1 PROTON <=> 1 PROTON + 1 N-ACETYLNEURAMINATE	MANUAL	No	SBO:0000659
TRANS-RXN-30	Pc12g04270;Pc22g24680;Pc14g01980;Pc21g19770;Pc13g12490;Pc12g02880;Pc13g12960;Pc21g09680;Pc21g14040;Pc16g03650;Pc12g14710;Pc20g13650;Pc21g01730;Pc20g09100;Pc22g09740	Cell membrane - Lysosome/Vacuole	1 PROTON + 1 D-Xylose <=> 1 PROTON + 1 D-Xylose	MANUAL	No	SBO:0000659
TRANS-RXN-358	Pc18g01890;Pc21g10850;Pc22g15780	Cell membrane	1 S-Substituted-Glutathione + 1 ATP + 1 WATER => 1 S-Substituted-Glutathione + 1 ADP + 1 Pi + 1 PROTON	ANNOTATION	No	SBO:0000657
TRANS-RXN-366	Pc18g03100;Pc12g11510;Pc22g00470;Pc21g13720;Pc20g01220	Cell membrane	1 ATP + 1 CPD-19953 + 1 WATER => 1 ADP + 1 CPD-19953 + 1 Pi + 1 PROTON	ANNOTATION	No	SBO:0000657
TRANS-RXN-58	Pc12g14370;Pc21g20960;Pc21g04450;Pc22g09290;Pc16g03940;Pc12g05510	Cell membrane	1 PROTON + 1 LYS <=> 1 PROTON + 1 LYS	MANUAL	No	SBO:0000659
TRANS-RXN-77	Pc20g04210	Cell membrane	1 PROTON + 1 TYR <=> 1 PROTON + 1 TYR	MANUAL	No	SBO:0000659
