# Supplementary material for: Reconciliation and evolution of Penicillium rubens genome-scale metabolic networks–What about specialised metabolism?
Source: PLoS One. 2023 Aug 30;18(8):e0289757. doi: 10.1371/journal.pone.0289757 (PMC10468094; doi:10.1371/journal.pone.0289757)
Supplement: S5 File — This workbook contains reactions from external sources (with or without MetaCyc identifier), spontaneous reactions, the four sets of reactions from gap-filling, and the three reactions required for biomass synthesis (i.e. biomass formulation, transport, and exchange). (XLSX) [file pone.0289757.s005.xlsx]

## Sheet: README
README	Workbook containing lists of reactions from external sources and gap-filling needed to generate iPrub22.
	During the manual curation phases, the addition or removal of reactions play a crucial role in refining the metabolic network reconstruction. The AuReMe toolbox guarantees the traceability of these changes, and it offers two solutions for adding reactions: the creation of new reactions with homemade identifiers or reaction addition from IDs belonging to reference databases. This workbook represen…
	Sheets: External sources - 1 (draft), Biomass_rxns & Other_curation
	These Excel sheets follow the template for creating a new reaction, as described in the documentation https://aureme.readthedocs.io/en/latest/aureme.html#create-new-reaction-s-to-add-in-a-network. The template includes two columns that capture essential information for transparency: the reaction ID, the reason for adding the reaction, the reversibility, the associated genes, and the list of produ…
	External sources - 1 (draft): This sheet contains reactions sourced from iAL1006 and Prubens, as described in the "Enrichment with external sources" section of the manuscript. The reaction identifier is a homemade identifier, but all products and reactants have a recognised identifier in MetaCyc.
	Biomass_rxns: This sheet encompasses all the production reactions of the subsystems related to the biomass reaction (IDs from iAL1006), including the biomass reaction itself, as well as its transport and exchange reactions. It provides a comprehensive overview of the reactions involved in the production of biomass, ensuring that all relevant components are captured for further analysis and unders…
	Other_curation: This sheet allows other reactions addition from iAL1006 to the draft (minor corrections).
	Sheets: External sources - 2 (draft), Spontaneous_reactions & Gap-filling1 to Gap-filling4
	These Excel sheets adhere to the reaction addition/deletion template outlined in the documentation https://aureme.readthedocs.io/en/latest/aureme.html#add-a-reaction-from-the-database-or-delete-a-reaction-in-a-network. Each sheet is structured as a four-column tabulated file, with each line providing the unique reference identifier of the reaction (1), a human-readable comment for addition or del…
	External sources - 2 (draft): This sheet contains a list of reactions with MetaCyc identifiers sourced from Prubens and Pchcyc, as referenced in the "Enrichment with external sources" section of the manuscript.
	Spontaneous_reactions: This sheet includes reactions that result from the Gap-filling process and are categorised as spontaneous reactions in the MetaCyc ontology. These reactions are extracted and presented separately for improved accessibility.
	Gap-filling1 to Gap-filling4: These sheets present the results of the different iterations of the gap-filling process, as described in the "Gap-filling and topological producibility" section of the manuscript.

## Sheet: External sources - 1 (draft)
reaction_id	r0004
comment	Reaction originally present in iAL1006 - extracted from Prubens
reversible	false
linked_gene	Pc22g08480 or Pc22g08490
#reactant/product	#stoichio:compound_id:compart
reactant	1:ATP:c
reactant	1:ALPHA-GLUCOSE:c
product	1:ALPHA-GLC-6-P:c
product	1:ADP:c
reaction_id	r0006
comment	Reaction originally present in iAL1006 - extracted from Prubens
reversible	true
linked_gene	Pc22g19730
#reactant/product	#stoichio:compound_id:compart
reactant	1:ALPHA-GLC-6-P:c
product	1:FRUCTOSE-6P:c
reaction_id	r0007
comment	Reaction originally present in iAL1006 - extracted from Prubens
reversible	true
linked_gene	Pc22g19730
#reactant/product	#stoichio:compound_id:compart
reactant	1:FRUCTOSE-6P:c
product	1:GLC-6-P:c
reaction_id	r0025
comment	Reaction originally present in iAL1006 - extracted from Prubens
reversible	false
linked_gene	Pc22g06680
#reactant/product	#stoichio:compound_id:compart
reactant	1:CO-A:c
reactant	1:ATP:c
reactant	1:ACET:c
product	1:AMP:c
product	1:PPI:c
product	1:ACETYL-COA:c
reaction_id	r0026
comment	Reaction originally present in iAL1006 - extracted from Prubens
reversible	false
linked_gene	Pc22g06680
#reactant/product	#stoichio:compound_id:compart
reactant	1:CO-A:c
reactant	1:ATP:c
reactant	1:ACET:c
product	1:AMP:c
product	1:PPI:c
product	1:ACETYL-COA:c
reaction_id	r0027
comment	Reaction originally present in iAL1006 - extracted from Prubens
reversible	false
linked_gene	Pc20g03310 or Pc20g03330
#reactant/product	#stoichio:compound_id:compart
reactant	1:NADP:c
reactant	1:ALPHA-GLC-6-P:c
product	1:NADPH:c
product	1:D-6-P-GLUCONO-DELTA-LACTONE:c
reaction_id	r0037
comment	Reaction originally present in iAL1006 - extracted from Prubens
reversible	false
linked_gene	Pc21g15560
#reactant/product	#stoichio:compound_id:compart
reactant	1:RIBOSE:c
reactant	1:ATP:c
product	1:RIBOSE-5P:c
product	1:ADP:c
reaction_id	r0055
comment	Reaction originally present in iAL1006 - extracted from Prubens
reversible	false
linked_gene	Pc12g03130
#reactant/product	#stoichio:compound_id:compart
reactant	1:WATER:c
reactant	1:ACETYL-COA:c
product	1:CO-A:c
product	1:ACET:c
reaction_id	r0056
comment	Reaction originally present in iAL1006 - extracted from Prubens
reversible	false
linked_gene	Pc12g03130
#reactant/product	#stoichio:compound_id:compart
reactant	1:WATER:c
reactant	1:ACETYL-COA:c
product	1:CO-A:c
product	1:ACET:c
reaction_id	r0078
comment	Reaction originally present in iAL1006 - extracted from Prubens
reversible	false
linked_gene	Pc22g15170
#reactant/product	#stoichio:compound_id:compart
reactant	1:WATER:c
reactant	1:PROPIONYL-COA:c
reactant	1:ATP:c
reactant	1:CARBON-DIOXIDE:c
product	1:Pi:c
product	1:D-METHYL-MALONYL-COA:c
product	1:ADP:c
reaction_id	r0096
comment	Reaction originally present in iAL1006 - extracted from Prubens
reversible	false
linked_gene	Pc12g03090
#reactant/product	#stoichio:compound_id:compart
reactant	1:FADH2:c
reactant	1:FUM:c
product	1:SUC:c
product	1:FAD:c
reaction_id	r0106
comment	Reaction originally present in iAL1006 - extracted from Prubens
reversible	false
linked_gene	Pc21g22080
#reactant/product	#stoichio:compound_id:compart
reactant	1:GLYCOLLATE:c
reactant	1:NAD:c
product	1:NADH:c
product	1:GLYOX:c
reaction_id	r0112
comment	Reaction originally present in iAL1006 - extracted from Prubens
reversible	false
linked_gene	Pc12g03090
#reactant/product	#stoichio:compound_id:compart
reactant	1:FADH2:c
reactant	1:FUM:c
product	1:SUC:c
product	1:FAD:c
reaction_id	r0115
comment	Reaction originally present in iAL1006 - extracted from Prubens
reversible	false
linked_gene	Pc20g07230
#reactant/product	#stoichio:compound_id:compart
reactant	1:WATER:c
reactant	1:PPI:c
product	2:Pi:c
reaction_id	r0124
comment	Reaction originally present in iAL1006 - extracted from Prubens
reversible	false
linked_gene	Pc22g01190
#reactant/product	#stoichio:compound_id:compart
reactant	1:NADPH:c
reactant	1:OXYGEN-MOLECULE:c
product	1:NADP:c
product	1:HYDROGEN-PEROXIDE:c
reaction_id	r0129
comment	Reaction originally present in iAL1006 - extracted from Prubens
reversible	false
linked_gene	Pc12g03360
#reactant/product	#stoichio:compound_id:compart
reactant	1:METHYLENE-THF-GLU-N:c
reactant	1:NAD:c
product	1:5-10-METHENYL-THF-GLU-N:c
product	1:NADH:c
reaction_id	r0130
comment	Reaction originally present in iAL1006 - extracted from Prubens
reversible	false
linked_gene	Pc20g03600
#reactant/product	#stoichio:compound_id:compart
reactant	1:NADP:c
reactant	1:METHYLENE-THF-GLU-N:c
product	1:NADPH:c
product	1:5-10-METHENYL-THF-GLU-N:c
reaction_id	r0131
comment	Reaction originally present in iAL1006 - extracted from Prubens
reversible	false
linked_gene	Pc15g00480
#reactant/product	#stoichio:compound_id:compart
reactant	1:NADPH:c
reactant	1:METHYLENE-THF-GLU-N:c
product	1:NADP:c
product	1:5-METHYL-THF-GLU-N:c
reaction_id	r0132
comment	Reaction originally present in iAL1006 - extracted from Prubens
reversible	false
linked_gene	Pc20g03600
#reactant/product	#stoichio:compound_id:compart
reactant	1:FORMYL-THF-GLU-N:c
product	1:5-10-METHENYL-THF-GLU-N:c
product	1:WATER:c
reaction_id	r0133
comment	Reaction originally present in iAL1006 - extracted from Prubens
reversible	false
linked_gene	Pc20g03600
#reactant/product	#stoichio:compound_id:compart
reactant	1:THF:c
reactant	1:ATP:c
reactant	1:FORMATE:c
product	1:Pi:c
product	1:FORMYL-THF-GLU-N:c
product	1:ADP:c
reaction_id	r0134
comment	Reaction originally present in iAL1006 - extracted from Prubens
reversible	false
linked_gene	Pc20g01330
#reactant/product	#stoichio:compound_id:compart
reactant	1:FORMYL-THF-GLU-N:c
reactant	1:ATP:c
product	1:Pi:c
product	1:5-METHYL-THF-GLU-N:c
product	1:ADP:c
reaction_id	r0135
comment	Reaction originally present in iAL1006 - extracted from Prubens
reversible	false
linked_gene	Pc13g07660
#reactant/product	#stoichio:compound_id:compart
reactant	1:THF:c
reactant	1:GLT:c
reactant	1:ATP:c
product	1:Pi:c
product	1:ADP:c
product	1:THF-GLU-N:c
reaction_id	r0137
comment	Reaction originally present in iAL1006 - extracted from Prubens
reversible	false
linked_gene	Pc22g06490
#reactant/product	#stoichio:compound_id:compart
reactant	1:DIHYDRONEOPTERIN-P3:c
product	1:DIHYDRO-NEO-PTERIN:c
product	3:Pi:c
reaction_id	r0143
comment	Reaction originally present in iAL1006 - extracted from Prubens
reversible	true
linked_gene	Pc13g03650
#reactant/product	#stoichio:compound_id:compart
reactant	1:NADPH:c
reactant	1:DIHYDROFOLATE:c
product	1:THF:c
product	1:NADP:c
reaction_id	r0147
comment	Reaction originally present in iAL1006 - extracted from Prubens
reversible	false
linked_gene	Pc20g01960
#reactant/product	#stoichio:compound_id:compart
reactant	1:WATER:c
reactant	1:FORMYL-THF-GLU-N:c
product	1:FORMATE:c
product	1:THF:c
reaction_id	r0149
comment	Reaction originally present in iAL1006 - extracted from Prubens
reversible	true
linked_gene	Pc12g16020 or Pc13g04980 or Pc13g04990 or Pc13g05010
#reactant/product	#stoichio:compound_id:compart
reactant	1:WATER:c
reactant	1:GLY:c
reactant	1:METHYLENE-THF-GLU-N:c
product	1:THF:c
product	1:SER:c
reaction_id	r0150
comment	Reaction originally present in iAL1006 - extracted from Prubens
reversible	true
linked_gene	Pc12g16020 or Pc13g04980 or Pc13g04990 or Pc13g05010
#reactant/product	#stoichio:compound_id:compart
reactant	1:WATER:c
reactant	1:GLY:c
reactant	1:METHYLENE-THF-GLU-N:c
product	1:THF:c
product	1:SER:c
reaction_id	r0151
comment	Reaction originally present in iAL1006 - extracted from Prubens
reversible	false
linked_gene	Pc22g21160
#reactant/product	#stoichio:compound_id:compart
reactant	1:FORMYL-THF-GLU-N:c
reactant	1:5-PHOSPHO-RIBOSYL-GLYCINEAMIDE:c
product	1:THF:c
product	1:5-P-RIBOSYL-N-FORMYLGLYCINEAMIDE:c
reaction_id	r0152
comment	Reaction originally present in iAL1006 - extracted from Prubens
reversible	false
linked_gene	Pc22g21160
#reactant/product	#stoichio:compound_id:compart
reactant	1:WATER:c
reactant	1:5-10-METHENYL-THF-GLU-N:c
reactant	1:5-PHOSPHO-RIBOSYL-GLYCINEAMIDE:c
product	1:THF:c
product	1:5-P-RIBOSYL-N-FORMYLGLYCINEAMIDE:c
reaction_id	r0157
comment	Reaction originally present in iAL1006 - extracted from Prubens
reversible	false
linked_gene	Pc12g04310
#reactant/product	#stoichio:compound_id:compart
reactant	1:FORMATE:c
reactant	1:NAD:c
product	1:NADH:c
product	1:CARBON-DIOXIDE:c
reaction_id	r0158
comment	Reaction originally present in iAL1006 - extracted from Prubens
reversible	true
linked_gene	Pc13g02010 or Pc13g12450 or Pc14g00180 or Pc15g01110
#reactant/product	#stoichio:compound_id:compart
reactant	1:DIHYDROXYACETONE:c
reactant	1:GAP:c
product	1:XYLULOSE-5-PHOSPHATE:c
product	1:FORMALDEHYDE:c
reaction_id	r0161
comment	Reaction originally present in iAL1006 - extracted from Prubens
reversible	false
linked_gene	Pc16g06900
#reactant/product	#stoichio:compound_id:compart
reactant	1:Beta-D-Glucuronides:c
product	1:D-Glucopyranuronate:c
reaction_id	r0165
comment	Reaction originally present in iAL1006 - extracted from Prubens
reversible	true
linked_gene	Pc21g22660
#reactant/product	#stoichio:compound_id:compart
reactant	1:NADPH:c
reactant	1:D-Xylopyranose:c
product	1:NADP:c
product	1:XYLITOL:c
reaction_id	r0167
comment	Reaction originally present in iAL1006 - extracted from Prubens
reversible	false
linked_gene	Pc21g22660
#reactant/product	#stoichio:compound_id:compart
reactant	1:NADPH:c
reactant	1:D-arabinofuranose:c
product	1:NADP:c
product	1:CPD-355:c
reaction_id	r0168
comment	Reaction originally present in iAL1006 - extracted from Prubens
reversible	false
linked_gene	Pc21g22660
#reactant/product	#stoichio:compound_id:compart
reactant	1:NADPH:c
reactant	1:CPD-12045:c
product	1:L-ARABITOL:c
product	1:NADP:c
reaction_id	r0169
comment	Reaction originally present in iAL1006 - extracted from Prubens
reversible	false
linked_gene	Pc12g04240
#reactant/product	#stoichio:compound_id:compart
reactant	1:NAD:c
reactant	1:D-arabinofuranose:c
product	1:NADH:c
product	1:CPD-356:c
reaction_id	r0170
comment	Reaction originally present in iAL1006 - extracted from Prubens
reversible	false
linked_gene	Pc12g04240
#reactant/product	#stoichio:compound_id:compart
reactant	1:NADP:c
reactant	1:D-arabinofuranose:c
product	1:NADPH:c
product	1:CPD-356:c
reaction_id	r0174
comment	Reaction originally present in iAL1006 - extracted from Prubens
reversible	false
linked_gene	Pc20g06700
#reactant/product	#stoichio:compound_id:compart
reactant	1:UDP-GLUCURONATE:c
product	1:UDP:c
product	1:Beta-D-Glucuronides:c
reaction_id	r0177
comment	Reaction originally present in iAL1006 - extracted from Prubens
reversible	false
linked_gene	Pc16g12970
#reactant/product	#stoichio:compound_id:compart
reactant	1:CPD-15616:c
reactant	1:NADH:c
product	1:SORBITOL:c
product	1:NAD:c
reaction_id	r0178
comment	Reaction originally present in iAL1006 - extracted from Prubens
reversible	true
linked_gene	Pc13g12020
#reactant/product	#stoichio:compound_id:compart
reactant	1:FRUCTOSE-6P:c
product	1:MANNOSE-6P:c
reaction_id	r0179
comment	Reaction originally present in iAL1006 - extracted from Prubens
reversible	false
linked_gene	Pc22g08480 or Pc22g08490
#reactant/product	#stoichio:compound_id:compart
reactant	1:CPD-15382:c
reactant	1:ATP:c
product	1:FRUCTOSE-6P:c
product	1:ADP:c
reaction_id	r0184
comment	Reaction originally present in iAL1006 - extracted from Prubens
reversible	true
linked_gene	Pc14g01430
#reactant/product	#stoichio:compound_id:compart
reactant	1:MANNOSE-1P:c
product	1:MANNOSE-6P:c
reaction_id	r0187
comment	Reaction originally present in iAL1006 - extracted from Prubens
reversible	false
linked_gene	Pc12g16320
#reactant/product	#stoichio:compound_id:compart
reactant	1:GDP-MANNOSE:c
product	1:GDP:c
product	1:Mannans:c
reaction_id	r0190
comment	Reaction originally present in iAL1006 - extracted from Prubens
reversible	false
linked_gene	Pc22g08480 or Pc22g08490
#reactant/product	#stoichio:compound_id:compart
reactant	1:MANNOSE:c
reactant	1:ATP:c
product	1:MANNOSE-6P:c
product	1:ADP:c
reaction_id	r0192
comment	Reaction originally present in iAL1006 - extracted from Prubens
reversible	false
linked_gene	Pc16g10410
#reactant/product	#stoichio:compound_id:compart
reactant	1:WATER:e
reactant	1:SUCROSE:e
product	1:CPD-15382:e
product	1:ALPHA-GLUCOSE:e
reaction_id	r0195
comment	Reaction originally present in iAL1006 - extracted from Prubens
reversible	false
linked_gene	Pc22g03670
#reactant/product	#stoichio:compound_id:compart
reactant	1:TREHALOSE:c
reactant	1:WATER:c
product	2:Glucopyranose:c
reaction_id	r0196
comment	Reaction originally present in iAL1006 - extracted from Prubens
reversible	false
linked_gene	Pc16g11870
#reactant/product	#stoichio:compound_id:compart
reactant	1:TREHALOSE:e
reactant	1:WATER:e
product	2:Glucopyranose:e
reaction_id	r0197
comment	Reaction originally present in iAL1006 - extracted from Prubens
reversible	false
linked_gene	Pc21g22730
#reactant/product	#stoichio:compound_id:compart
reactant	1:WATER:c
reactant	1:MALTOSE:c
product	2:ALPHA-GLUCOSE:c
reaction_id	r0198
comment	Reaction originally present in iAL1006 - extracted from Prubens
reversible	false
linked_gene	Pc12g00950
#reactant/product	#stoichio:compound_id:compart
reactant	1:WATER:e
reactant	1:MALTOSE:e
product	2:ALPHA-GLUCOSE:e
reaction_id	r0200
comment	Reaction originally present in iAL1006 - extracted from Prubens
reversible	false
linked_gene	Pc12g13610
#reactant/product	#stoichio:compound_id:compart
reactant	1:CELLULOSE:e
product	1:1-3-beta-D-Glucans:e
reaction_id	r0201
comment	Reaction originally present in iAL1006 - extracted from Prubens
reversible	false
linked_gene	Pc12g13610
#reactant/product	#stoichio:compound_id:compart
reactant	1:CELLOBIOSE:e
product	1:WATER:e
product	2:1-3-beta-D-Glucans:e
reaction_id	r0202
comment	Reaction originally present in iAL1006 - extracted from Prubens
reversible	false
linked_gene	Pc18g05490 or Pc20g01970
#reactant/product	#stoichio:compound_id:compart
reactant	6:CELLULOSE:e
product	2:CELLOBIOSE:e
product	2:Glucopyranose:e
reaction_id	r0203
comment	Reaction originally present in iAL1006 - extracted from Prubens
reversible	false
linked_gene	Pc06g01340 or Pc22g14710
#reactant/product	#stoichio:compound_id:compart
reactant	1:WATER:c
reactant	1:CELLOBIOSE:c
product	2:GLC:c
reaction_id	r0204
comment	Reaction originally present in iAL1006 - extracted from Prubens
reversible	false
linked_gene	Pc12g13450
#reactant/product	#stoichio:compound_id:compart
reactant	1:WATER:e
reactant	1:CELLOBIOSE:e
product	2:GLC:e
reaction_id	r0205
comment	Reaction originally present in iAL1006 - extracted from Prubens
reversible	true
linked_gene	Pc20g15200 or Pc20g15210
#reactant/product	#stoichio:compound_id:compart
reactant	1:CPD-379:c
product	1:OXYGEN-MOLECULE:c
product	1:CELLOBIOSE:c
reaction_id	r0206
comment	Reaction originally present in iAL1006 - extracted from Prubens
reversible	false
linked_gene	Pc21g10550
#reactant/product	#stoichio:compound_id:compart
reactant	1:WATER:e
reactant	1:Glycogens:e
product	1:ALPHA-GLUCOSE:e
reaction_id	r0211
comment	Reaction originally present in iAL1006 - extracted from Prubens
reversible	false
linked_gene	Pc21g22730
#reactant/product	#stoichio:compound_id:compart
reactant	1:WATER:c
reactant	1:MALTOTRIOSE:c
product	1:MALTOSE:c
product	1:ALPHA-GLUCOSE:c
reaction_id	r0212
comment	Reaction originally present in iAL1006 - extracted from Prubens
reversible	false
linked_gene	Pc22g22120
#reactant/product	#stoichio:compound_id:compart
reactant	1:MALTOTRIOSE:c
reactant	1:MALTOSE:c
product	1:GLC:c
product	1:MALTOTETRAOSE:c
reaction_id	r0214
comment	Reaction originally present in iAL1006 - extracted from Prubens
reversible	false
linked_gene	Pc18g02600
#reactant/product	#stoichio:compound_id:compart
reactant	1:WATER:c
reactant	1:1-3-beta-D-Glucans:c
product	1:ALPHA-GLUCOSE:c
reaction_id	r0215
comment	Reaction originally present in iAL1006 - extracted from Prubens
reversible	false
linked_gene	Pc12g07940
#reactant/product	#stoichio:compound_id:compart
reactant	1:WATER:e
reactant	1:1-3-beta-D-Glucans:e
product	1:ALPHA-GLUCOSE:e
reaction_id	r0216
comment	Reaction originally present in iAL1006 - extracted from Prubens
reversible	false
linked_gene	Pc21g10550
#reactant/product	#stoichio:compound_id:compart
reactant	1:WATER:c
reactant	1:Starch:c
product	1:ALPHA-GLUCOSE:c
reaction_id	r0217
comment	Reaction originally present in iAL1006 - extracted from Prubens
reversible	false
linked_gene	Pc21g10550
#reactant/product	#stoichio:compound_id:compart
reactant	1:Glycogens:c
reactant	1:WATER:c
product	1:ALPHA-GLUCOSE:c
reaction_id	r0220
comment	Reaction originally present in iAL1006 - extracted from Prubens
reversible	false
linked_gene	Pc22g00820
#reactant/product	#stoichio:compound_id:compart
reactant	1:WATER:e
reactant	1:Xylans:e
product	1:D-Xylopyranose:e
reaction_id	r0221
comment	Reaction originally present in iAL1006 - extracted from Prubens
reversible	false
linked_gene	Pc20g09380
#reactant/product	#stoichio:compound_id:compart
reactant	1:WATER:c
reactant	1:Xylans:c
product	1:D-Xylopyranose:c
reaction_id	r0222
comment	Reaction originally present in iAL1006 - extracted from Prubens
reversible	true
linked_gene	Pc18g00270
#reactant/product	#stoichio:compound_id:compart
reactant	1:TREHALOSE:c
product	1:MALTOSE:c
reaction_id	r0223
comment	Reaction originally present in iAL1006 - extracted from Prubens
reversible	true
linked_gene	Pc20g04990
#reactant/product	#stoichio:compound_id:compart
reactant	1:CPD-379:e
product	1:OXYGEN-MOLECULE:e
product	1:CELLOBIOSE:e
reaction_id	r0224
comment	Reaction originally present in iAL1006 - extracted from Prubens
reversible	true
linked_gene	Pc21g22660
#reactant/product	#stoichio:compound_id:compart
reactant	1:NADPH:c
reactant	1:GALACTOSE:c
product	1:NADP:c
product	1:GALACTITOL:c
reaction_id	r0229
comment	Reaction originally present in iAL1006 - extracted from Prubens
reversible	true
linked_gene	Pc18g01390
#reactant/product	#stoichio:compound_id:compart
reactant	1:GLC-1-P:c
product	1:ALPHA-GLC-6-P:c
reaction_id	r0231
comment	Reaction originally present in iAL1006 - extracted from Prubens
reversible	false
linked_gene	Pc21g20400
#reactant/product	#stoichio:compound_id:compart
reactant	1:WATER:c
reactant	1:MELIBIOSE:c
product	1:GALACTOSE:c
product	1:ALPHA-GLUCOSE:c
reaction_id	r0232
comment	Reaction originally present in iAL1006 - extracted from Prubens
reversible	false
linked_gene	Pc21g14820
#reactant/product	#stoichio:compound_id:compart
reactant	1:WATER:e
reactant	1:MELIBIOSE:e
product	1:GALACTOSE:e
product	1:ALPHA-GLUCOSE:e
reaction_id	r0233
comment	Reaction originally present in iAL1006 - extracted from Prubens
reversible	false
linked_gene	Pc21g18600 or Pc21g23150
#reactant/product	#stoichio:compound_id:compart
reactant	1:WATER:c
reactant	1:OXYGEN-MOLECULE:c
reactant	1:GALACTOSE:c
product	1:HYDROGEN-PEROXIDE:c
product	1:D-GALACTONATE:c
reaction_id	r0239
comment	Reaction originally present in iAL1006 - extracted from Prubens
reversible	false
linked_gene	Pc06g00600 or Pc14g01510 or Pc16g12750
#reactant/product	#stoichio:compound_id:compart
reactant	1:WATER:e
reactant	1:Alpha-lactose:e
product	1:GALACTOSE:e
product	1:ALPHA-GLUCOSE:e
reaction_id	r0240
comment	Reaction originally present in iAL1006 - extracted from Prubens
reversible	false
linked_gene	Pc06g00600 or Pc14g01510 or Pc16g12750
#reactant/product	#stoichio:compound_id:compart
reactant	1:WATER:c
reactant	1:Alpha-lactose:c
product	1:GALACTOSE:c
product	1:ALPHA-GLUCOSE:c
reaction_id	r0241
comment	Reaction originally present in iAL1006 - extracted from Prubens
reversible	false
linked_gene	Pc16g10410
#reactant/product	#stoichio:compound_id:compart
reactant	1:WATER:e
reactant	1:CPD-1099:e
product	1:MELIBIOSE:e
product	1:CPD-15382:e
reaction_id	r0242
comment	Reaction originally present in iAL1006 - extracted from Prubens
reversible	false
linked_gene	Pc16g04170
#reactant/product	#stoichio:compound_id:compart
reactant	1:WATER:c
reactant	1:GLYCEROL-3P:c
product	1:Pi:c
product	1:GLYCEROL:c
reaction_id	r0243
comment	Reaction originally present in iAL1006 - extracted from Prubens
reversible	false
linked_gene	Pc20g15370
#reactant/product	#stoichio:compound_id:compart
reactant	1:2-3-4-Saturated-L-Phosphatidates:c
reactant	1:WATER:c
product	1:DIACYLGLYCEROL:c
product	1:Pi:c
reaction_id	r0245
comment	Reaction originally present in iAL1006 - extracted from Prubens
reversible	false
linked_gene	Pc20g15370
#reactant/product	#stoichio:compound_id:compart
reactant	1:WATER:c
reactant	1:Lysophospholipids:c
product	1:Pi:c
product	1:1-Acyl-sn-glycerols:c
reaction_id	r0247
comment	Reaction originally present in iAL1006 - extracted from Prubens
reversible	false
linked_gene	Pc21g14620
#reactant/product	#stoichio:compound_id:compart
reactant	1:WATER:c
reactant	1:Triacylglycerides:c
product	1:DIACYLGLYCEROL:c
product	1:Fatty-Acids:c
reaction_id	r0248
comment	Reaction originally present in iAL1006 - extracted from Prubens
reversible	false
linked_gene	Pc21g14620
#reactant/product	#stoichio:compound_id:compart
reactant	1:WATER:c
reactant	1:DIACYLGLYCEROL:c
product	1:1-Acyl-sn-glycerols:c
product	1:Fatty-Acids:c
reaction_id	r0253
comment	Reaction originally present in iAL1006 - extracted from Prubens
reversible	false
linked_gene	Pc12g09950
#reactant/product	#stoichio:compound_id:compart
reactant	1:OXYGEN-MOLECULE:c
reactant	1:GLYCEROL:c
product	1:HYDROGEN-PEROXIDE:c
product	1:GLYCERALD:c
reaction_id	r0254
comment	Reaction originally present in iAL1006 - extracted from Prubens
reversible	false
linked_gene	Pc12g09950
#reactant/product	#stoichio:compound_id:compart
reactant	1:OXYGEN-MOLECULE:c
reactant	1:GLYCEROL:c
product	1:DIHYDROXYACETONE:c
product	1:HYDROGEN-PEROXIDE:c
reaction_id	r0255
comment	Reaction originally present in iAL1006 - extracted from Prubens
reversible	false
linked_gene	Pc12g07100 or Pc21g22820
#reactant/product	#stoichio:compound_id:compart
reactant	1:NADH:c
reactant	1:GLYCERALD:c
product	1:GLYCEROL:c
product	1:NAD:c
reaction_id	r0257
comment	Reaction originally present in iAL1006 - extracted from Prubens
reversible	false
linked_gene	Pc22g06070 or Pc22g13330
#reactant/product	#stoichio:compound_id:compart
reactant	1:GLYCEROL:c
reactant	1:ATP:c
product	1:GLYCEROL-3P:c
product	1:ADP:c
reaction_id	r0261
comment	Reaction originally present in iAL1006 - extracted from Prubens
reversible	false
linked_gene	Pc21g23490
#reactant/product	#stoichio:compound_id:compart
reactant	1:NADPH:c
reactant	1:OXYGEN-MOLECULE:c
reactant	1:CPD-13612:c
product	1:NADP:c
product	1:PHYTOSPINGOSINE:c
reaction_id	r0262
comment	Reaction originally present in iAL1006 - extracted from Prubens
reversible	false
linked_gene	Pc22g04090 or Pc22g04100
#reactant/product	#stoichio:compound_id:compart
reactant	1:STEAROYL-COA:c
reactant	1:SER:c
product	1:CPD-13610:c
product	1:CO-A:c
product	1:CARBON-DIOXIDE:c
reaction_id	r0292
comment	Reaction originally present in iAL1006 - extracted from Prubens
reversible	false
linked_gene	Pc06g00270 or Pc21g05680
#reactant/product	#stoichio:compound_id:compart
reactant	1:NADPH:c
reactant	1:CPD-15923:c
product	1:NADP:c
product	1:Lysophospholipids:c
reaction_id	r0293
comment	Reaction originally present in iAL1006 - extracted from Prubens
reversible	true
linked_gene	Pc18g03500 or Pc18g03510
#reactant/product	#stoichio:compound_id:compart
reactant	1:CDPDIACYLGLYCEROL:c
reactant	1:PPI:c
product	1:2-3-4-Saturated-L-Phosphatidates:c
product	1:CTP:c
reaction_id	r0294
comment	Reaction originally present in iAL1006 - extracted from Prubens
reversible	true
linked_gene	Pc22g03810
#reactant/product	#stoichio:compound_id:compart
reactant	1:CDPDIACYLGLYCEROL:c
reactant	1:SER:c
product	1:L-1-PHOSPHATIDYL-SERINE:c
product	1:CMP:c
reaction_id	r0295
comment	Reaction originally present in iAL1006 - extracted from Prubens
reversible	false
linked_gene	Pc16g14710
#reactant/product	#stoichio:compound_id:compart
reactant	1:L-1-PHOSPHATIDYL-SERINE:c
product	1:L-1-PHOSPHATIDYL-ETHANOLAMINE:c
product	1:CARBON-DIOXIDE:c
reaction_id	r0296
comment	Reaction originally present in iAL1006 - extracted from Prubens
reversible	false
linked_gene	Pc21g02080
#reactant/product	#stoichio:compound_id:compart
reactant	1:L-1-PHOSPHATIDYL-ETHANOLAMINE:c
reactant	1:S-ADENOSYLMETHIONINE:c
product	1:CPD-405:c
product	1:ADENOSYL-HOMO-CYS:c
reaction_id	r0297
comment	Reaction originally present in iAL1006 - extracted from Prubens
reversible	false
linked_gene	Pc16g02100
#reactant/product	#stoichio:compound_id:compart
reactant	1:S-ADENOSYLMETHIONINE:c
reactant	1:CPD-405:c
product	1:CPD-160:c
product	1:ADENOSYL-HOMO-CYS:c
reaction_id	r0298
comment	Reaction originally present in iAL1006 - extracted from Prubens
reversible	false
linked_gene	Pc16g02100
#reactant/product	#stoichio:compound_id:compart
reactant	1:CPD-160:c
reactant	1:S-ADENOSYLMETHIONINE:c
product	1:PHOSPHATIDYLCHOLINE:c
product	1:ADENOSYL-HOMO-CYS:c
reaction_id	r0299
comment	Reaction originally present in iAL1006 - extracted from Prubens
reversible	false
linked_gene	Pc21g17630
#reactant/product	#stoichio:compound_id:compart
reactant	1:CDPDIACYLGLYCEROL:c
reactant	1:GLYCEROL-3P:c
product	1:L-1-PHOSPHATIDYL-GLYCEROL-P:c
product	1:CMP:c
reaction_id	r0301
comment	Reaction originally present in iAL1006 - extracted from Prubens
reversible	false
linked_gene	Pc21g17630
#reactant/product	#stoichio:compound_id:compart
reactant	1:CDPDIACYLGLYCEROL:c
reactant	1:L-1-PHOSPHATIDYL-GLYCEROL:c
product	1:CARDIOLIPIN:c
product	1:CMP:c
reaction_id	r0302
comment	Reaction originally present in iAL1006 - extracted from Prubens
reversible	false
linked_gene	Pc20g14260
#reactant/product	#stoichio:compound_id:compart
reactant	1:PHOSPHATIDYLCHOLINE:c
product	1:Fatty-Acids:c
product	1:Lysophosphatidylcholines:c
reaction_id	r0303
comment	Reaction originally present in iAL1006 - extracted from Prubens
reversible	false
linked_gene	Pc20g14260
#reactant/product	#stoichio:compound_id:compart
reactant	1:WATER:c
reactant	1:L-1-PHOSPHATIDYL-ETHANOLAMINE:c
product	1:Lysophosphatidylethanolamines:c
product	1:Fatty-Acids:c
reaction_id	r0304
comment	Reaction originally present in iAL1006 - extracted from Prubens
reversible	false
linked_gene	Pc22g23000
#reactant/product	#stoichio:compound_id:compart
reactant	1:WATER:c
reactant	1:Lysophosphatidylethanolamines:c
product	1:L-1-GLYCEROPHOSPHORYLETHANOL-AMINE:c
product	1:Fatty-Acids:c
reaction_id	r0310
comment	Reaction originally present in iAL1006 - extracted from Prubens
reversible	false
linked_gene	Pc14g00170
#reactant/product	#stoichio:compound_id:compart
reactant	1:WATER:c
reactant	1:L-1-PHOSPHATIDYL-GLYCEROL:c
product	1:DIACYLGLYCEROL:c
product	1:GLYCEROL-3P:c
reaction_id	r0311
comment	Reaction originally present in iAL1006 - extracted from Prubens
reversible	false
linked_gene	Pc14g00170
#reactant/product	#stoichio:compound_id:compart
reactant	1:WATER:c
reactant	1:L-1-phosphatidyl-inositols:c
product	1:DIACYLGLYCEROL:c
product	1:D-MYO-INOSITOL-1-MONOPHOSPHATE:c
reaction_id	r0312
comment	Reaction originally present in iAL1006 - extracted from Prubens
reversible	false
linked_gene	Pc18g02900
#reactant/product	#stoichio:compound_id:compart
reactant	1:Lysophosphatidylcholines:c
product	1:L-1-GLYCERO-PHOSPHORYLCHOLINE:c
product	1:Fatty-Acids:c
reaction_id	r0313
comment	Reaction originally present in iAL1006 - extracted from Prubens
reversible	false
linked_gene	Pc18g02900
#reactant/product	#stoichio:compound_id:compart
reactant	1:PHOSPHATIDYLCHOLINE:c
product	1:L-1-GLYCERO-PHOSPHORYLCHOLINE:c
product	2:Fatty-Acids:c
reaction_id	r0314
comment	Reaction originally present in iAL1006 - extracted from Prubens
reversible	false
linked_gene	Pc21g06470
#reactant/product	#stoichio:compound_id:compart
reactant	1:WATER:c
reactant	1:L-1-GLYCERO-PHOSPHORYLCHOLINE:c
product	1:GLYCEROL-3P:c
product	1:CHOLINE:c
reaction_id	r0317
comment	Reaction originally present in iAL1006 - extracted from Prubens
reversible	false
linked_gene	Pc20g10360
#reactant/product	#stoichio:compound_id:compart
reactant	1:WATER:e
reactant	1:CPD-13545:e
product	2:N-acetyl-D-glucosamine:e
reaction_id	r0319
comment	Reaction originally present in iAL1006 - extracted from Prubens
reversible	false
linked_gene	Pc13g00130 or Pc13g09520
#reactant/product	#stoichio:compound_id:compart
reactant	1:WATER:e
reactant	2:CHITIN:e
product	1:CPD-13545:e
reaction_id	r0321
comment	Reaction originally present in iAL1006 - extracted from Prubens
reversible	false
linked_gene	Pc13g00130 or Pc13g09520
#reactant/product	#stoichio:compound_id:compart
reactant	1:WATER:e
reactant	1:CHITIN:e
product	1:N-acetyl-D-glucosamine:e
reaction_id	r0322
comment	Reaction originally present in iAL1006 - extracted from Prubens
reversible	false
linked_gene	Pc22g10010
#reactant/product	#stoichio:compound_id:compart
reactant	1:WATER:c
reactant	1:N-ACETYL-D-MANNOSAMINE-6P:c
product	1:CPD-13469:c
product	1:ACET:c
reaction_id	r0324
comment	Reaction originally present in iAL1006 - extracted from Prubens
reversible	false
linked_gene	Pc22g08480 or Pc22g08490
#reactant/product	#stoichio:compound_id:compart
reactant	1:ATP:c
reactant	1:GLUCOSAMINE:c
product	1:CPD-13469:c
product	1:ADP:c
reaction_id	r0326
comment	Reaction originally present in iAL1006 - extracted from Prubens
reversible	false
linked_gene	Pc20g02200
#reactant/product	#stoichio:compound_id:compart
reactant	1:WATER:e
reactant	1:CHITIN:e
product	1:Chitosan:e
product	1:ACET:e
reaction_id	r0327
comment	Reaction originally present in iAL1006 - extracted from Prubens
reversible	false
linked_gene	Pc20g02200
#reactant/product	#stoichio:compound_id:compart
reactant	1:WATER:c
reactant	1:CHITIN:c
product	1:Chitosan:c
product	1:ACET:c
reaction_id	r0329
comment	Reaction originally present in iAL1006 - extracted from Prubens
reversible	true
linked_gene	Pc12g16040
#reactant/product	#stoichio:compound_id:compart
reactant	1:N-ACETYL-D-GLUCOSAMINE-1-P:c
product	1:N-ACETYL-D-MANNOSAMINE-6P:c
reaction_id	r0330
comment	Reaction originally present in iAL1006 - extracted from Prubens
reversible	false
linked_gene	Pc21g23600
#reactant/product	#stoichio:compound_id:compart
reactant	1:N-acetyl-D-glucosamine:c
reactant	1:WATER:c
product	1:GLUCOSAMINE:c
product	1:ACET:c
reaction_id	r0331
comment	Reaction originally present in iAL1006 - extracted from Prubens
reversible	true
linked_gene	Pc22g23800
#reactant/product	#stoichio:compound_id:compart
reactant	1:CPD-13469:c
reactant	1:ACETYL-COA:c
product	1:CO-A:c
product	1:N-ACETYL-D-MANNOSAMINE-6P:c
reaction_id	r0332
comment	Reaction originally present in iAL1006 - extracted from Prubens
reversible	false
linked_gene	Pc12g07820
#reactant/product	#stoichio:compound_id:compart
reactant	1:WATER:e
reactant	1:Chitosan:e
product	1:GLUCOSAMINE:e
reaction_id	r0347
comment	Reaction originally present in iAL1006 - extracted from Prubens
reversible	true
linked_gene	Pc22g19100
#reactant/product	#stoichio:compound_id:compart
reactant	1:THF:c
reactant	1:PHOSPHORIBOSYL-FORMAMIDO-CARBOXAMIDE:c
product	1:FORMYL-THF-GLU-N:c
product	1:AICAR:c
reaction_id	r0356
comment	Reaction originally present in iAL1006 - extracted from Prubens
reversible	false
linked_gene	Pc22g02730
#reactant/product	#stoichio:compound_id:compart
reactant	1:WATER:c
reactant	1:ADENOSINE_DIPHOSPHATE_RIBOSE:c
product	1:AMP:c
product	1:RIBOSE-5P:c
reaction_id	r0374
comment	Reaction originally present in iAL1006 - extracted from Prubens
reversible	true
linked_gene	Pc12g05310
#reactant/product	#stoichio:compound_id:compart
reactant	2:ADP:c
product	1:AMP:c
product	1:ATP:c
reaction_id	r0376
comment	Reaction originally present in iAL1006 - extracted from Prubens
reversible	true
linked_gene	Pc12g05310
#reactant/product	#stoichio:compound_id:compart
reactant	1:ADP:c
reactant	1:IDP:c
product	1:AMP:c
product	1:ITP:c
reaction_id	r0377
comment	Reaction originally present in iAL1006 - extracted from Prubens
reversible	true
linked_gene	Pc13g03220
#reactant/product	#stoichio:compound_id:compart
reactant	2:ADP:c
product	1:AMP:c
product	1:ATP:c
reaction_id	r0403
comment	Reaction originally present in iAL1006 - extracted from Prubens
reversible	true
linked_gene	Pc16g01840
#reactant/product	#stoichio:compound_id:compart
reactant	1:GDP:c
reactant	1:DADP:c
product	1:GMP:c
product	1:DATP:c
reaction_id	r0411
comment	Reaction originally present in iAL1006 - extracted from Prubens
reversible	true
linked_gene	Pc22g21410
#reactant/product	#stoichio:compound_id:compart
reactant	1:OXYGEN-MOLECULE:c
reactant	1:DI-H-OROTATE:c
product	1:OROTATE:c
product	1:HYDROGEN-PEROXIDE:c
reaction_id	r0420
comment	Reaction originally present in iAL1006 - extracted from Prubens
reversible	false
linked_gene	Pc13g06460
#reactant/product	#stoichio:compound_id:compart
reactant	1:METHYLENE-THF-GLU-N:c
reactant	1:DUMP:c
product	1:TMP:c
product	1:DIHYDROFOLATE:c
reaction_id	r0423
comment	Reaction originally present in iAL1006 - extracted from Prubens
reversible	false
linked_gene	Pc18g02220
#reactant/product	#stoichio:compound_id:compart
reactant	1:WATER:c
reactant	1:URIDINE:c
product	1:URACIL:c
product	1:RIBOSE:c
reaction_id	r0441
comment	Reaction originally present in iAL1006 - extracted from Prubens
reversible	false
linked_gene	Pc20g13780
#reactant/product	#stoichio:compound_id:compart
reactant	3:WATER:c
reactant	1:GTP:c
product	3:Pi:c
product	1:GUANOSINE:c
reaction_id	r0452
comment	Reaction originally present in iAL1006 - extracted from Prubens
reversible	false
linked_gene	Pc21g18790 or Pc21g18800
#reactant/product	#stoichio:compound_id:compart
reactant	1:NADP:c
reactant	1:NADH:c
product	1:NADPH:c
product	1:NAD:c
reaction_id	r0453
comment	Reaction originally present in iAL1006 - extracted from Prubens
reversible	false
linked_gene	Pc20g00980 or Pc20g00990
#reactant/product	#stoichio:compound_id:compart
reactant	1:NADH:c
reactant	1:ATP:c
product	1:NADPH:c
product	1:ADP:c
reaction_id	r0458
comment	Reaction originally present in iAL1006 - extracted from Prubens
reversible	false
linked_gene	Pc20g05800
#reactant/product	#stoichio:compound_id:compart
reactant	1:ATP:c
reactant	1:NAD:c
product	1:NADP:c
product	1:ADP:c
reaction_id	r0461
comment	Reaction originally present in iAL1006 - extracted from Prubens
reversible	false
linked_gene	Pc16g10000
#reactant/product	#stoichio:compound_id:compart
reactant	1:WATER:c
reactant	1:2-KETO-ISOVALERATE:c
reactant	1:METHYLENE-THF-GLU-N:c
product	1:THF:c
product	1:2-DEHYDROPANTOATE:c
reaction_id	r0470
comment	Reaction originally present in iAL1006 - extracted from Prubens
reversible	false
linked_gene	Pc21g19930
#reactant/product	#stoichio:compound_id:compart
reactant	1:PRO:c
reactant	1:NAD:c
product	1:L-DELTA1-PYRROLINE_5-CARBOXYLATE:c
product	1:NADH:c
reaction_id	r0477
comment	Reaction originally present in iAL1006 - extracted from Prubens
reversible	false
linked_gene	Pc22g13300 or Pc22g13310
#reactant/product	#stoichio:compound_id:compart
reactant	3:OXYGEN-MOLECULE:c
reactant	2:PROTOPORPHYRINOGEN:c
product	6:WATER:c
product	2:PROTOPORPHYRIN_IX:c
reaction_id	r0479
comment	Reaction originally present in iAL1006 - extracted from Prubens
reversible	false
linked_gene
#reactant/product	#stoichio:compound_id:compart
reactant	1:PROTOHEME:c
product	1:HEME_O:c
reaction_id	r0480
comment	Reaction originally present in iAL1006 - extracted from Prubens
reversible	false
linked_gene
#reactant/product	#stoichio:compound_id:compart
reactant	1:HEME_O:c
product	1:CPD-13734:c
reaction_id	r0486
comment	Reaction originally present in iAL1006 - extracted from Prubens
reversible	true
linked_gene	Pc20g13470
#reactant/product	#stoichio:compound_id:compart
reactant	1:BIOTIN:c
product	1:DETHIOBIOTIN:c
product	1:Elemental-Sulfur:c
reaction_id	r0491
comment	Reaction originally present in iAL1006 - extracted from Prubens
reversible	false
linked_gene	Pc21g23060 or Pc21g23070 or Pc21g23090
#reactant/product	#stoichio:compound_id:compart
reactant	1:DETHIOBIOTIN:c
reactant	2:S-ADENOSYLMETHIONINE:c
reactant	1:Elemental-Sulfur:c
product	2:MET:c
product	2:DEOXYADENOSINE:c
product	1:BIOTIN:c
reaction_id	r0506
comment	Reaction originally present in iAL1006 - extracted from Prubens
reversible	false
linked_gene	Pc20g00240
#reactant/product	#stoichio:compound_id:compart
reactant	1:4-hydroxybenzoate:c
reactant	1:TRANS-POLYISOPRENYL-PP:c
product	1:PPI:c
product	1:4-Hydroxy-3-polyprenylbenzoates:c
reaction_id	r0510
comment	Reaction originally present in iAL1006 - extracted from Prubens
reversible	false
linked_gene	Pc22g02890
#reactant/product	#stoichio:compound_id:compart
reactant	1:2-Methoxy-6-polyprenyl-phenols:c
reactant	1:OXYGEN-MOLECULE:c
product	1:WATER:c
product	1:CPD-15152:c
reaction_id	r0511
comment	Reaction originally present in iAL1006 - extracted from Prubens
reversible	false
linked_gene	Pc12g08680
#reactant/product	#stoichio:compound_id:compart
reactant	1:S-ADENOSYLMETHIONINE:c
reactant	1:CPD-15152:c
product	1:CPD-15153:c
product	1:ADENOSYL-HOMO-CYS:c
reaction_id	r0512
comment	Reaction originally present in iAL1006 - extracted from Prubens
reversible	false
linked_gene	Pc20g05040
#reactant/product	#stoichio:compound_id:compart
reactant	1:NADPH:c
reactant	1:OXYGEN-MOLECULE:c
reactant	1:CPD-15153:c
product	1:WATER:c
product	1:OCTAPRENYL-METHYL-OH-METHOXY-BENZQ:c
product	1:NADP:c
reaction_id	r0514
comment	Reaction originally present in iAL1006 - extracted from Prubens
reversible	false
linked_gene	Pc13g15700
#reactant/product	#stoichio:compound_id:compart
reactant	1:CYS:c
reactant	1:Cysteine-Desulfurase-L-cysteine:c
product	1:L-ALPHA-ALANINE:c
product	1:L-Cysteine-Desulfurase-persulfide:c
reaction_id	r0531
comment	Reaction originally present in iAL1006 - extracted from Prubens
reversible	false
linked_gene	Pc22g25050
#reactant/product	#stoichio:compound_id:compart
reactant	1:ALPHA-GLC-6-P:c
product	1:1-L-MYO-INOSITOL-1-P:c
reaction_id	r0534
comment	Reaction originally present in iAL1006 - extracted from Prubens
reversible	false
linked_gene	Pc16g07700
#reactant/product	#stoichio:compound_id:compart
reactant	1:MI-HEXAKISPHOSPHATE:c
product	1:MYO-INOSITOL:c
product	6:Pi:c
reaction_id	r0537
comment	Reaction originally present in iAL1006 - extracted from Prubens
reversible	false
linked_gene	Pc20g09090
#reactant/product	#stoichio:compound_id:compart
reactant	1:L-1-phosphatidyl-inositols:c
reactant	1:ATP:c
product	1:CPD-1108:c
product	1:ADP:c
reaction_id	r0538
comment	Reaction originally present in iAL1006 - extracted from Prubens
reversible	false
linked_gene	Pc20g07880
#reactant/product	#stoichio:compound_id:compart
reactant	1:CPD-1108:c
reactant	1:ATP:c
product	1:PHOSPHATIDYL-MYO-INOSITOL-45-BISPHOSPHA:c
product	1:ADP:c
reaction_id	r0539
comment	Reaction originally present in iAL1006 - extracted from Prubens
reversible	false
linked_gene	Pc21g00590
#reactant/product	#stoichio:compound_id:compart
reactant	1:L-1-phosphatidyl-inositols:c
reactant	1:ATP:c
product	1:CPD-177:c
product	1:ADP:c
reaction_id	r0542
comment	Reaction originally present in iAL1006 - extracted from Prubens
reversible	true
linked_gene	Pc12g09430
#reactant/product	#stoichio:compound_id:compart
reactant	1:L-ALPHA-ALANINE:c
reactant	1:2-KETOGLUTARATE:c
product	1:GLT:c
product	1:PYRUVATE:c
reaction_id	r0548
comment	Reaction originally present in iAL1006 - extracted from Prubens
reversible	false
linked_gene	Pc20g15180
#reactant/product	#stoichio:compound_id:compart
reactant	1:WATER:c
reactant	1:L-ASPARTATE:c
reactant	1:OXYGEN-MOLECULE:c
product	1:OXALACETIC_ACID:c
product	1:HYDROGEN-PEROXIDE:c
product	1:AMMONIA:c
reaction_id	r0551
comment	Reaction originally present in iAL1006 - extracted from Prubens
reversible	false
linked_gene	Pc22g08300
#reactant/product	#stoichio:compound_id:compart
reactant	1:WATER:c
reactant	1:GLT:c
reactant	1:NAD:c
product	1:NADH:c
product	1:AMMONIA:c
product	1:2-KETOGLUTARATE:c
reaction_id	r0552
comment	Reaction originally present in iAL1006 - extracted from Prubens
reversible	false
linked_gene	Pc22g08300
#reactant/product	#stoichio:compound_id:compart
reactant	1:WATER:c
reactant	1:GLT:c
reactant	1:NAD:c
product	1:NADH:c
product	1:AMMONIA:c
product	1:2-KETOGLUTARATE:c
reaction_id	r0553
comment	Reaction originally present in iAL1006 - extracted from Prubens
reversible	false
linked_gene	Pc22g17550 or Pc22g17560
#reactant/product	#stoichio:compound_id:compart
reactant	1:NADPH:c
reactant	1:AMMONIA:c
reactant	1:2-KETOGLUTARATE:c
product	1:WATER:c
product	1:NADP:c
product	1:GLT:c
reaction_id	r0557
comment	Reaction originally present in iAL1006 - extracted from Prubens
reversible	false
linked_gene	Pc14g01120
#reactant/product	#stoichio:compound_id:compart
reactant	1:FRUCTOSE-6P:c
reactant	1:GLN:c
product	1:GLT:c
product	1:CPD-13469:c
reaction_id	r0574
comment	Reaction originally present in iAL1006 - extracted from Prubens
reversible	false
linked_gene	Pc13g05550
#reactant/product	#stoichio:compound_id:compart
reactant	1:NADPH:c
reactant	1:ALPHA-L-GLUTAMYL-PHOSPHATE:c
product	1:L-GLUTAMATE_GAMMA-SEMIALDEHYDE:c
product	1:Pi:c
product	1:NADP:c
reaction_id	r0575
comment	Reaction originally present in iAL1006 - extracted from Prubens
reversible	false
linked_gene	Pc12g08870
#reactant/product	#stoichio:compound_id:compart
reactant	1:PRO:c
reactant	1:FAD:c
product	1:L-DELTA1-PYRROLINE_5-CARBOXYLATE:c
product	1:FADH2:c
reaction_id	r0577
comment	Reaction originally present in iAL1006 - extracted from Prubens
reversible	false
linked_gene	Pc12g08900 or Pc13g01370 or Pc21g19920
#reactant/product	#stoichio:compound_id:compart
reactant	1:4-HYDROXY-L-PROLINE:c
reactant	1:NAD:c
product	1:PYRROLINE-HYDROXY-CARBOXYLATE:c
product	1:NADH:c
reaction_id	r0579
comment	Reaction originally present in iAL1006 - extracted from Prubens
reversible	false
linked_gene	Pc16g08760
#reactant/product	#stoichio:compound_id:compart
reactant	1:NADPH:c
reactant	1:L-DELTA1-PYRROLINE_5-CARBOXYLATE:c
product	1:PRO:c
product	1:NADP:c
reaction_id	r0580
comment	Reaction originally present in iAL1006 - extracted from Prubens
reversible	false
linked_gene	Pc16g08760
#reactant/product	#stoichio:compound_id:compart
reactant	1:NADPH:c
reactant	1:PYRROLINE-HYDROXY-CARBOXYLATE:c
product	1:4-HYDROXY-L-PROLINE:c
product	1:NADP:c
reaction_id	r0581
comment	Reaction originally present in iAL1006 - extracted from Prubens
reversible	false
linked_gene	Pc16g08760
#reactant/product	#stoichio:compound_id:compart
reactant	1:PYRROLINE-HYDROXY-CARBOXYLATE:c
reactant	1:NADH:c
product	1:4-HYDROXY-L-PROLINE:c
product	1:NAD:c
reaction_id	r0590
comment	Reaction originally present in iAL1006 - extracted from Prubens
reversible	false
linked_gene	Pc22g22810
#reactant/product	#stoichio:compound_id:compart
reactant	2:CYS:c
reactant	1:OXYGEN-MOLECULE:c
product	1:HYDROGEN-PEROXIDE:c
product	1:CYSTINE:c
reaction_id	r0598
comment	Reaction originally present in iAL1006 - extracted from Prubens
reversible	false
linked_gene	Pc22g18630
#reactant/product	#stoichio:compound_id:compart
reactant	1:HOMO-CYS:c
reactant	1:5-METHYL-THF-GLU-N:c
product	1:THF:c
product	1:MET:c
reaction_id	r0608
comment	Reaction originally present in iAL1006 - extracted from Prubens
reversible	false
linked_gene	Pc22g02780
#reactant/product	#stoichio:compound_id:compart
reactant	1:CPD-444:c
product	1:WATER:c
product	1:CPD-8999:c
reaction_id	r0612
comment	Reaction originally present in iAL1006 - extracted from Prubens
reversible	true
linked_gene	Pc12g13660
#reactant/product	#stoichio:compound_id:compart
reactant	1:WATER:c
reactant	1:NAD:c
reactant	1:CPD-665:c
product	1:NADH:c
product	1:PROPIONATE:c
reaction_id	r0613
comment	Reaction originally present in iAL1006 - extracted from Prubens
reversible	false
linked_gene	Pc21g09160
#reactant/product	#stoichio:compound_id:compart
reactant	4:CYS:c
reactant	1:OXYGEN-MOLECULE:c
product	2:WATER:c
product	2:CYSTINE:c
reaction_id	r0616
comment	Reaction originally present in iAL1006 - extracted from Prubens
reversible	false
linked_gene	Pc16g08460
#reactant/product	#stoichio:compound_id:compart
reactant	1:WATER:c
reactant	1:THR:c
reactant	1:NAD:c
product	1:GLY:c
product	1:NADH:c
product	1:ACET:c
reaction_id	r0621
comment	Reaction originally present in iAL1006 - extracted from Prubens
reversible	false
linked_gene	Pc13g08990
#reactant/product	#stoichio:compound_id:compart
reactant	1:NADPH:c
reactant	1:L-ASPARTATE-SEMIALDEHYDE:c
product	1:NADP:c
product	1:HOMO-SER:c
reaction_id	r0622
comment	Reaction originally present in iAL1006 - extracted from Prubens
reversible	false
linked_gene	Pc13g08990
#reactant/product	#stoichio:compound_id:compart
reactant	1:NADH:c
reactant	1:L-ASPARTATE-SEMIALDEHYDE:c
product	1:HOMO-SER:c
product	1:NAD:c
reaction_id	r0628
comment	Reaction originally present in iAL1006 - extracted from Prubens
reversible	false
linked_gene	Pc13g13730 or Pc22g07790 or Pc22g09460
#reactant/product	#stoichio:compound_id:compart
reactant	1:CHOLINE:c
reactant	1:FAD:c
product	1:BETAINE_ALDEHYDE:c
product	1:FADH2:c
reaction_id	r0630
comment	Reaction originally present in iAL1006 - extracted from Prubens
reversible	false
linked_gene	Pc13g04270
#reactant/product	#stoichio:compound_id:compart
reactant	1:WATER:c
reactant	1:FAD:c
reactant	1:DIMETHYL-GLYCINE:c
product	1:FADH2:c
product	1:FORMALDEHYDE:c
product	1:SARCOSINE:c
reaction_id	r0634
comment	Reaction originally present in iAL1006 - extracted from Prubens
reversible	false
linked_gene	Pc14g00390
#reactant/product	#stoichio:compound_id:compart
reactant	1:GLY:c
reactant	1:PROTEIN-LIPOYLLYSINE:c
product	1:AMINOMETHYLDIHYDROLIPOYL-GCVH:c
product	1:CARBON-DIOXIDE:c
reaction_id	r0635
comment	Reaction originally present in iAL1006 - extracted from Prubens
reversible	false
linked_gene	Pc16g07470
#reactant/product	#stoichio:compound_id:compart
reactant	1:THF:c
reactant	1:AMINOMETHYLDIHYDROLIPOYL-GCVH:c
product	1:METHYLENE-THF-GLU-N:c
product	1:DIHYDROLIPOYL-GCVH:c
product	1:AMMONIA:c
reaction_id	r0652
comment	Reaction originally present in iAL1006 - extracted from Prubens
reversible	false
linked_gene	Pc13g15800 or Pc13g15810
#reactant/product	#stoichio:compound_id:compart
reactant	1:2-ACETO-LACTATE:c
product	1:CPD-231:c
reaction_id	r0653
comment	Reaction originally present in iAL1006 - extracted from Prubens
reversible	false
linked_gene	Pc13g15800 or Pc13g15810
#reactant/product	#stoichio:compound_id:compart
reactant	1:NADPH:c
reactant	1:CPD-231:c
product	1:CPD-13357:c
product	1:NADP:c
reaction_id	r0671
comment	Reaction originally present in iAL1006 - extracted from Prubens
reversible	false
linked_gene	Pc16g13490
#reactant/product	#stoichio:compound_id:compart
reactant	1:2-METHYL-BUTYRYL-COA:c
reactant	1:FAD:c
product	1:CPD-1083:c
product	1:FADH2:c
reaction_id	r0681
comment	Reaction originally present in iAL1006 - extracted from Prubens
reversible	true
linked_gene	Pc19g00460
#reactant/product	#stoichio:compound_id:compart
reactant	1:NAD:c
reactant	1:CPD-12175:c
product	1:NADH:c
product	1:CH3-MALONATE-S-ALD:c
reaction_id	r0683
comment	Reaction originally present in iAL1006 - extracted from Prubens
reversible	false
linked_gene	Pc22g13190 or Pc22g13200
#reactant/product	#stoichio:compound_id:compart
reactant	1:WATER:c
reactant	1:ACETYL-COA:c
reactant	1:2-KETOGLUTARATE:c
product	1:CO-A:c
product	1:HOMO-CIT:c
reaction_id	r0685
comment	Reaction originally present in iAL1006 - extracted from Prubens
reversible	true
linked_gene	Pc16g06870
#reactant/product	#stoichio:compound_id:compart
reactant	1:WATER:c
reactant	1:HOMO-CIS-ACONITATE:c
product	1:HOMO-I-CIT:c
reaction_id	r0691
comment	Reaction originally present in iAL1006 - extracted from Prubens
reversible	false
linked_gene	Pc21g18900
#reactant/product	#stoichio:compound_id:compart
reactant	1:PYRUVATE:c
reactant	1:L-ASPARTATE-SEMIALDEHYDE:c
product	2:WATER:c
product	1:2-3-DIHYDRODIPICOLINATE:c
reaction_id	r0692
comment	Reaction originally present in iAL1006 - extracted from Prubens
reversible	false
linked_gene	Pc22g06310
#reactant/product	#stoichio:compound_id:compart
reactant	1:WATER:c
reactant	1:ALLYSINE:c
reactant	1:NADP:c
product	1:NADPH:c
product	1:CPD-468:c
reaction_id	r0728
comment	Reaction originally present in iAL1006 - extracted from Prubens
reversible	false
linked_gene	Pc12g08750
#reactant/product	#stoichio:compound_id:compart
reactant	1:WATER:c
reactant	1:OXYGEN-MOLECULE:c
reactant	1:CPD-568:c
product	1:CPD-6082:c
product	1:HYDROGEN-PEROXIDE:c
product	1:CPD-569:c
reaction_id	r0729
comment	Reaction originally present in iAL1006 - extracted from Prubens
reversible	false
linked_gene	Pc12g08750
#reactant/product	#stoichio:compound_id:compart
reactant	1:OXYGEN-MOLECULE:c
reactant	1:CPD-569:c
product	1:CPD-6082:c
product	1:4-AMINO-BUTYRALDEHYDE:c
product	1:HYDROGEN-PEROXIDE:c
reaction_id	r0733
comment	Reaction originally present in iAL1006 - extracted from Prubens
reversible	false
linked_gene	Pc22g21240
#reactant/product	#stoichio:compound_id:compart
reactant	2:HYDROGEN-PEROXIDE:c
product	2:WATER:c
product	1:OXYGEN-MOLECULE:c
reaction_id	r0734
comment	Reaction originally present in iAL1006 - extracted from Prubens
reversible	false
linked_gene	Pc13g06280 or Pc13g06300 or Pc20g06360
#reactant/product	#stoichio:compound_id:compart
reactant	2:HYDROGEN-PEROXIDE:c
product	2:WATER:c
product	1:OXYGEN-MOLECULE:c
reaction_id	r0735
comment	Reaction originally present in iAL1006 - extracted from Prubens
reversible	false
linked_gene	Pc13g06280 or Pc13g06300 or Pc20g06360
#reactant/product	#stoichio:compound_id:compart
reactant	2:HYDROGEN-PEROXIDE:c
product	2:WATER:c
product	1:OXYGEN-MOLECULE:c
reaction_id	r0736
comment	Reaction originally present in iAL1006 - extracted from Prubens
reversible	false
linked_gene	Pc13g06280 or Pc13g06300 or Pc20g06360
#reactant/product	#stoichio:compound_id:compart
reactant	2:HYDROGEN-PEROXIDE:e
product	2:WATER:e
product	1:OXYGEN-MOLECULE:e
reaction_id	r0739
comment	Reaction originally present in iAL1006 - extracted from Prubens
reversible	false
linked_gene	Pc20g07920
#reactant/product	#stoichio:compound_id:compart
reactant	1:GLUTARYL-COA:c
reactant	1:FAD:c
product	1:FADH2:c
product	1:CROTONYL-COA:c
product	1:CARBON-DIOXIDE:c
reaction_id	r0757
comment	Reaction originally present in iAL1006 - extracted from Prubens
reversible	false
linked_gene	Pc12g13660
#reactant/product	#stoichio:compound_id:compart
reactant	1:CPD-6082:c
reactant	1:WATER:c
reactant	1:NAD:c
product	1:NADH:c
product	1:B-ALANINE:c
reaction_id	r0805
comment	Reaction originally present in iAL1006 - extracted from Prubens
reversible	false
linked_gene	Pc21g21370
#reactant/product	#stoichio:compound_id:compart
reactant	1:WATER:c
reactant	1:CPD-9196:c
product	1:CPD-10902:c
product	1:6-AMINOPENICILLANATE:c
reaction_id	r0816
comment	Reaction originally present in iAL1006 - extracted from Prubens
reversible	false
linked_gene	Pc21g21370
#reactant/product	#stoichio:compound_id:compart
reactant	1:WATER:c
reactant	1:ISOPENICILLIN-N:c
reactant	1:CPD-196:c
product	1:CO-A:c
product	1:CPD-468:c
product	1:CPD-9122:c
reaction_id	r0821
comment	Reaction originally present in iAL1006 - extracted from Prubens
reversible	false
linked_gene	Pc16g13490
#reactant/product	#stoichio:compound_id:compart
reactant	1:FADH2:c
reactant	1:CROTONYL-COA:c
product	1:BUTYRYL-COA:c
product	1:FAD:c
reaction_id	r0895
comment	Reaction originally present in iAL1006 - extracted from Prubens
reversible	false
linked_gene	Pc21g19000 or Pc21g19080 or Pc21g19110
#reactant/product	#stoichio:compound_id:compart
reactant	1:STEAROYL-COA:c
reactant	1:FAD:c
product	1:FADH2:c
product	1:CPD-10262:c
reaction_id	r0897
comment	Reaction originally present in iAL1006 - extracted from Prubens
reversible	true
linked_gene	Pc22g21270
#reactant/product	#stoichio:compound_id:compart
reactant	1:WATER:c
reactant	1:CPD-10262:c
product	1:CPD0-2253:c
reaction_id	r0899
comment	Reaction originally present in iAL1006 - extracted from Prubens
reversible	false
linked_gene	Pc13g06830
#reactant/product	#stoichio:compound_id:compart
reactant	1:NAD:c
reactant	1:CPD0-2253:c
product	1:NADH:c
product	1:CPD-10260:c
reaction_id	r0901
comment	Reaction originally present in iAL1006 - extracted from Prubens
reversible	false
linked_gene	Pc13g12930 or Pc15g00410
#reactant/product	#stoichio:compound_id:compart
reactant	1:CO-A:c
reactant	1:CPD-10260:c
product	1:PALMITYL-COA:c
product	1:ACETYL-COA:c
reaction_id	r0902
comment	Reaction originally present in iAL1006 - extracted from Prubens
reversible	false
linked_gene	Pc13g12930 or Pc15g00410
#reactant/product	#stoichio:compound_id:compart
reactant	1:CO-A:c
reactant	1:CPD-14271:c
product	1:STEAROYL-COA:c
product	1:ACETYL-COA:c
reaction_id	r0903
comment	Reaction originally present in iAL1006 - extracted from Prubens
reversible	false
linked_gene	Pc21g19000 or Pc21g19080 or Pc21g19110
#reactant/product	#stoichio:compound_id:compart
reactant	1:PALMITYL-COA:c
reactant	1:FAD:c
product	1:FADH2:c
product	1:CPD0-2117:c
reaction_id	r0911
comment	Reaction originally present in iAL1006 - extracted from Prubens
reversible	false
linked_gene	Pc21g19000 or Pc21g19080 or Pc21g19110
#reactant/product	#stoichio:compound_id:compart
reactant	1:LAUROYLCOA-CPD:c
reactant	1:FAD:c
product	1:FADH2:c
product	1:CPD-7222:c
reaction_id	r0912
comment	Reaction originally present in iAL1006 - extracted from Prubens
reversible	true
linked_gene	Pc22g21270
#reactant/product	#stoichio:compound_id:compart
reactant	1:WATER:c
reactant	1:CPD-7222:c
product	1:CPD0-2107:c
reaction_id	r0913
comment	Reaction originally present in iAL1006 - extracted from Prubens
reversible	false
linked_gene	Pc13g06830
#reactant/product	#stoichio:compound_id:compart
reactant	1:CPD0-2107:c
reactant	1:NAD:c
product	1:CPD0-2105:c
product	1:NADH:c
reaction_id	r0914
comment	Reaction originally present in iAL1006 - extracted from Prubens
reversible	false
linked_gene	Pc13g12930 or Pc15g00410
#reactant/product	#stoichio:compound_id:compart
reactant	1:CO-A:c
reactant	1:CPD0-2105:c
product	1:CPD-10267:c
product	1:ACETYL-COA:c
reaction_id	r0915
comment	Reaction originally present in iAL1006 - extracted from Prubens
reversible	false
linked_gene	Pc21g19000 or Pc21g19080 or Pc21g19110
#reactant/product	#stoichio:compound_id:compart
reactant	1:CPD-10267:c
reactant	1:FAD:c
product	1:FADH2:c
product	1:T2-DECENOYL-COA:c
reaction_id	r0919
comment	Reaction originally present in iAL1006 - extracted from Prubens
reversible	false
linked_gene	Pc21g19000 or Pc21g19080 or Pc21g19110
#reactant/product	#stoichio:compound_id:compart
reactant	1:FAD:c
reactant	1:CPD-196:c
product	1:FADH2:c
product	1:CPD0-2108:c
reaction_id	r0923
comment	Reaction originally present in iAL1006 - extracted from Prubens
reversible	false
linked_gene	Pc21g19000 or Pc21g19080 or Pc21g19110
#reactant/product	#stoichio:compound_id:compart
reactant	1:HEXANOYL-COA:c
reactant	1:FAD:c
product	1:FADH2:c
product	1:CPD0-2121:c
reaction_id	r0924
comment	Reaction originally present in iAL1006 - extracted from Prubens
reversible	true
linked_gene	Pc22g21270
#reactant/product	#stoichio:compound_id:compart
reactant	1:WATER:c
reactant	1:CPD0-2121:c
product	1:OH-HEXANOYL-COA:c
reaction_id	r0927
comment	Reaction originally present in iAL1006 - extracted from Prubens
reversible	false
linked_gene	Pc21g19000 or Pc21g19080 or Pc21g19110
#reactant/product	#stoichio:compound_id:compart
reactant	1:BUTYRYL-COA:c
reactant	1:FAD:c
product	1:FADH2:c
product	1:CROTONYL-COA:c
reaction_id	r0931
comment	Reaction originally present in iAL1006 - extracted from Prubens
reversible	false
linked_gene	Pc21g19000 or Pc21g19080 or Pc21g19110
#reactant/product	#stoichio:compound_id:compart
reactant	1:FAD:c
reactant	1:CPD-14723:c
product	1:CPD-15650:c
product	1:FADH2:c
reaction_id	r0939
comment	Reaction originally present in iAL1006 - extracted from Prubens
reversible	false
linked_gene	Pc21g19000 or Pc21g19080 or Pc21g19110
#reactant/product	#stoichio:compound_id:compart
reactant	1:CPD-15651:c
reactant	1:FAD:c
product	1:FADH2:c
product	1:CPD-15675:c
reaction_id	r0940
comment	Reaction originally present in iAL1006 - extracted from Prubens
reversible	true
linked_gene	Pc22g21270
#reactant/product	#stoichio:compound_id:compart
reactant	1:WATER:c
reactant	1:CPD-15675:c
product	1:CPD-15652:c
reaction_id	r0941
comment	Reaction originally present in iAL1006 - extracted from Prubens
reversible	false
linked_gene	Pc13g06830
#reactant/product	#stoichio:compound_id:compart
reactant	1:CPD-15652:c
reactant	1:NAD:c
product	1:NADH:c
product	1:CPD-15676:c
reaction_id	r0942
comment	Reaction originally present in iAL1006 - extracted from Prubens
reversible	false
linked_gene	Pc13g12930 or Pc15g00410
#reactant/product	#stoichio:compound_id:compart
reactant	1:CO-A:c
reactant	1:CPD-15676:c
product	1:ACETYL-COA:c
product	1:CPD-15655:c
reaction_id	r0943
comment	Reaction originally present in iAL1006 - extracted from Prubens
reversible	false
linked_gene	Pc21g19000 or Pc21g19080 or Pc21g19110
#reactant/product	#stoichio:compound_id:compart
reactant	1:FAD:c
reactant	1:CPD-15655:c
product	1:FADH2:c
product	1:CPD-15656:c
reaction_id	r0944
comment	Reaction originally present in iAL1006 - extracted from Prubens
reversible	true
linked_gene	Pc22g21270
#reactant/product	#stoichio:compound_id:compart
reactant	1:WATER:c
reactant	1:CPD-15656:c
product	1:CPD-15657:c
reaction_id	r0947
comment	Reaction originally present in iAL1006 - extracted from Prubens
reversible	false
linked_gene	Pc21g19000 or Pc21g19080 or Pc21g19110
#reactant/product	#stoichio:compound_id:compart
reactant	1:CPD-7302:c
reactant	1:FAD:c
product	1:FADH2:c
product	1:CPD-15663:c
reaction_id	r0948
comment	Reaction originally present in iAL1006 - extracted from Prubens
reversible	true
linked_gene	Pc22g21270
#reactant/product	#stoichio:compound_id:compart
reactant	1:WATER:c
reactant	1:CPD-15663:c
product	1:CPD-15658:c
reaction_id	r0961
comment	Reaction originally present in iAL1006 - extracted from Prubens
reversible	false
linked_gene	Pc13g14410 or Pc20g01800
#reactant/product	#stoichio:compound_id:compart
reactant	1:OXYGEN-MOLECULE:c
reactant	1:TETRADECANOYL-COA:c
product	1:CPD-15568:c
product	1:HYDROGEN-PEROXIDE:c
reaction_id	r0965
comment	Reaction originally present in iAL1006 - extracted from Prubens
reversible	false
linked_gene	Pc13g14410 or Pc20g01800
#reactant/product	#stoichio:compound_id:compart
reactant	1:LAUROYLCOA-CPD:c
reactant	1:OXYGEN-MOLECULE:c
product	1:HYDROGEN-PEROXIDE:c
product	1:CPD-7222:c
reaction_id	r0966
comment	Reaction originally present in iAL1006 - extracted from Prubens
reversible	false
linked_gene	Pc22g25120
#reactant/product	#stoichio:compound_id:compart
reactant	1:WATER:c
reactant	1:CPD-7222:c
product	1:CPD0-2107:c
reaction_id	r0967
comment	Reaction originally present in iAL1006 - extracted from Prubens
reversible	false
linked_gene	Pc22g00240
#reactant/product	#stoichio:compound_id:compart
reactant	1:CPD0-2107:c
reactant	1:NAD:c
product	1:CPD0-2105:c
product	1:NADH:c
reaction_id	r0968
comment	Reaction originally present in iAL1006 - extracted from Prubens
reversible	false
linked_gene	Pc13g12930 or Pc15g00410
#reactant/product	#stoichio:compound_id:compart
reactant	1:CO-A:c
reactant	1:CPD0-2105:c
product	1:CPD-10267:c
product	1:ACETYL-COA:c
reaction_id	r0969
comment	Reaction originally present in iAL1006 - extracted from Prubens
reversible	false
linked_gene	Pc13g14410 or Pc20g01800
#reactant/product	#stoichio:compound_id:compart
reactant	1:OXYGEN-MOLECULE:c
reactant	1:CPD-10267:c
product	1:T2-DECENOYL-COA:c
product	1:HYDROGEN-PEROXIDE:c
reaction_id	r0973
comment	Reaction originally present in iAL1006 - extracted from Prubens
reversible	false
linked_gene	Pc13g14410 or Pc20g01800
#reactant/product	#stoichio:compound_id:compart
reactant	1:STEAROYL-COA:c
reactant	1:OXYGEN-MOLECULE:c
product	1:HYDROGEN-PEROXIDE:c
product	1:CPD-10262:c
reaction_id	r0975
comment	Reaction originally present in iAL1006 - extracted from Prubens
reversible	false
linked_gene	Pc22g25120
#reactant/product	#stoichio:compound_id:compart
reactant	1:WATER:c
reactant	1:CPD-10262:c
product	1:CPD0-2253:c
reaction_id	r0977
comment	Reaction originally present in iAL1006 - extracted from Prubens
reversible	false
linked_gene	Pc22g00240
#reactant/product	#stoichio:compound_id:compart
reactant	1:NAD:c
reactant	1:CPD0-2253:c
product	1:NADH:c
product	1:CPD-10260:c
reaction_id	r0979
comment	Reaction originally present in iAL1006 - extracted from Prubens
reversible	false
linked_gene	Pc13g12930 or Pc15g00410
#reactant/product	#stoichio:compound_id:compart
reactant	1:CO-A:c
reactant	1:CPD-10260:c
product	1:PALMITYL-COA:c
product	1:ACETYL-COA:c
reaction_id	r0980
comment	Reaction originally present in iAL1006 - extracted from Prubens
reversible	false
linked_gene	Pc13g12930 or Pc15g00410
#reactant/product	#stoichio:compound_id:compart
reactant	1:CO-A:c
reactant	1:CPD-14271:c
product	1:STEAROYL-COA:c
product	1:ACETYL-COA:c
reaction_id	r0981
comment	Reaction originally present in iAL1006 - extracted from Prubens
reversible	false
linked_gene	Pc13g14410 or Pc20g01800
#reactant/product	#stoichio:compound_id:compart
reactant	1:OXYGEN-MOLECULE:c
reactant	1:PALMITYL-COA:c
product	1:CPD0-2117:c
product	1:HYDROGEN-PEROXIDE:c
reaction_id	r0983
comment	Reaction originally present in iAL1006 - extracted from Prubens
reversible	false
linked_gene	Pc13g14410 or Pc20g01800
#reactant/product	#stoichio:compound_id:compart
reactant	1:OXYGEN-MOLECULE:c
reactant	1:CPD-14723:c
product	1:CPD-15650:c
product	1:HYDROGEN-PEROXIDE:c
reaction_id	r0991
comment	Reaction originally present in iAL1006 - extracted from Prubens
reversible	false
linked_gene	Pc13g14410 or Pc20g01800
#reactant/product	#stoichio:compound_id:compart
reactant	1:OXYGEN-MOLECULE:c
reactant	1:CPD-15651:c
product	1:HYDROGEN-PEROXIDE:c
product	1:CPD-15675:c
reaction_id	r0992
comment	Reaction originally present in iAL1006 - extracted from Prubens
reversible	false
linked_gene	Pc22g25120
#reactant/product	#stoichio:compound_id:compart
reactant	1:WATER:c
reactant	1:CPD-15675:c
product	1:CPD-15652:c
reaction_id	r0993
comment	Reaction originally present in iAL1006 - extracted from Prubens
reversible	false
[truncated: 389 more rows]

## Sheet: External sources - 2 (draft)
idRef	Comment	Action	Genes
1.1.1.255-RXN	From PchCyc SmartTables	add	(Pc22g09390)
1.1.1.265-RXN	From previous GSMN (Prubens 2018)	add	(Pc14g00230 or Pc21g20670 or Pc22g20490)
1.1.1.291-RXN	From previous GSMN (Prubens 2018)	add	(Pc21g09940)
1.1.1.43-RXN	From PchCyc SmartTables	add	(Pc12g10940)
1.12.1.3-RXN	From PchCyc SmartTables	add	(Pc22g05110)
1.14.13.67-RXN	From previous GSMN (Prubens 2018)	add	(Pc16g14640)
1.14.13.84-RXN	From previous GSMN (Prubens 2018)	add	(Pc13g02030 or Pc16g04560)
1.3.3.9-RXN	From previous GSMN (Prubens 2018) and PchCyc SmartTables	add	(Pc16g14640)
1.5.1.19-RXN	From PchCyc SmartTables	add	(Pc22g06570)
1.6.5.7-RXN	From previous GSMN (Prubens 2018)	add	(Pc22g25220)
15-OXOPROSTAGLANDIN-13-REDUCTASE-RXN	From previous GSMN (Prubens 2018)	add	(Pc21g08790)
2.1.1.110-RXN	From PchCyc SmartTables	add	(Pc16g00840)
2.1.1.126-RXN	From PchCyc SmartTables	add	(Pc13g02720)
2.1.1.143-RXN	From previous GSMN (Prubens 2018) and PchCyc SmartTables	add	(Pc21g10300)
2.1.1.3-RXN	From previous GSMN (Prubens 2018)	add	(Pc16g02170 or Pc16g07520)
2.3.1.161-RXN	From previous GSMN (Prubens 2018)	add	(((Pc12g05590 or Pc13g08690 or Pc12g02940 or Pc16g13930 or Pc16g11480 or Pc14g00080 or Pc16g04890) and (Pc16g03780 or Pc16g13920 or Pc12g06160 or Pc20g05830 or Pc06g00280 or Pc14g00090 or Pc15g01090)))
2.3.1.177-RXN	From previous GSMN (Prubens 2018)	add	(Pc22g09640)
2.3.1.43-RXN	From PchCyc SmartTables	add	(Pc12g15540)
2.4.1.36-RXN	From PchCyc SmartTables	add	(Pc22g02020)
2.6.1.33-RXN	From previous GSMN (Prubens 2018)	add	(Pc13g11610)
2.6.1.50-RXN	From previous GSMN (Prubens 2018)	add	(Pc13g11610)
2.6.1.58-RXN	From PchCyc SmartTables	add	(Pc12g11860)
2.7.1.109-RXN	From previous GSMN (Prubens 2018)	add	(Pc20g05300)
2.7.11.6-RXN	From previous GSMN (Prubens 2018)	add	(Pc21g04360 or Pc21g14960)
2.7.8.19-RXN	From previous GSMN (Prubens 2018) and PchCyc SmartTables	add	(Pc12g16320)
2-METHYLACYL-COA-DEHYDROGENASE-RXN	From previous GSMN (Prubens 2018)	add	(Pc16g13490)
2-NITROPHENOL-2-MONOOXYGENASE-RXN	From previous GSMN (Prubens 2018)	add	(Pc06g00170 or Pc12g14040 or Pc16g05900 or Pc20g06550)
2-OCTAPRENYL-6-METHOXYPHENOL-HYDROX-RXN	From PchCyc SmartTables	add	(Pc22g22890)
3.1.30.1-RXN	From previous GSMN (Prubens 2018)	add	(Pc12g06500)
3.2.1.26-RXN	From PchCyc SmartTables	add	(Pc12g04400 or Pc13g01930 or Pc14g00310 or Pc16g10900 or Pc21g14720)
3.4.13.20-RXN	From previous GSMN (Prubens 2018)	add	(Pc20g08320)
3.4.14.5-RXN	From previous GSMN (Prubens 2018)	add	(Pc20g06070)
3.4.21.63-RXN	From previous GSMN (Prubens 2018)	add	(Pc21g16970)
3.4.23.19-RXN	From previous GSMN (Prubens 2018)	add	(Pc06g00050 or Pc16g07360)
3.4.23.1-RXN	From previous GSMN (Prubens 2018)	add	(Pc22g18210)
3.4.23.27-RXN	From previous GSMN (Prubens 2018)	add	(Pc12g14680 or Pc20g03930 or Pc20g15570 or Pc22g19110)
3.4.23.35-RXN	From previous GSMN (Prubens 2018)	add	(Pc12g04620)
3.4.23.3-RXN	From previous GSMN (Prubens 2018)	add	(Pc22g18210)
3.4.24.11-RXN	From previous GSMN (Prubens 2018)	add	(Pc18g01570)
3.4.24.15-RXN	From previous GSMN (Prubens 2018)	add	(Pc20g01390)
3.4.24.49-RXN	From previous GSMN (Prubens 2018)	add	(Pc22g06400)
3.4.24.73-RXN	From previous GSMN (Prubens 2018)	add	(Pc22g06400)
3.5.2.14-RXN	From previous GSMN (Prubens 2018)	add	(Pc14g00500)
3.5.2.16-RXN	From previous GSMN (Prubens 2018)	add	(Pc21g17080)
3.6.1.24-RXN	From previous GSMN (Prubens 2018)	add	(Pc13g02310 or Pc13g07020 or Pc21g17380 or Pc22g03590)
3.6.3.21-RXN	From previous GSMN (Prubens 2018)	add	(Pc12g15850 or Pc18g04170 or Pc21g20160 or Pc22g01790 or Pc22g12120)
3.6.3.42-RXN	From previous GSMN (Prubens 2018)	add	(Pc12g16390)
3.6.3.48-RXN	From previous GSMN (Prubens 2018)	add	(Pc18g03100)
3.6.4.1-RXN	From PchCyc SmartTables	add	(Pc12g13920 or Pc12g02550 or Pc20g00570)
3.6.4.2-RXN	From PchCyc SmartTables	add	(Pc16g03290 or Pc21g06900)
3.7.1.9-RXN	From PchCyc SmartTables	add	(Pc18g04340)
3-ACI-NITROPROPANOATE-OXIDASE-RXN	From previous GSMN (Prubens 2018)	add	(Pc22g19490)
4-HYDROXYBUTYRATE-DEHYDROGENASE-RXN	From PchCyc SmartTables	add	(Pc13g01680)
4-HYDROXYGLUTAMATE-AMINOTRANSFERASE-RXN	From previous GSMN (Prubens 2018)	add	(Pc22g13130)
5.1.1.16-RXN	From previous GSMN (Prubens 2018) and PchCyc SmartTables	add	(Pc06g01410 or Pc13g15800)
ACETOINDEHYDROG-A-RXN	From previous GSMN (Prubens 2018)	add	(Pc16g08590)
ACETYLSPERMIDINE-DEACETYLASE-RXN	From previous GSMN (Prubens 2018)	add	(Pc13g06620)
ACNEULY-RXN	From previous GSMN (Prubens 2018)	add	(Pc22g19290)
ACYL-LYSINE-DEACYLASE-RXN	From previous GSMN (Prubens 2018)	add	(Pc22g08490)
ALBENDAZOLE-MONOOXYGENASE-RXN	From previous GSMN (Prubens 2018)	add	(Pc16g14640)
ALKANE-1-MONOOXYGENASE-RXN	From PchCyc SmartTables	add	(Pc14g01030)
ANHYDROTETRACYCLINE-MONOOXYGENASE-RXN	From previous GSMN (Prubens 2018)	add	(Pc15g01870)
ANTHRANILOYL-COA-MONOOXYGENASE-RXN	From previous GSMN (Prubens 2018)	add	(Pc12g00200 or Pc16g06360 or Pc21g14230)
APIOSE-1-REDUCTASE-RXN	From previous GSMN (Prubens 2018) and PchCyc SmartTables	add	(Pc18g06680 or Pc22g05580)
ARYL-ALCOHOL-OXIDASE-RXN	From PchCyc SmartTables	add	(Pc16g02950)
ARYL-ALDEHYDE-OXIDASE-RXN	From previous GSMN (Prubens 2018)	add	(Pc12g03080)
ARYLSULFATE-SULFOTRANSFERASE-RXN	From PchCyc SmartTables	add	(Pc16g11630)
ATPPHOSPHORIBOSYLTRANS-RXN	From previous GSMN (Prubens 2018) and PchCyc SmartTables	add	(Pc21g08820)
CARNITINE-O-OCTANOYLTRANSFERASE-RXN	From previous GSMN (Prubens 2018)	add	(Pc13g13280 or Pc13g13290 or Pc20g15010 or Pc22g00520)
CHMS-DEHYDROGENASE-RXN	From previous GSMN (Prubens 2018)	add	(Pc20g02350 or Pc22g25250)
CHOLESTEROL-7-ALPHA-MONOOXYGENASE-RXN	From PchCyc SmartTables	add	(Pc21g22260)
CITRYLY-RXN	From previous GSMN (Prubens 2018)	add	(Pc22g02980)
COLCYD-RXN	From previous GSMN (Prubens 2018)	add	(Pc21g18580)
CONIFERIN-BETA-GLUCOSIDASE-RXN	From previous GSMN (Prubens 2018)	add	(Pc12g13450)
COUMARATE-REDUCTASE-RXN	From previous GSMN (Prubens 2018)	add	(Pc21g18480)
CYCLOHEXANOL-DEHYDROGENASE-RXN	From previous GSMN (Prubens 2018)	add	(Pc16g11240)
D-2-HYDROXY-ACID-DEHYDROGENASE-RXN	From previous GSMN (Prubens 2018)	add	(Pc21g23650)
DGTPTRIPHYDRO-RXN	From previous GSMN (Prubens 2018) and PchCyc SmartTables	add	(Pc13g12240 or Pc13g05590 or Pc20g03060 or Pc20g13780 or Pc21g07250)
D-IDITOL-2-DEHYDROGENASE-RXN	From previous GSMN (Prubens 2018) and PchCyc SmartTables	add	(Pc12g12410 or Pc13g10080 or Pc22g20800)
DIMETHYLGLYCINE-DEHYDROGENASE-RXN	From PchCyc SmartTables	add	(Pc13g04270)
DLACTDEHYDROGFAD-RXN	From PchCyc SmartTables	add	(Pc21g14970)
D-NOPALINE-DEHYDROGENASE-RXN	From PchCyc SmartTables	add	(Pc22g06570)
ETHYL-RXN	From previous GSMN (Prubens 2018)	add	(Pc15g01820)
GALACTOACETYLTRAN-RXN	From previous GSMN (Prubens 2018) and PchCyc SmartTables	add	(Pc12g00220)
GALACTONOLACTONASE-RXN	From previous GSMN (Prubens 2018)	add	(Pc16g12050)
GLUCOSE-DEHYDROGENASE-ACCEPTOR-RXN	From previous GSMN (Prubens 2018)	add	(Pc21g10930)
GLUTAMATE-1-KINASE-RXN	From previous GSMN (Prubens 2018)	add	(Pc13g05350)
GLUTARATE--COA-LIGASE-RXN	From previous GSMN (Prubens 2018)	add	(Pc16g00210)
GLYCDEH-RXN	From previous GSMN (Prubens 2018)	add	(Pc12g04240)
GLYCERALDEHYDE-DEHYDRO-RXN	From PchCyc SmartTables	add	(Pc06g00180 or Pc12g13660 or Pc14g01080 or Pc14g01040 or Pc21g02650 or Pc22g24860 or Pc22g17230 or Pc21g22810)
GLYCERONE-KINASE-RXN	From PchCyc SmartTables	add	(Pc21g08670)
GUANIDINOBUTYRASE-RXN	From previous GSMN (Prubens 2018) and PchCyc SmartTables	add	(Pc22g09020)
GUANOSINEKIN-RXN	From previous GSMN (Prubens 2018) and PchCyc SmartTables	add	(Pc21g17460)
HOMOGLUTATHIONE-SYNTHASE-RXN	From previous GSMN (Prubens 2018)	add	(Pc21g17790)
HYDROXY-MANDELATE-RACEMASE-RXN	From PchCyc SmartTables	add	(Pc16g00120 or Pc21g04400 or Pc22g19710)
INOSINEKIN-RXN	From previous GSMN (Prubens 2018) and PchCyc SmartTables	add	(Pc21g17460)
KDUD-RXN	From previous GSMN (Prubens 2018)	add	(Pc16g12940)
LINOLEATE-ISOMERASE-RXN	From previous GSMN (Prubens 2018)	add	(Pc21g15800)
MALYL-COA-LYASE-RXN	From previous GSMN (Prubens 2018)	add	(Pc22g02980)
MANDELATE-RACEMASE-RXN	From PchCyc SmartTables	add	(Pc16g00120 or Pc21g04400 or Pc22g19710)
MEVALDATE-REDUCTASE-RXN	From previous GSMN (Prubens 2018)	add	(Pc13g08990)
N6-HYDROXYLYSINE-O-ACETYLTRANSFERASE-RXN	From previous GSMN (Prubens 2018)	add	(Pc16g08740)
N-ACETYLGLUCOSAMINE-DEACETYLASE-RXN	From previous GSMN (Prubens 2018) and PchCyc SmartTables	add	(Pc22g12060)
N-ACETYLGLUCOSAMINE-KINASE-RXN	From previous GSMN (Prubens 2018)	add	(Pc12g13200)
OXALATE--COA-LIGASE-RXN	From previous GSMN (Prubens 2018)	add	(Pc12g09980)
OXALOACETASE-RXN	From previous GSMN (Prubens 2018)	add	(Pc22g24830)
OXAMATE-CARBAMOYLTRANSFERASE-RXN	From previous GSMN (Prubens 2018)	add	(Pc16g03770)
PANTOATE-BETA-ALANINE-LIG-RXN	From previous GSMN (Prubens 2018) and PchCyc SmartTables	add	(Pc21g05500)
PHENYLPYRUVATE-DECARBOXYLASE-RXN	From PchCyc SmartTables	add	(Pc12g11870)
PROPANEDIOL-PHOSPHATE-DEHYDROGENASE-RXN	From previous GSMN (Prubens 2018) and PchCyc SmartTables	add	(Pc21g11050)
R164-RXN	From previous GSMN (Prubens 2018)	add	(Pc13g05900)
R165-RXN	From previous GSMN (Prubens 2018)	add	(Pc16g13590)
R201-RXN	From previous GSMN (Prubens 2018)	add	(Pc13g04520 or Pc14g01090)
R203-RXN	From previous GSMN (Prubens 2018)	add	(Pc13g04520 or Pc14g01090)
R362-RXN	From previous GSMN (Prubens 2018)	add	(Pc12g13860)
RIBULPEPIM-RXN	From previous GSMN (Prubens 2018)	add	(Pc16g11350)
RXN0-2201	From previous GSMN (Prubens 2018)	add	(Pc21g05900)
RXN0-279	From previous GSMN (Prubens 2018)	add	(Pc22g24430)
RXN0-301	From previous GSMN (Prubens 2018)	add	(Pc18g03220 or Pc20g10700)
RXN0-5185	From previous GSMN (Prubens 2018)	add	(Pc16g07850)
RXN0-5222	From PchCyc SmartTables	add	(Pc21g18920)
RXN0-5364	From PchCyc SmartTables	add	(Pc18g01590 or Pc22g19270)
RXN0-5410	From previous GSMN (Prubens 2018)	add	(Pc18g03060)
RXN0-5418	From previous GSMN (Prubens 2018)	add	(Pc13g03430)
RXN0-6256	From previous GSMN (Prubens 2018)	add	(Pc18g00790 or Pc18g01320)
RXN0-6451	From previous GSMN (Prubens 2018)	add	(Pc13g03900)
RXN0-6676	From previous GSMN (Prubens 2018)	add	(Pc06g01800 or Pc21g08790)
RXN0-6677	From previous GSMN (Prubens 2018)	add	(Pc06g01800 or Pc21g08790)
RXN0-7023	From previous GSMN (Prubens 2018)	add	(Pc13g08760 or Pc22g05390)
RXN0-7077	From previous GSMN (Prubens 2018)	add	(Pc12g02080 or Pc13g01920 or Pc14g01980 or Pc15g00090 or Pc16g03650 or Pc16g05670 or Pc16g14440 or Pc18g00390 or Pc20g01790 or Pc20g03010 or Pc20g10820 or Pc20g12970 or Pc20g13650 or Pc21g01730 or Pc21g09680 or Pc21g19660 or Pc21g19770 or Pc21g21590)
RXN0-7078	From previous GSMN (Prubens 2018)	add	(Pc12g08000)
RXN0-7115	From previous GSMN (Prubens 2018)	add	(Pc22g16600)
RXN-10447	From previous GSMN (Prubens 2018)	add	(Pc13g02270 or Pc14g01270 or Pc20g02520 or Pc22g07400 or Pc22g17680)
RXN-10794	From previous GSMN (Prubens 2018)	add	(Pc22g09640)
RXN-10796	From previous GSMN (Prubens 2018)	add	(Pc22g09640)
RXN-10819	From previous GSMN (Prubens 2018)	add	(Pc22g14900)
RXN-10888	From previous GSMN (Prubens 2018)	add	(Pc12g13000)
RXN-10938	From previous GSMN (Prubens 2018) and PchCyc SmartTables	add	(Pc21g19080)
RXN-10961	From previous GSMN (Prubens 2018)	add	(Pc13g07670)
RXN-10985	From previous GSMN (Prubens 2018)	add	(Pc16g00210)
RXN-11003	From previous GSMN (Prubens 2018)	add	(Pc14g00530 or Pc19g00530 or Pc21g05270)
RXN-11130	From previous GSMN (Prubens 2018)	add	(Pc16g03860 or Pc22g20380)
RXN-11187	From previous GSMN (Prubens 2018)	add	(Pc06g02210 or Pc13g00570 or Pc13g08540)
RXN-11199	From previous GSMN (Prubens 2018)	add	(Pc13g07450)
RXN-11221	From previous GSMN (Prubens 2018)	add	(Pc22g09640)
RXN-11394	From previous GSMN (Prubens 2018)	add	(Pc13g14380 or Pc16g00360)
RXN-11399	From previous GSMN (Prubens 2018)	add	(((Pc22g22580 or Pc21g01710 or Pc21g22530 or Pc20g12670 or Pc21g12630 or Pc21g15480 or Pc21g12840) and (Pc21g10790 or Pc21g01710 or Pc13g14330 or Pc21g15480)))
RXN-11453	From previous GSMN (Prubens 2018)	add	(Pc21g08510)
RXN-11581	From previous GSMN (Prubens 2018)	add	(Pc21g07220)
RXN-11640	From previous GSMN (Prubens 2018)	add	(Pc06g00300 or Pc13g04520 or Pc16g00190)
RXN-11673	From previous GSMN (Prubens 2018)	add	(Pc21g13540 or Pc21g21960)
RXN-11814	From previous GSMN (Prubens 2018)	add	(Pc22g20520)
RXN-11845	From previous GSMN (Prubens 2018)	add	(Pc21g07220 or Pc21g11390)
RXN-11915	From previous GSMN (Prubens 2018)	add	(Pc12g08530 or Pc16g07560 or Pc21g09440 or Pc21g19000)
RXN-12004	From previous GSMN (Prubens 2018)	add	(Pc20g14050 or Pc22g11640)
RXN-12006	From previous GSMN (Prubens 2018)	add	(Pc22g11640)
RXN-12025	From previous GSMN (Prubens 2018)	add	(Pc13g04170)
RXN-12026	From previous GSMN (Prubens 2018)	add	(Pc13g04170)
RXN-12039	From previous GSMN (Prubens 2018)	add	(Pc22g00320)
RXN-12056	From previous GSMN (Prubens 2018)	add	(Pc16g06530)
RXN-12061	From previous GSMN (Prubens 2018)	add	(Pc21g10830)
RXN-12079	From previous GSMN (Prubens 2018)	add	(Pc14g00190)
RXN-12080	From previous GSMN (Prubens 2018)	add	(Pc16g05150)
RXN-12148	From previous GSMN (Prubens 2018)	add	(Pc21g05900)
RXN-12281	From previous GSMN (Prubens 2018)	add	(Pc12g07660 or Pc13g07960 or Pc20g06850)
RXN-12292	From previous GSMN (Prubens 2018)	add	(Pc12g07660 or Pc13g07960 or Pc20g06850)
RXN-12293	From previous GSMN (Prubens 2018)	add	(Pc12g07660 or Pc13g07960 or Pc20g06850)
RXN-12295	From previous GSMN (Prubens 2018)	add	(Pc12g07660 or Pc13g07960 or Pc20g06850)
RXN-12296	From previous GSMN (Prubens 2018)	add	(Pc12g07660 or Pc13g07960 or Pc20g06850)
RXN-12300	From previous GSMN (Prubens 2018)	add	(Pc19g00420 or Pc20g00310 or Pc21g09730)
RXN-12332	From previous GSMN (Prubens 2018)	add	(Pc06g00180 or Pc12g13660 or Pc14g01040 or Pc14g01080 or Pc18g02760 or Pc20g11160 or Pc21g22800 or Pc21g22810 or Pc22g17230)
RXN-12338	From previous GSMN (Prubens 2018)	add	(Pc06g01230)
RXN-12543	From previous GSMN (Prubens 2018)	add	(Pc22g12060)
RXN-12673	From previous GSMN (Prubens 2018)	add	(Pc13g06520)
RXN-12704	From previous GSMN (Prubens 2018)	add	(Pc12g14790)
RXN-12810	From previous GSMN (Prubens 2018)	add	(Pc13g11610)
RXN-12811	From previous GSMN (Prubens 2018)	add	(Pc13g11610)
RXN-12812	From previous GSMN (Prubens 2018)	add	(Pc13g11610)
RXN-12957	From previous GSMN (Prubens 2018)	add	(Pc12g08530 or Pc14g00140)
RXN-13081	From previous GSMN (Prubens 2018)	add	(Pc21g22460)
RXN-13129	From previous GSMN (Prubens 2018)	add	(Pc13g02030 or Pc16g04560)
RXN-13138	From previous GSMN (Prubens 2018)	add	(Pc21g12080)
RXN-13282	From previous GSMN (Prubens 2018)	add	(Pc21g10300)
RXN-13283	From previous GSMN (Prubens 2018)	add	(Pc21g10300)
RXN-13363	From previous GSMN (Prubens 2018)	add	(Pc12g06300)
RXN-13374	From previous GSMN (Prubens 2018)	add	(Pc12g09530)
RXN-13385	From previous GSMN (Prubens 2018)	add	(Pc21g18620)
RXN-13423	From previous GSMN (Prubens 2018)	add	(Pc13g15360 or Pc13g15690 or Pc16g00640 or Pc18g02460 or Pc21g11170 or Pc21g13140 or Pc21g21540)
RXN-13424	From previous GSMN (Prubens 2018)	add	(Pc13g15360 or Pc13g15690 or Pc16g00640 or Pc18g02460 or Pc21g11170 or Pc21g13140 or Pc21g21540)
RXN-13425	From previous GSMN (Prubens 2018)	add	(Pc13g15360 or Pc13g15690 or Pc16g00640 or Pc18g02460 or Pc21g11170 or Pc21g13140 or Pc21g21540)
RXN-13451	From previous GSMN (Prubens 2018)	add	(Pc21g20710)
RXN-13476	From previous GSMN (Prubens 2018)	add	(Pc16g11690 or Pc18g06290 or Pc20g12840)
RXN-13483	From previous GSMN (Prubens 2018)	add	(Pc13g14380 or Pc16g00360)
RXN-13662	From previous GSMN (Prubens 2018)	add	(Pc22g09640)
RXN-13663	From previous GSMN (Prubens 2018)	add	(Pc22g09640)
RXN-13664	From previous GSMN (Prubens 2018)	add	(Pc22g09640)
RXN-13665	From previous GSMN (Prubens 2018)	add	(Pc22g09640)
RXN-13666	From previous GSMN (Prubens 2018)	add	(Pc22g09640)
RXN-13670	From previous GSMN (Prubens 2018)	add	(Pc21g23440 or Pc22g12630)
RXN-13730	From previous GSMN (Prubens 2018)	add	(Pc22g07970)
RXN-13731	From previous GSMN (Prubens 2018)	add	(Pc22g07970)
RXN-13732	From previous GSMN (Prubens 2018)	add	(Pc22g07970)
RXN-13791	From previous GSMN (Prubens 2018)	add	(Pc12g13450)
RXN-14013	From previous GSMN (Prubens 2018)	add	(Pc20g04480)
RXN-14131	From previous GSMN (Prubens 2018)	add	(Pc12g08530 or Pc21g19000)
RXN-14194	From previous GSMN (Prubens 2018)	add	(Pc22g22700)
RXN-14226	From previous GSMN (Prubens 2018)	add	(Pc22g19630)
RXN-14251	From previous GSMN (Prubens 2018)	add	(Pc06g01040)
RXN-14255	From previous GSMN (Prubens 2018)	add	(Pc06g01040)
RXN-14275	From previous GSMN (Prubens 2018)	add	(Pc13g06830)
RXN-14291	From previous GSMN (Prubens 2018)	add	(Pc20g00240)
RXN-14292	From previous GSMN (Prubens 2018)	add	(Pc22g02890)
RXN-14319	From previous GSMN (Prubens 2018)	add	(Pc20g00240)
RXN-14320	From previous GSMN (Prubens 2018)	add	(Pc20g00240)
RXN-14322	From previous GSMN (Prubens 2018)	add	(Pc20g00240)
RXN-14347	From previous GSMN (Prubens 2018)	add	(Pc22g14810)
RXN-14352	From previous GSMN (Prubens 2018)	add	(Pc06g01340 or Pc13g01920 or Pc13g12490 or Pc13g15450 or Pc15g00090 or Pc16g11220 or Pc20g09100 or Pc20g11460 or Pc20g15720)
RXN-14390	From previous GSMN (Prubens 2018)	add	(Pc22g11240)
RXN-14391	From previous GSMN (Prubens 2018)	add	(Pc22g19990)
RXN-14414	From previous GSMN (Prubens 2018)	add	(Pc21g15450)
RXN-14416	From previous GSMN (Prubens 2018)	add	(Pc21g05770)
RXN-14421	From previous GSMN (Prubens 2018)	add	(Pc21g15430)
RXN-14438	From previous GSMN (Prubens 2018)	add	(Pc21g07220)
RXN-14535	From previous GSMN (Prubens 2018)	add	(Pc06g01800 or Pc21g08790)
RXN-14670	From previous GSMN (Prubens 2018)	add	(Pc12g15730 or Pc16g11350)
RXN-14671	From previous GSMN (Prubens 2018)	add	(Pc12g15730 or Pc16g11350)
RXN-14687	From previous GSMN (Prubens 2018)	add	(Pc14g00230 or Pc21g20670 or Pc22g20490)
RXN-14815	From previous GSMN (Prubens 2018)	add	(Pc18g03000)
RXN-14816	From previous GSMN (Prubens 2018)	add	(Pc18g03000)
RXN-14822	From previous GSMN (Prubens 2018)	add	(Pc20g01290)
RXN-14823	From previous GSMN (Prubens 2018)	add	(Pc20g01290)
RXN-14860	From previous GSMN (Prubens 2018)	add	(Pc22g06570)
RXN-14872	From previous GSMN (Prubens 2018)	add	(Pc12g13000 or Pc22g14670)
RXN-14873	From previous GSMN (Prubens 2018)	add	(Pc12g13000 or Pc22g14670)
RXN-14930	From previous GSMN (Prubens 2018)	add	(Pc20g13420)
RXN-14955	From previous GSMN (Prubens 2018)	add	(Pc14g02000)
RXN-14958	From previous GSMN (Prubens 2018)	add	(Pc14g02000)
RXN-15001	From previous GSMN (Prubens 2018)	add	(Pc06g00300 or Pc16g00190)
RXN-15082	From previous GSMN (Prubens 2018)	add	(Pc12g14480 or Pc14g00030 or Pc22g09710)
RXN-15313	From previous GSMN (Prubens 2018)	add	(Pc22g19290)
RXN-15314	From previous GSMN (Prubens 2018)	add	(Pc12g06700)
RXN-15427	From previous GSMN (Prubens 2018)	add	(Pc20g10860)
RXN-15431	From previous GSMN (Prubens 2018)	add	(Pc12g06350)
RXN-15454	From previous GSMN (Prubens 2018)	add	(Pc16g09880)
RXN-15470	From previous GSMN (Prubens 2018)	add	(Pc22g08110)
RXN-15472	From previous GSMN (Prubens 2018)	add	(Pc22g08150)
RXN-15473	From previous GSMN (Prubens 2018)	add	(Pc22g08150)
RXN-15494	From previous GSMN (Prubens 2018)	add	(Pc20g01840)
RXN-15495	From previous GSMN (Prubens 2018)	add	(Pc20g01850)
RXN-15496	From previous GSMN (Prubens 2018)	add	(Pc20g01850)
RXN-15497	From previous GSMN (Prubens 2018)	add	(Pc12g06420 or Pc22g22900)
RXN-15498	From previous GSMN (Prubens 2018)	add	(Pc12g06420 or Pc22g22900)
RXN-15500	From previous GSMN (Prubens 2018)	add	(Pc21g16330)
RXN-15501	From previous GSMN (Prubens 2018)	add	(Pc18g04730)
RXN-15526	From previous GSMN (Prubens 2018)	add	(Pc12g07030 or Pc21g14240 or Pc22g01620)
RXN-15591	From previous GSMN (Prubens 2018)	add	(Pc14g00120 or Pc22g15410)
RXN-15593	From previous GSMN (Prubens 2018)	add	(Pc21g14010)
RXN-15600	From previous GSMN (Prubens 2018)	add	(Pc21g14010)
RXN-15601	From previous GSMN (Prubens 2018)	add	(Pc21g17160)
RXN-15638	From previous GSMN (Prubens 2018)	add	(Pc22g13790)
RXN-15650	From previous GSMN (Prubens 2018)	add	(Pc18g05720 or Pc20g11940)
RXN-15667	From previous GSMN (Prubens 2018)	add	(Pc20g12670 or Pc21g12840 or Pc21g22530)
RXN-15679	From previous GSMN (Prubens 2018)	add	(Pc21g15470)
RXN-15681	From previous GSMN (Prubens 2018)	add	(Pc22g22200)
RXN-15694	From previous GSMN (Prubens 2018)	add	(Pc15g00720)
RXN-15718	From previous GSMN (Prubens 2018)	add	(Pc21g03930 or Pc21g05080)
RXN-15722	From previous GSMN (Prubens 2018)	add	(Pc15g00720)
RXN-15737	From previous GSMN (Prubens 2018)	add	(Pc18g04730)
RXN-15738	From previous GSMN (Prubens 2018)	add	(Pc18g04730)
RXN-15748	From previous GSMN (Prubens 2018)	add	(Pc21g15480)
RXN-15749	From previous GSMN (Prubens 2018)	add	(Pc22g07580)
RXN-15761	From previous GSMN (Prubens 2018)	add	(Pc12g07680 or Pc12g07700)
RXN-15801	From previous GSMN (Prubens 2018)	add	(Pc21g02660)
RXN-15812	From previous GSMN (Prubens 2018)	add	(Pc21g15430)
RXN-15822	From previous GSMN (Prubens 2018)	add	(Pc13g08640)
RXN-15823	From previous GSMN (Prubens 2018)	add	(Pc13g08640)
RXN-15836	From previous GSMN (Prubens 2018)	add	(Pc12g06380 or Pc12g06400 or Pc13g06690 or Pc18g02310 or Pc22g12100)
RXN-15897	From previous GSMN (Prubens 2018)	add	(Pc16g13920)
RXN-15950	From previous GSMN (Prubens 2018)	add	(Pc16g03860 or Pc22g20380)
RXN-15951	From previous GSMN (Prubens 2018)	add	(Pc21g15480)
RXN-15971	From previous GSMN (Prubens 2018)	add	(Pc20g06700)
RXN-16003	From previous GSMN (Prubens 2018)	add	(Pc21g05900)
RXN-16072	From previous GSMN (Prubens 2018)	add	(Pc22g22850)
RXN-16073	From previous GSMN (Prubens 2018)	add	(Pc16g02990 or Pc20g11260 or Pc22g08950)
RXN-16074	From previous GSMN (Prubens 2018)	add	(Pc16g02990 or Pc20g11260 or Pc22g08950)
RXN-16078	From previous GSMN (Prubens 2018)	add	(Pc22g22880)
RXN-16080	From previous GSMN (Prubens 2018)	add	(Pc22g22890)
RXN-16083	From previous GSMN (Prubens 2018)	add	(Pc16g00320 or Pc22g22900)
RXN-16084	From previous GSMN (Prubens 2018)	add	(Pc22g22870)
RXN-16089	From previous GSMN (Prubens 2018)	add	(Pc21g01710 or Pc21g12840 or Pc22g22580)
RXN-16092	From previous GSMN (Prubens 2018)	add	(Pc12g08960)
RXN-16181	From previous GSMN (Prubens 2018)	add	(Pc14g00080)
RXN-16211	From previous GSMN (Prubens 2018)	add	(Pc15g00670 or Pc21g15440)
RXN-16212	From previous GSMN (Prubens 2018)	add	(Pc15g00670 or Pc21g15440)
RXN-16215	From previous GSMN (Prubens 2018)	add	(Pc22g09520)
RXN-16216	From previous GSMN (Prubens 2018)	add	(Pc22g09520)
RXN-16217	From previous GSMN (Prubens 2018)	add	(Pc21g22320)
RXN-16488	From previous GSMN (Prubens 2018)	add	(Pc12g13720 or Pc22g05480)
RXN-16489	From previous GSMN (Prubens 2018)	add	(Pc12g13720 or Pc22g05480)
RXN-16494	From previous GSMN (Prubens 2018)	add	(Pc20g01920)
RXN-16496	From previous GSMN (Prubens 2018)	add	(Pc21g10820 or Pc22g22510)
RXN-16500	From previous GSMN (Prubens 2018)	add	(Pc21g12630)
RXN-16501	From previous GSMN (Prubens 2018)	add	(Pc21g12630)
RXN-16502	From previous GSMN (Prubens 2018)	add	(Pc21g12630)
RXN-16503	From previous GSMN (Prubens 2018)	add	(Pc21g12630)
RXN-16504	From previous GSMN (Prubens 2018)	add	(Pc21g12630)
RXN-16505	From previous GSMN (Prubens 2018)	add	(Pc21g12630)
RXN-16526	From previous GSMN (Prubens 2018)	add	(Pc21g21120)
RXN-16531	From previous GSMN (Prubens 2018)	add	(Pc16g10750)
RXN-16532	From previous GSMN (Prubens 2018)	add	(Pc16g10750)
RXN-16537	From previous GSMN (Prubens 2018)	add	(Pc16g12170 or Pc21g22320)
RXN-16539	From previous GSMN (Prubens 2018)	add	(Pc22g07350)
RXN-16544	From previous GSMN (Prubens 2018)	add	(Pc16g12170 or Pc21g22320)
RXN-16546	From previous GSMN (Prubens 2018)	add	(Pc22g07350)
RXN-16576	From previous GSMN (Prubens 2018)	add	(Pc13g10810)
RXN-16578	From previous GSMN (Prubens 2018)	add	(Pc16g09730)
RXN-16580	From previous GSMN (Prubens 2018)	add	(Pc21g09770 or Pc22g08950)
RXN-16583	From previous GSMN (Prubens 2018)	add	(Pc21g15460)
RXN-16584	From previous GSMN (Prubens 2018)	add	(Pc21g15480)
RXN-16585	From previous GSMN (Prubens 2018)	add	(Pc21g15480)
RXN-16587	From previous GSMN (Prubens 2018)	add	(Pc22g07580)
RXN-16590	From previous GSMN (Prubens 2018)	add	(Pc20g03480)
RXN-16667	From previous GSMN (Prubens 2018)	add	(Pc21g21500)
RXN-16682	From previous GSMN (Prubens 2018)	add	(Pc13g14330 or Pc21g10790)
RXN-16699	From previous GSMN (Prubens 2018)	add	(Pc12g05590 or Pc16g13930)
RXN-16714	From previous GSMN (Prubens 2018)	add	(Pc06g01540 or Pc13g12570 or Pc18g00380 or Pc20g02590)
RXN-16715	From previous GSMN (Prubens 2018)	add	(Pc06g01540 or Pc13g12570 or Pc18g00380 or Pc20g02590)
RXN-16717	From previous GSMN (Prubens 2018)	add	(Pc21g04840 or Pc21g12440)
RXN-16738	From previous GSMN (Prubens 2018)	add	(Pc16g13930)
RXN-16739	From previous GSMN (Prubens 2018)	add	(Pc16g13930)
RXN-16740	From previous GSMN (Prubens 2018)	add	(Pc16g08850 or Pc21g22790 or Pc22g07370)
RXN-16741	From previous GSMN (Prubens 2018)	add	(Pc16g13900)
RXN-16742	From previous GSMN (Prubens 2018)	add	(Pc16g13900)
RXN-16747	From previous GSMN (Prubens 2018)	add	(Pc13g11610)
RXN-16762	From previous GSMN (Prubens 2018)	add	(Pc13g09880)
RXN-16807	From previous GSMN (Prubens 2018)	add	(Pc22g22960)
RXN-16813	From previous GSMN (Prubens 2018)	add	(Pc22g22960)
RXN-16822	From previous GSMN (Prubens 2018)	add	(((Pc12g04350) and (Pc20g12180)))
RXN-16825	From previous GSMN (Prubens 2018)	add	(Pc21g05070)
RXN-16826	From previous GSMN (Prubens 2018)	add	(Pc21g05060)
RXN-16827	From previous GSMN (Prubens 2018)	add	(Pc15g01820)
RXN-16828	From previous GSMN (Prubens 2018)	add	(Pc22g17460)
RXN-16855	From previous GSMN (Prubens 2018)	add	(Pc14g01790 or Pc20g09690 or Pc21g22650 or Pc22g09430)
RXN-16856	From previous GSMN (Prubens 2018)	add	(Pc14g01790 or Pc20g09690 or Pc21g22650 or Pc22g09430)
RXN-16859	From previous GSMN (Prubens 2018)	add	(Pc16g10840)
RXN-16860	From previous GSMN (Prubens 2018)	add	(Pc16g10840)
RXN-16861	From previous GSMN (Prubens 2018)	add	(Pc16g10840)
RXN-16869	From previous GSMN (Prubens 2018)	add	(Pc12g03690 or Pc22g22810)
RXN-16870	From previous GSMN (Prubens 2018)	add	(Pc12g03690 or Pc22g22810)
RXN-16882	From previous GSMN (Prubens 2018)	add	(Pc16g09930)
RXN-16883	From previous GSMN (Prubens 2018)	add	(Pc16g09930)
RXN-16900	From previous GSMN (Prubens 2018)	add	(((Pc21g16000 or Pc21g05080 or Pc21g12450 or Pc21g05070 or Pc16g10750) and (Pc22g22850 or Pc21g05070 or Pc21g12450 or Pc21g16000) and (Pc22g22850 or Pc21g05070) and (Pc13g05250)))
RXN-16920	From previous GSMN (Prubens 2018)	add	(Pc21g12450)
RXN-16921	From previous GSMN (Prubens 2018)	add	(Pc21g12450)
RXN-16922	From previous GSMN (Prubens 2018)	add	(Pc16g10800)
RXN-16925	From previous GSMN (Prubens 2018)	add	(Pc22g08420)
RXN-16926	From previous GSMN (Prubens 2018)	add	(Pc13g11230)
RXN-16927	From previous GSMN (Prubens 2018)	add	(Pc22g08420)
RXN-16929	From previous GSMN (Prubens 2018)	add	(Pc13g11230)
RXN-16931	From previous GSMN (Prubens 2018)	add	(Pc13g11230)
RXN-16932	From previous GSMN (Prubens 2018)	add	(Pc21g16000)
RXN-16942	From previous GSMN (Prubens 2018)	add	(Pc21g16000)
RXN-16946	From previous GSMN (Prubens 2018)	add	(Pc13g02270 or Pc14g01270 or Pc20g02520 or Pc22g07400 or Pc22g17680)
RXN-16948	From previous GSMN (Prubens 2018)	add	(Pc13g02270 or Pc14g01270 or Pc20g02520 or Pc22g07400 or Pc22g17680)
RXN-17005	From previous GSMN (Prubens 2018)	add	(Pc22g17350)
RXN-17006	From previous GSMN (Prubens 2018)	add	(Pc22g17350)
RXN-17029	From previous GSMN (Prubens 2018)	add	(Pc20g10870 or Pc21g09910)
RXN-17030	From previous GSMN (Prubens 2018)	add	(Pc20g10870 or Pc21g09910)
RXN-17031	From previous GSMN (Prubens 2018)	add	(Pc20g10870 or Pc21g09910)
RXN-17035	From previous GSMN (Prubens 2018)	add	(Pc20g06790)
RXN-17036	From previous GSMN (Prubens 2018)	add	(Pc12g12330 or Pc13g06690 or Pc18g02310 or Pc20g09940)
RXN-17038	From previous GSMN (Prubens 2018)	add	(Pc16g04870)
RXN-17039	From previous GSMN (Prubens 2018)	add	(Pc21g20510)
RXN-17040	From previous GSMN (Prubens 2018)	add	(Pc12g06340)
RXN-17042	From previous GSMN (Prubens 2018)	add	(Pc12g10920)
RXN-17043	From previous GSMN (Prubens 2018)	add	(Pc12g06340)
RXN-17046	From previous GSMN (Prubens 2018)	add	(Pc12g10920)
RXN-17049	From previous GSMN (Prubens 2018)	add	(Pc12g06340)
RXN-17051	From previous GSMN (Prubens 2018)	add	(Pc16g04870)
RXN-17052	From previous GSMN (Prubens 2018)	add	(Pc13g13150 or Pc20g06620 or Pc21g20510)
RXN-17053	From previous GSMN (Prubens 2018)	add	(Pc12g10920)
RXN-17057	From previous GSMN (Prubens 2018)	add	(Pc22g12100)
RXN-17076	From previous GSMN (Prubens 2018)	add	(Pc13g05250)
RXN-17099	From previous GSMN (Prubens 2018)	add	(Pc21g21370)
RXN-17193	From previous GSMN (Prubens 2018)	add	(Pc16g03850 or Pc22g20400)
RXN-17195	From previous GSMN (Prubens 2018)	add	(Pc16g03850)
RXN-17235	From previous GSMN (Prubens 2018)	add	(Pc21g19520)
RXN-17416	From previous GSMN (Prubens 2018)	add	(Pc06g00300 or Pc13g04520 or Pc16g00190)
RXN-17567	From previous GSMN (Prubens 2018)	add	(Pc16g10670 or Pc16g11250 or Pc21g19560)
RXN-17571	From previous GSMN (Prubens 2018)	add	(Pc21g10460)
RXN-17572	From previous GSMN (Prubens 2018)	add	(Pc21g18680)
RXN-17577	From previous GSMN (Prubens 2018)	add	(Pc06g01250 or Pc22g02200)
RXN-17615	From previous GSMN (Prubens 2018)	add	(Pc12g08380 or Pc16g05930 or Pc22g13790 or Pc22g23820)
RXN-17716	From previous GSMN (Prubens 2018)	add	(Pc22g25200)
RXN-17717	From previous GSMN (Prubens 2018)	add	(Pc22g25200)
RXN-17740	From previous GSMN (Prubens 2018)	add	(Pc12g01290)
RXN-17741	From previous GSMN (Prubens 2018)	add	(Pc12g01290)
RXN-17762	From previous GSMN (Prubens 2018)	add	(Pc22g21440)
RXN-17976	From previous GSMN (Prubens 2018)	add	(Pc15g01870)
RXN-17997	From previous GSMN (Prubens 2018)	add	(Pc22g02730 or Pc22g16110)
RXN-18086	From previous GSMN (Prubens 2018)	add	(Pc16g05740)
RXN-18221	From previous GSMN (Prubens 2018)	add	(Pc13g04170)
RXN-18223	From previous GSMN (Prubens 2018)	add	(Pc13g04170)
RXN1F-166	From previous GSMN (Prubens 2018)	add	(Pc12g06340)
RXN-2462	From PchCyc SmartTables	add	(Pc16g13250)
RXN-3522	From PchCyc SmartTables	add	(Pc21g12080)
RXN3O-58	From previous GSMN (Prubens 2018) and PchCyc SmartTables	add	(Pc22g02890)
RXN3O-663	From previous GSMN (Prubens 2018) and PchCyc SmartTables	add	(Pc20g11710)
RXN-4221	From previous GSMN (Prubens 2018) and PchCyc SmartTables	add	(Pc22g00330)
RXN-4222	From previous GSMN (Prubens 2018) and PchCyc SmartTables	add	(Pc22g00330)
RXN-4224	From previous GSMN (Prubens 2018) and PchCyc SmartTables	add	(Pc22g00330)
RXN-4313	From previous GSMN (Prubens 2018)	add	(Pc20g11570)
RXN-4314	From previous GSMN (Prubens 2018)	add	(Pc20g11570)
RXN-4443	From previous GSMN (Prubens 2018) and PchCyc SmartTables	add	(Pc14g00320 or Pc20g13950 or Pc21g14130 or Pc22g19240)
RXN-4465	From previous GSMN (Prubens 2018) and PchCyc SmartTables	add	(Pc21g23700)
RXN-4781	From PchCyc SmartTables	add	(Pc12g06310 or Pc21g10770)
RXN-5076	From previous GSMN (Prubens 2018)	add	(Pc20g01420)
RXN-5442	From PchCyc SmartTables	add	(Pc12g14110 or Pc22g23370 or Pc22g03630)
RXN-5445	From PchCyc SmartTables	add	(Pc12g14110 or Pc22g23370 or Pc22g03630)
RXN-621	From previous GSMN (Prubens 2018)	add	(Pc13g05900)
RXN-622	From previous GSMN (Prubens 2018)	add	(Pc13g05900)
RXN-6401	From PchCyc SmartTables	add	(Pc21g05500)
RXN-6545	From previous GSMN (Prubens 2018)	add	(Pc16g00090 or Pc21g22270)
RXN-6549	From previous GSMN (Prubens 2018)	add	(Pc16g00090 or Pc21g22270 or Pc22g22820)
RXN66-170	From PchCyc SmartTables	add	(Pc16g01770 or Pc16g00720 or Pc20g14090 or Pc20g11290 or Pc20g06670 or Pc21g14280 or Pc22g23500 or Pc22g15690 or Pc22g13320 or Pc22g02230)
RXN66-545	From previous GSMN (Prubens 2018)	add	(Pc13g01340)
RXN66-61	From PchCyc SmartTables	add	(Pc16g01770 or Pc16g00720 or Pc20g14090 or Pc20g11290 or Pc20g06670 or Pc21g14280 or Pc22g23500 or Pc22g15690 or Pc22g13320 or Pc22g02230)
RXN-7002	From previous GSMN (Prubens 2018)	add	(Pc12g04650)
RXN-708	From previous GSMN (Prubens 2018) and PchCyc SmartTables	add	(Pc22g00330)
RXN-710	From PchCyc SmartTables	add	(Pc12g00300 or Pc18g05820)
RXN-7226	From PchCyc SmartTables	add	(Pc20g11090 or Pc20g01840 or Pc21g15240)
RXN-7577	From previous GSMN (Prubens 2018)	add	(Pc22g09640)
RXN-7605	From PchCyc SmartTables	add	(Pc16g02100 or Pc21g02080)
RXN-7621	From previous GSMN (Prubens 2018)	add	(Pc12g06340)
RXN-7625	From previous GSMN (Prubens 2018)	add	(Pc21g12610)
RXN-7634	From previous GSMN (Prubens 2018)	add	(Pc21g12610)
RXN-7692	From PchCyc SmartTables	add	(Pc13g12760 or Pc13g09300 or Pc16g13320 or Pc18g01490)
RXN-7826	From previous GSMN (Prubens 2018)	add	(Pc22g09640)
RXN-7852	From previous GSMN (Prubens 2018)	add	(Pc22g09640)
RXN-8136	From previous GSMN (Prubens 2018)	add	(Pc13g04170)
RXN-8137	From previous GSMN (Prubens 2018)	add	(Pc13g04170)
RXN-8214	From previous GSMN (Prubens 2018)	add	(Pc12g08980 or Pc16g00720 or Pc20g09680)
RXN-8215	From previous GSMN (Prubens 2018)	add	(Pc12g08980 or Pc16g00720 or Pc20g09680)
RXN-8217	From previous GSMN (Prubens 2018)	add	(Pc12g08980 or Pc16g00720 or Pc20g09680)
RXN-8218	From previous GSMN (Prubens 2018)	add	(Pc12g08980 or Pc16g00720 or Pc20g09680)
RXN-8285	From previous GSMN (Prubens 2018)	add	(Pc21g14820)
RXN-8286	From previous GSMN (Prubens 2018)	add	(Pc21g14820)
RXN-8287	From previous GSMN (Prubens 2018)	add	(Pc21g14820)
RXN-8442	From previous GSMN (Prubens 2018)	add	(Pc12g04650)
RXN-8458	From previous GSMN (Prubens 2018)	add	(Pc22g09640)
RXN-865	From previous GSMN (Prubens 2018)	add	(Pc14g00140 or Pc21g17590)
RXN-8739	From previous GSMN (Prubens 2018)	add	(Pc21g22460)
RXN-8813	From previous GSMN (Prubens 2018) and PchCyc SmartTables	add	(Pc20g07830 or Pc20g07840)
RXN-8821	From previous GSMN (Prubens 2018)	add	(Pc16g13520)
RXN-8823	From previous GSMN (Prubens 2018)	add	(Pc13g03510 or Pc20g12810 or Pc22g07410)
RXN-8925	From previous GSMN (Prubens 2018)	add	(Pc21g23440 or Pc22g12630)
RXN-8940	From previous GSMN (Prubens 2018)	add	(Pc12g14940 or Pc20g13560)
RXN-8974	From previous GSMN (Prubens 2018)	add	(Pc21g05900)
RXN-9	From PchCyc SmartTables	add	(Pc22g18390)
RXN-9473	From previous GSMN (Prubens 2018)	add	(Pc13g12740)
RXN-9481	From previous GSMN (Prubens 2018)	add	(Pc13g06690)
RXN-9482	From previous GSMN (Prubens 2018)	add	(Pc13g06690)
RXN-9485	From previous GSMN (Prubens 2018)	add	(Pc21g03970 or Pc22g14040)
RXN-9486	From previous GSMN (Prubens 2018)	add	(Pc16g11620 or Pc16g12030)
RXN-9487	From previous GSMN (Prubens 2018)	add	(Pc06g01170 or Pc16g06910 or Pc16g06930 or Pc21g17230 or Pc22g22790)
RXN-9492	From previous GSMN (Prubens 2018)	add	(Pc06g01170 or Pc16g06910 or Pc16g06930 or Pc21g17230 or Pc22g22790)
RXN-9494	From previous GSMN (Prubens 2018)	add	(Pc21g03970 or Pc22g14040)
RXN-9564	From previous GSMN (Prubens 2018)	add	(Pc12g07660 or Pc20g06850)
RXN-9565	From previous GSMN (Prubens 2018)	add	(Pc12g07660 or Pc20g06850)
RXN-9567	From previous GSMN (Prubens 2018)	add	(Pc12g07660 or Pc20g06850)
RXN-9583	From PchCyc SmartTables	add	(Pc13g12450 or Pc18g00660)
RXN-9593	From previous GSMN (Prubens 2018)	add	(Pc21g13540)
RXN-9594	From previous GSMN (Prubens 2018)	add	(Pc21g13540)
RXN-9602	From previous GSMN (Prubens 2018)	add	(((Pc21g05080) and (Pc21g05080 or Pc21g03930) and (Pc16g03800) and (Pc21g15160 or Pc21g00960 or Pc13g04470 or Pc16g03800) and (Pc21g13540 or Pc21g21960)))
RXN-9615	From previous GSMN (Prubens 2018)	add	(Pc13g13490 or Pc21g11070 or Pc22g08510)
RXN-9718	From previous GSMN (Prubens 2018)	add	(Pc12g11200)
RXN-9983	From previous GSMN (Prubens 2018)	add	(Pc22g14430)
RXNQT-4301	From previous GSMN (Prubens 2018)	add	(Pc22g07960)
SORBOSE-5-DEHYDROGENASE-NADP+-RXN	From previous GSMN (Prubens 2018) and PchCyc SmartTables	add	(Pc16g10970 or Pc16g11010 or Pc22g00670)
SORBOSE-DEHYDROGENASE-RXN	From previous GSMN (Prubens 2018) and PchCyc SmartTables	add	(Pc06g01600 or Pc13g08640)
STRICTOSIDINE-BETA-GLUCOSIDASE-RXN	From previous GSMN (Prubens 2018)	add	(Pc12g13450)
SULFITE-DEHYDROGENASE-RXN	From previous GSMN (Prubens 2018)	add	(Pc13g01940)
TRANS-RXN0-200	From previous GSMN (Prubens 2018)	add	(Pc22g00450)
TRANS-RXN0-222	From previous GSMN (Prubens 2018)	add	(Pc12g15850 or Pc18g04170 or Pc21g20160 or Pc22g01790 or Pc22g12120)
TRANS-RXN0-447	From previous GSMN (Prubens 2018)	add	(Pc21g09610)
TRANS-RXN0-577	From previous GSMN (Prubens 2018)	add	(Pc21g09610)
TRANS-RXN0-593	From previous GSMN (Prubens 2018)	add	(Pc12g15850 or Pc18g04170 or Pc21g20160 or Pc22g01790 or Pc22g12120)
TRANS-RXN-10	From previous GSMN (Prubens 2018)	add	(Pc12g02140 or Pc12g02880 or Pc13g01920 or Pc13g12960 or Pc16g03650 or Pc20g00130 or Pc20g01790 or Pc20g03010 or Pc20g12970 or Pc20g13650 or Pc21g17850 or Pc21g19770 or Pc22g24680)
TRANS-RXN-108A	From previous GSMN (Prubens 2018)	add	(Pc22g02350)
TRANS-RXN-108B	From previous GSMN (Prubens 2018)	add	(Pc22g02350)
TRANS-RXN-108C	From previous GSMN (Prubens 2018)	add	(Pc22g02350)
TRANS-RXN-108D	From previous GSMN (Prubens 2018)	add	(Pc22g02350)
TRANS-RXN-108E	From previous GSMN (Prubens 2018)	add	(Pc22g02350)
TRANS-RXN-108F	From previous GSMN (Prubens 2018)	add	(Pc22g02350)
TRANS-RXN-108G	From previous GSMN (Prubens 2018)	add	(Pc22g02350)
TRANS-RXN-108H	From previous GSMN (Prubens 2018)	add	(Pc22g02350)
TRANS-RXN-108I	From previous GSMN (Prubens 2018)	add	(Pc22g02350)
TRANS-RXN-177	From previous GSMN (Prubens 2018)	add	(Pc22g00520)
TRANS-RXN-189	From previous GSMN (Prubens 2018)	add	(Pc21g15020)
TRANS-RXN-20	From previous GSMN (Prubens 2018)	add	(Pc14g01680)
TRANS-RXN-227	From previous GSMN (Prubens 2018)	add	(Pc12g05850 or Pc13g02470 or Pc16g01080 or Pc22g01970)
TRANS-RXN-230	From previous GSMN (Prubens 2018)	add	(Pc12g05850 or Pc13g02470 or Pc16g01080 or Pc22g01970)
TRANS-RXN-241	From previous GSMN (Prubens 2018)	add	(Pc22g06770)
TRANS-RXN-247	From previous GSMN (Prubens 2018)	add	(Pc20g03310)
TRANS-RXN-25	From previous GSMN (Prubens 2018)	add	(Pc12g06700)
TRANS-RXN-30	From previous GSMN (Prubens 2018)	add	(Pc12g02880 or Pc12g04270 or Pc12g14710 or Pc13g12490 or Pc13g12960 or Pc14g01980 or Pc16g03650 or Pc20g09100 or Pc20g13650 or Pc21g01730 or Pc21g09680 or Pc21g14040 or Pc21g19770 or Pc22g09740 or Pc22g24680)
TRANS-RXN-58	From previous GSMN (Prubens 2018)	add	(Pc12g05510 or Pc12g14370 or Pc16g03940 or Pc21g04450 or Pc21g20960 or Pc22g09290)
TRANS-RXN-77	From previous GSMN (Prubens 2018)	add	(Pc20g04210)
TRYPTOPHAN-RXN	From previous GSMN (Prubens 2018)	add	(Pc16g07050)
URACIL-5-CARBOXYLATE-DECARBOXYLASE-RXN	From previous GSMN (Prubens 2018)	add	(Pc21g07690)

## Sheet: Spontaneous_reactions
idRef	Comment	Action	Genes
METHGLYSYN-RXN	Spontaneous reaction from iAL1006	add	s001
RXN-5721	Spontaneous reaction from iAL1006 and Spontaneous reaction from PchCyc and Spontaneous reaction raised by MENECO (out of 705 spontaneous reactions from MetaCyc)	add	s002
SPONTPRO-RXN	Spontaneous reaction from iAL1006 and Spontaneous reaction from PchCyc and Spontaneous reaction from Prubens and Spontaneous reaction raised by MENECO (out of 705 spontaneous reactions from MetaCyc)	add	s003
RXN-18356	Spontaneous reaction from iAL1006 and Spontaneous reaction raised by MENECO (out of 705 spontaneous reactions from MetaCyc)	add	s004
THREOSPON-RXN	Spontaneous reaction from iAL1006 and Spontaneous reaction raised by MENECO (out of 705 spontaneous reactions from MetaCyc)	add	s005
RXN-7101	Spontaneous reaction from PchCyc	add	s006
3-SULFINYL-PYRUVATE-SPON-RXN	Spontaneous reaction from PchCyc	add	s007
PRODISULFREDUCT-A-RXN	Spontaneous reaction from PchCyc	add	s008
RXN-1603	Spontaneous reaction from PchCyc	add	s009
RXN-2881	Spontaneous reaction from PchCyc	add	s010
RXN-8486	Spontaneous reaction from PchCyc	add	s011
RXN-8567	Spontaneous reaction from PchCyc	add	s012
RXN-9922	Spontaneous reaction from PchCyc	add	s013
RXN-8478	Spontaneous reaction from PchCyc and Spontaneous reaction raised by MENECO (out of 705 spontaneous reactions from MetaCyc)	add	s014
RXN-8483	Spontaneous reaction from PchCycand Spontaneous reaction raised by MENECO (out of 705 spontaneous reactions from MetaCyc)	add	s015
R63-RXN	Reaction from PchCyc without associated gene	add	s016
RXN-13469	Reaction from Prubens without associated gene	add	s017
RXN-18031	Reaction from Prubens without associated gene	add	s018
RXN-8482	Reaction from PchCyc without associated gene	add	s019
RXN0-7187	Spontaneous reaction raised by MENECO (out of 705 spontaneous reactions from MetaCyc)	add	s020
RXN0-7188	Spontaneous reaction raised by MENECO (out of 705 spontaneous reactions from MetaCyc)	add	s021
RXN-11410	Spontaneous reaction raised by MENECO (out of 705 spontaneous reactions from MetaCyc)	add	s022
RXN-12540	Spontaneous reaction raised by MENECO (out of 705 spontaneous reactions from MetaCyc)	add	s023
RXN-12541	Spontaneous reaction raised by MENECO (out of 705 spontaneous reactions from MetaCyc)	add	s024
RXN-12754	Spontaneous reaction raised by MENECO (out of 705 spontaneous reactions from MetaCyc)	add	s025
RXN-14290	Spontaneous reaction raised by MENECO (out of 705 spontaneous reactions from MetaCyc)	add	s026
RXN-14396	Spontaneous reaction raised by MENECO (out of 705 spontaneous reactions from MetaCyc)	add	s027
RXN-14471	Spontaneous reaction raised by MENECO (out of 705 spontaneous reactions from MetaCyc)	add	s028
RXN-14501	Spontaneous reaction raised by MENECO (out of 705 spontaneous reactions from MetaCyc)	add	s029
RXN-14693	Spontaneous reaction raised by MENECO (out of 705 spontaneous reactions from MetaCyc)	add	s030
RXN-15121	Spontaneous reaction raised by MENECO (out of 705 spontaneous reactions from MetaCyc)	add	s031
RXN-15124	Spontaneous reaction raised by MENECO (out of 705 spontaneous reactions from MetaCyc)	add	s032
RXN-17056	Spontaneous reaction raised by MENECO (out of 705 spontaneous reactions from MetaCyc)	add	s033
RXN-17753	Spontaneous reaction raised by MENECO (out of 705 spontaneous reactions from MetaCyc)	add	s034
RXN-18819	Spontaneous reaction raised by MENECO (out of 705 spontaneous reactions from MetaCyc)	add	s035
RXN-20456	Spontaneous reaction raised by MENECO (out of 705 spontaneous reactions from MetaCyc)	add	s036
RXN-6081	Spontaneous reaction raised by MENECO (out of 705 spontaneous reactions from MetaCyc)	add	s037
RXN-6268	Spontaneous reaction raised by MENECO (out of 705 spontaneous reactions from MetaCyc)	add	s038
RXN-8461	Spontaneous reaction raised by MENECO (out of 705 spontaneous reactions from MetaCyc)	add	s039
RXN-9559	Spontaneous reaction raised by MENECO (out of 705 spontaneous reactions from MetaCyc)	add	s040
RXN-9560	Spontaneous reaction raised by MENECO (out of 705 spontaneous reactions from MetaCyc)	add	s041
RXN-9561	Spontaneous reaction raised by MENECO (out of 705 spontaneous reactions from MetaCyc)	add	s042
RXN-14753	Spontaneous reaction raised by MENECO (out of 705 spontaneous reactions from MetaCyc) and from Aguilar-Pontes et al. (2018)	add	s043
RXN-12149	Spontaneous reaction - from Aguilar-Pontes et al. (2018)	add	s044
RXN-14515	Spontaneous reaction - from Aguilar-Pontes et al. (2018)	add	s045
RXN-14807	Spontaneous reaction raised by MENECO (out of 705 spontaneous reactions from MetaCyc)	add	s046
RXN-18352	Spontaneous reaction raised by MENECO (out of 705 spontaneous reactions from MetaCyc)	add	s047
RXN-18353	Spontaneous reaction raised by MENECO (out of 705 spontaneous reactions from MetaCyc)	add	s048
RXN0-6450	Spontaneous reaction raised by MENECO (out of 705 spontaneous reactions from MetaCyc)	add	s049
RXN-1346	Spontaneous reaction raised by MENECO (out of 705 spontaneous reactions from MetaCyc)	add	s050
RXN-15905	Spontaneous reaction raised by MENECO (out of 705 spontaneous reactions from MetaCyc)	add	s051
RXN-16527	Spontaneous reaction raised by MENECO (out of 705 spontaneous reactions from MetaCyc)	add	s052
RXN-17356	Spontaneous reaction raised by MENECO (out of 705 spontaneous reactions from MetaCyc)	add	s053
RXN-4122	Spontaneous reaction raised by MENECO (out of 705 spontaneous reactions from MetaCyc)	add	s054
RXN-745	Spontaneous reaction raised by MENECO (out of 705 spontaneous reactions from MetaCyc)	add	s055
RXN-8150	Spontaneous reaction raised by MENECO (out of 705 spontaneous reactions from MetaCyc)	add	s056
RXN-8243	Spontaneous reaction raised by MENECO (out of 705 spontaneous reactions from MetaCyc)	add	s057
RXN-8336	Spontaneous reaction raised by MENECO (out of 705 spontaneous reactions from MetaCyc)	add	s058
RXN-9562	Spontaneous reaction raised by MENECO (out of 705 spontaneous reactions from MetaCyc)	add	s059
RXN-11713	Spontaneous reaction raised by MENECO (out of 705 spontaneous reactions from MetaCyc)	add	s060
RXN-12132	Spontaneous reaction raised by MENECO (out of 705 spontaneous reactions from MetaCyc)	add	s061
RXN-12350	Spontaneous reaction raised by MENECO (out of 705 spontaneous reactions from MetaCyc)	add	s062
RXN-12869	Spontaneous reaction raised by MENECO (out of 705 spontaneous reactions from MetaCyc)	add	s063
RXN-13477	Spontaneous reaction raised by MENECO (out of 705 spontaneous reactions from MetaCyc)	add	s064
RXN-14809	Spontaneous reaction raised by MENECO (out of 705 spontaneous reactions from MetaCyc)	add	s065
RXN-16091	Spontaneous reaction raised by MENECO (out of 705 spontaneous reactions from MetaCyc)	add	s066
RXN-16490	Spontaneous reaction raised by MENECO (out of 705 spontaneous reactions from MetaCyc)	add	s067
RXN-17694	Spontaneous reaction raised by MENECO (out of 705 spontaneous reactions from MetaCyc)	add	s068
RXN-7282	Spontaneous reaction raised by MENECO (out of 705 spontaneous reactions from MetaCyc)	add	s069
RXN-8037	Spontaneous reaction raised by MENECO (out of 705 spontaneous reactions from MetaCyc)	add	s070
RXN-8223	Spontaneous reaction raised by MENECO (out of 705 spontaneous reactions from MetaCyc)	add	s071
RXN-8246	Spontaneous reaction raised by MENECO (out of 705 spontaneous reactions from MetaCyc)	add	s072
RXN-9582	Spontaneous reaction raised by MENECO (out of 705 spontaneous reactions from MetaCyc)	add	s073
RXNQT-4350	Spontaneous reaction raised by MENECO (out of 705 spontaneous reactions from MetaCyc)	add	s074
RXN-12872	Spontaneous reaction raised by MENECO (out of 705 spontaneous reactions from MetaCyc)	add	s075
RXN-17691	Spontaneous reaction raised by MENECO (out of 705 spontaneous reactions from MetaCyc)	add	s076
RXN-19979	Spontaneous reaction raised by MENECO (out of 705 spontaneous reactions from MetaCyc)	add	s077
RXN-17033	Spontaneous reaction involved in calonectrin biosynthesis - reaction detected by Gap-filling (nivalenol target)	add	s078
RXN-17034	Spontaneous reaction involved in calonectrin biosynthesis - reaction detected by Gap-filling (nivalenol target)	add	s079
RXN-15672	Spontaneous reaction involved in lovastatin biosynthesis	add	s080
RXN-14409	Spontaneous reversible conversion of the aldehydo-D-galactose into D-galactopyranose	add	s081
RXN-14850	Gap-filling with Meneco (Targets set number 2 against Spontaneous) - Essential reaction which unblocks the producibility of: Aldehydo-D-altrose (ALTROSE)	add	s082
RXN-18198	Gap-filling with Meneco (Target set number 3 against Spontaneous) - Essential reaction which unblocks the producibility of: (S)-tetrahydropapaverine (CPD-15798) - 6-(methylsulfanyl)hexyl-glucosinolate (CPDQT-420) - 7-(methylsulfanyl)heptyl-glucosinolate (CPDQT-296) - Glucoiberin (3-METHYLSULFINYLPROPYL-GLUCOSINOLATE) - Glucoraphanin (CPDQT-280) - Glucoalyssin (CPDQT-284) - 6-(methylsulfinyl)hexyl…	add	s083
RXN-20002	Gap-filling with Meneco (Target set number 3 against Spontaneous ; Metareseau fungi) - Essential reaction which unblocks the producibility of: iron(III)-[N-(2,3-dihydroxybenzoyl)-L-serine trimer] complex (CPD0-2482) - iron(III)-[N-(2,3-dihydroxybenzoyl)-L-serine] complex (CPD-17082)	add	s084
RXN-17689	Gap-filling with Meneco (Target set number 3 against Spontaneous) - Essential reaction which unblocks the producibility of: 5,10-dihydrophenazine-1-carboxylate (CPD-12874) - 5-methylphenazine-1-carboxylate (CPD-12869) - Pyocyanin (CPD-12847)	add	s085
RXN-19992	Gap-filling with Meneco (Target set number 3 against Spontaneous) - Essential reaction which unblocks the producibility of: Raucaffrinoline (CPDMETA-13652) - Perakine (CPDMETA-13651)	add	s086

## Sheet: Gap-filling1
idRef	Comment	Action	Genes
RXN-15690	Gap-filling with Meneco (Targets set number 1 - bibliography - against MetaCyc v23.0) - Essential reaction which unblocks the producibility of: dihydromonacolin L acid (CPD-16907)	add
RXN-9495	Gap-filling with Meneco (Targets set number 1 - bibliography - against MetaCyc v23.0) - Essential reaction which unblocks the producibility of: Versicolorin A (CPD-10176)	add
RXN-16933	Gap-filling with Meneco (Targets set number 1 - bibliography - against MetaCyc v23.0) - Essential reaction which unblocks the producibility of: Bkisocoumarin (CPD-18257)	add
RXN-16943	Gap-filling with Meneco (Targets set number 1 - bibliography - against MetaCyc v23.0) - Essential reaction which unblocks the producibility of: Bkisocoumarin (CPD-18257)	add
6-CARBOXYHEXANOATE--COA-LIGASE-RXN	Reaction which consume and transform pimelate (CPD-205) - included to allow biotin synthesis - P. chrysogenum can synthesize biotin from pimelate (from iAL1006)	add
DEOXYADENOSINE-KINASE-RXN	Gap-filling with Meneco (Targets set number 1 - Biomass - against Metareseau fungi) - Reaction which participates in the producibility of one or more of the following compounds: 2'-deoxyadenosine 5'-phosphate (DAMP) - 2'-deoxycytidine 5'-monophosphate (DCMP) - 2'-deoxyguanosine 5'-monophosphate (DGMP) - Thymidine monophosphate (TMP)	add
DEOXYGUANOSINE-KINASE-RXN	Gap-filling with Meneco (Targets set number 1 - Biomass - against Metareseau fungi) - Reaction which participates in the producibility of one or more of the following compounds: 2'-deoxyadenosine 5'-phosphate (DAMP) - 2'-deoxycytidine 5'-monophosphate (DCMP) - 2'-deoxyguanosine 5'-monophosphate (DGMP) - Thymidine monophosphate (TMP)	add
RXN0-723	Gap-filling with Meneco (Targets set number 1 - Biomass - against Metareseau fungi) - Essential reaction which unblocks the producibility of: 2'-deoxycytidine 5'-monophosphate (DCMP)	add
RXN0-745	Gap-filling with Meneco (Targets set number 1 - Biomass - against Metareseau fungi) - Reaction which participates in the producibility of one or more of the following compounds: 2'-deoxyadenosine 5'-phosphate (DAMP) - 2'-deoxycytidine 5'-monophosphate (DCMP) - 2'-deoxyguanosine 5'-monophosphate (DGMP) - Thymidine monophosphate (TMP)	add
RXN0-746	Gap-filling with Meneco (Targets set number 1 - Biomass - against Metareseau fungi) - Reaction which participates in the producibility of one or more of the following compounds: 2'-deoxyadenosine 5'-phosphate (DAMP) - 2'-deoxycytidine 5'-monophosphate (DCMP) - 2'-deoxyguanosine 5'-monophosphate (DGMP) - Thymidine monophosphate (TMP)	add
RXN-10662	Gap-filling with Meneco (Targets set number 1 - bibliography - against PGDBs MetaCyc) - Essential reaction which unblocks the producibility of: Palmitoleate (CPD-9245)	add
RXN-11130		delete
RXN-11130	Ferrichrome (CPD0-2241) Biosynthesis - Addition of genes (putative SidL) - from Samol 2015	add	Pc16g03860 or Pc16g03890 or Pc16g08740 or Pc22g20400
RXN-11147	Gap-filling with Meneco (Targets set number 1 - Sugars - against MetaCyc v23.0) - Reaction which unblocks the producibility of one or more of the following compounds: L-galactonate (CPD0-1083) - 2-dehydro-3-deoxy-L-galactonate (CPD-12349) - aldehydo-D-galacturonate (CPD-15633) - D-galactopyranuronate (D-Galactopyranuronate) - L-glyceraldehyde (L-GLYCERALDEHYDE)	add
RXN-11150	Gap-filling with Meneco (Targets set number 1 - Sugars - against MetaCyc v23.0) - Reaction which unblocks the producibility of one or more of the following compounds: L-galactonate (CPD0-1083) - 2-dehydro-3-deoxy-L-galactonate (CPD-12349) - aldehydo-D-galacturonate (CPD-15633) - D-galactopyranuronate (D-Galactopyranuronate) - L-glyceraldehyde (L-GLYCERALDEHYDE)	add
RXN-14098	Gap-filling with Meneco (Targets set number 1 - Biomass - against MetaCyc v23.0) - Reaction which participates in the producibility of one or more of the following compounds: 2'-deoxyadenosine 5'-phosphate (DAMP) - 2'-deoxycytidine 5'-monophosphate (DCMP) - 2'-deoxyguanosine 5'-monophosphate (DGMP) - Thymidine monophosphate (TMP)	add
RXN-14099	Gap-filling with Meneco (Targets set number 1 - Biomass - against MetaCyc v23.0) - Reaction which participates in the producibility of one or more of the following compounds: 2'-deoxyadenosine 5'-phosphate (DAMP) - 2'-deoxycytidine 5'-monophosphate (DCMP) - 2'-deoxyguanosine 5'-monophosphate (DGMP) - Thymidine monophosphate (TMP)	add
RXN-15475	Completion of patulin biosynthetic pathways -from Nielsen et al. (2017) ; Samol et al. (2016) ; Salo et al. (2016) ; Guzman-Chavez et al. (2018)	add	Pc22g08240
RXN-15480	Completion of patulin biosynthetic pathways -from Nielsen et al. (2017) ; Samol et al. (2016) ; Salo et al. (2016) ; Guzman-Chavez et al. (2018)	add	Pc22g08160
RXN-15642	Gap-filling with Meneco (Targets set number 1 - bibliography - against MetaCyc v23.0) - Essential reaction which unblocks the producibility of: brevianamide F (CPD-15265)	add
RXN-16829	Gap-filling with Meneco (Targets set number 1 - bibliography - against MetaCyc v23.0) - Essential reaction which unblocks the producibility of: Stipitatate (STIPIT-CPD) - Enzyme unknown	add
RXN-16830	Gap-filling with Meneco (Targets set number 1 - bibliography - against MetaCyc v23.0) - Essential reaction which unblocks the producibility of: Stipitatate (STIPIT-CPD) - Enzyme unknown	add
RXN-16831	Gap-filling with Meneco (Targets set number 1 - bibliography - against MetaCyc v23.0) - Essential reaction which unblocks the producibility of: Stipitatate (STIPIT-CPD) - Enzyme unknown	add
RXN-17032	Gap-filling with Meneco (Targets set number 1 - bibliography - against MetaCyc v23.0) - Essential reaction which unblocks the producibility of: nivalenol (CPD-18427) - same enzyme as RXN-17029, RXN-17030, RXN-17031	add	Pc21g09910 or Pc20g10870
RXN-17037	Gap-filling with Meneco (Targets set number 1 - bibliography - against MetaCyc v23.0) - Essential reaction which unblocks the producibility of: nivalenol (CPD-18427)	add
RXN-17044	Gap-filling with Meneco (Targets set number 1 - bibliography - against MetaCyc v23.0) - Multiple reactions which unblock the producibility of: nivalenol (CPD-18427)	add
RXN-17050	Gap-filling with Meneco (Targets set number 1 - bibliography - against MetaCyc v23.0) - Multiple reactions which unblock the producibility of: nivalenol (CPD-18427) - enzyme not known	add
RXN-17054	Gap-filling with Meneco (Targets set number 1 - bibliography - against MetaCyc v23.0) - Essential reaction which unblocks the producibility of: nivalenol (CPD-18427) - enzyme unknown	add
RXN-17055	Gap-filling with Meneco (Targets set number 1 - bibliography - against MetaCyc v23.0) - Essential reaction which unblocks the producibility of: nivalenol (CPD-18427) - enzyme unknown	add
RXN-17085	Gap-filling with Meneco (Targets set number 1 - bibliography - against MetaCyc v23.0) - Essential reaction which unblocks the producibility of: Methyl phomopsenoate (CPD-18471)	add	Pc20g10860
RXN-17086	Gap-filling with Meneco (Targets set number 1 - bibliography - against MetaCyc v23.0) - Essential reaction which unblocks the producibility of: Methyl phomopsenoate (CPD-18471) - enzymes unknown	add
RXN-17161	Gap-filling with Meneco (Targets set number 1 - bibliography - against MetaCyc v23.0) - Essential reaction which unblocks the producibility of: Stellatate (CPD-18556)	add
RXN-19730	Gap-filling with Meneco (Targets set number 1 - bibliography - against MetaCyc v23.0) - Essential reaction which unblocks the producibility of: Stellatate (CPD-18556)	add
RXN-3	Gap-filling with Meneco (Targets set number 1 - Sugars - against MetaCyc v23.0) - Reaction which unblocks the producibility of one or more of the following compounds: L-galactonate (CPD0-1083) - 2-dehydro-3-deoxy-L-galactonate (CPD-12349) - aldehydo-D-galacturonate (CPD-15633) - D-galactopyranuronate (D-Galactopyranuronate) - L-glyceraldehyde (L-GLYCERALDEHYDE)	add
STIPITATONATE-DECARBOXYLASE-RXN	Gap-filling with Meneco (Targets set number 1 - bibliography - against MetaCyc v23.0) - Essential reaction which unblocks the producibility of: Stipitatate (STIPIT-CPD)	add
RXN-11624	Gap-filling with Meneco (Targets set number 1 - bibliography - against MetaCyc v23.0) - Essential reaction which unblocks the producibility of: Versicolorin A (CPD-10176) - Versicolorin B (CPD-10175) - Norsolorinate (CPD-10162) - (1'S,5'S)-averufin (CPD-10167)	add
RXN-9479	Gap-filling with Meneco (Targets set number 1 - bibliography - against MetaCyc v23.0) - Essential reaction which unblocks the producibility of: Versicolorin A (CPD-10176) - Versicolorin B (CPD-10175) - Norsolorinate (CPD-10162) - (1'S,5'S)-averufin (CPD-10167)	add
5.3.3.14-RXN	Gap-filling with Meneco (Targets set number 1 - Bibliography - against MetaCyc v23.0) - Reaction which participates in the producibility of one or more of the following compounds: Versicolorin A (CPD-10176) - Versicolorin B (CPD-10175) - Cis-vaccenate (CPD-9247) - Norsolorinate (CPD-10162) - (1'S,5'S)-averufin (CPD-10167) - Bkisocoumarin (CPD-18257)	add
RXN-8389	Gap-filling with Meneco (Targets set number 1 - Bibliography - against Metareseau fungi) - Reaction which participates in the producibility of one or more of the following compounds: Versicolorin A (CPD-10176) - Versicolorin B (CPD-10175) - Cis-vaccenate (CPD-9247) - Norsolorinate (CPD-10162) - (1'S,5'S)-averufin (CPD-10167) - Bkisocoumarin (CPD-18257)	add
RXN-9483	Gap-filling with Meneco (Targets set number 1 - Bibliography - against MetaCyc v23.0) - Reaction which participates in the producibility of one or more of the following compounds: Versicolorin A (CPD-10176) - Versicolorin B (CPD-10175) - Cis-vaccenate (CPD-9247) - Norsolorinate (CPD-10162) - (1'S,5'S)-averufin (CPD-10167) - Bkisocoumarin (CPD-18257)	add
RXN-9484	Gap-filling with Meneco (Targets set number 1 - Bibliography - against MetaCyc v23.0) - Reaction which participates in the producibility of one or more of the following compounds: Versicolorin A (CPD-10176) - Versicolorin B (CPD-10175) - Cis-vaccenate (CPD-9247) - Norsolorinate (CPD-10162) - (1'S,5'S)-averufin (CPD-10167) - Bkisocoumarin (CPD-18257)	add
3-OCTAPRENYL-4-OHBENZOATE-DECARBOX-RXN	Gap-filling with Meneco (Targets Cofactors - against Metareseau fungi) - Reaction which unblocks the producibility of: Ubiquinone-8 (UBIQUINONE-8)	add
RXN-8871	Gap-filling with Meneco (Targets Cofactors - against PGDBs MetaCyc) - Reaction which participates in the producibility of: Ubiquinone-8 (UBIQUINONE-8)	add
3.1.2.23-RXN	Gap-filling with Meneco (Targets Cofactors - against MetaCyc v23.0) - Reaction which participates in the producibility of: Ubiquinone-8 (UBIQUINONE-8)	add
RXN-9346	Gap-filling with Meneco (Targets Cofactors - against MetaCyc v23.0) - Essential reaction which unblocks the producibility of: Ubiquinone-8 (UBIQUINONE-8)	add
RXN-9336	Gap-filling with Meneco (Targets Cofactors - against MetaCyc v23.0) - Reaction which participates in the producibility of: Ubiquinone-8 (UBIQUINONE-8)	add
CHORPYRLY-RXN	Gap-filling with Meneco (Targets Cofactors - against PGDBs MetaCyc) - Reaction which unblocks the producibility of: Ubiquinone-8 (UBIQUINONE-8)	add
RXN-13392	Gap-filling with Meneco (Targets Cofactors - against MetaCyc v23.0) - Reaction which participates in the producibility of: Ubiquinone-8 (UBIQUINONE-8)	add
RXN-15983	Ferrichrome (CPD0-2241) Biosynthesis - Addition of the Pssc gene (Pc13g05250) - from Samol 2015	add	Pc13g05250
RXN-16124	Meleagrin Biosynthesis (PWY-7609) - roqA (Pc21g15480) - from Martin et al. (2017)	add	Pc21g15480
RXN-16125	Meleagrin Biosynthesis (PWY-7609) - roqR (Pc21g15470) - from Martin et al. (2017)	add	Pc21g15470
RXN-16126	Meleagrin Biosynthesis (PWY-7609) - roqD (Pc21g15430) - from Martin et al. (2017)	add	Pc21g15430
RXN-16127	Meleagrin Biosynthesis (PWY-7609) - roqD (Pc21g15430) - from Martin et al. (2017)	add	Pc21g15430
RXN-16128	Meleagrin Biosynthesis (PWY-7609) - roqR (Pc21g15470) - from Martin et al. (2017)	add	Pc21g15470
RXN-16140	Meleagrin Biosynthesis (PWY-7609) - roqM (Pc21g15460) - from Martin et al. (2017)	add	Pc21g15460
RXN-16141	Meleagrin Biosynthesis (PWY-7609) - roqM (Pc21g15460) - from Martin et al. (2017)	add	Pc21g15460
RXN-16142	Meleagrin Biosynthesis (PWY-7609) - roqM (Pc21g15460) - from Martin et al. (2017)	add	Pc21g15460
RXN-16143	Meleagrin Biosynthesis (PWY-7609) - roqO (Pc21g15450) - from Martin et al. (2017)	add	Pc21g15450
RXN-16144	Meleagrin Biosynthesis (PWY-7609) - roqO (Pc21g15450) - from Martin et al. (2017)	add	Pc21g15450
RXN-16145	Meleagrin Biosynthesis (PWY-7609) - roqN (Pc21g15440) - from Martin et al. (2017)	add	Pc21g15440
RXN-16146	Meleagrin Biosynthesis (PWY-7609) - roqN (Pc21g15440) - from Martin et al. (2017)	add	Pc21g15440
RXN-16147	Meleagrin Biosynthesis (PWY-7609) - roqO (Pc21g15450) - from Martin et al. (2017)	add	Pc21g15450
RXN-17100	Completion of penicillin biosynthetic pathways -from Guzman-Chavez et al. (2018)	add	Pc21g21370

## Sheet: Gap-filling2
idRef	Comment	Action	Genes
2.4.1.216-RXN	Gap-filling with Meneco (Targets set number 2 - against MetaCyc v23.0) - Reaction which participates in the producibility of one or more of the following compounds: Nigerose (3-BETA-D-GLUCOSYLGLUCOSE) - Beta-maltose (CPD-15717) - Alpha-maltose (ALPHA-MALTOSE)	add
3.2.1.133-RXN	Gap-filling with Meneco (Targets set number 2 - against MetaCyc v23.0) - Reaction which participates in the producibility of one or more of the following compounds: Nigerose (3-BETA-D-GLUCOSYLGLUCOSE) - Beta-maltose (CPD-15717) - Alpha-maltose (ALPHA-MALTOSE)	add
5.1.3.21-RXN	Gap-filling with Meneco (Targets set number 2 - against MetaCyc v23.0) - Reaction which participates in the producibility of one or more of the following compounds: Nigerose (3-BETA-D-GLUCOSYLGLUCOSE) - Beta-maltose (CPD-15717) - Alpha-maltose (ALPHA-MALTOSE)	add
5.4.99.16-RXN	Gap-filling with Meneco (Targets set number 2 - against MetaCyc v23.0) - Reaction which participates in the producibility of one or more of the following compounds: Nigerose (3-BETA-D-GLUCOSYLGLUCOSE) - Beta-maltose (CPD-15717) - Alpha-maltose (ALPHA-MALTOSE)	add
ALPHAALPHA-TREHALOSE-PHOSPHORYLASE-RXN	Gap-filling with Meneco (Targets set number 2 - against PGDBs MetaCyc) - Reaction which participates in the producibility of one or more of the following compounds: Nigerose (3-BETA-D-GLUCOSYLGLUCOSE) - Beta-maltose (CPD-15717) - Alpha-maltose (ALPHA-MALTOSE)	add
BETA-PHOSPHOGLUCOMUTASE-RXN	Gap-filling with Meneco (Targets set number 2 - against PGDBs MetaCyc) - Reaction which participates in the producibility of one or more of the following compounds: Nigerose (3-BETA-D-GLUCOSYLGLUCOSE) - Beta-maltose (CPD-15717) - Alpha-maltose (ALPHA-MALTOSE)	add
CELLOBIOSE-EPIMERASE-RXN	Gap-filling with Meneco (Targets set number 2 against MetaCyc v23.0) - Essential reaction which unblocks the producibility of: D-glucosyl-D-mannose (CPD-221)	add
CELLOBIOSE-PHOSPHORYLASE-RXN	Gap-filling with Meneco (Targets set number 2 against MetaCyc v23.0) - Essential reaction which unblocks the producibility of: D-glucosyl-D-mannose (CPD-221)	add
MALTOSE-PHOSPHORYLASE-RXN	Gap-filling with Meneco (Targets set number 2 - against MetaCyc v23.0) - Reaction which participates in the producibility of one or more of the following compounds: Nigerose (3-BETA-D-GLUCOSYLGLUCOSE) - Beta-maltose (CPD-15717) - Alpha-maltose (ALPHA-MALTOSE)	add
RXN0-5363	Gap-filling with Meneco (Targets set number 2 against MetaCyc v23.0) - Essential reaction which unblocks the producibility of: Allolactose (ALLOLACTOSE)	add
RXN-12958	Gap-filling with Meneco (Targets set number 2 against MetaCyc v23.0) - Essential reaction which unblocks the producibility of: Nigerose (3-BETA-D-GLUCOSYLGLUCOSE)	add
RXN-12977	Gap-filling with Meneco (Targets set number 2 against MetaCyc v23.0) - Essential reaction which unblocks the producibility of: Beta-D-mannosyl-(1→4)-D-glucose (CPD-14017)	add
RXN-14365	Gap-filling with Meneco (Targets set number 2 against Metareseau fungi) - Essential reaction which unblocks the producibility of: Aldehydo-D-altrose (ALTROSE)	add
RXN-14969	Gap-filling with Meneco (Targets set number 2 against MetaCyc v23.0) - Essential reaction which unblocks the producibility of: Aldehydo-D-altrose (ALTROSE)	add
RXN-15709	Gap-filling with Meneco (Targets set number 2 against MetaCyc v23.0) - Essential reaction which unblocks the producibility of: Epilactose (CPD-16557)	add

## Sheet: Gap-filling3
idRef	Comment	Action	Gene
1.1.1.288-RXN	Gap-filling with Meneco (Target set number 3 against MetaCyc v23.0) - Essential reaction which unblocks the producibility of: 2-cis-abscisate (CPD-693) - Beta-D-glucopyranosyl abscisate (CPD-7727)	add
1.14.13.74-RXN	Gap-filling with Meneco (Target set number 3) - Reaction which participates in the producibility of one or more of the following compounds: 4-prenylphlorisobutyrophenone (4-PRENYLPHLORISOBUTYROPHENONE) - All-trans-Retinyl-Esters (All-trans-Retinyl-Esters) - All-trans-retinyl palmitate (CHOCOLA_A) - Dehydroscoulerine (CPD-11852) - Mono-trans,octa-cis-decaprenyl diphosphate (CPD-11984) - Neurospora…	add
1.14.13.75-RXN	Gap-filling with Meneco (Target set number 3 against MetaCyc v23.0) - Essential reaction which unblocks the producibility of: Perakine (CPDMETA-13651) - Raucaffrinoline (CPDMETA-13652)	add
1.2.3.14-RXN	Gap-filling with Meneco (Target set number 3) - Reaction which participates in the producibility of one or more of the following compounds: 4-prenylphlorisobutyrophenone (4-PRENYLPHLORISOBUTYROPHENONE) - All-trans-Retinyl-Esters (All-trans-Retinyl-Esters) - All-trans-retinyl palmitate (CHOCOLA_A) - Dehydroscoulerine (CPD-11852) - Mono-trans,octa-cis-decaprenyl diphosphate (CPD-11984) - Neurospora…	add
1.5.1.27-RXN	Gap-filling with Meneco (Target set number 3 against MetaCyc v23.0) - Essential reaction which unblocks the producibility of: Morphine (MORPHINE)	add
2.1.1.121-RXN	Gap-filling with Meneco (Target set number 3) - Reaction which participates in the producibility of one or more of the following compounds: 4-prenylphlorisobutyrophenone (4-PRENYLPHLORISOBUTYROPHENONE) - All-trans-Retinyl-Esters (All-trans-Retinyl-Esters) - All-trans-retinyl palmitate (CHOCOLA_A) - Dehydroscoulerine (CPD-11852) - Mono-trans,octa-cis-decaprenyl diphosphate (CPD-11984) - Neurospora…	add
2.3.1.156-RXN	Gap-filling with Meneco (Target set number 3 against Metareseau fungi) - Essential reaction which unblocks the producibility of: Phlorisovalerophenone (3-METHYL-1-246-TRIHYDROXYPHENYLBUTAN) - Deoxyhumulone (CPD-7105) - 4-prenylphlorisovalerophenone (CPD-7109)	add
2.3.1.160-RXN	Gap-filling with Meneco (Target set number 3 against MetaCyc v23.0) - Essential reaction which unblocks the producibility of: Perakine (CPDMETA-13651) - Raucaffrinoline (CPDMETA-13652)	add
2.4.1.114-RXN	Gap-filling with Meneco (Target set number 3 against MetaCyc v23.0) - Essential reaction which unblocks the producibility of: Coumarin (COUMARIN)	add
2.4.1.195-RXN	Gap-filling with Meneco (Target set number 3 against MetaCyc v23.0) - Essential reaction which unblocks the producibility of: Glucotropaeolin (GLUCOTROPEOLIN)	add
2.5.1.68-RXN	Gap-filling with Meneco (Target set number 3) - Reaction which participates in the producibility of one or more of the following compounds: 4-prenylphlorisobutyrophenone (4-PRENYLPHLORISOBUTYROPHENONE) - All-trans-Retinyl-Esters (All-trans-Retinyl-Esters) - All-trans-retinyl palmitate (CHOCOLA_A) - Dehydroscoulerine (CPD-11852) - Mono-trans,octa-cis-decaprenyl diphosphate (CPD-11984) - Neurospora…	add
4.2.3.18-RXN	Gap-filling with Meneco (Target set number 3 against MetaCyc v23.0) - Essential reaction which unblocks the producibility of: Abieta-7,13-dien-18,18-diol (CPD-8692) - Abieta-7,13-diene-18-al (CPD-8693)	add
4.3.3.3-RXN	Gap-filling with Meneco (Target set number 3 against MetaCyc v23.0) - Essential reaction which unblocks the producibility of: 6-O-methyl-N-deacetylisoipecoside (CPD-14812) - 6-O-methyl-N-deacetylisoipecoside aglycon (CPD-14813)	add
AMBENCOATHAUERA-RXN	Gap-filling with Meneco (Target set number 3) - Reaction which participates in the producibility of one or more of the following compounds: 4-prenylphlorisobutyrophenone (4-PRENYLPHLORISOBUTYROPHENONE) - All-trans-Retinyl-Esters (All-trans-Retinyl-Esters) - All-trans-retinyl palmitate (CHOCOLA_A) - Dehydroscoulerine (CPD-11852) - Mono-trans,octa-cis-decaprenyl diphosphate (CPD-11984) - Neurospora…	add
BETA-CYCLOPIAZONATE-DEHYDROGENASE-RXN	Gap-filling with Meneco (Target set number 3 against MetaCyc v23.0) - Essential reaction which unblocks the producibility of: Alpha-cyclopiazonate (ALPHA-CYCLOPIAZONATE) - 2-oxocyclopiazonate (CPD-17093)	add
CIS-2-ENOYL-COA-REDUCTASE-NADPH-RXN	Gap-filling with Meneco (Target set number 3 against MetaCyc v23.0) - Essential reaction which unblocks the producibility of: Sinigrin (2-PROPENYL-GLUCOSINOLATE) - Glucoiberin (3-METHYLSULFINYLPROPYL-GLUCOSINOLATE) - Glucoiberverin (3-METHYLTHIOPROPYL-GLUCOSINOLATE) - (S)-tetrahydropapaverine (CPD-15798) - Gluconapin (CPDQT-273) - Glucoraphanin (CPDQT-280) - Glucoerucin (CPDQT-281) - Glucoalyssin…	add
CYCLOEUCALENOL-CYCLOISOMERASE-RXN	Gap-filling with Meneco (Target set number 3 against PGDBs MetaCyc) - Essential reaction which unblocks the producibility of: 3-oxo-24-ethyl-cholest-5-ene (CPD-13793) - 3-oxo-24-ethyl-cholest-4-ene (CPD-13794) - (24Z)-24-ethylidenelophenol (CPD-4124) - Avenasterol (CPD-4125) - Delta24-25-sitosterol (CPD-4142) - Stigmasterol (CPD-4162)	add
DTDPGLUCOSEPP-RXN	Gap-filling with Meneco (Target set number 3 against MetaCyc v23.0) - Essential reaction which unblocks the producibility of: Glucosyl-oleandomycin (CPD-13949)	add
ENTMULTI-RXN	Gap-filling with Meneco (Target set number 3 against Metareseau fungi) - Essential reaction which unblocks the producibility of: iron(III)-[N-(2,3-dihydroxybenzoyl)-L-serine trimer] complex (CPD0-2482) - iron(III)-[N-(2,3-dihydroxybenzoyl)-L-serine] complex (CPD-17082)	add
GEISSOSCHIZINE-DEHYDROGENASE-RXN	Gap-filling with Meneco (Target set number 3 against MetaCyc v23.0) - Essential reaction which unblocks the producibility of: Perakine (CPDMETA-13651) - Raucaffrinoline (CPDMETA-13652)	add
GERANIOL-DEHYDROGENASE-RXN	Gap-filling with Meneco (Target set number 3) - Reaction which participates in the producibility of one or more of the following compounds: 4-prenylphlorisobutyrophenone (4-PRENYLPHLORISOBUTYROPHENONE) - All-trans-Retinyl-Esters (All-trans-Retinyl-Esters) - All-trans-retinyl palmitate (CHOCOLA_A) - Dehydroscoulerine (CPD-11852) - Mono-trans,octa-cis-decaprenyl diphosphate (CPD-11984) - Neurospora…	add
ISOFLAVONE-2-HYDROXYLASE-RXN	Gap-filling with Meneco (Target set number 3 against MetaCyc v23.0) - Essential reaction which unblocks the producibility of: 1Alpha-hydroxymedicarpin (CPD-17458) - (-)-medicarpin (CPD-3402)	add
LOGANATE-O-METHYLTRANSFERASE-RXN	Gap-filling with Meneco (Target set number 3) - Reaction which participates in the producibility of one or more of the following compounds: 4-prenylphlorisobutyrophenone (4-PRENYLPHLORISOBUTYROPHENONE) - All-trans-Retinyl-Esters (All-trans-Retinyl-Esters) - All-trans-retinyl palmitate (CHOCOLA_A) - Dehydroscoulerine (CPD-11852) - Mono-trans,octa-cis-decaprenyl diphosphate (CPD-11984) - Neurospora…	add
RXN0-6938	Gap-filling with Meneco (Target set number 3 against MetaCyc v23.0) - Essential reaction which unblocks the producibility of: iron(III)-[N-(2,3-dihydroxybenzoyl)-L-serine trimer] complex (CPD0-2482)	add
RXN-1022	Gap-filling with Meneco (Target set number 3 against MetaCyc v23.0) - Essential reaction which unblocks the producibility of: Secondary-Alcohols (Secondary-Alcohols)	add
RXN-10643	Gap-filling with Meneco (Target set number 3 against MetaCyc v23.0) - Essential reaction which unblocks the producibility of: 3,4-didehydrorhodopin (CPD-12611) - Anhydrorhodovibrin (CPD-12612) - Rhodovibrin (CPD-12613)	add
RXN-1103	Gap-filling with Meneco (Target set number 3) - Reaction which participates in the producibility of one or more of the following compounds: 4-prenylphlorisobutyrophenone (4-PRENYLPHLORISOBUTYROPHENONE) - All-trans-Retinyl-Esters (All-trans-Retinyl-Esters) - All-trans-retinyl palmitate (CHOCOLA_A) - Dehydroscoulerine (CPD-11852) - Mono-trans,octa-cis-decaprenyl diphosphate (CPD-11984) - Neurospora…	add
RXN-11226	Gap-filling with Meneco (Target set number 3 against MetaCyc v23.0) - Essential reaction which unblocks the producibility of: Curcumin (CPD-6602)	add
RXN-11243	Gap-filling with Meneco (Target set number 3) - Reaction which participates in the producibility of one or more of the following compounds: 4-prenylphlorisobutyrophenone (4-PRENYLPHLORISOBUTYROPHENONE) - All-trans-Retinyl-Esters (All-trans-Retinyl-Esters) - All-trans-retinyl palmitate (CHOCOLA_A) - Dehydroscoulerine (CPD-11852) - Mono-trans,octa-cis-decaprenyl diphosphate (CPD-11984) - Neurospora…	add
RXN-11386	Gap-filling with Meneco (Target set number 3 against MetaCyc v23.0) - Essential reaction which unblocks the producibility of: Elymoclavine (CPD-12358) - Paspalate (CPD-12359) - Chanoclavine-I aldehyde (CPD-14459) - 6,8-dimethyl-6,7,8,9-tetradehydroergoline (CPD-14460) - Dihydrochanoclavine-I aldehyde (CPD-14465) - 6,8-dimethyl-6,7-didehydroergoline (CPD-14466) - Ffumigaclavine B (CPD-14467) - Fum…	add
RXN-11389	Gap-filling with Meneco (Target set number 3 against MetaCyc v23.0) - Essential reaction which unblocks the producibility of: Elymoclavine (CPD-12358) - Paspalate (CPD-12359) - Chanoclavine-I aldehyde (CPD-14459) - 6,8-dimethyl-6,7,8,9-tetradehydroergoline (CPD-14460) - Dihydrochanoclavine-I aldehyde (CPD-14465) - 6,8-dimethyl-6,7-didehydroergoline (CPD-14466) - fumigaclavine B (CPD-14467) - Fumi…	add
RXN-11390	Gap-filling with Meneco (Target set number 3 against MetaCyc v23.0) - Essential reaction which unblocks the producibility of: Elymoclavine (CPD-12358) - Paspalate (CPD-12359) - Elymoclavine aldehyde (CPD-14471)	add
RXN-11411	Gap-filling with Meneco (Target set number 3 against MetaCyc v23.0) - Essential reaction which unblocks the producibility of: Elymoclavine (CPD-12358) - Paspalate (CPD-12359) - Elymoclavine aldehyde (CPD-14471)	add
RXN-11436	Gap-filling with Meneco (Target set number 3) - Reaction which participates in the producibility of one or more of the following compounds: 4-prenylphlorisobutyrophenone (4-PRENYLPHLORISOBUTYROPHENONE) - All-trans-Retinyl-Esters (All-trans-Retinyl-Esters) - All-trans-retinyl palmitate (CHOCOLA_A) - Dehydroscoulerine (CPD-11852) - Mono-trans,octa-cis-decaprenyl diphosphate (CPD-11984) - Neurospora…	add
RXN-11437	Gap-filling with Meneco (Target set number 3) - Reaction which participates in the producibility of one or more of the following compounds: 4-prenylphlorisobutyrophenone (4-PRENYLPHLORISOBUTYROPHENONE) - All-trans-Retinyl-Esters (All-trans-Retinyl-Esters) - All-trans-retinyl palmitate (CHOCOLA_A) - Dehydroscoulerine (CPD-11852) - Mono-trans,octa-cis-decaprenyl diphosphate (CPD-11984) - Neurospora…	add
RXN-11647	Gap-filling with Meneco (Target set number 3 against MetaCyc v23.0) - Essential reaction which unblocks the producibility of: 3,4-didehydrorhodopin (CPD-12611) - Anhydrorhodovibrin (CPD-12612) - Rhodovibrin (CPD-12613)	add
RXN-11897	Gap-filling with Meneco (Target set number 3 against MetaCyc v23.0) - Essential reaction which unblocks the producibility of: Pyocyanin (CPD-12847) - 5-methylphenazine-1-carboxylate (CPD-12869)	add
RXN-11928	Gap-filling with Meneco (Target set number 3 against MetaCyc v23.0) - Essential reaction which unblocks the producibility of: 3-oxo-24-ethyl-cholest-5-ene (CPD-13793) - 3-oxo-24-ethyl-cholest-4-ene (CPD-13794) - (24Z)-24-ethylidenelophenol (CPD-4124) - Avenasterol (CPD-4125) - Delta24-25-sitosterol (CPD-4142) - Stigmasterol (CPD-4162)	add
RXN-11938	Gap-filling with Meneco (Target set number 3 against MetaCyc v23.0) - Essential reaction which unblocks the producibility of: 3-oxo-24-ethyl-cholest-5-ene (CPD-13793) - 3-oxo-24-ethyl-cholest-4-ene (CPD-13794) - Avenasterol (CPD-4125) - Delta24-25-sitosterol (CPD-4142) - Stigmasterol (CPD-4162)	add
RXN-11968	Gap-filling with Meneco (Target set number 3) - Reaction which participates in the producibility of one or more of the following compounds: 4-prenylphlorisobutyrophenone (4-PRENYLPHLORISOBUTYROPHENONE) - All-trans-Retinyl-Esters (All-trans-Retinyl-Esters) - All-trans-retinyl palmitate (CHOCOLA_A) - Dehydroscoulerine (CPD-11852) - Mono-trans,octa-cis-decaprenyl diphosphate (CPD-11984) - Neurospora…	add
RXN-11974	Gap-filling with Meneco (Target set number 3) - Reaction which participates in the producibility of one or more of the following compounds: 4-prenylphlorisobutyrophenone (4-PRENYLPHLORISOBUTYROPHENONE) - All-trans-Retinyl-Esters (All-trans-Retinyl-Esters) - All-trans-retinyl palmitate (CHOCOLA_A) - Dehydroscoulerine (CPD-11852) - Mono-trans,octa-cis-decaprenyl diphosphate (CPD-11984) - Neurospora…	add
RXN-11976	Gap-filling with Meneco (Target set number 3 against MetaCyc v23.0) - Essential reaction which unblocks the producibility of: 4'-apo-Beta-carotenal (CPD-12935) - 3-hydroxy-4-ketotorulene (CPD-7951) - 4-ketotorulene (CPD-7952) - Torulene (CPD-7953)	add
RXN-12065	Gap-filling with Meneco (Target set number 3) - Reaction which participates in the producibility of one or more of the following compounds: 4-prenylphlorisobutyrophenone (4-PRENYLPHLORISOBUTYROPHENONE) - All-trans-Retinyl-Esters (All-trans-Retinyl-Esters) - All-trans-retinyl palmitate (CHOCOLA_A) - Dehydroscoulerine (CPD-11852) - Mono-trans,octa-cis-decaprenyl diphosphate (CPD-11984) - Neurospora…	add
RXN-12161	Gap-filling with Meneco (Target set number 3 against MetaCyc v23.0) - Essential reaction which unblocks the producibility of: Demycosaminyl-candicidin III (CPD-17207)	add
RXN-12162	Gap-filling with Meneco (Target set number 3 against MetaCyc v23.0) - Essential reaction which unblocks the producibility of: Demycosaminyl-candicidin III (CPD-17207)	add
RXN-12247	Gap-filling with Meneco (Target set number 3) - Reaction which participates in the producibility of one or more of the following compounds: 4-prenylphlorisobutyrophenone (4-PRENYLPHLORISOBUTYROPHENONE) - All-trans-Retinyl-Esters (All-trans-Retinyl-Esters) - All-trans-retinyl palmitate (CHOCOLA_A) - Dehydroscoulerine (CPD-11852) - Mono-trans,octa-cis-decaprenyl diphosphate (CPD-11984) - Neurospora…	add
RXN-12261	Gap-filling with Meneco (Target set number 3 against MetaCyc v23.0) - Essential reaction which unblocks the producibility of: Salicylaldehyde (SALICYLALDEHYDE)	add
RXN-12349	Gap-filling with Meneco (Target set number 3) - Reaction which participates in the producibility of one or more of the following compounds: 4-prenylphlorisobutyrophenone (4-PRENYLPHLORISOBUTYROPHENONE) - All-trans-Retinyl-Esters (All-trans-Retinyl-Esters) - All-trans-retinyl palmitate (CHOCOLA_A) - Dehydroscoulerine (CPD-11852) - Mono-trans,octa-cis-decaprenyl diphosphate (CPD-11984) - Neurospora…	add
RXN-12395	Gap-filling with Meneco (Target set number 3) - Reaction which participates in the producibility of one or more of the following compounds: 4-prenylphlorisobutyrophenone (4-PRENYLPHLORISOBUTYROPHENONE) - All-trans-Retinyl-Esters (All-trans-Retinyl-Esters) - All-trans-retinyl palmitate (CHOCOLA_A) - Dehydroscoulerine (CPD-11852) - Mono-trans,octa-cis-decaprenyl diphosphate (CPD-11984) - Neurospora…	add
RXN-12412	Gap-filling with Meneco (Target set number 3) - Reaction which participates in the producibility of one or more of the following compounds: 4-prenylphlorisobutyrophenone (4-PRENYLPHLORISOBUTYROPHENONE) - All-trans-Retinyl-Esters (All-trans-Retinyl-Esters) - All-trans-retinyl palmitate (CHOCOLA_A) - Dehydroscoulerine (CPD-11852) - Mono-trans,octa-cis-decaprenyl diphosphate (CPD-11984) - Neurospora…	add
RXN-12413	Gap-filling with Meneco (Target set number 3) - Reaction which participates in the producibility of one or more of the following compounds: 4-prenylphlorisobutyrophenone (4-PRENYLPHLORISOBUTYROPHENONE) - All-trans-Retinyl-Esters (All-trans-Retinyl-Esters) - All-trans-retinyl palmitate (CHOCOLA_A) - Dehydroscoulerine (CPD-11852) - Mono-trans,octa-cis-decaprenyl diphosphate (CPD-11984) - Neurospora…	add
RXN-12414	Gap-filling with Meneco (Target set number 3) - Reaction which participates in the producibility of one or more of the following compounds: 4-prenylphlorisobutyrophenone (4-PRENYLPHLORISOBUTYROPHENONE) - All-trans-Retinyl-Esters (All-trans-Retinyl-Esters) - All-trans-retinyl palmitate (CHOCOLA_A) - Dehydroscoulerine (CPD-11852) - Mono-trans,octa-cis-decaprenyl diphosphate (CPD-11984) - Neurospora…	add
RXN-12550	Gap-filling with Meneco (Target set number 3) - Reaction which participates in the producibility of one or more of the following compounds: 4-prenylphlorisobutyrophenone (4-PRENYLPHLORISOBUTYROPHENONE) - All-trans-Retinyl-Esters (All-trans-Retinyl-Esters) - All-trans-retinyl palmitate (CHOCOLA_A) - Dehydroscoulerine (CPD-11852) - Mono-trans,octa-cis-decaprenyl diphosphate (CPD-11984) - Neurospora…	add
RXN-12652	Gap-filling with Meneco (Target set number 3 against MetaCyc v23.0) - Essential reaction which unblocks the producibility of: 1-deoxypentalenate (CPD-13618) - 1-deoxy-11Beta-hydroxypentalenate (CPD-13620) - Pentalenolactone D (CPD-13621) - Pentalenolactone F (CPD-13622) - 1-deoxy-11-oxopentalenate (CPD-13625) - Pentalenolactone E (CPD-13632)	add
RXN-12767	Gap-filling with Meneco (Target set number 3 against MetaCyc v23.0) - Essential reaction which unblocks the producibility of: Glucosyl-oleandomycin (CPD-13949)	add
RXN-12768	Gap-filling with Meneco (Target set number 3 against MetaCyc v23.0) - Essential reaction which unblocks the producibility of: Glucosyl-oleandomycin (CPD-13949)	add
RXN-12769	Gap-filling with Meneco (Target set number 3 against MetaCyc v23.0) - Essential reaction which unblocks the producibility of: Glucosyl-oleandomycin (CPD-13949)	add
RXN-12802	Gap-filling with Meneco (Target set number 3 against MetaCyc v23.0) - Essential reaction which unblocks the producibility of: Glucosyl-oleandomycin (CPD-13949)	add
RXN-12803	Gap-filling with Meneco (Target set number 3 against MetaCyc v23.0) - Essential reaction which unblocks the producibility of: Glucosyl-oleandomycin (CPD-13949)	add
RXN-12804	Gap-filling with Meneco (Target set number 3 against MetaCyc v23.0) - Essential reaction which unblocks the producibility of: Glucosyl-oleandomycin (CPD-13949)	add
RXN-12913	Gap-filling with Meneco (Target set number 3 against MetaCyc v23.0) - Essential reaction which unblocks the producibility of: Glucosyl-oleandomycin (CPD-13949)	add
RXN-12914	Gap-filling with Meneco (Target set number 3 against MetaCyc v23.0) - Essential reaction which unblocks the producibility of: Glucosyl-oleandomycin (CPD-13949)	add
RXN-12919	Gap-filling with Meneco (Target set number 3 against MetaCyc v23.0) - Essential reaction which unblocks the producibility of: Glucosyl-oleandomycin (CPD-13949)	add
RXN-12928	Gap-filling with Meneco (Target set number 3 against MetaCyc v23.0) - Essential reaction which unblocks the producibility of: Glucosyl-oleandomycin (CPD-13949)	add
RXN-12929	Gap-filling with Meneco (Target set number 3 against MetaCyc v23.0) - Essential reaction which unblocks the producibility of: Glucosyl-oleandomycin (CPD-13949)	add
RXN-12961	Gap-filling with Meneco (Target set number 3) - Reaction which participates in the producibility of one or more of the following compounds: 4-prenylphlorisobutyrophenone (4-PRENYLPHLORISOBUTYROPHENONE) - All-trans-Retinyl-Esters (All-trans-Retinyl-Esters) - All-trans-retinyl palmitate (CHOCOLA_A) - Dehydroscoulerine (CPD-11852) - Mono-trans,octa-cis-decaprenyl diphosphate (CPD-11984) - Neurospora…	add
RXN-13057	Gap-filling with Meneco (Target set number 3 against MetaCyc v23.0) - Essential reaction which unblocks the producibility of: Norcotinine (CPD-2749) - Trans-3'-hydroxycotinine (CPD-2750) - Trans-3-hydroxycotinine-glucuronide (CPD-2752) - Nicotine (NICOTINE)	add
RXN-13058	Gap-filling with Meneco (Target set number 3 against MetaCyc v23.0) - Essential reaction which unblocks the producibility of: Norcotinine (CPD-2749) - Trans-3'-hydroxycotinine (CPD-2750) - Trans-3-hydroxycotinine-glucuronide (CPD-2752) - Nicotine (NICOTINE)	add
RXN-13059	Gap-filling with Meneco (Target set number 3 against MetaCyc v23.0) - Essential reaction which unblocks the producibility of: Norcotinine (CPD-2749) - Trans-3'-hydroxycotinine (CPD-2750) - Trans-3-hydroxycotinine-glucuronide (CPD-2752) - Nicotine (NICOTINE)	add
RXN-13060	Gap-filling with Meneco (Target set number 3 against MetaCyc v23.0) - Essential reaction which unblocks the producibility of: Norcotinine (CPD-2749) - Trans-3'-hydroxycotinine (CPD-2750) - Trans-3-hydroxycotinine-glucuronide (CPD-2752) - Nicotine (NICOTINE)	add
RXN-13364	Gap-filling with Meneco (Target set number 3) - Reaction which participates in the producibility of one or more of the following compounds: 4-prenylphlorisobutyrophenone (4-PRENYLPHLORISOBUTYROPHENONE) - All-trans-Retinyl-Esters (All-trans-Retinyl-Esters) - All-trans-retinyl palmitate (CHOCOLA_A) - Dehydroscoulerine (CPD-11852) - Mono-trans,octa-cis-decaprenyl diphosphate (CPD-11984) - Neurospora…	add
RXN-13468	Gap-filling with Meneco (Target set number 3 against MetaCyc v23.0) - Essential reaction which unblocks the producibility of: Elymoclavine (CPD-12358) - Paspalate (CPD-12359) - Chanoclavine-I aldehyde (CPD-14459) - 6,8-dimethyl-6,7,8,9-tetradehydroergoline (CPD-14460) - Dihydrochanoclavine-I aldehyde (CPD-14465) - 6,8-dimethyl-6,7-didehydroergoline (CPD-14466) - fumigaclavine B (CPD-14467) - Fumi…	add
RXN-13478	Gap-filling with Meneco (Target set number 3 against MetaCyc v23.0) - Essential reaction which unblocks the producibility of: fumigaclavine B (CPD-14467) - Fumigaclavine A (CPD-14468)	add
RXN-13479	Gap-filling with Meneco (Target set number 3 against MetaCyc v23.0) - Essential reaction which unblocks the producibility of: fumigaclavine B (CPD-14467) - Fumigaclavine A (CPD-14468)	add
RXN-13509	Gap-filling with Meneco (Target set number 3) - Reaction which participates in the producibility of one or more of the following compounds: 4-prenylphlorisobutyrophenone (4-PRENYLPHLORISOBUTYROPHENONE) - All-trans-Retinyl-Esters (All-trans-Retinyl-Esters) - All-trans-retinyl palmitate (CHOCOLA_A) - Dehydroscoulerine (CPD-11852) - Mono-trans,octa-cis-decaprenyl diphosphate (CPD-11984) - Neurospora…	add
RXN-13587	Gap-filling with Meneco (Target set number 3 against MetaCyc v23.0) - Essential reaction which unblocks the producibility of: Benzoylecgonine (CPD-14389) - Cocaethylene (CPD-14390) - Cocaine (CPD-9776) - Ecgonine methyl ester (CPD-9777)	add
RXN-13700	Gap-filling with Meneco (Target set number 3 against MetaCyc v23.0) - Essential reaction which unblocks the producibility of: 1Alpha-hydroxy-maackiain (CPD-17457) - (-)-maackiain (CPD-3631)	add
RXN-13790	Gap-filling with Meneco (Target set number 3 against MetaCyc v23.0) - Essential reaction which unblocks the producibility of: 6-O-methyl-N-deacetylisoipecoside (CPD-14812) - 6-O-methyl-N-deacetylisoipecoside aglycon (CPD-14813)	add
RXN-1402	Gap-filling with Meneco (Target set number 3) - Reaction which participates in the producibility of one or more of the following compounds: 4-prenylphlorisobutyrophenone (4-PRENYLPHLORISOBUTYROPHENONE) - All-trans-Retinyl-Esters (All-trans-Retinyl-Esters) - All-trans-retinyl palmitate (CHOCOLA_A) - Dehydroscoulerine (CPD-11852) - Mono-trans,octa-cis-decaprenyl diphosphate (CPD-11984) - Neurospora…	add
RXN-14038	Gap-filling with Meneco (Target set number 3) - Reaction which participates in the producibility of one or more of the following compounds: 4-prenylphlorisobutyrophenone (4-PRENYLPHLORISOBUTYROPHENONE) - All-trans-Retinyl-Esters (All-trans-Retinyl-Esters) - All-trans-retinyl palmitate (CHOCOLA_A) - Dehydroscoulerine (CPD-11852) - Mono-trans,octa-cis-decaprenyl diphosphate (CPD-11984) - Neurospora…	add
RXN-14183	Gap-filling with Meneco (Target set number 3 against MetaCyc v23.0) - Essential reaction which unblocks the producibility of: Sinigrin (2-PROPENYL-GLUCOSINOLATE) - Glucoiberin (3-METHYLSULFINYLPROPYL-GLUCOSINOLATE) - Glucoiberverin (3-METHYLTHIOPROPYL-GLUCOSINOLATE) - (S)-tetrahydropapaverine (CPD-15798) - Gluconapin (CPDQT-273) - Glucoraphanin (CPDQT-280) - Glucoerucin (CPDQT-281) - Glucoalyssin…	add
RXN-14407	Gap-filling with Meneco (Target set number 3 against MetaCyc v23.0) - Essential reaction which unblocks the producibility of: Verruculogen (CPD-15259) - Fumitremorgin A (CPD-15261)	add
RXN-14418	Gap-filling with Meneco (Target set number 3 against MetaCyc v23.0) - Essential reaction which unblocks the producibility of: Verruculogen (CPD-15259) - Fumitremorgin A (CPD-15261) - Fumitremorgin C (CPD-15266) - Demethoxyfumitremorgin C (CPD-15267) - 12Alpha,13Alpha-dihydroxyfumitremorgin C (CPD-15268)	add
RXN-1442	Gap-filling with Meneco (Target set number 3 against MetaCyc v23.0) - Essential reaction which unblocks the producibility of: S-(indol-3-ylmethylisothiocyanyl)-L-cysteinylglycine (CPD-21170) - Indol-3-ylmethylisothiocyanate-L-cysteine (CPD-21171) - Indol-3-ylmethylisothiocyanate-[Gamma-Glu-Cys} (CPD-21172) - Indolylmethylisothiocyanate (CPDQT-429) - 5,10-dihydrophenazine-1-carboxylate (CPDQT-434)	add
RXN-14420	Gap-filling with Meneco (Target set number 3 against MetaCyc v23.0) - Essential reaction which unblocks the producibility of: Verruculogen (CPD-15259) - Fumitremorgin A (CPD-15261)	add
RXN-1443	Gap-filling with Meneco (Target set number 3 against MetaCyc v23.0) - Essential reaction which unblocks the producibility of: S-(indol-3-ylmethylisothiocyanyl)-L-cysteinylglycine (CPD-21170) - Indol-3-ylmethylisothiocyanate-L-cysteine (CPD-21171) - Indol-3-ylmethylisothiocyanate-[Gamma-Glu-Cys} (CPD-21172) - Indolylmethylisothiocyanate (CPDQT-429) - 5,10-dihydrophenazine-1-carboxylate (CPDQT-434)	add
RXN-1444	Gap-filling with Meneco (Target set number 3 against MetaCyc v23.0) - Essential reaction which unblocks the producibility of: S-(indol-3-ylmethylisothiocyanyl)-L-cysteinylglycine (CPD-21170) - Indol-3-ylmethylisothiocyanate-L-cysteine (CPD-21171) - Indol-3-ylmethylisothiocyanate-[Gamma-Glu-Cys} (CPD-21172) - Indolylmethylisothiocyanate (CPDQT-429) - 5,10-dihydrophenazine-1-carboxylate (CPDQT-434)	add
RXN-14834	Gap-filling with Meneco (Target set number 3) - Reaction which participates in the producibility of one or more of the following compounds: 4-prenylphlorisobutyrophenone (4-PRENYLPHLORISOBUTYROPHENONE) - All-trans-Retinyl-Esters (All-trans-Retinyl-Esters) - All-trans-retinyl palmitate (CHOCOLA_A) - Dehydroscoulerine (CPD-11852) - Mono-trans,octa-cis-decaprenyl diphosphate (CPD-11984) - Neurospora…	add
RXN-14869	Gap-filling with Meneco (Target set number 3) - Reaction which participates in the producibility of one or more of the following compounds: 4-prenylphlorisobutyrophenone (4-PRENYLPHLORISOBUTYROPHENONE) - All-trans-Retinyl-Esters (All-trans-Retinyl-Esters) - All-trans-retinyl palmitate (CHOCOLA_A) - Dehydroscoulerine (CPD-11852) - Mono-trans,octa-cis-decaprenyl diphosphate (CPD-11984) - Neurospora…	add
RXN-14870	Gap-filling with Meneco (Target set number 3) - Reaction which participates in the producibility of one or more of the following compounds: 4-prenylphlorisobutyrophenone (4-PRENYLPHLORISOBUTYROPHENONE) - All-trans-Retinyl-Esters (All-trans-Retinyl-Esters) - All-trans-retinyl palmitate (CHOCOLA_A) - Dehydroscoulerine (CPD-11852) - Mono-trans,octa-cis-decaprenyl diphosphate (CPD-11984) - Neurospora…	add
RXN-14871	Gap-filling with Meneco (Target set number 3) - Reaction which participates in the producibility of one or more of the following compounds: 4-prenylphlorisobutyrophenone (4-PRENYLPHLORISOBUTYROPHENONE) - All-trans-Retinyl-Esters (All-trans-Retinyl-Esters) - All-trans-retinyl palmitate (CHOCOLA_A) - Dehydroscoulerine (CPD-11852) - Mono-trans,octa-cis-decaprenyl diphosphate (CPD-11984) - Neurospora…	add
RXN-14987	Gap-filling with Meneco (Target set number 3) - Reaction which participates in the producibility of one or more of the following compounds: 4-prenylphlorisobutyrophenone (4-PRENYLPHLORISOBUTYROPHENONE) - All-trans-Retinyl-Esters (All-trans-Retinyl-Esters) - All-trans-retinyl palmitate (CHOCOLA_A) - Dehydroscoulerine (CPD-11852) - Mono-trans,octa-cis-decaprenyl diphosphate (CPD-11984) - Neurospora…	add
RXN-14988	Gap-filling with Meneco (Target set number 3) - Reaction which participates in the producibility of one or more of the following compounds: 4-prenylphlorisobutyrophenone (4-PRENYLPHLORISOBUTYROPHENONE) - All-trans-Retinyl-Esters (All-trans-Retinyl-Esters) - All-trans-retinyl palmitate (CHOCOLA_A) - Dehydroscoulerine (CPD-11852) - Mono-trans,octa-cis-decaprenyl diphosphate (CPD-11984) - Neurospora…	add
RXN-15236	Gap-filling with Meneco (Target set number 3) - Reaction which participates in the producibility of one or more of the following compounds: 4-prenylphlorisobutyrophenone (4-PRENYLPHLORISOBUTYROPHENONE) - All-trans-Retinyl-Esters (All-trans-Retinyl-Esters) - All-trans-retinyl palmitate (CHOCOLA_A) - Dehydroscoulerine (CPD-11852) - Mono-trans,octa-cis-decaprenyl diphosphate (CPD-11984) - Neurospora…	add
RXN-15238	Gap-filling with Meneco (Target set number 3) - Reaction which participates in the producibility of one or more of the following compounds: 4-prenylphlorisobutyrophenone (4-PRENYLPHLORISOBUTYROPHENONE) - All-trans-Retinyl-Esters (All-trans-Retinyl-Esters) - All-trans-retinyl palmitate (CHOCOLA_A) - Dehydroscoulerine (CPD-11852) - Mono-trans,octa-cis-decaprenyl diphosphate (CPD-11984) - Neurospora…	add
RXN-15239	Gap-filling with Meneco (Target set number 3) - Reaction which participates in the producibility of one or more of the following compounds: 4-prenylphlorisobutyrophenone (4-PRENYLPHLORISOBUTYROPHENONE) - All-trans-Retinyl-Esters (All-trans-Retinyl-Esters) - All-trans-retinyl palmitate (CHOCOLA_A) - Dehydroscoulerine (CPD-11852) - Mono-trans,octa-cis-decaprenyl diphosphate (CPD-11984) - Neurospora…	add
RXN-15240	Gap-filling with Meneco (Target set number 3) - Reaction which participates in the producibility of one or more of the following compounds: 4-prenylphlorisobutyrophenone (4-PRENYLPHLORISOBUTYROPHENONE) - All-trans-Retinyl-Esters (All-trans-Retinyl-Esters) - All-trans-retinyl palmitate (CHOCOLA_A) - Dehydroscoulerine (CPD-11852) - Mono-trans,octa-cis-decaprenyl diphosphate (CPD-11984) - Neurospora…	add
RXN-15429	Gap-filling with Meneco (Target set number 3 against MetaCyc v23.0) - Essential reaction which unblocks the producibility of: Cyclooctat-9-en-7-ol (CPD-16667) - Cyclooctat-9-en-5,7-diol (CPD-16668)	add
RXN-15499	Gap-filling with Meneco (Target set number 3 against MetaCyc v23.0) - Essential reaction which unblocks the producibility of: Beta-10-hydroxy-12-demethyl-11,12-dehydropaspaline (CPD-16742) - 13-desoxypaxilline (CPD-16743) - Paxilline (CPD-16744) - Paspalicine (CPD-16961) - Paspalinine (CPD-16962)	add
RXN-15592	Gap-filling with Meneco (Target set number 3) - Reaction which participates in the producibility of one or more of the following compounds: 4-prenylphlorisobutyrophenone (4-PRENYLPHLORISOBUTYROPHENONE) - All-trans-Retinyl-Esters (All-trans-Retinyl-Esters) - All-trans-retinyl palmitate (CHOCOLA_A) - Dehydroscoulerine (CPD-11852) - Mono-trans,octa-cis-decaprenyl diphosphate (CPD-11984) - Neurospora…	add
RXN-15599	Gap-filling with Meneco (Target set number 3) - Reaction which participates in the producibility of one or more of the following compounds: 4-prenylphlorisobutyrophenone (4-PRENYLPHLORISOBUTYROPHENONE) - All-trans-Retinyl-Esters (All-trans-Retinyl-Esters) - All-trans-retinyl palmitate (CHOCOLA_A) - Dehydroscoulerine (CPD-11852) - Mono-trans,octa-cis-decaprenyl diphosphate (CPD-11984) - Neurospora…	add
RXN-15644	Gap-filling with Meneco (Target set number 3) - Reaction which participates in the producibility of one or more of the following compounds: 4-prenylphlorisobutyrophenone (4-PRENYLPHLORISOBUTYROPHENONE) - All-trans-Retinyl-Esters (All-trans-Retinyl-Esters) - All-trans-retinyl palmitate (CHOCOLA_A) - Dehydroscoulerine (CPD-11852) - Mono-trans,octa-cis-decaprenyl diphosphate (CPD-11984) - Neurospora…	add
RXN-15678	Gap-filling with Meneco (Target set number 3 against PGDBs MetaCyc) - Essential reaction which unblocks the producibility of: Cyclo(L-phenylalanyl-L-seryl) (CPD-17043) - 3-benzyl-3,6-dihydroxy-6-(hydroxymethyl)-diketopiperazine (CPD-17045) - 3-benzyl-3,6 -bis(glutathione)- 6-(hydroxymethyl)-diketopiperazine (CPD-17046) - 3-benzyl-3,6 -bis(cysteinylglycine)- 6-(hydroxymethyl)-diketopiperazine (CPD…	add
RXN-15683	Gap-filling with Meneco (Target set number 3 against PGDBs MetaCyc) - Essential reaction which unblocks the producibility of: 3-benzyl-3,6 -dithio-6-(hydroxymethyl)-diketopiperazine (CPD-17049) - 3-benzyl-3,6 -disulfide-6-(hydroxymethyl)-diketopiperazine (CPD-17050) - Bis(methylsulfanyl)gliotoxin (CPD-17053) - Dithiolgliotoxin (CPD-17453) - Mono(methylsulfanyl)gliotoxin (CPD-17455)	add
RXN-15685	Gap-filling with Meneco (Target set number 3 against PGDBs MetaCyc) - Essential reaction which unblocks the producibility of: Bis(methylsulfanyl)gliotoxin (CPD-17053) - Dithiolgliotoxin (CPD-17453) - Mono(methylsulfanyl)gliotoxin (CPD-17455)	add
RXN-15686	Gap-filling with Meneco (Target set number 3 against PGDBs MetaCyc) - Essential reaction which unblocks the producibility of: Bis(methylsulfanyl)gliotoxin (CPD-17053) - Dithiolgliotoxin (CPD-17453) - Mono(methylsulfanyl)gliotoxin (CPD-17455)	add
RXN-15746	Gap-filling with Meneco (Target set number 3 against MetaCyc v23.0) - Essential reaction which unblocks the producibility of: Fumiquinazoline F (CPD-16968) - Fumiquinazoline F-indoline-2',3'-diol (CPD-16969) - Fumiquinazoline A (CPD-16970) - Fumiquinazoline C (CPD-16971) - Fumiquinazoline F-indoline-3'-o (CPD-17881)	add
RXN-15747	Gap-filling with Meneco (Target set number 3 against MetaCyc v23.0) - Essential reaction which unblocks the producibility of: Fumiquinazoline F-indoline-2',3'-diol (CPD-16969) - Fumiquinazoline A (CPD-16970) - Fumiquinazoline C (CPD-16971)	add
RXN-15810	Gap-filling with Meneco (Target set number 3 against MetaCyc v23.0) - Essential reaction which unblocks the producibility of: Alpha-cyclopiazonate (ALPHA-CYCLOPIAZONATE) - Beta-cyclopiazonate (BETA-CYCLOPIAZONATE) - Cyclo-acetoacetyl-L-tryptophan (CPD-17072) - 2-oxocyclopiazonate (CPD-17093)	add
RXN-15811	Gap-filling with Meneco (Target set number 3 against MetaCyc v23.0) - Essential reaction which unblocks the producibility of: Alpha-cyclopiazonate (ALPHA-CYCLOPIAZONATE) - Beta-cyclopiazonate (BETA-CYCLOPIAZONATE) - Cyclo-acetoacetyl-L-tryptophan (CPD-17072) - 2-oxocyclopiazonate (CPD-17093)	add
RXN-15954	Gap-filling with Meneco (Target set number 3 against MetaCyc v23.0) - Essential reaction which unblocks the producibility of: Demycosaminyl-candicidin III (CPD-17207)	add
RXN-15975	Gap-filling with Meneco (Target set number 3) - Reaction which participates in the producibility of one or more of the following compounds: 4-prenylphlorisobutyrophenone (4-PRENYLPHLORISOBUTYROPHENONE) - All-trans-Retinyl-Esters (All-trans-Retinyl-Esters) - All-trans-retinyl palmitate (CHOCOLA_A) - Dehydroscoulerine (CPD-11852) - Mono-trans,octa-cis-decaprenyl diphosphate (CPD-11984) - Neurospora…	add
RXN-16085	Gap-filling with Meneco (Target set number 3 against MetaCyc v23.0) - Essential reaction which unblocks the producibility of: Acetyl-andilesin A (CPD-17340) - Andilesin B (CPD-17341) - Andilesin C (CPD-17342)	add
RXN-16086	Gap-filling with Meneco (Target set number 3 against MetaCyc v23.0) - Essential reaction which unblocks the producibility of: Acetyl-andilesin A (CPD-17340) - Andilesin B (CPD-17341) - Andilesin C (CPD-17342)	add
RXN-16087	Gap-filling with Meneco (Target set number 3 against MetaCyc v23.0) - Essential reaction which unblocks the producibility of: Acetyl-andilesin A (CPD-17340) - Andilesin B (CPD-17341) - Andilesin C (CPD-17342)	add
RXN-16088	Gap-filling with Meneco (Target set number 3 against MetaCyc v23.0) - Essential reaction which unblocks the producibility of: Acetyl-andilesin A (CPD-17340) - Andilesin B (CPD-17341) - Andilesin C (CPD-17342)	add
RXN-16090	Gap-filling with Meneco (Target set number 3 against MetaCyc v23.0) - Essential reaction which unblocks the producibility of: Acetyl-andilesin A (CPD-17340) - Andilesin B (CPD-17341) - Andilesin C (CPD-17342)	add
RXN-16180	Gap-filling with Meneco (Target set number 3 against MetaCyc v23.0) - Essential reaction which unblocks the producibility of: Prochaetoglobosin I (CPD-17428)	add
RXN-16208	Gap-filling with Meneco (Target set number 3 against MetaCyc v23.0) - Essential reaction which unblocks the producibility of: Bis(methylsulfanyl)gliotoxin (CPD-17053) - Dithiolgliotoxin (CPD-17453) - Mono(methylsulfanyl)gliotoxin (CPD-17455)	add
RXN-16262	Gap-filling with Meneco (Target set number 3 against MetaCyc v23.0) - Essential reaction which unblocks the producibility of: Glucosyl-oleandomycin (CPD-13949)	add
RXN-16567	Gap-filling with Meneco (Target set number 3) - Reaction which participates in the producibility of one or more of the following compounds: 4-prenylphlorisobutyrophenone (4-PRENYLPHLORISOBUTYROPHENONE) - All-trans-Retinyl-Esters (All-trans-Retinyl-Esters) - All-trans-retinyl palmitate (CHOCOLA_A) - Dehydroscoulerine (CPD-11852) - Mono-trans,octa-cis-decaprenyl diphosphate (CPD-11984) - Neurospora…	add
RXN-16577	Gap-filling with Meneco (Target set number 3 against MetaCyc v23.0) - Essential reaction which unblocks the producibility of: Desmethylanthrotainin (CPD-17873) - 5-hydroxy-desmethylanthrotainin (CPD-17874) - 12a-deshydroxy-desmethylanthrotainin (CPD-17876)	add
RXN-16579	Gap-filling with Meneco (Target set number 3 against MetaCyc v23.0) - Essential reaction which unblocks the producibility of: Desmethylanthrotainin (CPD-17873) - 5-hydroxy-desmethylanthrotainin (CPD-17874)	add
RXN-16857	Gap-filling with Meneco (Target set number 3 against MetaCyc v23.0) - Essential reaction which unblocks the producibility of: 8-O-methylfusarubinaldehyde (CPD-18182) - 8-O-methyl-5-hydroxy-fusarubinaldehyde (CPD-18184) - 8-O-methyl-5,10-dihydroxy-fusarubinaldehdye (CPD-18185) - 8-O-methylfusarubin alcohol (CPD-18186)	add
RXN-16858	Gap-filling with Meneco (Target set number 3 against MetaCyc v23.0) - Essential reaction which unblocks the producibility of: 8-O-methylfusarubinaldehyde (CPD-18182) - 8-O-methyl-5-hydroxy-fusarubinaldehyde (CPD-18184) - 8-O-methyl-5,10-dihydroxy-fusarubinaldehdye (CPD-18185) - 8-O-methylfusarubin alcohol (CPD-18186)	add
RXN-16923	Gap-filling with Meneco (Target set number 3 against MetaCyc v23.0) - Essential reaction which unblocks the producibility of: Rubrofusarin (CPD-18242) - 9-hydroxyrubrofusarin (CPD-18243) - Dimeric 9-hydroxyrubrofusarin (CPD-18244) - Aurofusarin (CPD-18245) - Dimeric rubrofusarin (CPD-18246) - Dimeric rubrofusarin-9-hydroxyrubrofusarin (CPD-18247) - Fuscofusarin (CPD-18248) - Dimeric 9-hydroxyrubr…	add
RXN-16924	Gap-filling with Meneco (Target set number 3 against MetaCyc v23.0) - Essential reaction which unblocks the producibility of: 9-hydroxyrubrofusarin (CPD-18243) - Dimeric 9-hydroxyrubrofusarin (CPD-18244) -	add
RXN-16928	Gap-filling with Meneco (Target set number 3 against MetaCyc v23.0) - Essential reaction which unblocks the producibility of: Dimeric rubrofusarin-9-hydroxyrubrofusarin (CPD-18247) - Fuscofusarin (CPD-18248) - Dimeric 9-hydroxyrubrofusarin-fuscofusarin (CPD-18249)	add
RXN-16930	Gap-filling with Meneco (Target set number 3 against MetaCyc v23.0) - Essential reaction which unblocks the producibility of: Dimeric 9-hydroxyrubrofusarin-fuscofusarin (CPD-18249) -	add
RXN-17041	Gap-filling with Meneco (Target set number 3 against MetaCyc v23.0) - Essential reaction which unblocks the producibility of: 3-acetyl T-2 toxin (CPD-18415) - T-2 toxin (CPD-18416)	add
RXN-17103	Gap-filling with Meneco (Target set number 3) - Reaction which participates in the producibility of one or more of the following compounds: 4-prenylphlorisobutyrophenone (4-PRENYLPHLORISOBUTYROPHENONE) - All-trans-Retinyl-Esters (All-trans-Retinyl-Esters) - All-trans-retinyl palmitate (CHOCOLA_A) - Dehydroscoulerine (CPD-11852) - Mono-trans,octa-cis-decaprenyl diphosphate (CPD-11984) - Neurospora…	add
RXN-17690	Gap-filling with Meneco (Target set number 3) - Reaction which participates in the producibility of one or more of the following compounds: 4-prenylphlorisobutyrophenone (4-PRENYLPHLORISOBUTYROPHENONE) - All-trans-Retinyl-Esters (All-trans-Retinyl-Esters) - All-trans-retinyl palmitate (CHOCOLA_A) - Dehydroscoulerine (CPD-11852) - Mono-trans,octa-cis-decaprenyl diphosphate (CPD-11984) - Neurospora…	add
RXN-17973	Gap-filling with Meneco (Target set number 3 against MetaCyc v23.0) - Essential reaction which unblocks the producibility of: Desmethylanthrotainin (CPD-17873) - 5-hydroxy-desmethylanthrotainin (CPD-17874) - 12a-deshydroxy-desmethylanthrotainin (CPD-17876)	add
RXN-18096	Gap-filling with Meneco (Target set number 3) - Reaction which participates in the producibility of one or more of the following compounds: 4-prenylphlorisobutyrophenone (4-PRENYLPHLORISOBUTYROPHENONE) - All-trans-Retinyl-Esters (All-trans-Retinyl-Esters) - All-trans-retinyl palmitate (CHOCOLA_A) - Dehydroscoulerine (CPD-11852) - Mono-trans,octa-cis-decaprenyl diphosphate (CPD-11984) - Neurospora…	add
RXN-18098	Gap-filling with Meneco (Target set number 3) - Reaction which participates in the producibility of one or more of the following compounds: 4-prenylphlorisobutyrophenone (4-PRENYLPHLORISOBUTYROPHENONE) - All-trans-Retinyl-Esters (All-trans-Retinyl-Esters) - All-trans-retinyl palmitate (CHOCOLA_A) - Dehydroscoulerine (CPD-11852) - Mono-trans,octa-cis-decaprenyl diphosphate (CPD-11984) - Neurospora…	add
RXN-18158	Gap-filling with Meneco (Target set number 3) - Reaction which participates in the producibility of one or more of the following compounds: 4-prenylphlorisobutyrophenone (4-PRENYLPHLORISOBUTYROPHENONE) - All-trans-Retinyl-Esters (All-trans-Retinyl-Esters) - All-trans-retinyl palmitate (CHOCOLA_A) - Dehydroscoulerine (CPD-11852) - Mono-trans,octa-cis-decaprenyl diphosphate (CPD-11984) - Neurospora…	add
RXN-18159	Gap-filling with Meneco (Target set number 3) - Reaction which participates in the producibility of one or more of the following compounds: 4-prenylphlorisobutyrophenone (4-PRENYLPHLORISOBUTYROPHENONE) - All-trans-Retinyl-Esters (All-trans-Retinyl-Esters) - All-trans-retinyl palmitate (CHOCOLA_A) - Dehydroscoulerine (CPD-11852) - Mono-trans,octa-cis-decaprenyl diphosphate (CPD-11984) - Neurospora…	add
RXN-18366	Gap-filling with Meneco (Target set number 3) - Reaction which participates in the producibility of one or more of the following compounds: 4-prenylphlorisobutyrophenone (4-PRENYLPHLORISOBUTYROPHENONE) - All-trans-Retinyl-Esters (All-trans-Retinyl-Esters) - All-trans-retinyl palmitate (CHOCOLA_A) - Dehydroscoulerine (CPD-11852) - Mono-trans,octa-cis-decaprenyl diphosphate (CPD-11984) - Neurospora…	add
RXN18C3-10	Gap-filling with Meneco (Target set number 3 against MetaCyc v23.0) - Essential reaction which unblocks the producibility of: Alpha-tomatine (CPD-17696) - Beta2-tomatine (CPD-18763)	add
RXN18C3-11	Gap-filling with Meneco (Target set number 3 against MetaCyc v23.0) - Essential reaction which unblocks the producibility of: Alpha-tomatine (CPD-17696) - Beta2-tomatine (CPD-18763)	add
RXN18C3-12	Gap-filling with Meneco (Target set number 3 against MetaCyc v23.0) - Essential reaction which unblocks the producibility of: Alpha-tomatine (CPD-17696) - Beta2-tomatine (CPD-18763)	add
RXN18C3-8	Gap-filling with Meneco (Target set number 3 against MetaCyc v23.0) - Essential reaction which unblocks the producibility of: Alpha-tomatine (CPD-17696) - Beta2-tomatine (CPD-18763)	add
RXN18C3-9	Gap-filling with Meneco (Target set number 3 against MetaCyc v23.0) - Essential reaction which unblocks the producibility of: Alpha-tomatine (CPD-17696) - Beta2-tomatine (CPD-18763)	add
RXN-19576	Gap-filling with Meneco (Target set number 3 against MetaCyc v23.0) - Essential reaction which unblocks the producibility of: Indol-3-ylmethylisothiocyanate-L-cysteine (CPD-21171) - Indol-3-ylmethylisothiocyanate-[Gamma-Glu-Cys} (CPD-21172)	add
RXN-19591	Gap-filling with Meneco (Target set number 3) - Reaction which participates in the producibility of one or more of the following compounds: 4-prenylphlorisobutyrophenone (4-PRENYLPHLORISOBUTYROPHENONE) - All-trans-Retinyl-Esters (All-trans-Retinyl-Esters) - All-trans-retinyl palmitate (CHOCOLA_A) - Dehydroscoulerine (CPD-11852) - Mono-trans,octa-cis-decaprenyl diphosphate (CPD-11984) - Neurospora…	add
RXN-19594	Gap-filling with Meneco (Target set number 3) - Reaction which participates in the producibility of one or more of the following compounds: 4-prenylphlorisobutyrophenone (4-PRENYLPHLORISOBUTYROPHENONE) - All-trans-Retinyl-Esters (All-trans-Retinyl-Esters) - All-trans-retinyl palmitate (CHOCOLA_A) - Dehydroscoulerine (CPD-11852) - Mono-trans,octa-cis-decaprenyl diphosphate (CPD-11984) - Neurospora…	add
RXN-19643	Gap-filling with Meneco (Target set number 3) - Reaction which participates in the producibility of one or more of the following compounds: 4-prenylphlorisobutyrophenone (4-PRENYLPHLORISOBUTYROPHENONE) - All-trans-Retinyl-Esters (All-trans-Retinyl-Esters) - All-trans-retinyl palmitate (CHOCOLA_A) - Dehydroscoulerine (CPD-11852) - Mono-trans,octa-cis-decaprenyl diphosphate (CPD-11984) - Neurospora…	add
RXN-19718	Gap-filling with Meneco (Target set number 3) - Reaction which participates in the producibility of one or more of the following compounds: 4-prenylphlorisobutyrophenone (4-PRENYLPHLORISOBUTYROPHENONE) - All-trans-Retinyl-Esters (All-trans-Retinyl-Esters) - All-trans-retinyl palmitate (CHOCOLA_A) - Dehydroscoulerine (CPD-11852) - Mono-trans,octa-cis-decaprenyl diphosphate (CPD-11984) - Neurospora…	add
RXN-19720	Gap-filling with Meneco (Target set number 3) - Reaction which participates in the producibility of one or more of the following compounds: 4-prenylphlorisobutyrophenone (4-PRENYLPHLORISOBUTYROPHENONE) - All-trans-Retinyl-Esters (All-trans-Retinyl-Esters) - All-trans-retinyl palmitate (CHOCOLA_A) - Dehydroscoulerine (CPD-11852) - Mono-trans,octa-cis-decaprenyl diphosphate (CPD-11984) - Neurospora…	add
RXN-19723	Gap-filling with Meneco (Target set number 3) - Reaction which participates in the producibility of one or more of the following compounds: 4-prenylphlorisobutyrophenone (4-PRENYLPHLORISOBUTYROPHENONE) - All-trans-Retinyl-Esters (All-trans-Retinyl-Esters) - All-trans-retinyl palmitate (CHOCOLA_A) - Dehydroscoulerine (CPD-11852) - Mono-trans,octa-cis-decaprenyl diphosphate (CPD-11984) - Neurospora…	add
RXN-19907	Gap-filling with Meneco (Target set number 3) - Reaction which participates in the producibility of one or more of the following compounds: 4-prenylphlorisobutyrophenone (4-PRENYLPHLORISOBUTYROPHENONE) - All-trans-Retinyl-Esters (All-trans-Retinyl-Esters) - All-trans-retinyl palmitate (CHOCOLA_A) - Dehydroscoulerine (CPD-11852) - Mono-trans,octa-cis-decaprenyl diphosphate (CPD-11984) - Neurospora…	add
RXN-19991	Gap-filling with Meneco (Target set number 3 against MetaCyc v23.0) - Essential reaction which unblocks the producibility of: Perakine (CPDMETA-13651) - Raucaffrinoline (CPDMETA-13652)	add
RXN1F-143	Gap-filling with Meneco (Target set number 3 against MetaCyc v23.0) - Essential reaction which unblocks the producibility of: Gibberellin44 (CPD-10332) - Gibberellin A20 (CPD1F-140) - Gibberellin A19 (CPD1F-96) - Gibberellin A29 (CPD-236) - Gibberellin A53 (CPD-695)	add
RXN1F-155	Gap-filling with Meneco (Target set number 3 against MetaCyc v23.0) - Essential reaction which unblocks the producibility of: (3S,5R,6R)-3,5-dihydroxy-6,7-didehydro-5,6-dihydro-12'-apo-Beta-caroten-12'-al (CPD1F-4) - 2-cis-abscisate (CPD-693) - 9'-cis-neoxanthin (CPD-7424) - Beta-D-glucopyranosyl abscisate (CPD-7727)	add
RXN1F-164	Gap-filling with Meneco (Target set number 3 against Metareseau fungi) - Essential reaction which unblocks the producibility of: Gibberellin A9 (CPD1F-134) - Gibberellin A4 (CPD1F-137) - Gibberellin A1 (CPD1F-139) - Gibberellin A8 (CPD-204) - Gibberellin A51 (CPD-482) - Gibberellin A34 (CPD-6224) - Gibberellin A7 (CPD-6975) - Gibberellin A120 (CPD-6983) - Gibberellin A40 (CPD-6984) - Gibberellin …	add
RXN1F-169	Gap-filling with Meneco (Target set number 3 against MetaCyc v23.0) - Essential reaction which unblocks the producibility of: Gibberellin A20 (CPD1F-140) - Gibberellin A29 (CPD-236)	add
RXN-20025	Gap-filling with Meneco (Target set number 3) - Reaction which participates in the producibility of one or more of the following compounds: 4-prenylphlorisobutyrophenone (4-PRENYLPHLORISOBUTYROPHENONE) - All-trans-Retinyl-Esters (All-trans-Retinyl-Esters) - All-trans-retinyl palmitate (CHOCOLA_A) - Dehydroscoulerine (CPD-11852) - Mono-trans,octa-cis-decaprenyl diphosphate (CPD-11984) - Neurospora…	add
RXN-2054	Gap-filling with Meneco (Target set number 3) - Reaction which participates in the producibility of one or more of the following compounds: 4-prenylphlorisobutyrophenone (4-PRENYLPHLORISOBUTYROPHENONE) - All-trans-Retinyl-Esters (All-trans-Retinyl-Esters) - All-trans-retinyl palmitate (CHOCOLA_A) - Dehydroscoulerine (CPD-11852) - Mono-trans,octa-cis-decaprenyl diphosphate (CPD-11984) - Neurospora…	add
RXN-20583	Gap-filling with Meneco (Target set number 3 against MetaCyc v23.0) - Essential reaction which unblocks the producibility of: Alpha-tomatine (CPD-17696) - Beta2-tomatine (CPD-18763)	add
RXN-20584	Gap-filling with Meneco (Target set number 3 against Metareseau fungi) - Essential reaction which unblocks the producibility of: Alpha-tomatine (CPD-17696) - Beta2-tomatine (CPD-18763)	add
RXN-20585	Gap-filling with Meneco (Target set number 3 against MetaCyc v23.0) - Essential reaction which unblocks the producibility of: Alpha-tomatine (CPD-17696) - Beta2-tomatine (CPD-18763)	add
RXN-2202	Gap-filling with Meneco (Target set number 3 against MetaCyc v23.0) - Essential reaction which unblocks the producibility of: Sinigrin (2-PROPENYL-GLUCOSINOLATE) - Glucoiberin (3-METHYLSULFINYLPROPYL-GLUCOSINOLATE) - Glucoiberverin (3-METHYLTHIOPROPYL-GLUCOSINOLATE) - (S)-tetrahydropapaverine (CPD-15798) - Gluconapin (CPDQT-273) - Glucoraphanin (CPDQT-280) - Glucoerucin (CPDQT-281) - Glucoalyssin…	add
RXN-2203	Gap-filling with Meneco (Target set number 3) - Reaction which participates in the producibility of one or more of the following compounds: 4-prenylphlorisobutyrophenone (4-PRENYLPHLORISOBUTYROPHENONE) - All-trans-Retinyl-Esters (All-trans-Retinyl-Esters) - All-trans-retinyl palmitate (CHOCOLA_A) - Dehydroscoulerine (CPD-11852) - Mono-trans,octa-cis-decaprenyl diphosphate (CPD-11984) - Neurospora…	add
RXN-2204	Gap-filling with Meneco (Target set number 3 against MetaCyc v23.0) - Essential reaction which unblocks the producibility of: Sinigrin (2-PROPENYL-GLUCOSINOLATE) - Glucoiberin (3-METHYLSULFINYLPROPYL-GLUCOSINOLATE) - Glucoiberverin (3-METHYLTHIOPROPYL-GLUCOSINOLATE) - (S)-tetrahydropapaverine (CPD-15798) - Gluconapin (CPDQT-273) - Glucoraphanin (CPDQT-280) - Glucoerucin (CPDQT-281) - Glucoalyssin…	add
RXN-2205	Gap-filling with Meneco (Target set number 3 against MetaCyc v23.0) - Essential reaction which unblocks the producibility of: Sinigrin (2-PROPENYL-GLUCOSINOLATE) - Glucoiberin (3-METHYLSULFINYLPROPYL-GLUCOSINOLATE) - Glucoiberverin (3-METHYLTHIOPROPYL-GLUCOSINOLATE)	add
RXN-2206	Gap-filling with Meneco (Target set number 3) - Reaction which participates in the producibility of one or more of the following compounds: 4-prenylphlorisobutyrophenone (4-PRENYLPHLORISOBUTYROPHENONE) - All-trans-Retinyl-Esters (All-trans-Retinyl-Esters) - All-trans-retinyl palmitate (CHOCOLA_A) - Dehydroscoulerine (CPD-11852) - Mono-trans,octa-cis-decaprenyl diphosphate (CPD-11984) - Neurospora…	add
RXN-2207	Gap-filling with Meneco (Target set number 3) - Reaction which participates in the producibility of one or more of the following compounds: 4-prenylphlorisobutyrophenone (4-PRENYLPHLORISOBUTYROPHENONE) - All-trans-Retinyl-Esters (All-trans-Retinyl-Esters) - All-trans-retinyl palmitate (CHOCOLA_A) - Dehydroscoulerine (CPD-11852) - Mono-trans,octa-cis-decaprenyl diphosphate (CPD-11984) - Neurospora…	add
RXN-2208	Gap-filling with Meneco (Target set number 3 against MetaCyc v23.0) - Essential reaction which unblocks the producibility of: Sinigrin (2-PROPENYL-GLUCOSINOLATE) - Glucoiberin (3-METHYLSULFINYLPROPYL-GLUCOSINOLATE) - Glucoiberverin (3-METHYLTHIOPROPYL-GLUCOSINOLATE)	add
RXN-2209	Gap-filling with Meneco (Target set number 3 against MetaCyc v23.0) - Essential reaction which unblocks the producibility of: Sinigrin (2-PROPENYL-GLUCOSINOLATE) - Glucoiberin (3-METHYLSULFINYLPROPYL-GLUCOSINOLATE) - Glucoiberverin (3-METHYLTHIOPROPYL-GLUCOSINOLATE)	add
RXN-2222	Gap-filling with Meneco (Target set number 3 against MetaCyc v23.0) - Essential reaction which unblocks the producibility of: Sinigrin (2-PROPENYL-GLUCOSINOLATE)	add
RXN-3221	Gap-filling with Meneco (Target set number 3 against Metareseau fungi) - Essential reaction which unblocks the producibility of: 1Alpha-hydroxy-maackiain (CPD-17457) - 1Alpha-hydroxymedicarpin (CPD-17458) - (-)-medicarpin (CPD-3402) - (-)-maackiain (CPD-3631) - (+)-6a-hydroxymaackiain (CPD-3942)	add
RXN-3283	Gap-filling with Meneco (Target set number 3 against MetaCyc v23.0) - Essential reaction which unblocks the producibility of: 1Alpha-hydroxy-maackiain (CPD-17457) - 1Alpha-hydroxymedicarpin (CPD-17458) - (-)-medicarpin (CPD-3402) - (-)-maackiain (CPD-3631) - (+)-6a-hydroxymaackiain (CPD-3942)	add
RXN-3284	Gap-filling with Meneco (Target set number 3) - Reaction which participates in the producibility of one or more of the following compounds: 4-prenylphlorisobutyrophenone (4-PRENYLPHLORISOBUTYROPHENONE) - All-trans-Retinyl-Esters (All-trans-Retinyl-Esters) - All-trans-retinyl palmitate (CHOCOLA_A) - Dehydroscoulerine (CPD-11852) - Mono-trans,octa-cis-decaprenyl diphosphate (CPD-11984) - Neurospora…	add
RXN-3542	Gap-filling with Meneco (Target set number 3) - Reaction which participates in the producibility of one or more of the following compounds: 4-prenylphlorisobutyrophenone (4-PRENYLPHLORISOBUTYROPHENONE) - All-trans-Retinyl-Esters (All-trans-Retinyl-Esters) - All-trans-retinyl palmitate (CHOCOLA_A) - Dehydroscoulerine (CPD-11852) - Mono-trans,octa-cis-decaprenyl diphosphate (CPD-11984) - Neurospora…	add
RXN-3601	Gap-filling with Meneco (Target set number 3 against MetaCyc v23.0) - Essential reaction which unblocks the producibility of: 1Alpha-hydroxymedicarpin (CPD-17458) - (-)-medicarpin (CPD-3402)	add
RXN-3602	Gap-filling with Meneco (Target set number 3 against MetaCyc v23.0) - Essential reaction which unblocks the producibility of: 1Alpha-hydroxymedicarpin (CPD-17458) - (-)-medicarpin (CPD-3402)	add
RXN-3624	Gap-filling with Meneco (Target set number 3) - Reaction which participates in the producibility of one or more of the following compounds: 4-prenylphlorisobutyrophenone (4-PRENYLPHLORISOBUTYROPHENONE) - All-trans-Retinyl-Esters (All-trans-Retinyl-Esters) - All-trans-retinyl palmitate (CHOCOLA_A) - Dehydroscoulerine (CPD-11852) - Mono-trans,octa-cis-decaprenyl diphosphate (CPD-11984) - Neurospora…	add
RXN-3625	Gap-filling with Meneco (Target set number 3) - Reaction which participates in the producibility of one or more of the following compounds: 4-prenylphlorisobutyrophenone (4-PRENYLPHLORISOBUTYROPHENONE) - All-trans-Retinyl-Esters (All-trans-Retinyl-Esters) - All-trans-retinyl palmitate (CHOCOLA_A) - Dehydroscoulerine (CPD-11852) - Mono-trans,octa-cis-decaprenyl diphosphate (CPD-11984) - Neurospora…	add
RXN-3762	Gap-filling with Meneco (Target set number 3 against MetaCyc v23.0) - Essential reaction which unblocks the producibility of: 1Alpha-hydroxy-maackiain (CPD-17457) - (-)-maackiain (CPD-3631) - (+)-6a-hydroxymaackiain (CPD-3942)	add
RXN-3763	Gap-filling with Meneco (Target set number 3 against MetaCyc v23.0) - Essential reaction which unblocks the producibility of: 1Alpha-hydroxy-maackiain (CPD-17457) - (-)-maackiain (CPD-3631) - (+)-6a-hydroxymaackiain (CPD-3942)	add
RXN-3765	Gap-filling with Meneco (Target set number 3 against MetaCyc v23.0) - Essential reaction which unblocks the producibility of: 1Alpha-hydroxy-maackiain (CPD-17457) - (-)-maackiain (CPD-3631) - (+)-6a-hydroxymaackiain (CPD-3942)	add
RXN-3768	Gap-filling with Meneco (Target set number 3 against MetaCyc v23.0) - Essential reaction which unblocks the producibility of: 1Alpha-hydroxy-maackiain (CPD-17457) - (-)-maackiain (CPD-3631) - (+)-6a-hydroxymaackiain (CPD-3942)	add
RXN-4141	Gap-filling with Meneco (Target set number 3 against PGDBs MetaCyc) - Essential reaction which unblocks the producibility of: Sinigrin (2-PROPENYL-GLUCOSINOLATE) - Glucoiberin (3-METHYLSULFINYLPROPYL-GLUCOSINOLATE) - Glucoiberverin (3-METHYLTHIOPROPYL-GLUCOSINOLATE) - (S)-tetrahydropapaverine (CPD-15798) - Gluconapin (CPDQT-273) - Glucoraphanin (CPDQT-280) - Glucoerucin (CPDQT-281) - Glucoalyssin…	add
RXN-4521	Gap-filling with Meneco (Target set number 3) - Reaction which participates in the producibility of one or more of the following compounds: 4-prenylphlorisobutyrophenone (4-PRENYLPHLORISOBUTYROPHENONE) - All-trans-Retinyl-Esters (All-trans-Retinyl-Esters) - All-trans-retinyl palmitate (CHOCOLA_A) - Dehydroscoulerine (CPD-11852) - Mono-trans,octa-cis-decaprenyl diphosphate (CPD-11984) - Neurospora…	add
RXN-4561	Gap-filling with Meneco (Target set number 3) - Reaction which participates in the producibility of one or more of the following compounds: 4-prenylphlorisobutyrophenone (4-PRENYLPHLORISOBUTYROPHENONE) - All-trans-Retinyl-Esters (All-trans-Retinyl-Esters) - All-trans-retinyl palmitate (CHOCOLA_A) - Dehydroscoulerine (CPD-11852) - Mono-trans,octa-cis-decaprenyl diphosphate (CPD-11984) - Neurospora…	add
RXN-4602	Gap-filling with Meneco (Target set number 3) - Reaction which participates in the producibility of one or more of the following compounds: 4-prenylphlorisobutyrophenone (4-PRENYLPHLORISOBUTYROPHENONE) - All-trans-Retinyl-Esters (All-trans-Retinyl-Esters) - All-trans-retinyl palmitate (CHOCOLA_A) - Dehydroscoulerine (CPD-11852) - Mono-trans,octa-cis-decaprenyl diphosphate (CPD-11984) - Neurospora…	add
RXN-4603	Gap-filling with Meneco (Target set number 3) - Reaction which participates in the producibility of one or more of the following compounds: 4-prenylphlorisobutyrophenone (4-PRENYLPHLORISOBUTYROPHENONE) - All-trans-Retinyl-Esters (All-trans-Retinyl-Esters) - All-trans-retinyl palmitate (CHOCOLA_A) - Dehydroscoulerine (CPD-11852) - Mono-trans,octa-cis-decaprenyl diphosphate (CPD-11984) - Neurospora…	add
RXN-4606	Gap-filling with Meneco (Target set number 3 against MetaCyc v23.0) - Essential reaction which unblocks the producibility of: Glucotropaeolin (GLUCOTROPEOLIN)	add
RXN-4861	Gap-filling with Meneco (Target set number 3 against MetaCyc v23.0) - Essential reaction which unblocks the producibility of: Abieta-7,13-dien-18,18-diol (CPD-8692) - Abieta-7,13-diene-18-al (CPD-8693)	add
RXN66-101	Gap-filling with Meneco (Target set number 3) - Reaction which participates in the producibility of one or more of the following compounds: 4-prenylphlorisobutyrophenone (4-PRENYLPHLORISOBUTYROPHENONE) - All-trans-Retinyl-Esters (All-trans-Retinyl-Esters) - All-trans-retinyl palmitate (CHOCOLA_A) - Dehydroscoulerine (CPD-11852) - Mono-trans,octa-cis-decaprenyl diphosphate (CPD-11984) - Neurospora…	add
RXN66-103	Gap-filling with Meneco (Target set number 3 against MetaCyc v23.0) - Essential reaction which unblocks the producibility of: Norcotinine (CPD-2749)	add
RXN66-62	Gap-filling with Meneco (Target set number 3 against MetaCyc v23.0) - Essential reaction which unblocks the producibility of: Trans-3'-hydroxycotinine (CPD-2750)	add
RXN-7617	Gap-filling with Meneco (Target set number 3 against Metareseau fungi) - Essential reaction which unblocks the producibility of: Gibberellin A7 (CPD-6975) - Gibberellin A3 (GIBBERELLIN)	add
RXN-7619	Gap-filling with Meneco (Target set number 3) - Reaction which participates in the producibility of one or more of the following compounds: 4-prenylphlorisobutyrophenone (4-PRENYLPHLORISOBUTYROPHENONE) - All-trans-Retinyl-Esters (All-trans-Retinyl-Esters) - All-trans-retinyl palmitate (CHOCOLA_A) - Dehydroscoulerine (CPD-11852) - Mono-trans,octa-cis-decaprenyl diphosphate (CPD-11984) - Neurospora…	add
RXN-7624	Gap-filling with Meneco (Target set number 3) - Reaction which participates in the producibility of one or more of the following compounds: 4-prenylphlorisobutyrophenone (4-PRENYLPHLORISOBUTYROPHENONE) - All-trans-Retinyl-Esters (All-trans-Retinyl-Esters) - All-trans-retinyl palmitate (CHOCOLA_A) - Dehydroscoulerine (CPD-11852) - Mono-trans,octa-cis-decaprenyl diphosphate (CPD-11984) - Neurospora…	add
RXN-7805	Gap-filling with Meneco (Target set number 3 against Metareseau fungi) - Essential reaction which unblocks the producibility of: 4-prenylphlorisobutyrophenone (4-PRENYLPHLORISOBUTYROPHENONE) - Deoxycohumulone (CPD-7107)	add
RXN-7812	Gap-filling with Meneco (Target set number 3 against MetaCyc v23.0) - Essential reaction which unblocks the producibility of: 4-prenylphlorisobutyrophenone (4-PRENYLPHLORISOBUTYROPHENONE) - Deoxycohumulone (CPD-7107)	add
RXN-8035	Gap-filling with Meneco (Target set number 3 against MetaCyc v23.0) - Essential reaction which unblocks the producibility of: Coumarin (COUMARIN)	add
RXN-8046	Gap-filling with Meneco (Target set number 3 against MetaCyc v23.0) - Essential reaction which unblocks the producibility of: (+)-amorpha-4,11-diene (CPD-7554) - Artemisinic alcohol (CPD-7556) - Artemisinic aldehyde (CPD-7557) - (11R)-dihydroartemisinic aldehyde (CPD-7558)	add
RXN-8074	Gap-filling with Meneco (Target set number 3 against MetaCyc v23.0) - Essential reaction which unblocks the producibility of: 2-cis-abscisate (CPD-693) - 9'-cis-neoxanthin (CPD-7424) - Beta-D-glucopyranosyl abscisate (CPD-7727)	add
RXN-8142	Gap-filling with Meneco (Target set number 3 against MetaCyc v23.0) - Essential reaction which unblocks the producibility of: Morphine (MORPHINE)	add
RXN-8144	Gap-filling with Meneco (Target set number 3 against MetaCyc v23.0) - Essential reaction which unblocks the producibility of: Morphine (MORPHINE)	add
RXN-8155	Gap-filling with Meneco (Target set number 3 against MetaCyc v23.0) - Essential reaction which unblocks the producibility of: Beta-D-glucopyranosyl abscisate (CPD-7727)	add
RXN-8184	Gap-filling with Meneco (Target set number 3) - Reaction which participates in the producibility of one or more of the following compounds: 4-prenylphlorisobutyrophenone (4-PRENYLPHLORISOBUTYROPHENONE) - All-trans-Retinyl-Esters (All-trans-Retinyl-Esters) - All-trans-retinyl palmitate (CHOCOLA_A) - Dehydroscoulerine (CPD-11852) - Mono-trans,octa-cis-decaprenyl diphosphate (CPD-11984) - Neurospora…	add
RXN-8197	Gap-filling with Meneco (Target set number 3 against MetaCyc v23.0) - Essential reaction which unblocks the producibility of: 6-O-methyl-N-deacetylisoipecoside (CPD-14812) - 6-O-methyl-N-deacetylisoipecoside aglycon (CPD-14813) - (+)-cis,trans-nepetalactol (CPD-15030) - (6E)-8-oxogeranial (CPD-9978) - Perakine (CPDMETA-13651) - Raucaffrinoline (CPDMETA-13652) - Secologanin (SECOLOGANIN-CPD) - 3-A…	add
RXN-8224	Gap-filling with Meneco (Target set number 3 against MetaCyc v23.0) - Essential reaction which unblocks the producibility of: Perakine (CPDMETA-13651) - Raucaffrinoline (CPDMETA-13652)	add
RXN-8248	Gap-filling with Meneco (Target set number 3) - Reaction which participates in the producibility of one or more of the following compounds: 4-prenylphlorisobutyrophenone (4-PRENYLPHLORISOBUTYROPHENONE) - All-trans-Retinyl-Esters (All-trans-Retinyl-Esters) - All-trans-retinyl palmitate (CHOCOLA_A) - Dehydroscoulerine (CPD-11852) - Mono-trans,octa-cis-decaprenyl diphosphate (CPD-11984) - Neurospora…	add
RXN-8353	Gap-filling with Meneco (Target set number 3 against MetaCyc v23.0) - Essential reaction which unblocks the producibility of: Brassicasterol (CPD-4161)	add
RXN-8479	Gap-filling with Meneco (Target set number 3) - Reaction which participates in the producibility of one or more of the following compounds: 4-prenylphlorisobutyrophenone (4-PRENYLPHLORISOBUTYROPHENONE) - All-trans-Retinyl-Esters (All-trans-Retinyl-Esters) - All-trans-retinyl palmitate (CHOCOLA_A) - Dehydroscoulerine (CPD-11852) - Mono-trans,octa-cis-decaprenyl diphosphate (CPD-11984) - Neurospora…	add
RXN-8481	Gap-filling with Meneco (Target set number 3 against MetaCyc v23.0) - Essential reaction which unblocks the producibility of: Cyclo-dopa 5-O-glucoside (CPD-8656)	add
RXN-8507	Gap-filling with Meneco (Target set number 3 against MetaCyc v23.0) - Essential reaction which unblocks the producibility of: Abieta-7,13-dien-18,18-diol (CPD-8692) - Abieta-7,13-diene-18-al (CPD-8693)	add
RXN-8508	Gap-filling with Meneco (Target set number 3 against MetaCyc v23.0) - Essential reaction which unblocks the producibility of: Abieta-7,13-dien-18,18-diol (CPD-8692) - Abieta-7,13-diene-18-al (CPD-8693)	add
RXN-8618	Gap-filling with Meneco (Target set number 3) - Reaction which participates in the producibility of one or more of the following compounds: 4-prenylphlorisobutyrophenone (4-PRENYLPHLORISOBUTYROPHENONE) - All-trans-Retinyl-Esters (All-trans-Retinyl-Esters) - All-trans-retinyl palmitate (CHOCOLA_A) - Dehydroscoulerine (CPD-11852) - Mono-trans,octa-cis-decaprenyl diphosphate (CPD-11984) - Neurospora…	add
RXN-8700	Gap-filling with Meneco (Target set number 3) - Reaction which participates in the producibility of one or more of the following compounds: 4-prenylphlorisobutyrophenone (4-PRENYLPHLORISOBUTYROPHENONE) - All-trans-Retinyl-Esters (All-trans-Retinyl-Esters) - All-trans-retinyl palmitate (CHOCOLA_A) - Dehydroscoulerine (CPD-11852) - Mono-trans,octa-cis-decaprenyl diphosphate (CPD-11984) - Neurospora…	add
RXN-9030	Gap-filling with Meneco (Target set number 3 against MetaCyc v23.0) - Essential reaction which unblocks the producibility of: Pyocyanin (CPD-12847) - 5-methylphenazine-1-carboxylate (CPD-12869) - 5,10-dihydrophenazine-1-carboxylate (CPD-12874)	add
RXN-9034	Gap-filling with Meneco (Target set number 3) - Reaction which participates in the producibility of one or more of the following compounds: 4-prenylphlorisobutyrophenone (4-PRENYLPHLORISOBUTYROPHENONE) - All-trans-Retinyl-Esters (All-trans-Retinyl-Esters) - All-trans-retinyl palmitate (CHOCOLA_A) - Dehydroscoulerine (CPD-11852) - Mono-trans,octa-cis-decaprenyl diphosphate (CPD-11984) - Neurospora…	add
RXN-9195	Gap-filling with Meneco (Target set number 3 against MetaCyc v23.0) - Essential reaction which unblocks the producibility of: Benzoylecgonine (CPD-14389) - Cocaethylene (CPD-14390) - Cocaine (CPD-9776) - Ecgonine methyl ester (CPD-9777)	add
RXN-9196	Gap-filling with Meneco (Target set number 3 against MetaCyc v23.0) - Essential reaction which unblocks the producibility of: Benzoylecgonine (CPD-14389) - Cocaethylene (CPD-14390) - Cocaine (CPD-9776) - Ecgonine methyl ester (CPD-9777)	add
RXN-9197	Gap-filling with Meneco (Target set number 3 against MetaCyc v23.0) - Essential reaction which unblocks the producibility of: Benzoylecgonine (CPD-14389) - Cocaethylene (CPD-14390) - Cocaine (CPD-9776) - Ecgonine methyl ester (CPD-9777)	add
RXN-9198	Gap-filling with Meneco (Target set number 3 against MetaCyc v23.0) - Essential reaction which unblocks the producibility of: Benzoylecgonine (CPD-14389) - Cocaethylene (CPD-14390) - Cocaine (CPD-9776) - Ecgonine methyl ester (CPD-9777)	add
RXN-9199	Gap-filling with Meneco (Target set number 3 against MetaCyc v23.0) - Essential reaction which unblocks the producibility of: Benzoylecgonine (CPD-14389) - Cocaethylene (CPD-14390) - Cocaine (CPD-9776) - Ecgonine methyl ester (CPD-9777)	add
RXN-9201	Gap-filling with Meneco (Target set number 3 against MetaCyc v23.0) - Essential reaction which unblocks the producibility of: Benzoylecgonine (CPD-14389) - Cocaethylene (CPD-14390) - Cocaine (CPD-9776)	add
RXN-9372	Gap-filling with Meneco (Target set number 3) - Reaction which participates in the producibility of one or more of the following compounds: 4-prenylphlorisobutyrophenone (4-PRENYLPHLORISOBUTYROPHENONE) - All-trans-Retinyl-Esters (All-trans-Retinyl-Esters) - All-trans-retinyl palmitate (CHOCOLA_A) - Dehydroscoulerine (CPD-11852) - Mono-trans,octa-cis-decaprenyl diphosphate (CPD-11984) - Neurospora…	add
RXN-9388	Gap-filling with Meneco (Target set number 3) - Reaction which participates in the producibility of one or more of the following compounds: 4-prenylphlorisobutyrophenone (4-PRENYLPHLORISOBUTYROPHENONE) - All-trans-Retinyl-Esters (All-trans-Retinyl-Esters) - All-trans-retinyl palmitate (CHOCOLA_A) - Dehydroscoulerine (CPD-11852) - Mono-trans,octa-cis-decaprenyl diphosphate (CPD-11984) - Neurospora…	add
RXN-9391	Gap-filling with Meneco (Target set number 3 against MetaCyc v23.0) - Essential reaction which unblocks the producibility of: (4R,7R)-4-isopropenyl-7-methyloxepan-2-one (CPD-10044)	add
RXN-9392	Gap-filling with Meneco (Target set number 3) - Reaction which participates in the producibility of one or more of the following compounds: 4-prenylphlorisobutyrophenone (4-PRENYLPHLORISOBUTYROPHENONE) - All-trans-Retinyl-Esters (All-trans-Retinyl-Esters) - All-trans-retinyl palmitate (CHOCOLA_A) - Dehydroscoulerine (CPD-11852) - Mono-trans,octa-cis-decaprenyl diphosphate (CPD-11984) - Neurospora…	add
RXN-9397	Gap-filling with Meneco (Target set number 3 against MetaCyc v23.0) - Essential reaction which unblocks the producibility of: (4S,7R)-4-isopropenyl-7-methyloxepan-2-one (CPD-10064) - (3S,6S)-6-isopropenyl-3-methyloxepan-2-one (CPD-10069)	add
RXN-9419	Gap-filling with Meneco (Target set number 3 against MetaCyc v23.0) - Essential reaction which unblocks the producibility of: (4S,7R)-4-isopropenyl-7-methyloxepan-2-one (CPD-10064) - (3S,6S)-6-isopropenyl-3-methyloxepan-2-one (CPD-10069)	add
RXN-9420	Gap-filling with Meneco (Target set number 3 against MetaCyc v23.0) - Essential reaction which unblocks the producibility of: (4R,7R)-4-isopropenyl-7-methyloxepan-2-one (CPD-10064)	add
RXN-9427	Gap-filling with Meneco (Target set number 3 against MetaCyc v23.0) - Essential reaction which unblocks the producibility of: (3S,6R)-6-isopropenyl-3-methyloxepan-2-one (CPD-10068)	add
RXN-9428	Gap-filling with Meneco (Target set number 3 against MetaCyc v23.0) - Essential reaction which unblocks the producibility of: (3S,6S)-6-isopropenyl-3-methyloxepan-2-one (CPD-10069)	add
RXN-9431	Gap-filling with Meneco (Target set number 3 against MetaCyc v23.0) - Essential reaction which unblocks the producibility of: (3S,6S)-6-isopropenyl-3-methyloxepan-2-one (CPD-10069)	add
RXN-9435	Gap-filling with Meneco (Target set number 3 against MetaCyc v23.0) - Essential reaction which unblocks the producibility of: (3S,6R)-6-isopropenyl-3-methyloxepan-2-one (CPD-10068)	add
RXN-9499	Gap-filling with Meneco (Target set number 3 against MetaCyc v23.0) - Essential reaction which unblocks the producibility of: Aflatoxin B2 (CPD-10177)	add
RXN-9981	Gap-filling with Meneco (Target set number 3) - Reaction which participates in the producibility of one or more of the following compounds: 4-prenylphlorisobutyrophenone (4-PRENYLPHLORISOBUTYROPHENONE) - All-trans-Retinyl-Esters (All-trans-Retinyl-Esters) - All-trans-retinyl palmitate (CHOCOLA_A) - Dehydroscoulerine (CPD-11852) - Mono-trans,octa-cis-decaprenyl diphosphate (CPD-11984) - Neurospora…	add
RXNQT-4163	Gap-filling with Meneco (Target set number 3 against MetaCyc v23.0) - Essential reaction which unblocks the producibility of: (S)-tetrahydropapaverine (CPD-15798) - Gluconapin (CPDQT-273) - Glucoraphanin (CPDQT-280) - Glucoerucin (CPDQT-281) - Glucoalyssin (CPDQT-284) - Glucoberteroin (CPDQT-286) - 6-(methylsulfinyl)hexyl-glucosinolate (CPDQT-288) - 7-(methylsulfinyl)heptyl-glucosinolate (CPDQT-2…	add
RXNQT-4164	Gap-filling with Meneco (Target set number 3) - Reaction which participates in the producibility of one or more of the following compounds: 4-prenylphlorisobutyrophenone (4-PRENYLPHLORISOBUTYROPHENONE) - All-trans-Retinyl-Esters (All-trans-Retinyl-Esters) - All-trans-retinyl palmitate (CHOCOLA_A) - Dehydroscoulerine (CPD-11852) - Mono-trans,octa-cis-decaprenyl diphosphate (CPD-11984) - Neurospora…	add
RXNQT-4166	Gap-filling with Meneco (Target set number 3 against MetaCyc v23.0) - Essential reaction which unblocks the producibility of: (S)-tetrahydropapaverine (CPD-15798) - Glucoalyssin (CPDQT-284) - Glucoberteroin (CPDQT-286) - 6-(methylsulfinyl)hexyl-glucosinolate (CPDQT-288) - 7-(methylsulfinyl)heptyl-glucosinolate (CPDQT-295) - 7-(methylsulfanyl)heptyl-glucosinolate (CPDQT-296) - 8-(methylsulfinyl)oc…	add
RXNQT-4167	Gap-filling with Meneco (Target set number 3) - Reaction which participates in the producibility of one or more of the following compounds: 4-prenylphlorisobutyrophenone (4-PRENYLPHLORISOBUTYROPHENONE) - All-trans-Retinyl-Esters (All-trans-Retinyl-Esters) - All-trans-retinyl palmitate (CHOCOLA_A) - Dehydroscoulerine (CPD-11852) - Mono-trans,octa-cis-decaprenyl diphosphate (CPD-11984) - Neurospora…	add
RXNQT-4169	Gap-filling with Meneco (Target set number 3 against MetaCyc v23.0) - Essential reaction which unblocks the producibility of: (S)-tetrahydropapaverine (CPD-15798) - 6-(methylsulfinyl)hexyl-glucosinolate (CPDQT-288) - 7-(methylsulfinyl)heptyl-glucosinolate (CPDQT-295) - 7-(methylsulfanyl)heptyl-glucosinolate (CPDQT-296) - 8-(methylsulfinyl)octyl-glucosinolate (CPDQT-299) - 6-(methylsulfanyl)hexyl-…	add
RXNQT-4170	Gap-filling with Meneco (Target set number 3) - Reaction which participates in the producibility of one or more of the following compounds: 4-prenylphlorisobutyrophenone (4-PRENYLPHLORISOBUTYROPHENONE) - All-trans-Retinyl-Esters (All-trans-Retinyl-Esters) - All-trans-retinyl palmitate (CHOCOLA_A) - Dehydroscoulerine (CPD-11852) - Mono-trans,octa-cis-decaprenyl diphosphate (CPD-11984) - Neurospora…	add
RXNQT-4172	Gap-filling with Meneco (Target set number 3 against MetaCyc v23.0) - Essential reaction which unblocks the producibility of: (S)-tetrahydropapaverine (CPD-15798) - 7-(methylsulfinyl)heptyl-glucosinolate (CPDQT-295) - 7-(methylsulfanyl)heptyl-glucosinolate (CPDQT-296) - 8-(methylsulfinyl)octyl-glucosinolate (CPDQT-299)	add
RXNQT-4173	Gap-filling with Meneco (Target set number 3) - Reaction which participates in the producibility of one or more of the following compounds: 4-prenylphlorisobutyrophenone (4-PRENYLPHLORISOBUTYROPHENONE) - All-trans-Retinyl-Esters (All-trans-Retinyl-Esters) - All-trans-retinyl palmitate (CHOCOLA_A) - Dehydroscoulerine (CPD-11852) - Mono-trans,octa-cis-decaprenyl diphosphate (CPD-11984) - Neurospora…	add
RXNQT-4175	Gap-filling with Meneco (Target set number 3 against MetaCyc v23.0) - Essential reaction which unblocks the producibility of: (S)-tetrahydropapaverine (CPD-15798) - 8-(methylsulfinyl)octyl-glucosinolate (CPDQT-299)	add
RXNQT-4176	Gap-filling with Meneco (Target set number 3) - Reaction which participates in the producibility of one or more of the following compounds: 4-prenylphlorisobutyrophenone (4-PRENYLPHLORISOBUTYROPHENONE) - All-trans-Retinyl-Esters (All-trans-Retinyl-Esters) - All-trans-retinyl palmitate (CHOCOLA_A) - Dehydroscoulerine (CPD-11852) - Mono-trans,octa-cis-decaprenyl diphosphate (CPD-11984) - Neurospora…	add
RXNQT-4309	Gap-filling with Meneco (Target set number 3) - Reaction which participates in the producibility of one or more of the following compounds: 4-prenylphlorisobutyrophenone (4-PRENYLPHLORISOBUTYROPHENONE) - All-trans-Retinyl-Esters (All-trans-Retinyl-Esters) - All-trans-retinyl palmitate (CHOCOLA_A) - Dehydroscoulerine (CPD-11852) - Mono-trans,octa-cis-decaprenyl diphosphate (CPD-11984) - Neurospora…	add
RXNQT-4310	Gap-filling with Meneco (Target set number 3) - Reaction which participates in the producibility of one or more of the following compounds: 4-prenylphlorisobutyrophenone (4-PRENYLPHLORISOBUTYROPHENONE) - All-trans-Retinyl-Esters (All-trans-Retinyl-Esters) - All-trans-retinyl palmitate (CHOCOLA_A) - Dehydroscoulerine (CPD-11852) - Mono-trans,octa-cis-decaprenyl diphosphate (CPD-11984) - Neurospora…	add
RXNQT-4311	Gap-filling with Meneco (Target set number 3) - Reaction which participates in the producibility of one or more of the following compounds: 4-prenylphlorisobutyrophenone (4-PRENYLPHLORISOBUTYROPHENONE) - All-trans-Retinyl-Esters (All-trans-Retinyl-Esters) - All-trans-retinyl palmitate (CHOCOLA_A) - Dehydroscoulerine (CPD-11852) - Mono-trans,octa-cis-decaprenyl diphosphate (CPD-11984) - Neurospora…	add
RXNQT-4312	Gap-filling with Meneco (Target set number 3) - Reaction which participates in the producibility of one or more of the following compounds: 4-prenylphlorisobutyrophenone (4-PRENYLPHLORISOBUTYROPHENONE) - All-trans-Retinyl-Esters (All-trans-Retinyl-Esters) - All-trans-retinyl palmitate (CHOCOLA_A) - Dehydroscoulerine (CPD-11852) - Mono-trans,octa-cis-decaprenyl diphosphate (CPD-11984) - Neurospora…	add
RXNQT-4313	Gap-filling with Meneco (Target set number 3) - Reaction which participates in the producibility of one or more of the following compounds: 4-prenylphlorisobutyrophenone (4-PRENYLPHLORISOBUTYROPHENONE) - All-trans-Retinyl-Esters (All-trans-Retinyl-Esters) - All-trans-retinyl palmitate (CHOCOLA_A) - Dehydroscoulerine (CPD-11852) - Mono-trans,octa-cis-decaprenyl diphosphate (CPD-11984) - Neurospora…	add
RXNQT-4314	Gap-filling with Meneco (Target set number 3) - Reaction which participates in the producibility of one or more of the following compounds: 4-prenylphlorisobutyrophenone (4-PRENYLPHLORISOBUTYROPHENONE) - All-trans-Retinyl-Esters (All-trans-Retinyl-Esters) - All-trans-retinyl palmitate (CHOCOLA_A) - Dehydroscoulerine (CPD-11852) - Mono-trans,octa-cis-decaprenyl diphosphate (CPD-11984) - Neurospora…	add
RXNQT-4315	Gap-filling with Meneco (Target set number 3) - Reaction which participates in the producibility of one or more of the following compounds: 4-prenylphlorisobutyrophenone (4-PRENYLPHLORISOBUTYROPHENONE) - All-trans-Retinyl-Esters (All-trans-Retinyl-Esters) - All-trans-retinyl palmitate (CHOCOLA_A) - Dehydroscoulerine (CPD-11852) - Mono-trans,octa-cis-decaprenyl diphosphate (CPD-11984) - Neurospora…	add
RXNQT-4316	Gap-filling with Meneco (Target set number 3) - Reaction which participates in the producibility of one or more of the following compounds: 4-prenylphlorisobutyrophenone (4-PRENYLPHLORISOBUTYROPHENONE) - All-trans-Retinyl-Esters (All-trans-Retinyl-Esters) - All-trans-retinyl palmitate (CHOCOLA_A) - Dehydroscoulerine (CPD-11852) - Mono-trans,octa-cis-decaprenyl diphosphate (CPD-11984) - Neurospora…	add
RXNQT-4317	Gap-filling with Meneco (Target set number 3) - Reaction which participates in the producibility of one or more of the following compounds: 4-prenylphlorisobutyrophenone (4-PRENYLPHLORISOBUTYROPHENONE) - All-trans-Retinyl-Esters (All-trans-Retinyl-Esters) - All-trans-retinyl palmitate (CHOCOLA_A) - Dehydroscoulerine (CPD-11852) - Mono-trans,octa-cis-decaprenyl diphosphate (CPD-11984) - Neurospora…	add
RXNQT-4318	Gap-filling with Meneco (Target set number 3) - Reaction which participates in the producibility of one or more of the following compounds: 4-prenylphlorisobutyrophenone (4-PRENYLPHLORISOBUTYROPHENONE) - All-trans-Retinyl-Esters (All-trans-Retinyl-Esters) - All-trans-retinyl palmitate (CHOCOLA_A) - Dehydroscoulerine (CPD-11852) - Mono-trans,octa-cis-decaprenyl diphosphate (CPD-11984) - Neurospora…	add
RXNQT-4324	Gap-filling with Meneco (Target set number 3 against MetaCyc v23.0) - Essential reaction which unblocks the producibility of: Gluconapin (CPDQT-273) - Glucoraphanin (CPDQT-280) - Glucoerucin (CPDQT-281)	add
RXNQT-4325	Gap-filling with Meneco (Target set number 3 against MetaCyc v23.0) - Essential reaction which unblocks the producibility of: Glucoalyssin (CPDQT-284) - Glucoberteroin (CPDQT-286)	add
RXNQT-4326	Gap-filling with Meneco (Target set number 3 against MetaCyc v23.0) - Essential reaction which unblocks the producibility of: 6-(methylsulfinyl)hexyl-glucosinolate (CPDQT-288) - 6-(methylsulfanyl)hexyl-glucosinolate (CPDQT-420)	add
RXNQT-4327	Gap-filling with Meneco (Target set number 3 against MetaCyc v23.0) - Essential reaction which unblocks the producibility of: 7-(methylsulfinyl)heptyl-glucosinolate (CPDQT-295) - 7-(methylsulfanyl)heptyl-glucosinolate (CPDQT-296)	add
RXNQT-4328	Gap-filling with Meneco (Target set number 3 against MetaCyc v23.0) - Essential reaction which unblocks the producibility of: (S)-tetrahydropapaverine (CPD-15798) - 8-(methylsulfinyl)octyl-glucosinolate (CPDQT-299)	add
RXNQT-4329	Gap-filling with Meneco (Target set number 3 against MetaCyc v23.0) - Essential reaction which unblocks the producibility of: Gluconapin (CPDQT-273) - Glucoraphanin (CPDQT-280) - Glucoerucin (CPDQT-281)	add
RXNQT-4330	Gap-filling with Meneco (Target set number 3 against MetaCyc v23.0) - Essential reaction which unblocks the producibility of: Glucoalyssin (CPDQT-284) - Glucoberteroin (CPDQT-286)	add
RXNQT-4331	Gap-filling with Meneco (Target set number 3 against MetaCyc v23.0) - Essential reaction which unblocks the producibility of: 6-(methylsulfinyl)hexyl-glucosinolate (CPDQT-288) - 6-(methylsulfanyl)hexyl-glucosinolate (CPDQT-420)	add
RXNQT-4332	Gap-filling with Meneco (Target set number 3 against MetaCyc v23.0) - Essential reaction which unblocks the producibility of: 7-(methylsulfinyl)heptyl-glucosinolate (CPDQT-295) - 7-(methylsulfanyl)heptyl-glucosinolate (CPDQT-296)	add
RXNQT-4333	Gap-filling with Meneco (Target set number 3 against MetaCyc v23.0) - Essential reaction which unblocks the producibility of: (S)-tetrahydropapaverine (CPD-15798) - 8-(methylsulfinyl)octyl-glucosinolate (CPDQT-299)	add
RXNQT-4341	Gap-filling with Meneco (Target set number 3 against MetaCyc v23.0) - Essential reaction which unblocks the producibility of: Gluconapin (CPDQT-273)	add
RXNQT-4345	Gap-filling with Meneco (Target set number 3 against MetaCyc v23.0) - Essential reaction which unblocks the producibility of: Gluconapin (CPDQT-273) - Glucoraphanin (CPDQT-280) - Glucoerucin (CPDQT-281)	add
RXNQT-4346	Gap-filling with Meneco (Target set number 3 against MetaCyc v23.0) - Essential reaction which unblocks the producibility of: Glucoalyssin (CPDQT-284) - Glucoberteroin (CPDQT-286)	add
RXNQT-4347	Gap-filling with Meneco (Target set number 3 against MetaCyc v23.0) - Essential reaction which unblocks the producibility of: 6-(methylsulfinyl)hexyl-glucosinolate (CPDQT-288) - 6-(methylsulfanyl)hexyl-glucosinolate (CPDQT-420)	add
RXNQT-4348	Gap-filling with Meneco (Target set number 3 against MetaCyc v23.0) - Essential reaction which unblocks the producibility of: 7-(methylsulfinyl)heptyl-glucosinolate (CPDQT-295) - 7-(methylsulfanyl)heptyl-glucosinolate (CPDQT-296)	add
RXNQT-4349	Gap-filling with Meneco (Target set number 3 against MetaCyc v23.0) - Essential reaction which unblocks the producibility of: (S)-tetrahydropapaverine (CPD-15798) - 8-(methylsulfinyl)octyl-glucosinolate (CPDQT-299)	add
TRANS-CINNAMATE-2-MONOOXYGENASE-RXN	Gap-filling with Meneco (Target set number 3 against MetaCyc v23.0) - Essential reaction which unblocks the producibility of: Coumarin (COUMARIN)	add

## Sheet: Gap-filling4
idRef	Comment	Action	Gene
1.14.11.28-RXN	Gap-filling with Meneco (Targets from draft against against the MetaCyc reaction set where the genomic sequences of the enzymes are unknown)	add
1.14.13.64-RXN	Gap-filling with Meneco (Targets from draft against against the MetaCyc reaction set where the genomic sequences of the enzymes are unknown)	add
1.1.1.13-RXN	Gap-filling with Meneco (Targets from draft against against the MetaCyc reaction set where the genomic sequences of the enzymes are unknown)	add
1.1.1.259-RXN	Gap-filling with Meneco (Targets from draft against against the MetaCyc reaction set where the genomic sequences of the enzymes are unknown)	add
1.1.99.27-RXN	Gap-filling with Meneco (Targets from draft against against the MetaCyc reaction set where the genomic sequences of the enzymes are unknown)	add
2.6.1.40-RXN	Gap-filling with Meneco (Targets from draft against against the MetaCyc reaction set where the genomic sequences of the enzymes are unknown)	add
2.6.1.46-RXN	Gap-filling with Meneco (Targets from draft against against the MetaCyc reaction set where the genomic sequences of the enzymes are unknown)	add
2.7.7.45-RXN	Gap-filling with Meneco (Targets from draft against against the MetaCyc reaction set where the genomic sequences of the enzymes are unknown)	add
3.1.4.49-RXN	Gap-filling with Meneco (Targets from draft against against the MetaCyc reaction set where the genomic sequences of the enzymes are unknown)	add
4-AMINOBENZOATE-1-MONOOXYGENASE-RXN	Gap-filling with Meneco (Targets from draft against against the MetaCyc reaction set where the genomic sequences of the enzymes are unknown)	add
4-HYDROXYBENZOATE-DECARBOXYLASE-RXN	Gap-filling with Meneco (Targets from draft against against the MetaCyc reaction set where the genomic sequences of the enzymes are unknown)	add
CHOLINE-SULFOTRANSFERASE-RXN	Gap-filling with Meneco (Targets from draft against against the MetaCyc reaction set where the genomic sequences of the enzymes are unknown)	add
CINNAMOYL-COA-REDUCTASE-RXN	Gap-filling with Meneco (Targets from draft against against the MetaCyc reaction set where the genomic sequences of the enzymes are unknown)	add
DEHYDROGLUCONATE-DEHYDROGENASE-RXN	Gap-filling with Meneco (Targets from draft against against the MetaCyc reaction set where the genomic sequences of the enzymes are unknown)	add
FORMATE--DIHYDROFOLATE-LIGASE-RXN	Gap-filling with Meneco (Targets from draft against against the MetaCyc reaction set where the genomic sequences of the enzymes are unknown)	add
GENTISATE-DECARBOXYLASE-RXN	Gap-filling with Meneco (Targets from draft against against the MetaCyc reaction set where the genomic sequences of the enzymes are unknown)	add
GLUCOSE-1-PHOSPHATE-PHOSPHODISMUTASE-RXN	Gap-filling with Meneco (Targets from draft against against the MetaCyc reaction set where the genomic sequences of the enzymes are unknown)	add
GLUCOSE-16-BISPHOSPHATE-SYNTHASE-RXN	Gap-filling with Meneco (Targets from draft against against the MetaCyc reaction set where the genomic sequences of the enzymes are unknown)	add
GLYCINE-N-BENZOYLTRANSFERASE-RXN	Gap-filling with Meneco (Targets from draft against against the MetaCyc reaction set where the genomic sequences of the enzymes are unknown)	add
GUANIDINOACETASE-RXN	Gap-filling with Meneco (Targets from draft against against the MetaCyc reaction set where the genomic sequences of the enzymes are unknown)	add
L-PIPECOLATE-DEHYDROGENASE-RXN	Gap-filling with Meneco (Targets from draft against against the MetaCyc reaction set where the genomic sequences of the enzymes are unknown)	add
MELILOTATE-3-MONOOXYGENASE-RXN	Gap-filling with Meneco (Targets from draft against against the MetaCyc reaction set where the genomic sequences of the enzymes are unknown)	add
PHOSPHOGLUCOKINASE-RXN	Gap-filling with Meneco (Targets from draft against against the MetaCyc reaction set where the genomic sequences of the enzymes are unknown)	add
PYROXALTRANSAM-RXN	Gap-filling with Meneco (Targets from draft against against the MetaCyc reaction set where the genomic sequences of the enzymes are unknown)	add
RXN3O-73	Gap-filling with Meneco (Targets from draft against against the MetaCyc reaction set where the genomic sequences of the enzymes are unknown)	add
RXN-1021	Gap-filling with Meneco (Targets from draft against against the MetaCyc reaction set where the genomic sequences of the enzymes are unknown)	add
RXN-1026	Gap-filling with Meneco (Targets from draft against against the MetaCyc reaction set where the genomic sequences of the enzymes are unknown)	add
RXN-1061	Gap-filling with Meneco (Targets from draft against against the MetaCyc reaction set where the genomic sequences of the enzymes are unknown)	add
RXN-10984	Gap-filling with Meneco (Targets from draft against against the MetaCyc reaction set where the genomic sequences of the enzymes are unknown)	add
RXN-11015	Gap-filling with Meneco (Targets from draft against against the MetaCyc reaction set where the genomic sequences of the enzymes are unknown)	add
RXN-11141	Gap-filling with Meneco (Targets from draft against against the MetaCyc reaction set where the genomic sequences of the enzymes are unknown)	add
RXN-12108	Gap-filling with Meneco (Targets from draft against against the MetaCyc reaction set where the genomic sequences of the enzymes are unknown)	add
RXN-12251	Gap-filling with Meneco (Targets from draft against against the MetaCyc reaction set where the genomic sequences of the enzymes are unknown)	add
RXN-12257	Gap-filling with Meneco (Targets from draft against against the MetaCyc reaction set where the genomic sequences of the enzymes are unknown)	add
RXN-12259	Gap-filling with Meneco (Targets from draft against against the MetaCyc reaction set where the genomic sequences of the enzymes are unknown)	add
RXN-12944	Gap-filling with Meneco (Targets from draft against against the MetaCyc reaction set where the genomic sequences of the enzymes are unknown)	add
RXN-13560	Gap-filling with Meneco (Targets from draft against against the MetaCyc reaction set where the genomic sequences of the enzymes are unknown)	add
RXN-13561	Gap-filling with Meneco (Targets from draft against against the MetaCyc reaction set where the genomic sequences of the enzymes are unknown)	add
RXN-13893	Gap-filling with Meneco (Targets from draft against against the MetaCyc reaction set where the genomic sequences of the enzymes are unknown)	add
RXN-13894	Gap-filling with Meneco (Targets from draft against against the MetaCyc reaction set where the genomic sequences of the enzymes are unknown)	add
RXN-13895	Gap-filling with Meneco (Targets from draft against against the MetaCyc reaction set where the genomic sequences of the enzymes are unknown)	add
RXN-13896	Gap-filling with Meneco (Targets from draft against against the MetaCyc reaction set where the genomic sequences of the enzymes are unknown)	add
RXN-14204	Gap-filling with Meneco (Targets from draft against against the MetaCyc reaction set where the genomic sequences of the enzymes are unknown)	add
RXN-14575	Gap-filling with Meneco (Targets from draft against against the MetaCyc reaction set where the genomic sequences of the enzymes are unknown)	add
RXN-15031	Gap-filling with Meneco (Targets from draft against against the MetaCyc reaction set where the genomic sequences of the enzymes are unknown)	add
RXN-15308	Gap-filling with Meneco (Targets from draft against against the MetaCyc reaction set where the genomic sequences of the enzymes are unknown)	add
RXN-15579	Gap-filling with Meneco (Targets from draft against against the MetaCyc reaction set where the genomic sequences of the enzymes are unknown)	add
RXN-15646	Gap-filling with Meneco (Targets from draft against against the MetaCyc reaction set where the genomic sequences of the enzymes are unknown)	add
RXN-16491	Gap-filling with Meneco (Targets from draft against against the MetaCyc reaction set where the genomic sequences of the enzymes are unknown)	add
RXN-16492	Gap-filling with Meneco (Targets from draft against against the MetaCyc reaction set where the genomic sequences of the enzymes are unknown)	add
RXN-17560	Gap-filling with Meneco (Targets from draft against against the MetaCyc reaction set where the genomic sequences of the enzymes are unknown)	add
RXN-17561	Gap-filling with Meneco (Targets from draft against against the MetaCyc reaction set where the genomic sequences of the enzymes are unknown)	add
RXN-18355	Gap-filling with Meneco (Targets from draft against against the MetaCyc reaction set where the genomic sequences of the enzymes are unknown)	add
RXN-18914	Gap-filling with Meneco (Targets from draft against against the MetaCyc reaction set where the genomic sequences of the enzymes are unknown)	add
RXN-19719	Gap-filling with Meneco (Targets from draft against against the MetaCyc reaction set where the genomic sequences of the enzymes are unknown)	add
RXN-20078	Gap-filling with Meneco (Targets from draft against against the MetaCyc reaction set where the genomic sequences of the enzymes are unknown)	add
RXN-20409	Gap-filling with Meneco (Targets from draft against against the MetaCyc reaction set where the genomic sequences of the enzymes are unknown)	add
RXN-25	Gap-filling with Meneco (Targets from draft against against the MetaCyc reaction set where the genomic sequences of the enzymes are unknown)	add
RXN-4287	Gap-filling with Meneco (Targets from draft against against the MetaCyc reaction set where the genomic sequences of the enzymes are unknown)	add
RXN-4317	Gap-filling with Meneco (Targets from draft against against the MetaCyc reaction set where the genomic sequences of the enzymes are unknown)	add
RXN-4522	Gap-filling with Meneco (Targets from draft against against the MetaCyc reaction set where the genomic sequences of the enzymes are unknown)	add
RXN-712	Gap-filling with Meneco (Targets from draft against against the MetaCyc reaction set where the genomic sequences of the enzymes are unknown)	add
RXN-713	Gap-filling with Meneco (Targets from draft against against the MetaCyc reaction set where the genomic sequences of the enzymes are unknown)	add
RXN-714	Gap-filling with Meneco (Targets from draft against against the MetaCyc reaction set where the genomic sequences of the enzymes are unknown)	add
RXN-7203	Gap-filling with Meneco (Targets from draft against against the MetaCyc reaction set where the genomic sequences of the enzymes are unknown)	add
RXN-7602	Gap-filling with Meneco (Targets from draft against against the MetaCyc reaction set where the genomic sequences of the enzymes are unknown)	add
RXN-7603	Gap-filling with Meneco (Targets from draft against against the MetaCyc reaction set where the genomic sequences of the enzymes are unknown)	add
RXN-8250	Gap-filling with Meneco (Targets from draft against against the MetaCyc reaction set where the genomic sequences of the enzymes are unknown)	add
RXN-9238	Gap-filling with Meneco (Targets from draft against against the MetaCyc reaction set where the genomic sequences of the enzymes are unknown)	add
RXN-9278	Gap-filling with Meneco (Targets from draft against against the MetaCyc reaction set where the genomic sequences of the enzymes are unknown)	add
RXN-9284	Gap-filling with Meneco (Targets from draft against against the MetaCyc reaction set where the genomic sequences of the enzymes are unknown)	add
RXN-9970	Gap-filling with Meneco (Targets from draft against against the MetaCyc reaction set where the genomic sequences of the enzymes are unknown)	add
RXN66-147	Gap-filling with Meneco (Targets from draft against against the MetaCyc reaction set where the genomic sequences of the enzymes are unknown)	add
STYRENE-OXIDE-ISOMERASE-RXN	Gap-filling with Meneco (Targets from draft against against the MetaCyc reaction set where the genomic sequences of the enzymes are unknown)	add
TYROSINE-PHENOL-LYASE-RXN	Gap-filling with Meneco (Targets from draft against against the MetaCyc reaction set where the genomic sequences of the enzymes are unknown)	add

## Sheet: Biomass_rxns
reaction_id	r1456
comment	Protein formation (mmol/g) - Subsystem: Formation of Biomass
reversible	false
linked_gene
#reactant/product
reactant	34.99:ATP:c
reactant	0.62095:GLY:c
reactant	0.58394:L-ALPHA-ALANINE:c
reactant	0.55516:ARG:c
reactant	0.14085:ASN:c
reactant	0.42254:L-ASPARTATE:c
reactant	0.14804:CYS:c
reactant	0.72479:GLT:c
reactant	0.2416:GLN:c
reactant	0.20561:HIS:c
reactant	0.34543:ILE:c
reactant	0.69498:LEU:c
reactant	0.62095:LYS:c
reactant	0.44413:MET:c
reactant	0.27552:PHE:c
reactant	0.42356:PRO:c
reactant	0.42356:SER:c
reactant	0.44001:THR:c
reactant	0.05757:TRP:c
reactant	0.19328:TYR:c
reactant	0.57572:VAL:c
product	34.99:ADP:c
product	34.99:Pi:c
product	1:PROTEIN:c
reaction_id	r1459
comment	Amino acid pool (mmol/g) - Subsystem: Formation of Biomass
reversible	false
linked_gene
#reactant/product
reactant	0.25719:GLY:c
reactant	0.04822:CPD-468:c
reactant	1.04485:L-ALPHA-ALANINE:c
reactant	0.20897:ARG:c
reactant	0.27327:ASN:c
reactant	0.46616:L-ASPARTATE:c
reactant	0.04019:CYS:c
reactant	2.04147:GLT:c
reactant	1.33419:GLN:c
reactant	0.22504:HIS:c
reactant	0.10448:ILE:c
reactant	0.1286:LEU:c
reactant	0.17682:LYS:c
reactant	0.04019:MET:c
reactant	0.04019:PHE:c
reactant	0.41392:PRO:c
reactant	0.37775:SER:c
reactant	0.24916:THR:c
reactant	0.01607:TRP:c
reactant	0.04822:TYR:c
reactant	0.1286:VAL:c
product	1:AAPOOL:c
reaction_id	r1458
comment	DNA formation (mmol/g) - Subsystem: Formation of Biomass
reversible	false
linked_gene
#reactant/product
reactant	11.22:ATP:c
reactant	11.22:WATER:c
reactant	0.79:DAMP:c
reactant	0.86:DCMP:c
reactant	0.86:DGMP:c
reactant	0.79:TMP:c
product	11.22:ADP:c
product	11.22:Pi:c
product	1:DNA:c
reaction_id	r1465
comment	Cofactor pool - Subsystem: Formation of Biomass
reversible	false
linked_gene
#reactant/product
reactant	1:BIOTIN:c
reactant	1:CO-A:c
reactant	1:NADH:c
reactant	1:NADPH:c
reactant	1:SIROHEME:c
reactant	1:THF-GLU-N:c
reactant	1:THIAMINE-PYROPHOSPHATE:c
reactant	1:FAD:c
reactant	1:Folates:c
reactant	1:CPD-13734:c
reactant	1:UBIQUINOL-30:c
product	1:COF:c
reaction_id	r1466
comment	ATP maintenance - Subsystem: Formation of Biomass
reversible	false
linked_gene
#reactant/product
reactant	4.14:ATP:c
reactant	4.14:WATER:c
product	4.14:ADP:c
product	4.14:Pi:c
reaction_id	r1457
comment	RNA formation (mmol/g) - Subsystem: Formation of Biomass
reversible	false
linked_gene
#reactant/product
reactant	0.79:AMP:c
reactant	7.44:ATP:c
reactant	0.61:CMP:c
reactant	0.89:GMP:c
reactant	7.44:WATER:c
reactant	0.81:UMP:c
product	1:RNA:c
product	7.44:ADP:c
product	7.44:Pi:c
reaction_id	r1455
comment	Cell wall and storage formation (mmol/g) - Subsystem: Formation of Biomass
reversible	false
linked_gene
#reactant/product
reactant	0.1652:TREHALOSE:c
reactant	0.3304:GDP-MANNOSE:c
reactant	0.8261:CPD-14553:c
reactant	2.8088:CPD-12575:c
reactant	1.5421:UDP-N-ACETYL-D-GLUCOSAMINE:c
product	1:CELLWALL:c
product	0.3304:GDP:c
product	5.177:UDP:c
reaction_id	r1460
comment	Phospholipid formation (mmol/g) - Subsystem: Formation of Biomass
reversible	false
linked_gene
#reactant/product
reactant	0.04314:CARDIOLIPIN:c
reactant	0.3783:PHOSPHATIDYLCHOLINE:c
reactant	0.85994:L-1-PHOSPHATIDYL-ETHANOLAMINE:c
reactant	0.00887:L-1-PHOSPHATIDYL-SERINE:c
product	1:PLIPIDS:c
reaction_id	Biomass_rxn
comment	Biomass formation - Subsystem: Formation of Biomass
reversible	false
linked_gene
#reactant/product
reactant	0.04:AAPOOL:c
reactant	104:ATP:c
reactant	0.25:CELLWALL:c
reactant	0.0001:COF:c
reactant	0.01:DNA:c
reactant	104:WATER:c
reactant	0.45:PROTEIN:c
reactant	0.08:RNA:c
reactant	0.035:PLIPIDS:c
product	104:ADP:c
product	104:Pi:c
product	1:Biomass:c
reaction_id	Transport_Biomass
comment	Growth - Subsystem: Transport, plasma membrane
reversible	false
linked_gene
#reactant/product
reactant	1:Biomass:c
product	1:Biomass:e
reaction_id	Exchange_Biomass
comment	Exchange Biomass to boundary
reversible	false
linked_gene
#reactant/product
reactant	1:Biomass:e
product	1:Biomass:C-BOUNDARY

## Sheet: Other_curation
reaction_id	r0316
comment	Reaction added from iAl1006 - chitobiose N-acetylglucosaminohydrolase
reversible	false
linked_gene	Pc22g10060
#reactant/product
reactant	1:WATER:c
reactant	1:CPD-13545:c
product	2:N-acetyl-D-glucosamine:c
reaction_id	r0318
comment	Reaction added from iAl1006 - chitinase - Gene reassigned according to DeepLoc results
reversible	false
linked_gene	Pc13g09520
#reactant/product
reactant	1:WATER:c
reactant	2:CHITIN:c
product	1:CPD-13545:c
reaction_id	r0320
comment	Reaction added from iAl1006 - [1,4-(N-Acetyl-beta-D-glucosaminyl)]n glycanohydrolase - Gene reassigned according to DeepLoc results
reversible	false
linked_gene	Pc13g09520
#reactant/product
reactant	1:WATER:c
reactant	1:CHITIN:c
product	1:N-acetyl-D-glucosamine:c
reaction_id	r0284
comment	Reaction added from iAL1006 - Sphingolipid metabolism - IPC synthase, mannosyl diphosphorylinositol ceramide synthase
reversible	false
linked_gene	Pc12g15520
#reactant/product
reactant	1:L-1-phosphatidyl-inositols:c
reactant	1:Ceramides:c
product	1:Inositol-Phosphoceramides:c
product	1:DIACYLGLYCEROL:c
reaction_id	r0285
comment	Reaction added from iAl1006 - Sphingolipid metabolism - mannosylinositol phosphorylceramide (MIPC) synthase
reversible	false
linked_gene	Pc12g06590 or Pc20g11710
#reactant/product
reactant	1:GDP-MANNOSE:c
reactant	1:Inositol-Phosphoceramides:c
product	1:GDP:c
product	1:MIPC:c
reaction_id	r0286
comment	Reaction added from iAl1006 - Sphingolipid metabolism - mannosylinositol phosphorylceramide (MIPC) synthase
reversible	false
linked_gene	Pc12g06590 or Pc20g11710
#reactant/product
reactant	1:GDP-MANNOSE:c
reactant	1:MIPC:c
product	1:GDP:c
product	1:DMIPC:c
reaction_id	r0287
comment	Reaction added from iAl1006 - Sphingolipid metabolism - galactosyltransferase
reversible	false
linked_gene	Pc20g07350
#reactant/product
reactant	1:DMIPC:c
reactant	1:CPD-14553:c
product	1:GDMIPC:c
product	1:UDP:c
reaction_id	r0288
comment	Reaction added from iAl1006 - Sphingolipid metabolism - galactosyltransferase
reversible	false
linked_gene	Pc20g07350
#reactant/product
reactant	1:GDMIPC:c
reactant	1:CPD-14553:c
product	1:DGDMIPC:c
product	1:UDP:c
reaction_id	r0289
comment	Reaction added from iAl1006 - Sphingolipid metabolism - galactosyltransferase
reversible	false
linked_gene	Pc20g07350
#reactant/product
reactant	1:DGDMIPC:c
reactant	1:CPD-14553:c
product	1:TGDMIPC:c
product	1:UDP:c
