# Supplementary material for: Reconciliation and evolution of Penicillium rubens genome-scale metabolic networks–What about specialised metabolism?
Source: PLoS One. 2023 Aug 30;18(8):e0289757. doi: 10.1371/journal.pone.0289757 (PMC10468094; doi:10.1371/journal.pone.0289757)
Supplement: S6 File — This workbook includes information on reaction bounds adjusted during the model generation and presents simulations of P. rubens growth on different media using FBA with diversified constraints. It also explores the potential production of specialised metabolites using FVA on the reference medium. (XLSX) [file pone.0289757.s006.xlsx]

## Sheet: README
README	Workbook containing iPrub22 model simulations: growth and specialised metabolites production
	Sheet: Constraints modification
	This sheet tracks the bounds modifications made to iPrub22. From a reconstruction viewpoint, obtaining a consistent flux model requires some adjustments. We have chosen not to suppress any reactions, so to remedy the problems commonly encountered, we have set up our model to block them. Thus, for improved usability, we have added four distinct human-readable labels within the list of parameters: …
	1. Reaction ID: identifier of the modified reaction
	2. Lower Bound: associated label of the lower bound (the one used in the sbml)
	3. Upper Bound: associated label of the lower bound (the one used in the sbml)
	4. Other label lower: other types of label that may be associated with the reaction
	5. Other label upper: other types of label that may be associated with the reaction
	Sheet: Production Biomass (FBA results)
	This sheet lists the growth simulations on different media expressed in iPrub22. We consider that P. rubens grows on a reference medium where the carbon source is glucose, and the nitrogen source is ammonia. Thus, three types of simulations were performed: variations in the C-source, variations in the N-source, and cases where a compound functions as both C and N sources.
	1. Category: type of simulation
	2. ID: simulation number. The red ones pinpoint the model failures.
	3. Description: indicate the nature of the variation
	4. Empiracal formula: concerns the metabolite, which varies
	5. Uptakes (Constraints): List of constraints and bounds used during simulation. Uptakes not mentioned are closed.
	6. FBA: Value obtained when maximising biomass production at 100%
	7. Expected results: When known, the expected result based on experimental conditions is displayed
	8. Source: When available, the source of the simulation results is provided based on experimental conditions
	Sheet: Production Metabolites (FVA results)
	This sheet presents the simulation results for the production of interest metabolites under the reference medium conditions (glucose as the carbon source and ammonia as the nitrogen source).
	1. Description: Name of the produced metabolite
	2. Biosynthesis pathways: Name of the biosynthesis pathway in which the metabolite is involved
	3. Type: the list of studied metabolites has been categorised into specialised metabolites and precursors.
	4. Uptakes (Constraints): List of constraints and bounds used during simulation. Uptakes not mentioned are closed.
	5. Objective: biomass reaction optimised at 80%
	6. FVA (min): minimum flux associated with the export reaction
	7. FVA (max): maximum flux associated with the export reaction
	8. Source: When available, the source of the simulation results is provided based on experimental conditions

## Sheet: Constraints modification
Reaction ID	Lower Bound	Upper Bound	Other label lower	Other label upper
1.1.1.13-RXN	correction_reversibility_BOUND	correction_reversibility_BOUND
1.1.1.141-RXN	correction_reversibility_BOUND	default_ub
1.1.1.178-RXN	imbalanced_reaction_BOUND	imbalanced_reaction_BOUND
1.1.1.188-RXN	default_lb	correction_reversibility_BOUND
1.1.1.197-RXN	correction_reversibility_BOUND	correction_reversibility_BOUND
1.1.1.212-RXN	default_lb	correction_reversibility_BOUND
1.1.1.250-RXN	correction_reversibility_BOUND	default_ub
1.1.1.252-RXN	correction_reversibility_BOUND	correction_reversibility_BOUND
1.1.1.272-RXN	imbalanced_reaction_BOUND	imbalanced_reaction_BOUND
1.1.1.289-RXN	correction_reversibility_BOUND	correction_reversibility_BOUND
1.1.1.291-RXN	imbalanced_reaction_BOUND	imbalanced_reaction_BOUND
1.1.2.5-RXN	correction_reversibility_BOUND	correction_reversibility_BOUND
1.1.3.35-RXN	imbalanced_reaction_BOUND	imbalanced_reaction_BOUND
1.1.3.36-RXN	imbalanced_reaction_BOUND	imbalanced_reaction_BOUND
1.1.3.37-RXN	imbalanced_reaction_BOUND	imbalanced_reaction_BOUND
1.1.99.27-RXN	correction_reversibility_BOUND	correction_reversibility_BOUND	imbalanced_reaction_BOUND	imbalanced_reaction_BOUND
1.10.2.2-RXN	correction_reversibility_BOUND	default_ub
1.14.13.67-RXN	imbalanced_reaction_BOUND	imbalanced_reaction_BOUND
1.14.13.70-RXN	imbalanced_reaction_BOUND	imbalanced_reaction_BOUND
1.14.13.74-RXN	imbalanced_reaction_BOUND	imbalanced_reaction_BOUND
1.14.13.75-RXN	imbalanced_reaction_BOUND	imbalanced_reaction_BOUND
1.14.13.78-RXN	imbalanced_reaction_BOUND	imbalanced_reaction_BOUND
1.14.13.79-RXN	imbalanced_reaction_BOUND	imbalanced_reaction_BOUND
1.14.99.38-RXN	imbalanced_reaction_BOUND	imbalanced_reaction_BOUND
1.17.99.3-RXN	correction_reversibility_BOUND	correction_reversibility_BOUND
1.2.1.18-RXN	correction_reversibility_BOUND	correction_reversibility_BOUND
1.2.1.32-RXN	imbalanced_reaction_BOUND	imbalanced_reaction_BOUND
1.20.4.2-RXN	imbalanced_reaction_BOUND	imbalanced_reaction_BOUND
1.3.3.9-RXN	imbalanced_reaction_BOUND	imbalanced_reaction_BOUND
1.3.99.23-RXN	imbalanced_reaction_BOUND	imbalanced_reaction_BOUND
1.6.5.4-RXN	imbalanced_reaction_BOUND	imbalanced_reaction_BOUND
1.8.1.12-RXN	correction_reversibility_BOUND	correction_reversibility_BOUND
1.8.4.8-RXN	default_lb	correction_reversibility_BOUND
12-OXOPHYTODIENOATE-REDUCTASE-RXN	imbalanced_reaction_BOUND	imbalanced_reaction_BOUND
13-BETA-GLUCAN-SYNTHASE-RXN	blocked_BOUND	blocked_BOUND	imbalanced_reaction_BOUND	imbalanced_reaction_BOUND
15-OXOPROSTAGLANDIN-13-REDUCTASE-RXN	default_lb	correction_reversibility_BOUND
1-PHOSPHATIDYLINOSITOL-3-KINASE-RXN	imbalanced_reaction_BOUND	imbalanced_reaction_BOUND
1-PHOSPHATIDYLINOSITOL-KINASE-RXN	imbalanced_reaction_BOUND	imbalanced_reaction_BOUND
2.1.1.121-RXN	imbalanced_reaction_BOUND	imbalanced_reaction_BOUND
2.1.1.3-RXN	correction_reversibility_BOUND	correction_reversibility_BOUND
2.1.1.63-RXN	imbalanced_reaction_BOUND	imbalanced_reaction_BOUND
2.1.1.85-RXN	imbalanced_reaction_BOUND	imbalanced_reaction_BOUND
2.3.1.159-RXN	imbalanced_reaction_BOUND	imbalanced_reaction_BOUND
2.3.1.41-RXN	imbalanced_reaction_BOUND	imbalanced_reaction_BOUND
2.3.1.43-RXN	correction_reversibility_BOUND	correction_reversibility_BOUND
2.3.1.97-RXN	imbalanced_reaction_BOUND	imbalanced_reaction_BOUND
2.4.1.198-RXN	imbalanced_reaction_BOUND	imbalanced_reaction_BOUND
2.4.1.94-RXN	correction_reversibility_BOUND	correction_reversibility_BOUND
2.4.2.31-RXN	imbalanced_reaction_BOUND	imbalanced_reaction_BOUND	correction_reversibility_BOUND	default_ub
2.5.1.46-RXN	imbalanced_reaction_BOUND	imbalanced_reaction_BOUND
2.5.1.69-RXN	correction_reversibility_BOUND	default_ub
2.6.1.57-RXN	imbalanced_reaction_BOUND	imbalanced_reaction_BOUND
2.6.1.82-RXN	correction_reversibility_BOUND	correction_reversibility_BOUND
2.7.1.109-RXN	imbalanced_reaction_BOUND	imbalanced_reaction_BOUND
2.7.1.152-RXN	imbalanced_reaction_BOUND	imbalanced_reaction_BOUND
2.7.10.1-RXN	imbalanced_reaction_BOUND	imbalanced_reaction_BOUND
2.7.11.14-RXN	correction_reversibility_BOUND	correction_reversibility_BOUND	imbalanced_reaction_BOUND	imbalanced_reaction_BOUND
2.7.11.15-RXN	correction_reversibility_BOUND	correction_reversibility_BOUND	imbalanced_reaction_BOUND	imbalanced_reaction_BOUND
2.7.11.16-RXN	correction_reversibility_BOUND	correction_reversibility_BOUND	imbalanced_reaction_BOUND	imbalanced_reaction_BOUND
2.7.11.18-RXN	correction_reversibility_BOUND	correction_reversibility_BOUND	imbalanced_reaction_BOUND	imbalanced_reaction_BOUND
2.7.11.19-RXN	correction_reversibility_BOUND	correction_reversibility_BOUND	imbalanced_reaction_BOUND	imbalanced_reaction_BOUND
2.7.11.24-RXN	correction_reversibility_BOUND	default_ub
2.7.11.25-RXN	correction_reversibility_BOUND	default_ub
2.7.11.4-RXN	correction_reversibility_BOUND	correction_reversibility_BOUND	imbalanced_reaction_BOUND	imbalanced_reaction_BOUND
2.7.11.6-RXN	correction_reversibility_BOUND	correction_reversibility_BOUND	imbalanced_reaction_BOUND	imbalanced_reaction_BOUND
2.7.11.7-RXN	correction_reversibility_BOUND	correction_reversibility_BOUND	imbalanced_reaction_BOUND	imbalanced_reaction_BOUND
2.7.12.1-RXN	correction_reversibility_BOUND	default_ub
2.7.12.2-RXN	correction_reversibility_BOUND	correction_reversibility_BOUND	imbalanced_reaction_BOUND	imbalanced_reaction_BOUND
2.7.13.3-RXN	imbalanced_reaction_BOUND	imbalanced_reaction_BOUND
2.7.4.10-RXN	correction_reversibility_BOUND	correction_reversibility_BOUND
2.7.4.24-RXN	imbalanced_reaction_BOUND	imbalanced_reaction_BOUND
2.7.7.45-RXN	correction_reversibility_BOUND	correction_reversibility_BOUND
2.7.7.8-RXN	blocked_BOUND	blocked_BOUND	imbalanced_reaction_BOUND	imbalanced_reaction_BOUND
2.7.8.11-RXN	imbalanced_reaction_BOUND	imbalanced_reaction_BOUND
2.7.8.17-RXN	imbalanced_reaction_BOUND	imbalanced_reaction_BOUND
2.7.8.23-RXN	correction_reversibility_BOUND	correction_reversibility_BOUND
2.8.1.6-RXN	imbalanced_reaction_BOUND	imbalanced_reaction_BOUND
2.8.3.13-RXN	correction_reversibility_BOUND	correction_reversibility_BOUND
2-ACETOLACTATE-MUTASE-RXN	correction_reversibility_BOUND	correction_reversibility_BOUND
2-ACYLGLYCEROL-O-ACYLTRANSFERASE-RXN	correction_reversibility_BOUND	default_ub
2-HALOACID-DEHALOGENASE-RXN	imbalanced_reaction_BOUND	imbalanced_reaction_BOUND
2-HYDROXY-3-OXOADIPATE-SYNTHASE-RXN	correction_reversibility_BOUND	default_ub
2-HYDROXYGLUTARATE-DEHYDROGENASE-RXN	correction_reversibility_BOUND	correction_reversibility_BOUND	imbalanced_reaction_BOUND	imbalanced_reaction_BOUND
2-MEBUCOA-FAD-RXN	correction_reversibility_BOUND	correction_reversibility_BOUND	imbalanced_reaction_BOUND	imbalanced_reaction_BOUND
2-NITROPROPANE-DIOXYGENASE-RXN	imbalanced_reaction_BOUND	imbalanced_reaction_BOUND
3.1.1.72-RXN	imbalanced_reaction_BOUND	imbalanced_reaction_BOUND
3.1.1.73-RXN	imbalanced_reaction_BOUND	imbalanced_reaction_BOUND
3.1.1.74-RXN	imbalanced_reaction_BOUND	imbalanced_reaction_BOUND
3.1.11.2-RXN	blocked_BOUND	blocked_BOUND	imbalanced_reaction_BOUND	imbalanced_reaction_BOUND
3.1.13.1-RXN	imbalanced_reaction_BOUND	imbalanced_reaction_BOUND
3.1.13.4-RXN	imbalanced_reaction_BOUND	imbalanced_reaction_BOUND
3.1.2.22-RXN	imbalanced_reaction_BOUND	imbalanced_reaction_BOUND
3.1.22.4-RXN	imbalanced_reaction_BOUND	imbalanced_reaction_BOUND
3.1.26.11-RXN	imbalanced_reaction_BOUND	imbalanced_reaction_BOUND
3.1.26.3-RXN	imbalanced_reaction_BOUND	imbalanced_reaction_BOUND
3.1.26.4-RXN	imbalanced_reaction_BOUND	imbalanced_reaction_BOUND
3.1.26.5-RXN	imbalanced_reaction_BOUND	imbalanced_reaction_BOUND
3.1.27.5-RXN	imbalanced_reaction_BOUND	imbalanced_reaction_BOUND
3.1.27.9-RXN	imbalanced_reaction_BOUND	imbalanced_reaction_BOUND
3.1.3.77-RXN	imbalanced_reaction_BOUND	imbalanced_reaction_BOUND
3.1.30.1-RXN	imbalanced_reaction_BOUND	imbalanced_reaction_BOUND
3.1.31.1-RXN	imbalanced_reaction_BOUND	imbalanced_reaction_BOUND
3.1.4.10-RXN	imbalanced_reaction_BOUND	imbalanced_reaction_BOUND
3.1.4.1-RXN	blocked_BOUND	blocked_BOUND	imbalanced_reaction_BOUND	imbalanced_reaction_BOUND
3.11.1.3-RXN	correction_reversibility_BOUND	correction_reversibility_BOUND
3.2.1.101-RXN	imbalanced_reaction_BOUND	imbalanced_reaction_BOUND
3.2.1.109-RXN	imbalanced_reaction_BOUND	imbalanced_reaction_BOUND
3.2.1.116-RXN	blocked_BOUND	blocked_BOUND	imbalanced_reaction_BOUND	imbalanced_reaction_BOUND
3.2.1.132-RXN	imbalanced_reaction_BOUND	imbalanced_reaction_BOUND
3.2.1.133-RXN	imbalanced_reaction_BOUND	imbalanced_reaction_BOUND
3.2.1.143-RXN	blocked_BOUND	blocked_BOUND	imbalanced_reaction_BOUND	imbalanced_reaction_BOUND
3.2.1.14-RXN	imbalanced_reaction_BOUND	imbalanced_reaction_BOUND
3.2.1.151-RXN	imbalanced_reaction_BOUND	imbalanced_reaction_BOUND
3.2.1.165-RXN	blocked_BOUND	blocked_BOUND	imbalanced_reaction_BOUND	imbalanced_reaction_BOUND
3.2.1.18-RXN	imbalanced_reaction_BOUND	imbalanced_reaction_BOUND
3.2.1.1-RXN	imbalanced_reaction_BOUND	imbalanced_reaction_BOUND
3.2.1.33-RXN	imbalanced_reaction_BOUND	imbalanced_reaction_BOUND
3.2.1.35-RXN	imbalanced_reaction_BOUND	imbalanced_reaction_BOUND
3.2.1.37-RXN	imbalanced_reaction_BOUND	imbalanced_reaction_BOUND
3.2.1.39-RXN	blocked_BOUND	blocked_BOUND	imbalanced_reaction_BOUND	imbalanced_reaction_BOUND
3.2.1.3-RXN	blocked_BOUND	blocked_BOUND	imbalanced_reaction_BOUND	imbalanced_reaction_BOUND
3.2.1.55-RXN	blocked_BOUND	blocked_BOUND	imbalanced_reaction_BOUND	imbalanced_reaction_BOUND
3.2.1.58-RXN	blocked_BOUND	blocked_BOUND	imbalanced_reaction_BOUND	imbalanced_reaction_BOUND
3.2.1.59-RXN	blocked_BOUND	blocked_BOUND	imbalanced_reaction_BOUND	imbalanced_reaction_BOUND
3.2.1.6-RXN	imbalanced_reaction_BOUND	imbalanced_reaction_BOUND
3.2.1.75-RXN	imbalanced_reaction_BOUND	imbalanced_reaction_BOUND
3.2.1.78-RXN	imbalanced_reaction_BOUND	imbalanced_reaction_BOUND
3.2.1.7-RXN	imbalanced_reaction_BOUND	imbalanced_reaction_BOUND
3.2.1.80-RXN	blocked_BOUND	blocked_BOUND	imbalanced_reaction_BOUND	imbalanced_reaction_BOUND
3.2.1.84-RXN	blocked_BOUND	blocked_BOUND	imbalanced_reaction_BOUND;duplicate_reaction_BOUND	imbalanced_reaction_BOUND;duplicate_reaction_BOUND
3.2.1.89-RXN	imbalanced_reaction_BOUND	imbalanced_reaction_BOUND
3.2.1.8-RXN	imbalanced_reaction_BOUND	imbalanced_reaction_BOUND
3.2.1.91-RXN	imbalanced_reaction_BOUND	imbalanced_reaction_BOUND
3.2.1.99-RXN	imbalanced_reaction_BOUND	imbalanced_reaction_BOUND
3.2.2.21-RXN	imbalanced_reaction_BOUND	imbalanced_reaction_BOUND
3.2.2.24-RXN	imbalanced_reaction_BOUND	imbalanced_reaction_BOUND
3.4.11.9-RXN	blocked_BOUND	blocked_BOUND	imbalanced_reaction_BOUND	imbalanced_reaction_BOUND
3.4.17.8-RXN	imbalanced_reaction_BOUND	imbalanced_reaction_BOUND
3.4.21.105-RXN	imbalanced_reaction_BOUND	imbalanced_reaction_BOUND
3.4.21.48-RXN	imbalanced_reaction_BOUND	imbalanced_reaction_BOUND
3.4.21.53-RXN	duplicate_reaction_BOUND	duplicate_reaction_BOUND	imbalanced_reaction_BOUND	imbalanced_reaction_BOUND
3.4.21.61-RXN	duplicate_reaction_BOUND	duplicate_reaction_BOUND	imbalanced_reaction_BOUND	imbalanced_reaction_BOUND
3.4.21.63-RXN	duplicate_reaction_BOUND	duplicate_reaction_BOUND	imbalanced_reaction_BOUND	imbalanced_reaction_BOUND
3.4.21.89-RXN	imbalanced_reaction_BOUND	imbalanced_reaction_BOUND
3.4.21.92-RXN	duplicate_reaction_BOUND	duplicate_reaction_BOUND	imbalanced_reaction_BOUND	imbalanced_reaction_BOUND
3.4.22.68-RXN	imbalanced_reaction_BOUND	imbalanced_reaction_BOUND
3.4.23.18-RXN	duplicate_reaction_BOUND	duplicate_reaction_BOUND	imbalanced_reaction_BOUND	imbalanced_reaction_BOUND
3.4.23.19-RXN	duplicate_reaction_BOUND	duplicate_reaction_BOUND	imbalanced_reaction_BOUND	imbalanced_reaction_BOUND
3.4.23.1-RXN	duplicate_reaction_BOUND	duplicate_reaction_BOUND	imbalanced_reaction_BOUND	imbalanced_reaction_BOUND
3.4.23.25-RXN	duplicate_reaction_BOUND	duplicate_reaction_BOUND	imbalanced_reaction_BOUND	imbalanced_reaction_BOUND
3.4.23.27-RXN	duplicate_reaction_BOUND	duplicate_reaction_BOUND	imbalanced_reaction_BOUND	imbalanced_reaction_BOUND
3.4.23.35-RXN	imbalanced_reaction_BOUND	imbalanced_reaction_BOUND
3.4.23.3-RXN	duplicate_reaction_BOUND	duplicate_reaction_BOUND	imbalanced_reaction_BOUND	imbalanced_reaction_BOUND
3.4.23.5-RXN	duplicate_reaction_BOUND	duplicate_reaction_BOUND	imbalanced_reaction_BOUND	imbalanced_reaction_BOUND
3.4.24.11-RXN	duplicate_reaction_BOUND	duplicate_reaction_BOUND	imbalanced_reaction_BOUND	imbalanced_reaction_BOUND
3.4.24.15-RXN	duplicate_reaction_BOUND	duplicate_reaction_BOUND	imbalanced_reaction_BOUND	imbalanced_reaction_BOUND
3.4.24.37-RXN	duplicate_reaction_BOUND	duplicate_reaction_BOUND	imbalanced_reaction_BOUND	imbalanced_reaction_BOUND
3.4.24.39-RXN	duplicate_reaction_BOUND	duplicate_reaction_BOUND	imbalanced_reaction_BOUND	imbalanced_reaction_BOUND
3.4.24.49-RXN	duplicate_reaction_BOUND	duplicate_reaction_BOUND	imbalanced_reaction_BOUND	imbalanced_reaction_BOUND
3.4.24.59-RXN	imbalanced_reaction_BOUND	imbalanced_reaction_BOUND
3.4.24.64-RXN	imbalanced_reaction_BOUND	imbalanced_reaction_BOUND
3.4.24.71-RXN	imbalanced_reaction_BOUND	imbalanced_reaction_BOUND
3.4.24.73-RXN	duplicate_reaction_BOUND	duplicate_reaction_BOUND	imbalanced_reaction_BOUND	imbalanced_reaction_BOUND
3.4.24.75-RXN	imbalanced_reaction_BOUND	imbalanced_reaction_BOUND
3.4.25.1-RXN	duplicate_reaction_BOUND	duplicate_reaction_BOUND	imbalanced_reaction_BOUND	imbalanced_reaction_BOUND
3.5.1.52-RXN	imbalanced_reaction_BOUND	imbalanced_reaction_BOUND
3.5.1.86-RXN	correction_reversibility_BOUND	correction_reversibility_BOUND
3.5.2.16-RXN	correction_reversibility_BOUND	correction_reversibility_BOUND
3.5.5.5-RXN	correction_reversibility_BOUND	correction_reversibility_BOUND
3.5.5.7-RXN	correction_reversibility_BOUND	correction_reversibility_BOUND
3.6.1.24-RXN	correction_reversibility_BOUND	correction_reversibility_BOUND
3.6.1.52-RXN	imbalanced_reaction_BOUND	imbalanced_reaction_BOUND	correction_reversibility_BOUND	default_ub
3.6.3.21-RXN	imbalanced_reaction_BOUND	imbalanced_reaction_BOUND
3.6.3.31-RXN	imbalanced_reaction_BOUND	imbalanced_reaction_BOUND
3.6.3.42-RXN	imbalanced_reaction_BOUND	imbalanced_reaction_BOUND
3.6.3.44-RXN	imbalanced_reaction_BOUND	imbalanced_reaction_BOUND
3.6.3.48-RXN	imbalanced_reaction_BOUND	imbalanced_reaction_BOUND
3.6.4.1-RXN	blocked_BOUND	blocked_BOUND	imbalanced_reaction_BOUND	imbalanced_reaction_BOUND
3.6.4.2-RXN	blocked_BOUND	blocked_BOUND	imbalanced_reaction_BOUND	imbalanced_reaction_BOUND
3.6.4.3-RXN	imbalanced_reaction_BOUND	imbalanced_reaction_BOUND
3.6.4.4-RXN	blocked_BOUND	blocked_BOUND	imbalanced_reaction_BOUND	imbalanced_reaction_BOUND
3.6.4.5-RXN	blocked_BOUND	blocked_BOUND	imbalanced_reaction_BOUND;duplicate_reaction_BOUND	imbalanced_reaction_BOUND;duplicate_reaction_BOUND
3.6.4.6-RXN	blocked_BOUND	blocked_BOUND	imbalanced_reaction_BOUND	imbalanced_reaction_BOUND
3-OXOACYL-ACP-SYNTH-RXN	imbalanced_reaction_BOUND	imbalanced_reaction_BOUND
3-SULFINOALANINE-AMINOTRANSFERASE-RXN	imbalanced_reaction_BOUND	imbalanced_reaction_BOUND
3-SULFINYL-PYRUVATE-SPON-RXN	imbalanced_reaction_BOUND	imbalanced_reaction_BOUND
4.1.1.64-RXN	correction_reversibility_BOUND	correction_reversibility_BOUND
4.1.2.20-RXN	correction_reversibility_BOUND	default_ub
4.1.2.42-RXN	correction_reversibility_BOUND	correction_reversibility_BOUND
4.2.1.103-RXN	default_lb	correction_reversibility_BOUND
4.2.2.2-RXN	blocked_BOUND	blocked_BOUND	imbalanced_reaction_BOUND	imbalanced_reaction_BOUND
4.3.1.15-RXN	imbalanced_reaction_BOUND	imbalanced_reaction_BOUND
4.3.1.16-RXN	correction_reversibility_BOUND	correction_reversibility_BOUND
4-HYDROXYGLUTAMATE-AMINOTRANSFERASE-RXN	imbalanced_reaction_BOUND	imbalanced_reaction_BOUND
4OH2OXOGLUTARALDOL-RXN	imbalanced_reaction_BOUND	imbalanced_reaction_BOUND
5.1.1.11-RXN	correction_reversibility_BOUND	correction_reversibility_BOUND
5.1.1.16-RXN	correction_reversibility_BOUND	correction_reversibility_BOUND
5.3.4.1-RXN	imbalanced_reaction_BOUND	imbalanced_reaction_BOUND
5.99.1.2-RXN	imbalanced_reaction_BOUND	imbalanced_reaction_BOUND	correction_reversibility_BOUND	default_ub
5.99.1.3-RXN	imbalanced_reaction_BOUND	imbalanced_reaction_BOUND	correction_reversibility_BOUND	default_ub
6.3.2.25-RXN	imbalanced_reaction_BOUND	imbalanced_reaction_BOUND
6.3.4.9-RXN	imbalanced_reaction_BOUND	imbalanced_reaction_BOUND
6-PHOSPHO-BETA-GLUCOSIDASE-RXN	imbalanced_reaction_BOUND	imbalanced_reaction_BOUND
ACETYLHOMOSER-CYS-RXN	imbalanced_reaction_BOUND	imbalanced_reaction_BOUND
ACETYLORNDEACET-RXN	correction_reversibility_BOUND	default_ub
ACETYLSPERMIDINE-DEACETYLASE-RXN	correction_reversibility_BOUND	default_ub
ACNEULY-RXN	correction_reversibility_BOUND	correction_reversibility_BOUND
ACSERLY-RXN	imbalanced_reaction_BOUND	imbalanced_reaction_BOUND	correction_reversibility_BOUND	default_ub
ACYL-LYSINE-DEACYLASE-RXN	correction_reversibility_BOUND	default_ub
ADP-DEAMINASE-RXN	correction_reversibility_BOUND	correction_reversibility_BOUND
ADP-RIBOSYLARGININE-HYDROLASE-RXN	imbalanced_reaction_BOUND	imbalanced_reaction_BOUND
ADPSUGPPHOSPHAT-RXN	imbalanced_reaction_BOUND	imbalanced_reaction_BOUND
AICARSYN-RXN	correction_reversibility_BOUND	default_ub
ALANINE--OXO-ACID-AMINOTRANSFERASE-RXN	imbalanced_reaction_BOUND	imbalanced_reaction_BOUND
ALCOHOL-DEHYDROGENASE-NADP+-RXN	imbalanced_reaction_BOUND	imbalanced_reaction_BOUND
ALCOHOL-DEHYDROGENASE-NADPORNOP+-RXN	imbalanced_reaction_BOUND	imbalanced_reaction_BOUND
ALDEHYDE-DEHYDROGENASE-NADORNOP+-RXN	correction_reversibility_BOUND	correction_reversibility_BOUND
ALDEHYDE-REDUCTASE-RXN	imbalanced_reaction_BOUND	imbalanced_reaction_BOUND
ALKAPHOSPHA-RXN	duplicate_reaction_BOUND	duplicate_reaction_BOUND
ALLYSINE-DEHYDROG-RXN	correction_reversibility_BOUND	default_ub
ALPHA-13-GLUCAN-SYNTHASE-RXN	blocked_BOUND	blocked_BOUND	imbalanced_reaction_BOUND	imbalanced_reaction_BOUND
ALPHA-AMYL-RXN	blocked_BOUND	blocked_BOUND	imbalanced_reaction_BOUND	imbalanced_reaction_BOUND
AMBENCOATHAUERA-RXN	imbalanced_reaction_BOUND	imbalanced_reaction_BOUND
AMINO-CARBOXYMUCONATE-SEMIALDEHYDE-RXN	imbalanced_reaction_BOUND	imbalanced_reaction_BOUND
AMINOPARATHION-PHOSPHATASE-RXN	imbalanced_reaction_BOUND	imbalanced_reaction_BOUND
AMPSYN-RXN	correction_reversibility_BOUND	default_ub
ANTHRANSYN-RXN	correction_reversibility_BOUND	default_ub
ARALKYLAMINE-N-ACETYLTRANSFERASE-RXN	correction_reversibility_BOUND	correction_reversibility_BOUND
ARGDECARBOX-RXN	correction_reversibility_BOUND	default_ub
ARGINYLTRANSFERASE-RXN	imbalanced_reaction_BOUND	imbalanced_reaction_BOUND
ARGSUCCINLYA-RXN	imbalanced_reaction_BOUND	imbalanced_reaction_BOUND
ARGSUCCINSYN-RXN	imbalanced_reaction_BOUND	imbalanced_reaction_BOUND
ARYLAMINE-N-ACETYLTRANSFERASE-RXN	imbalanced_reaction_BOUND	imbalanced_reaction_BOUND
ARYLDIALKYL-PHOSPHATASE-RXN	imbalanced_reaction_BOUND	imbalanced_reaction_BOUND
ARYLSULFATE-SULFOTRANSFERASE-RXN	blocked_BOUND	blocked_BOUND	imbalanced_reaction_BOUND	imbalanced_reaction_BOUND
ATP-ADENYLYLTRANSFERASE-RXN	correction_reversibility_BOUND	correction_reversibility_BOUND
ATP-DEAMINASE-RXN	correction_reversibility_BOUND	correction_reversibility_BOUND
BENZOATE-4-MONOOXYGENASE-RXN	imbalanced_reaction_BOUND	imbalanced_reaction_BOUND
BENZOIN-ALDOLASE-RXN	correction_reversibility_BOUND	correction_reversibility_BOUND
BETA-CYCLOPIAZONATE-DEHYDROGENASE-RXN	imbalanced_reaction_BOUND	imbalanced_reaction_BOUND
BLASTICIDIN-S-DEAMINASE-RXN	correction_reversibility_BOUND	correction_reversibility_BOUND
CARBODEHYDRAT-RXN	correction_reversibility_BOUND	correction_reversibility_BOUND	imbalanced_reaction_BOUND	imbalanced_reaction_BOUND
CARBONYL-REDUCTASE-NADPH-RXN	correction_reversibility_BOUND	correction_reversibility_BOUND
CARBOXY-CISCIS-MUCONATE-CYCLASE-RXN	imbalanced_reaction_BOUND	imbalanced_reaction_BOUND
CARBOXYMETHYLENEBUTENOLIDASE-RXN	imbalanced_reaction_BOUND	imbalanced_reaction_BOUND
CARDIOLIPSYN-RXN	imbalanced_reaction_BOUND	imbalanced_reaction_BOUND
CELLOBIOSE-DEHYDROGENASE-ACCEPTOR-RXN	correction_reversibility_BOUND	correction_reversibility_BOUND	imbalanced_reaction_BOUND	imbalanced_reaction_BOUND
CELLOBIOSE-PHOSPHORYLASE-RXN	correction_reversibility_BOUND	correction_reversibility_BOUND
CELLULOSE-SYNTHASE-UDP-FORMING-RXN	blocked_BOUND	blocked_BOUND	imbalanced_reaction_BOUND	imbalanced_reaction_BOUND
CHD-RXN	imbalanced_reaction_BOUND	imbalanced_reaction_BOUND
CHITIN-DEACETYLASE-RXN	imbalanced_reaction_BOUND	imbalanced_reaction_BOUND
CHITIN-SYNTHASE-RXN	blocked_BOUND	blocked_BOUND	imbalanced_reaction_BOUND	imbalanced_reaction_BOUND
CHLORDECONE-REDUCTASE-RXN	correction_reversibility_BOUND	correction_reversibility_BOUND
CHLOROMALERED-RXN	imbalanced_reaction_BOUND	imbalanced_reaction_BOUND
CHLOROPHYLLASE-RXN	imbalanced_reaction_BOUND	imbalanced_reaction_BOUND
CHMS-DEHYDROGENASE-RXN	imbalanced_reaction_BOUND	imbalanced_reaction_BOUND
CHOLESTENONE-5-BETA-REDUCTASE-RXN	correction_reversibility_BOUND	correction_reversibility_BOUND
CHOLESTEROL-7-ALPHA-MONOOXYGENASE-RXN	imbalanced_reaction_BOUND	imbalanced_reaction_BOUND
CHOLINE-O-ACETYLTRANSFERASE-RXN	correction_reversibility_BOUND	correction_reversibility_BOUND
CIS-2-ENOYL-COA-REDUCTASE-NADPH-RXN	correction_reversibility_BOUND	correction_reversibility_BOUND	imbalanced_reaction_BOUND	imbalanced_reaction_BOUND
CORTISONE-BETA-REDUCTASE-RXN	correction_reversibility_BOUND	correction_reversibility_BOUND
COUMARATE-REDUCTASE-RXN	correction_reversibility_BOUND	correction_reversibility_BOUND
CYANAMIDE-HYDRATASE-RXN	correction_reversibility_BOUND	correction_reversibility_BOUND
D-2-HYDROXY-ACID-DEHYDROGENASE-RXN	imbalanced_reaction_BOUND	imbalanced_reaction_BOUND
D-AMINO-ACID-N-ACETYLTRANSFERASE-RXN	correction_reversibility_BOUND	correction_reversibility_BOUND
D-AMINO-ACID-OXIDASE-RXN	imbalanced_reaction_BOUND	imbalanced_reaction_BOUND
DAPASYN-RXN	imbalanced_reaction_BOUND	imbalanced_reaction_BOUND
D-ARGINASE-RXN	correction_reversibility_BOUND	correction_reversibility_BOUND
DCYSDESULF-RXN	imbalanced_reaction_BOUND	imbalanced_reaction_BOUND
DEHYDROGLUCONATE-DEHYDROGENASE-RXN	imbalanced_reaction_BOUND	imbalanced_reaction_BOUND
DEOXYHYPUSINE-MONOOXYGENASE-RXN	imbalanced_reaction_BOUND	imbalanced_reaction_BOUND
DEOXYRIBODIPYRIMIDINE-PHOTOLYASE-RXN	imbalanced_reaction_BOUND	imbalanced_reaction_BOUND
D-GLUTAMATE-CYCLASE-RXN	correction_reversibility_BOUND	default_ub
DIAMACTRANS-RXN	imbalanced_reaction_BOUND	imbalanced_reaction_BOUND
D-IDITOL-2-DEHYDROGENASE-RXN	correction_reversibility_BOUND	correction_reversibility_BOUND
DIENELACHYDRO-RXN	imbalanced_reaction_BOUND	imbalanced_reaction_BOUND
DIGLUCOACETYL-DOCOSANOATE-HYDROLYSIS-RXN	imbalanced_reaction_BOUND	imbalanced_reaction_BOUND
DIGLUCODIACETYL-DOCOSANOATE-LYSIS-RXN	imbalanced_reaction_BOUND	imbalanced_reaction_BOUND
DIPHTINE--AMMONIA-LIGASE-RXN	imbalanced_reaction_BOUND	imbalanced_reaction_BOUND
DNA-DIRECTED-DNA-POLYMERASE-RXN	blocked_BOUND	blocked_BOUND	imbalanced_reaction_BOUND	imbalanced_reaction_BOUND
DNA-DIRECTED-RNA-POLYMERASE-RXN	blocked_BOUND	blocked_BOUND	imbalanced_reaction_BOUND	imbalanced_reaction_BOUND
D-NOPALINE-DEHYDROGENASE-RXN	imbalanced_reaction_BOUND	imbalanced_reaction_BOUND
DOLICHYLDIPHOSPHATASE-RXN	correction_reversibility_BOUND	correction_reversibility_BOUND
D-RIBULOKIN-RXN	correction_reversibility_BOUND	default_ub
D-THREO-ALDOSE-1-DEHYDROGENASE-RXN	correction_reversibility_BOUND	correction_reversibility_BOUND
ENDOPOLYPHOSPHATASE-RXN	correction_reversibility_BOUND	correction_reversibility_BOUND	imbalanced_reaction_BOUND	imbalanced_reaction_BOUND
ENTMULTI-RXN	imbalanced_reaction_BOUND	imbalanced_reaction_BOUND
ETHANOLAMINE-PHOSPHATE-PHOSPHO-LYASE-RXN	correction_reversibility_BOUND	correction_reversibility_BOUND
Exchange_Biomass	Exchange_Biomass_lb	Exchange_Biomass_ub
EXOPOLYPHOSPHATASE-RXN	blocked_BOUND	blocked_BOUND	imbalanced_reaction_BOUND	imbalanced_reaction_BOUND
FAD-PYROPHOSPHATASE-RXN	correction_reversibility_BOUND	correction_reversibility_BOUND
FATTY-ACID-SYNTHASE-RXN	imbalanced_reaction_BOUND	imbalanced_reaction_BOUND
FATTY-ACYL-COA-SYNTHASE-RXN	imbalanced_reaction_BOUND	imbalanced_reaction_BOUND
FLAVONADPREDUCT-RXN	imbalanced_reaction_BOUND	imbalanced_reaction_BOUND
FOLYLPOLYGLUTAMATESYNTH-RXN	blocked_BOUND	blocked_BOUND	imbalanced_reaction_BOUND	imbalanced_reaction_BOUND
FORMATETHFLIG-RXN	correction_reversibility_BOUND	default_ub
FORMYLTHFGLUSYNTH-RXN	blocked_BOUND	blocked_BOUND	imbalanced_reaction_BOUND	imbalanced_reaction_BOUND
FUMARATE-REDUCTASE-NADH-RXN	default_lb	correction_reversibility_BOUND
GALACTURAN-14-ALPHA-GALACTURONIDASE-RXN	blocked_BOUND	blocked_BOUND	imbalanced_reaction_BOUND	imbalanced_reaction_BOUND
GCVP-RXN	imbalanced_reaction_BOUND	imbalanced_reaction_BOUND
GCVT-RXN	imbalanced_reaction_BOUND	imbalanced_reaction_BOUND
GENTISATE-DECARBOXYLASE-RXN	correction_reversibility_BOUND	correction_reversibility_BOUND
GLUCOSE-16-BISPHOSPHATE-SYNTHASE-RXN	correction_reversibility_BOUND	correction_reversibility_BOUND
GLUCOSE-1-PHOSPHATE-PHOSPHODISMUTASE-RXN	correction_reversibility_BOUND	correction_reversibility_BOUND
GLUCURONOLACTONE-REDUCTASE-RXN	correction_reversibility_BOUND	default_ub
GLUTAMATE-1-KINASE-RXN	correction_reversibility_BOUND	correction_reversibility_BOUND
GLYCERALDEHYDE-DEHYDRO-RXN	imbalanced_reaction_BOUND	imbalanced_reaction_BOUND
GLYCEROL-2-DEHYDROGENASE-NADP+-RXN	correction_reversibility_BOUND	default_ub
GLYCOGEN-BRANCH-RXN	imbalanced_reaction_BOUND	imbalanced_reaction_BOUND
GLYCOGENIN-GLUCOSYLTRANSFERASE-RXN	imbalanced_reaction_BOUND	imbalanced_reaction_BOUND
GLYCOGENSYN-RXN	blocked_BOUND	blocked_BOUND	imbalanced_reaction_BOUND	imbalanced_reaction_BOUND
GLYCOLATEDEHYDRO-RXN	imbalanced_reaction_BOUND	imbalanced_reaction_BOUND
GLYCOPHOSPHORYL-RXN	imbalanced_reaction_BOUND	imbalanced_reaction_BOUND
GLYMALTOPHOSPHORYL-RXN	imbalanced_reaction_BOUND	imbalanced_reaction_BOUND
GSADENYLATION-RXN	imbalanced_reaction_BOUND	imbalanced_reaction_BOUND
GSCYSDEG-RXN	correction_reversibility_BOUND	correction_reversibility_BOUND	imbalanced_reaction_BOUND	imbalanced_reaction_BOUND
GSHTRAN-RXN	imbalanced_reaction_BOUND	imbalanced_reaction_BOUND
GUANIDINOACETASE-RXN	correction_reversibility_BOUND	correction_reversibility_BOUND
HALOACETATE-DEHALOGENASE-RXN	correction_reversibility_BOUND	correction_reversibility_BOUND	imbalanced_reaction_BOUND	imbalanced_reaction_BOUND
HEXOKINASE-RXN	imbalanced_reaction_BOUND	imbalanced_reaction_BOUND
HISTONE-LYSINE-N-METHYLTRANSFERASE-RXN	imbalanced_reaction_BOUND	imbalanced_reaction_BOUND
HOLOCYTOCHROME-C-SYNTHASE-RXN	imbalanced_reaction_BOUND	imbalanced_reaction_BOUND	default_lb	correction_reversibility_BOUND
HOMOACONITATE-HYDRATASE-RXN	default_lb	correction_reversibility_BOUND
HOMOCYSMET-RXN	correction_reversibility_BOUND	default_ub
HOMOCYSTEINE-DESULFHYDRASE-RXN	imbalanced_reaction_BOUND	imbalanced_reaction_BOUND
HYDROXYACID-OXOACID-TRANSHYDROGENASE-RXN	correction_reversibility_BOUND	correction_reversibility_BOUND
HYDROXYPYRROLINEDEH-RXN	correction_reversibility_BOUND	correction_reversibility_BOUND
IMIDAZOLONEPROPIONASE-RXN	imbalanced_reaction_BOUND	imbalanced_reaction_BOUND
ISOFLAVONE-2-HYDROXYLASE-RXN	imbalanced_reaction_BOUND	imbalanced_reaction_BOUND
KETOACYLCOATHIOL-RXN	imbalanced_reaction_BOUND	imbalanced_reaction_BOUND
KETOPANTOALDOLASE-RXN	correction_reversibility_BOUND	correction_reversibility_BOUND
LACCASE-RXN	imbalanced_reaction_BOUND	imbalanced_reaction_BOUND
L-AMINO-ACID-OXIDASE-RXN	imbalanced_reaction_BOUND	imbalanced_reaction_BOUND
LCYSDESULF-RXN	imbalanced_reaction_BOUND	imbalanced_reaction_BOUND
LEUCPEL-RXN	imbalanced_reaction_BOUND	imbalanced_reaction_BOUND
L-FUCONATE-HYDRATASE-RXN	correction_reversibility_BOUND	default_ub
LINOLEATE-ISOMERASE-RXN	correction_reversibility_BOUND	correction_reversibility_BOUND
L-PIPECOLATE-DEHYDROGENASE-RXN	correction_reversibility_BOUND	correction_reversibility_BOUND	imbalanced_reaction_BOUND	imbalanced_reaction_BOUND
LYSINE-6-DEHYDROGENASE-RXN	correction_reversibility_BOUND	correction_reversibility_BOUND
LYSYLTRANSFERASE-RXN	imbalanced_reaction_BOUND	imbalanced_reaction_BOUND
MALEATE-HYDRATASE-RXN	correction_reversibility_BOUND	correction_reversibility_BOUND
MALTODEXGLUCOSID-RXN	blocked_BOUND	blocked_BOUND	imbalanced_reaction_BOUND	imbalanced_reaction_BOUND
MALTOSE-PHOSPHORYLASE-RXN	correction_reversibility_BOUND	default_ub
MANNITOL-2-DEHYDROGENASE-NADP+-RXN	correction_reversibility_BOUND	correction_reversibility_BOUND
MANNITOL-2-DEHYDROGENASE-RXN	correction_reversibility_BOUND	default_ub
MANNPGUANYLTRANGDP-RXN	correction_reversibility_BOUND	default_ub
MERCAPYSTRANS-RXN	imbalanced_reaction_BOUND	imbalanced_reaction_BOUND
METHYLACETOACETYLCOATHIOL-RXN	imbalanced_reaction_BOUND	imbalanced_reaction_BOUND
METHYLCROTONYL-COA-CARBOXYLASE-RXN	imbalanced_reaction_BOUND	imbalanced_reaction_BOUND
MYOSIN-LIGHT-CHAIN-PHOSPHATASE-RXN	imbalanced_reaction_BOUND	imbalanced_reaction_BOUND
NAD+-ADP-RIBOSYLTRANSFERASE-RXN	blocked_BOUND	blocked_BOUND	imbalanced_reaction_BOUND	imbalanced_reaction_BOUND
NADH-DEHYDROGENASE-RXN	correction_reversibility_BOUND	correction_reversibility_BOUND	imbalanced_reaction_BOUND	imbalanced_reaction_BOUND
NADPH-DEHYDROGENASE-RXN	imbalanced_reaction_BOUND	imbalanced_reaction_BOUND
NADPH--FERRIHEMOPROTEIN-REDUCTASE-RXN	imbalanced_reaction_BOUND	imbalanced_reaction_BOUND
NANE-RXN	imbalanced_reaction_BOUND	imbalanced_reaction_BOUND
NARINGENIN-CHALCONE-SYNTHASE-RXN	imbalanced_reaction_BOUND	imbalanced_reaction_BOUND
NN-DIMETHYLFORMAMIDASE-RXN	correction_reversibility_BOUND	correction_reversibility_BOUND
NUCLEOTIDASE-RXN	imbalanced_reaction_BOUND	imbalanced_reaction_BOUND
OCTAPRENYL-METHYL-METHOXY-BENZOQ-OH-RXN	imbalanced_reaction_BOUND	imbalanced_reaction_BOUND
OMEGA-AMIDASE-RXN	imbalanced_reaction_BOUND	imbalanced_reaction_BOUND	correction_reversibility_BOUND	default_ub
O-PYROCATECHUATE-DECARBOXYLASE-RXN	correction_reversibility_BOUND	correction_reversibility_BOUND
ORNITHINE--OXO-ACID-AMINOTRANSFERASE-RXN	imbalanced_reaction_BOUND	imbalanced_reaction_BOUND
PABASYN-RXN	correction_reversibility_BOUND	default_ub
PELUDP-RXN	imbalanced_reaction_BOUND	imbalanced_reaction_BOUND
PEPTIDYLTRANSFERASE-RXN	imbalanced_reaction_BOUND	imbalanced_reaction_BOUND
PHOSPHATIDYLINOSITOL-3-PHOSPHATASE-RXN	imbalanced_reaction_BOUND	imbalanced_reaction_BOUND
PHOSPHOGLUCOKINASE-RXN	correction_reversibility_BOUND	default_ub
PHOSPHOLIPASE-A1-RXN	imbalanced_reaction_BOUND	imbalanced_reaction_BOUND
PHOSPHORYLASE-PHOSPHATASE-RXN	imbalanced_reaction_BOUND	imbalanced_reaction_BOUND
PNP-RXN	imbalanced_reaction_BOUND	imbalanced_reaction_BOUND
POLYNUCLEOTIDE-3-PHOSPHATASE-RXN	imbalanced_reaction_BOUND	imbalanced_reaction_BOUND
POLYNUCLEOTIDE-5-HYDROXYL-KINASE-RXN	correction_reversibility_BOUND	correction_reversibility_BOUND
POLYNUCLEOTIDE-ADENYLYLTRANSFERASE-RXN	blocked_BOUND	blocked_BOUND	imbalanced_reaction_BOUND	imbalanced_reaction_BOUND
POLYPHOSPHATE-KINASE-RXN	blocked_BOUND	blocked_BOUND	imbalanced_reaction_BOUND	imbalanced_reaction_BOUND
Production_001	irrLow	ub_production_001
Production_002	irrLow	ub_production_002
Production_003	irrLow	ub_production_003
Production_004	irrLow	ub_production_004
Production_005	irrLow	ub_production_005
Production_006	irrLow	ub_production_006
Production_007	irrLow	ub_production_007
Production_008	irrLow	ub_production_008
Production_009	irrLow	ub_production_009
Production_010	irrLow	ub_production_010
Production_011	irrLow	ub_production_011
Production_012	irrLow	ub_production_012
Production_013	irrLow	ub_production_013
Production_014	irrLow	ub_production_014
Production_015	irrLow	ub_production_015
Production_016	irrLow	ub_production_016
Production_017	irrLow	ub_production_017
Production_018	irrLow	ub_production_018
Production_019	irrLow	ub_production_019
Production_020	irrLow	ub_production_020
Production_021	irrLow	ub_production_021
Production_022	irrLow	ub_production_022
Production_023	irrLow	ub_production_023
Production_024	irrLow	ub_production_024
Production_025	irrLow	ub_production_025
Production_026	irrLow	ub_production_026
Production_027	irrLow	ub_production_027
Production_028	irrLow	ub_production_028
Production_029	irrLow	ub_production_029
Production_030	irrLow	ub_production_030
Production_031	irrLow	ub_production_031
Production_032	irrLow	ub_production_032
PROPANEDIOL-PHOSPHATE-DEHYDROGENASE-RXN	correction_reversibility_BOUND	correction_reversibility_BOUND
PROSTAGLANDIN-E2-9-REDUCTASE-RXN	default_lb	correction_reversibility_BOUND
PROTEIN-ARGININE-DEIMINASE-RXN	imbalanced_reaction_BOUND	imbalanced_reaction_BOUND
PROTEIN-TYROSINE-PHOSPHATASE-RXN	imbalanced_reaction_BOUND	imbalanced_reaction_BOUND
PSERPHOSPHA-RXN	imbalanced_reaction_BOUND	imbalanced_reaction_BOUND
PURINE-NUCLEOSIDASE-RXN	imbalanced_reaction_BOUND	imbalanced_reaction_BOUND
PYFLAVOXRE-RXN	imbalanced_reaction_BOUND	imbalanced_reaction_BOUND
PYRUVATE-DECARBOXYLASE-RXN	imbalanced_reaction_BOUND	imbalanced_reaction_BOUND
r0004	blocked_BOUND	blocked_BOUND	imbalanced_reaction_BOUND	imbalanced_reaction_BOUND
r0025	duplicate_reaction_BOUND	duplicate_reaction_BOUND
r0026	duplicate_reaction_BOUND	duplicate_reaction_BOUND
r0027	blocked_BOUND	blocked_BOUND	imbalanced_reaction_BOUND	imbalanced_reaction_BOUND
r0037	imbalanced_reaction_BOUND	imbalanced_reaction_BOUND
r0055	imbalanced_reaction_BOUND	imbalanced_reaction_BOUND
r0056	duplicate_reaction_BOUND	duplicate_reaction_BOUND	imbalanced_reaction_BOUND	imbalanced_reaction_BOUND
r0078	imbalanced_reaction_BOUND	imbalanced_reaction_BOUND
r0096	imbalanced_reaction_BOUND	imbalanced_reaction_BOUND
r0106	blocked_BOUND	blocked_BOUND	imbalanced_reaction_BOUND	imbalanced_reaction_BOUND
r0112	duplicate_reaction_BOUND	duplicate_reaction_BOUND	imbalanced_reaction_BOUND	imbalanced_reaction_BOUND
r0115	imbalanced_reaction_BOUND	imbalanced_reaction_BOUND
r0124	imbalanced_reaction_BOUND	imbalanced_reaction_BOUND
r0129	duplicate_reaction_BOUND	duplicate_reaction_BOUND
r0130	duplicate_reaction_BOUND	duplicate_reaction_BOUND
r0131	imbalanced_reaction_BOUND	imbalanced_reaction_BOUND
r0132	imbalanced_reaction_BOUND	imbalanced_reaction_BOUND
r0133	imbalanced_reaction_BOUND	imbalanced_reaction_BOUND
r0134	imbalanced_reaction_BOUND	imbalanced_reaction_BOUND
r0135	imbalanced_reaction_BOUND	imbalanced_reaction_BOUND
r0137	imbalanced_reaction_BOUND	imbalanced_reaction_BOUND
r0143	blocked_BOUND	blocked_BOUND	imbalanced_reaction_BOUND	imbalanced_reaction_BOUND
r0147	imbalanced_reaction_BOUND	imbalanced_reaction_BOUND
r0149	blocked_BOUND	blocked_BOUND	imbalanced_reaction_BOUND	imbalanced_reaction_BOUND
r0150	duplicate_reaction_BOUND	duplicate_reaction_BOUND	imbalanced_reaction_BOUND	imbalanced_reaction_BOUND
r0151	imbalanced_reaction_BOUND	imbalanced_reaction_BOUND
r0152	imbalanced_reaction_BOUND	imbalanced_reaction_BOUND
r0157	duplicate_reaction_BOUND	duplicate_reaction_BOUND
r0158	blocked_BOUND	blocked_BOUND
r0161	imbalanced_reaction_BOUND	imbalanced_reaction_BOUND
r0165	blocked_BOUND	blocked_BOUND	imbalanced_reaction_BOUND	imbalanced_reaction_BOUND
r0167	imbalanced_reaction_BOUND	imbalanced_reaction_BOUND
r0168	imbalanced_reaction_BOUND	imbalanced_reaction_BOUND
r0169	imbalanced_reaction_BOUND	imbalanced_reaction_BOUND
r0170	imbalanced_reaction_BOUND	imbalanced_reaction_BOUND
r0174	imbalanced_reaction_BOUND	imbalanced_reaction_BOUND
r0177	blocked_BOUND	blocked_BOUND	imbalanced_reaction_BOUND	imbalanced_reaction_BOUND
r0178	blocked_BOUND	blocked_BOUND
r0179	imbalanced_reaction_BOUND	imbalanced_reaction_BOUND
r0184	blocked_BOUND	blocked_BOUND
r0187	imbalanced_reaction_BOUND	imbalanced_reaction_BOUND
r0190	imbalanced_reaction_BOUND	imbalanced_reaction_BOUND
r0195	blocked_BOUND	blocked_BOUND
r0200	imbalanced_reaction_BOUND	imbalanced_reaction_BOUND
r0201	imbalanced_reaction_BOUND	imbalanced_reaction_BOUND
r0202	imbalanced_reaction_BOUND	imbalanced_reaction_BOUND
r0205	imbalanced_reaction_BOUND	imbalanced_reaction_BOUND
r0206	imbalanced_reaction_BOUND	imbalanced_reaction_BOUND
r0212	blocked_BOUND	blocked_BOUND
r0214	imbalanced_reaction_BOUND	imbalanced_reaction_BOUND
r0215	imbalanced_reaction_BOUND	imbalanced_reaction_BOUND
r0216	imbalanced_reaction_BOUND	imbalanced_reaction_BOUND
r0217	imbalanced_reaction_BOUND	imbalanced_reaction_BOUND
r0220	imbalanced_reaction_BOUND	imbalanced_reaction_BOUND
r0221	imbalanced_reaction_BOUND	imbalanced_reaction_BOUND
r0222	blocked_BOUND	blocked_BOUND
r0223	imbalanced_reaction_BOUND	imbalanced_reaction_BOUND
r0224	blocked_BOUND	blocked_BOUND	imbalanced_reaction_BOUND	imbalanced_reaction_BOUND
r0233	imbalanced_reaction_BOUND	imbalanced_reaction_BOUND
r0242	duplicate_reaction_BOUND	duplicate_reaction_BOUND
r0243	imbalanced_reaction_BOUND	imbalanced_reaction_BOUND
r0245	imbalanced_reaction_BOUND	imbalanced_reaction_BOUND
r0247	imbalanced_reaction_BOUND	imbalanced_reaction_BOUND
r0248	imbalanced_reaction_BOUND	imbalanced_reaction_BOUND
r0255	imbalanced_reaction_BOUND	imbalanced_reaction_BOUND
r0257	blocked_BOUND	blocked_BOUND	imbalanced_reaction_BOUND	imbalanced_reaction_BOUND
r0261	imbalanced_reaction_BOUND	imbalanced_reaction_BOUND
r0262	imbalanced_reaction_BOUND	imbalanced_reaction_BOUND
r0284	imbalanced_reaction_BOUND	imbalanced_reaction_BOUND
r0285	imbalanced_reaction_BOUND	imbalanced_reaction_BOUND
r0286	imbalanced_reaction_BOUND	imbalanced_reaction_BOUND
r0287	imbalanced_reaction_BOUND	imbalanced_reaction_BOUND
r0288	imbalanced_reaction_BOUND	imbalanced_reaction_BOUND
r0289	imbalanced_reaction_BOUND	imbalanced_reaction_BOUND
r0292	imbalanced_reaction_BOUND	imbalanced_reaction_BOUND
r0293	blocked_BOUND	blocked_BOUND	imbalanced_reaction_BOUND	imbalanced_reaction_BOUND
r0294	blocked_BOUND	blocked_BOUND	imbalanced_reaction_BOUND	imbalanced_reaction_BOUND
r0295	blocked_BOUND	blocked_BOUND	imbalanced_reaction_BOUND	imbalanced_reaction_BOUND
r0296	blocked_BOUND	blocked_BOUND	imbalanced_reaction_BOUND	imbalanced_reaction_BOUND
r0297	blocked_BOUND	blocked_BOUND	imbalanced_reaction_BOUND	imbalanced_reaction_BOUND
r0298	blocked_BOUND	blocked_BOUND	imbalanced_reaction_BOUND	imbalanced_reaction_BOUND
r0299	blocked_BOUND	blocked_BOUND	imbalanced_reaction_BOUND	imbalanced_reaction_BOUND
r0301	blocked_BOUND	blocked_BOUND	imbalanced_reaction_BOUND	imbalanced_reaction_BOUND
r0302	imbalanced_reaction_BOUND	imbalanced_reaction_BOUND
r0303	imbalanced_reaction_BOUND	imbalanced_reaction_BOUND
r0304	imbalanced_reaction_BOUND	imbalanced_reaction_BOUND
r0310	imbalanced_reaction_BOUND	imbalanced_reaction_BOUND
r0311	imbalanced_reaction_BOUND	imbalanced_reaction_BOUND
r0312	imbalanced_reaction_BOUND	imbalanced_reaction_BOUND
r0313	imbalanced_reaction_BOUND	imbalanced_reaction_BOUND
r0314	blocked_BOUND	blocked_BOUND	imbalanced_reaction_BOUND	imbalanced_reaction_BOUND
r0316	imbalanced_reaction_BOUND	imbalanced_reaction_BOUND
r0317	imbalanced_reaction_BOUND	imbalanced_reaction_BOUND
r0318	imbalanced_reaction_BOUND	imbalanced_reaction_BOUND
r0319	imbalanced_reaction_BOUND	imbalanced_reaction_BOUND
r0320	imbalanced_reaction_BOUND	imbalanced_reaction_BOUND
r0321	imbalanced_reaction_BOUND	imbalanced_reaction_BOUND
r0322	imbalanced_reaction_BOUND	imbalanced_reaction_BOUND
r0324	imbalanced_reaction_BOUND	imbalanced_reaction_BOUND
r0326	imbalanced_reaction_BOUND	imbalanced_reaction_BOUND
r0327	duplicate_reaction_BOUND	duplicate_reaction_BOUND	imbalanced_reaction_BOUND	imbalanced_reaction_BOUND
r0329	imbalanced_reaction_BOUND	imbalanced_reaction_BOUND
r0330	duplicate_reaction_BOUND	duplicate_reaction_BOUND
r0331	imbalanced_reaction_BOUND	imbalanced_reaction_BOUND
r0332	imbalanced_reaction_BOUND	imbalanced_reaction_BOUND
r0347	imbalanced_reaction_BOUND	imbalanced_reaction_BOUND
r0356	blocked_BOUND	blocked_BOUND	imbalanced_reaction_BOUND	imbalanced_reaction_BOUND
r0374	blocked_BOUND	blocked_BOUND
r0377	duplicate_reaction_BOUND	duplicate_reaction_BOUND
r0420	imbalanced_reaction_BOUND	imbalanced_reaction_BOUND
r0423	blocked_BOUND	blocked_BOUND
r0441	imbalanced_reaction_BOUND	imbalanced_reaction_BOUND
r0453	blocked_BOUND	blocked_BOUND	imbalanced_reaction_BOUND	imbalanced_reaction_BOUND
r0458	blocked_BOUND	blocked_BOUND	imbalanced_reaction_BOUND	imbalanced_reaction_BOUND
r0461	imbalanced_reaction_BOUND	imbalanced_reaction_BOUND
r0470	imbalanced_reaction_BOUND	imbalanced_reaction_BOUND
r0486	imbalanced_reaction_BOUND	imbalanced_reaction_BOUND
r0506	imbalanced_reaction_BOUND	imbalanced_reaction_BOUND
r0510	imbalanced_reaction_BOUND	imbalanced_reaction_BOUND
r0511	imbalanced_reaction_BOUND	imbalanced_reaction_BOUND
r0512	imbalanced_reaction_BOUND	imbalanced_reaction_BOUND
r0514	duplicate_reaction_BOUND	duplicate_reaction_BOUND
r0534	imbalanced_reaction_BOUND	imbalanced_reaction_BOUND
r0537	blocked_BOUND	blocked_BOUND	imbalanced_reaction_BOUND	imbalanced_reaction_BOUND
r0538	blocked_BOUND	blocked_BOUND	imbalanced_reaction_BOUND	imbalanced_reaction_BOUND
r0539	blocked_BOUND	blocked_BOUND	imbalanced_reaction_BOUND	imbalanced_reaction_BOUND
r0542	duplicate_reaction_BOUND	duplicate_reaction_BOUND
r0551	blocked_BOUND	blocked_BOUND	imbalanced_reaction_BOUND	imbalanced_reaction_BOUND
r0552	duplicate_reaction_BOUND	duplicate_reaction_BOUND	imbalanced_reaction_BOUND	imbalanced_reaction_BOUND
r0553	blocked_BOUND	blocked_BOUND	imbalanced_reaction_BOUND	imbalanced_reaction_BOUND
r0574	imbalanced_reaction_BOUND	imbalanced_reaction_BOUND
r0577	blocked_BOUND	blocked_BOUND	imbalanced_reaction_BOUND	imbalanced_reaction_BOUND
r0579	blocked_BOUND	blocked_BOUND	imbalanced_reaction_BOUND	imbalanced_reaction_BOUND
r0580	blocked_BOUND	blocked_BOUND	imbalanced_reaction_BOUND	imbalanced_reaction_BOUND
r0581	blocked_BOUND	blocked_BOUND	imbalanced_reaction_BOUND	imbalanced_reaction_BOUND
r0612	imbalanced_reaction_BOUND	imbalanced_reaction_BOUND
r0616	imbalanced_reaction_BOUND	imbalanced_reaction_BOUND
r0621	imbalanced_reaction_BOUND	imbalanced_reaction_BOUND
r0622	imbalanced_reaction_BOUND	imbalanced_reaction_BOUND
r0628	imbalanced_reaction_BOUND	imbalanced_reaction_BOUND
r0630	imbalanced_reaction_BOUND	imbalanced_reaction_BOUND
r0635	imbalanced_reaction_BOUND	imbalanced_reaction_BOUND
r0652	duplicate_reaction_BOUND	duplicate_reaction_BOUND
r0653	imbalanced_reaction_BOUND	imbalanced_reaction_BOUND
r0671	imbalanced_reaction_BOUND	imbalanced_reaction_BOUND
r0681	blocked_BOUND	blocked_BOUND	imbalanced_reaction_BOUND	imbalanced_reaction_BOUND
r0683	blocked_BOUND	blocked_BOUND	imbalanced_reaction_BOUND	imbalanced_reaction_BOUND
r0685	blocked_BOUND	blocked_BOUND
r0691	imbalanced_reaction_BOUND	imbalanced_reaction_BOUND
r0692	imbalanced_reaction_BOUND	imbalanced_reaction_BOUND
r0733	duplicate_reaction_BOUND	duplicate_reaction_BOUND
r0734	duplicate_reaction_BOUND	duplicate_reaction_BOUND
r0735	duplicate_reaction_BOUND	duplicate_reaction_BOUND
r0739	imbalanced_reaction_BOUND	imbalanced_reaction_BOUND
r0757	blocked_BOUND	blocked_BOUND	imbalanced_reaction_BOUND	imbalanced_reaction_BOUND
r0821	imbalanced_reaction_BOUND	imbalanced_reaction_BOUND
r0895	imbalanced_reaction_BOUND	imbalanced_reaction_BOUND
r0897	imbalanced_reaction_BOUND	imbalanced_reaction_BOUND
r0899	imbalanced_reaction_BOUND	imbalanced_reaction_BOUND
r0903	imbalanced_reaction_BOUND	imbalanced_reaction_BOUND
r0911	imbalanced_reaction_BOUND	imbalanced_reaction_BOUND
r0913	imbalanced_reaction_BOUND	imbalanced_reaction_BOUND
r0914	duplicate_reaction_BOUND	duplicate_reaction_BOUND
r0915	imbalanced_reaction_BOUND	imbalanced_reaction_BOUND
r0919	imbalanced_reaction_BOUND	imbalanced_reaction_BOUND
r0923	imbalanced_reaction_BOUND	imbalanced_reaction_BOUND
r0927	imbalanced_reaction_BOUND	imbalanced_reaction_BOUND
r0931	imbalanced_reaction_BOUND	imbalanced_reaction_BOUND
r0939	imbalanced_reaction_BOUND	imbalanced_reaction_BOUND
r0940	duplicate_reaction_BOUND	duplicate_reaction_BOUND
r0941	imbalanced_reaction_BOUND	imbalanced_reaction_BOUND
r0943	imbalanced_reaction_BOUND	imbalanced_reaction_BOUND
r0944	duplicate_reaction_BOUND	duplicate_reaction_BOUND
r0947	imbalanced_reaction_BOUND	imbalanced_reaction_BOUND
r0948	duplicate_reaction_BOUND	duplicate_reaction_BOUND
r0966	duplicate_reaction_BOUND	duplicate_reaction_BOUND
r0967	duplicate_reaction_BOUND	duplicate_reaction_BOUND	imbalanced_reaction_BOUND	imbalanced_reaction_BOUND
r0968	duplicate_reaction_BOUND	duplicate_reaction_BOUND
r0975	duplicate_reaction_BOUND	duplicate_reaction_BOUND	imbalanced_reaction_BOUND	imbalanced_reaction_BOUND
r0977	duplicate_reaction_BOUND	duplicate_reaction_BOUND	imbalanced_reaction_BOUND	imbalanced_reaction_BOUND
r0979	duplicate_reaction_BOUND	duplicate_reaction_BOUND
r0980	duplicate_reaction_BOUND	duplicate_reaction_BOUND
r0991	duplicate_reaction_BOUND	duplicate_reaction_BOUND
r0992	duplicate_reaction_BOUND	duplicate_reaction_BOUND
r0993	duplicate_reaction_BOUND	duplicate_reaction_BOUND	imbalanced_reaction_BOUND	imbalanced_reaction_BOUND
r0994	duplicate_reaction_BOUND	duplicate_reaction_BOUND
r1000	duplicate_reaction_BOUND	duplicate_reaction_BOUND
r1006	imbalanced_reaction_BOUND	imbalanced_reaction_BOUND
r1007	imbalanced_reaction_BOUND	imbalanced_reaction_BOUND
r1008	imbalanced_reaction_BOUND	imbalanced_reaction_BOUND
r1010	duplicate_reaction_BOUND	duplicate_reaction_BOUND
r1014	imbalanced_reaction_BOUND	imbalanced_reaction_BOUND
r1015	imbalanced_reaction_BOUND	imbalanced_reaction_BOUND
r1024	duplicate_reaction_BOUND	duplicate_reaction_BOUND
r1049	duplicate_reaction_BOUND	duplicate_reaction_BOUND
r1054	duplicate_reaction_BOUND	duplicate_reaction_BOUND
r1059	duplicate_reaction_BOUND	duplicate_reaction_BOUND
r1080	duplicate_reaction_BOUND	duplicate_reaction_BOUND
r1092	duplicate_reaction_BOUND	duplicate_reaction_BOUND
r1101	duplicate_reaction_BOUND	duplicate_reaction_BOUND
r1102	duplicate_reaction_BOUND	duplicate_reaction_BOUND
r1105	imbalanced_reaction_BOUND	imbalanced_reaction_BOUND
r1107	duplicate_reaction_BOUND	duplicate_reaction_BOUND	imbalanced_reaction_BOUND	imbalanced_reaction_BOUND
r1120	imbalanced_reaction_BOUND	imbalanced_reaction_BOUND
r1121	imbalanced_reaction_BOUND	imbalanced_reaction_BOUND
r1123	imbalanced_reaction_BOUND	imbalanced_reaction_BOUND
r1124	imbalanced_reaction_BOUND	imbalanced_reaction_BOUND
r1126	imbalanced_reaction_BOUND	imbalanced_reaction_BOUND
r1127	imbalanced_reaction_BOUND	imbalanced_reaction_BOUND
r1130	duplicate_reaction_BOUND	duplicate_reaction_BOUND	imbalanced_reaction_BOUND	imbalanced_reaction_BOUND
r1157	imbalanced_reaction_BOUND	imbalanced_reaction_BOUND
R146-RXN	imbalanced_reaction_BOUND	imbalanced_reaction_BOUND
R147-RXN	imbalanced_reaction_BOUND	imbalanced_reaction_BOUND
R164-RXN	imbalanced_reaction_BOUND	imbalanced_reaction_BOUND
R17-RXN	imbalanced_reaction_BOUND	imbalanced_reaction_BOUND
R82-RXN	imbalanced_reaction_BOUND	imbalanced_reaction_BOUND
R83-RXN	imbalanced_reaction_BOUND	imbalanced_reaction_BOUND
R8-RXN	imbalanced_reaction_BOUND	imbalanced_reaction_BOUND
RETINOL-O-FATTY-ACYLTRANSFERASE-RXN	correction_reversibility_BOUND	correction_reversibility_BOUND
RIBOKIN-RXN	imbalanced_reaction_BOUND	imbalanced_reaction_BOUND
RIBOSYLPYRIMIDINE-NUCLEOSIDASE-RXN	imbalanced_reaction_BOUND	imbalanced_reaction_BOUND
RNA-DIRECTED-DNA-POLYMERASE-RXN	blocked_BOUND	blocked_BOUND	imbalanced_reaction_BOUND;duplicate_reaction_BOUND	imbalanced_reaction_BOUND;duplicate_reaction_BOUND
RNA-DIRECTED-RNA-POLYMERASE-RXN	blocked_BOUND	blocked_BOUND	imbalanced_reaction_BOUND;duplicate_reaction_BOUND	imbalanced_reaction_BOUND;duplicate_reaction_BOUND
RNA-LIGASE-ATP-RXN	imbalanced_reaction_BOUND	imbalanced_reaction_BOUND
RNA-POLYMERASE-SUBUNIT-KINASE-RXN	imbalanced_reaction_BOUND	imbalanced_reaction_BOUND	correction_reversibility_BOUND	default_ub
RNA-URIDYLYLTRANSFERASE-RXN	blocked_BOUND	blocked_BOUND	imbalanced_reaction_BOUND	imbalanced_reaction_BOUND
RXN0-1147	default_lb	correction_reversibility_BOUND
RXN0-1281	imbalanced_reaction_BOUND	imbalanced_reaction_BOUND
RXN0-1441	imbalanced_reaction_BOUND	imbalanced_reaction_BOUND
RXN0-2601	imbalanced_reaction_BOUND	imbalanced_reaction_BOUND
RXN0-276	correction_reversibility_BOUND	correction_reversibility_BOUND
RXN0-2921	blocked_BOUND	blocked_BOUND	imbalanced_reaction_BOUND	imbalanced_reaction_BOUND
RXN0-3201	imbalanced_reaction_BOUND	imbalanced_reaction_BOUND
RXN0-4222	imbalanced_reaction_BOUND	imbalanced_reaction_BOUND
RXN0-4261	imbalanced_reaction_BOUND	imbalanced_reaction_BOUND
RXN0-4301	imbalanced_reaction_BOUND	imbalanced_reaction_BOUND
RXN0-4341	imbalanced_reaction_BOUND	imbalanced_reaction_BOUND
RXN0-4961	imbalanced_reaction_BOUND	imbalanced_reaction_BOUND
RXN0-5001	imbalanced_reaction_BOUND	imbalanced_reaction_BOUND
RXN0-5021	imbalanced_reaction_BOUND	imbalanced_reaction_BOUND
RXN0-5181	blocked_BOUND	blocked_BOUND	imbalanced_reaction_BOUND	imbalanced_reaction_BOUND
RXN0-5184	blocked_BOUND	blocked_BOUND	imbalanced_reaction_BOUND	imbalanced_reaction_BOUND
RXN0-5217	imbalanced_reaction_BOUND	imbalanced_reaction_BOUND
RXN0-5225	imbalanced_reaction_BOUND	imbalanced_reaction_BOUND
RXN0-5227	imbalanced_reaction_BOUND	imbalanced_reaction_BOUND
RXN0-5398	imbalanced_reaction_BOUND	imbalanced_reaction_BOUND
RXN0-5410	imbalanced_reaction_BOUND	imbalanced_reaction_BOUND
RXN0-5419	imbalanced_reaction_BOUND	imbalanced_reaction_BOUND
RXN0-6460	imbalanced_reaction_BOUND	imbalanced_reaction_BOUND
RXN0-6479	imbalanced_reaction_BOUND	imbalanced_reaction_BOUND
RXN0-6480	imbalanced_reaction_BOUND	imbalanced_reaction_BOUND
RXN0-6524	imbalanced_reaction_BOUND	imbalanced_reaction_BOUND
RXN0-6525	imbalanced_reaction_BOUND	imbalanced_reaction_BOUND
RXN0-6987	imbalanced_reaction_BOUND	imbalanced_reaction_BOUND
RXN0-7023	imbalanced_reaction_BOUND	imbalanced_reaction_BOUND
RXN0-949	imbalanced_reaction_BOUND	imbalanced_reaction_BOUND
RXN-10024	correction_reversibility_BOUND	correction_reversibility_BOUND
RXN-10044	imbalanced_reaction_BOUND	imbalanced_reaction_BOUND
RXN-10046	imbalanced_reaction_BOUND	imbalanced_reaction_BOUND
RXN-10047	imbalanced_reaction_BOUND	imbalanced_reaction_BOUND
RXN-10052	imbalanced_reaction_BOUND	imbalanced_reaction_BOUND
RXN-10078	imbalanced_reaction_BOUND	imbalanced_reaction_BOUND
RXN-10083	imbalanced_reaction_BOUND	imbalanced_reaction_BOUND
RXN-10085	imbalanced_reaction_BOUND	imbalanced_reaction_BOUND
RXN-10106	imbalanced_reaction_BOUND	imbalanced_reaction_BOUND
RXN-10107	imbalanced_reaction_BOUND	imbalanced_reaction_BOUND
RXN-1022	imbalanced_reaction_BOUND	imbalanced_reaction_BOUND
RXN-1025	imbalanced_reaction_BOUND	imbalanced_reaction_BOUND
RXN-1026	correction_reversibility_BOUND	correction_reversibility_BOUND	imbalanced_reaction_BOUND	imbalanced_reaction_BOUND
RXN-10607	imbalanced_reaction_BOUND	imbalanced_reaction_BOUND
RXN-10615	imbalanced_reaction_BOUND	imbalanced_reaction_BOUND
RXN-10616	imbalanced_reaction_BOUND	imbalanced_reaction_BOUND
RXN-10617	imbalanced_reaction_BOUND	imbalanced_reaction_BOUND
RXN-10618	imbalanced_reaction_BOUND	imbalanced_reaction_BOUND
RXN-10619	imbalanced_reaction_BOUND	imbalanced_reaction_BOUND
RXN-10674	correction_reversibility_BOUND	correction_reversibility_BOUND
RXN-10697	imbalanced_reaction_BOUND	imbalanced_reaction_BOUND
RXN-10698	imbalanced_reaction_BOUND	imbalanced_reaction_BOUND
RXN-10699	imbalanced_reaction_BOUND	imbalanced_reaction_BOUND
RXN-10702	imbalanced_reaction_BOUND	imbalanced_reaction_BOUND
RXN-10703	imbalanced_reaction_BOUND	imbalanced_reaction_BOUND
RXN-10704	imbalanced_reaction_BOUND	imbalanced_reaction_BOUND
RXN-10705	imbalanced_reaction_BOUND	imbalanced_reaction_BOUND
RXN-10706	imbalanced_reaction_BOUND	imbalanced_reaction_BOUND
RXN-10708	imbalanced_reaction_BOUND	imbalanced_reaction_BOUND
RXN-10721	imbalanced_reaction_BOUND	imbalanced_reaction_BOUND
RXN-10737	correction_reversibility_BOUND	default_ub
RXN-10763	correction_reversibility_BOUND	default_ub
RXN-10774	imbalanced_reaction_BOUND	imbalanced_reaction_BOUND
RXN-10817	duplicate_reaction_BOUND	duplicate_reaction_BOUND
RXN-10827	imbalanced_reaction_BOUND	imbalanced_reaction_BOUND
RXN-10828	imbalanced_reaction_BOUND	imbalanced_reaction_BOUND
RXN-10837	imbalanced_reaction_BOUND	imbalanced_reaction_BOUND
RXN-10910	imbalanced_reaction_BOUND	imbalanced_reaction_BOUND
RXN-10913	imbalanced_reaction_BOUND	imbalanced_reaction_BOUND
RXN-10948	imbalanced_reaction_BOUND	imbalanced_reaction_BOUND	correction_reversibility_BOUND	default_ub
RXN-10949	imbalanced_reaction_BOUND	imbalanced_reaction_BOUND
RXN-10961	imbalanced_reaction_BOUND	imbalanced_reaction_BOUND
RXN-10963	correction_reversibility_BOUND	correction_reversibility_BOUND
RXN-10965	correction_reversibility_BOUND	correction_reversibility_BOUND	imbalanced_reaction_BOUND	imbalanced_reaction_BOUND
RXN-10967	imbalanced_reaction_BOUND	imbalanced_reaction_BOUND	correction_reversibility_BOUND	default_ub
RXN-10971	imbalanced_reaction_BOUND	imbalanced_reaction_BOUND
RXN-10972	imbalanced_reaction_BOUND	imbalanced_reaction_BOUND
RXN-10973	imbalanced_reaction_BOUND	imbalanced_reaction_BOUND
RXN-10974	imbalanced_reaction_BOUND	imbalanced_reaction_BOUND
RXN-10975	correction_reversibility_BOUND	correction_reversibility_BOUND	imbalanced_reaction_BOUND	imbalanced_reaction_BOUND
RXN-10976	correction_reversibility_BOUND	correction_reversibility_BOUND	imbalanced_reaction_BOUND	imbalanced_reaction_BOUND
RXN-10977	correction_reversibility_BOUND	correction_reversibility_BOUND
RXN-10978	correction_reversibility_BOUND	correction_reversibility_BOUND	imbalanced_reaction_BOUND	imbalanced_reaction_BOUND
RXN-10979	imbalanced_reaction_BOUND	imbalanced_reaction_BOUND
RXN-10984	imbalanced_reaction_BOUND	imbalanced_reaction_BOUND
RXN-10994	correction_reversibility_BOUND	correction_reversibility_BOUND
RXN-11003	imbalanced_reaction_BOUND	imbalanced_reaction_BOUND
RXN-1103	imbalanced_reaction_BOUND	imbalanced_reaction_BOUND
RXN-11049	imbalanced_reaction_BOUND	imbalanced_reaction_BOUND
RXN-11056	imbalanced_reaction_BOUND	imbalanced_reaction_BOUND
RXN-11057	imbalanced_reaction_BOUND	imbalanced_reaction_BOUND
RXN-11067	imbalanced_reaction_BOUND	imbalanced_reaction_BOUND
RXN-11109	imbalanced_reaction_BOUND	imbalanced_reaction_BOUND
RXN-11135	imbalanced_reaction_BOUND	imbalanced_reaction_BOUND
RXN-11147	imbalanced_reaction_BOUND	imbalanced_reaction_BOUND
RXN-11191	correction_reversibility_BOUND	default_ub
RXN-11199	imbalanced_reaction_BOUND	imbalanced_reaction_BOUND
RXN-1121	imbalanced_reaction_BOUND	imbalanced_reaction_BOUND
RXN-11210	imbalanced_reaction_BOUND	imbalanced_reaction_BOUND
RXN-11211	imbalanced_reaction_BOUND	imbalanced_reaction_BOUND
RXN-11217	imbalanced_reaction_BOUND	imbalanced_reaction_BOUND
RXN-1122	imbalanced_reaction_BOUND	imbalanced_reaction_BOUND
RXN-11221	imbalanced_reaction_BOUND	imbalanced_reaction_BOUND
RXN-11226	imbalanced_reaction_BOUND	imbalanced_reaction_BOUND
RXN-1123	imbalanced_reaction_BOUND	imbalanced_reaction_BOUND
RXN-1124	correction_reversibility_BOUND	correction_reversibility_BOUND
RXN-11243	imbalanced_reaction_BOUND	imbalanced_reaction_BOUND
RXN-11315	default_lb	correction_reversibility_BOUND
RXN-11319	imbalanced_reaction_BOUND	imbalanced_reaction_BOUND
RXN-11347	imbalanced_reaction_BOUND	imbalanced_reaction_BOUND
RXN-11371	imbalanced_reaction_BOUND	imbalanced_reaction_BOUND
RXN-11373	imbalanced_reaction_BOUND	imbalanced_reaction_BOUND
RXN-11386	imbalanced_reaction_BOUND	imbalanced_reaction_BOUND
RXN-11389	imbalanced_reaction_BOUND	imbalanced_reaction_BOUND
RXN-11399	imbalanced_reaction_BOUND	imbalanced_reaction_BOUND
RXN-11411	imbalanced_reaction_BOUND	imbalanced_reaction_BOUND
RXN-11485	correction_reversibility_BOUND	default_ub
RXN-11543	imbalanced_reaction_BOUND	imbalanced_reaction_BOUND
RXN-11618	imbalanced_reaction_BOUND	imbalanced_reaction_BOUND
RXN-11620	imbalanced_reaction_BOUND	imbalanced_reaction_BOUND
RXN-11640	imbalanced_reaction_BOUND	imbalanced_reaction_BOUND
RXN-11647	imbalanced_reaction_BOUND	imbalanced_reaction_BOUND
RXN-11693	imbalanced_reaction_BOUND	imbalanced_reaction_BOUND
RXN-11737	default_lb	correction_reversibility_BOUND
RXN-11881	imbalanced_reaction_BOUND	imbalanced_reaction_BOUND
RXN-11889	correction_reversibility_BOUND	default_ub
RXN-11890	correction_reversibility_BOUND	default_ub
RXN-11915	imbalanced_reaction_BOUND	imbalanced_reaction_BOUND
RXN-11917	imbalanced_reaction_BOUND	imbalanced_reaction_BOUND
RXN-11921	imbalanced_reaction_BOUND	imbalanced_reaction_BOUND
RXN-11963	imbalanced_reaction_BOUND	imbalanced_reaction_BOUND	correction_reversibility_BOUND	default_ub
RXN-11974	imbalanced_reaction_BOUND	imbalanced_reaction_BOUND
RXN-11999	imbalanced_reaction_BOUND	imbalanced_reaction_BOUND
RXN-12003	correction_reversibility_BOUND	correction_reversibility_BOUND
RXN-12004	correction_reversibility_BOUND	correction_reversibility_BOUND
RXN-12006	correction_reversibility_BOUND	correction_reversibility_BOUND
RXN-12061	imbalanced_reaction_BOUND	imbalanced_reaction_BOUND
RXN-12097	imbalanced_reaction_BOUND	imbalanced_reaction_BOUND
RXN-12098	imbalanced_reaction_BOUND	imbalanced_reaction_BOUND
RXN-12122	correction_reversibility_BOUND	default_ub
RXN-12124	imbalanced_reaction_BOUND	imbalanced_reaction_BOUND
RXN-12134	imbalanced_reaction_BOUND	imbalanced_reaction_BOUND
RXN-12162	imbalanced_reaction_BOUND	imbalanced_reaction_BOUND
RXN-12171	blocked_BOUND	blocked_BOUND	imbalanced_reaction_BOUND	imbalanced_reaction_BOUND
RXN-12173	imbalanced_reaction_BOUND	imbalanced_reaction_BOUND
RXN-12181	imbalanced_reaction_BOUND	imbalanced_reaction_BOUND
RXN-12193	blocked_BOUND	blocked_BOUND	imbalanced_reaction_BOUND	imbalanced_reaction_BOUND
RXN-12247	imbalanced_reaction_BOUND	imbalanced_reaction_BOUND
RXN-12251	imbalanced_reaction_BOUND	imbalanced_reaction_BOUND
RXN-12261	imbalanced_reaction_BOUND	imbalanced_reaction_BOUND
RXN-12267	imbalanced_reaction_BOUND	imbalanced_reaction_BOUND
RXN-12302	imbalanced_reaction_BOUND	imbalanced_reaction_BOUND
RXN-12317	imbalanced_reaction_BOUND	imbalanced_reaction_BOUND
RXN-12322	imbalanced_reaction_BOUND	imbalanced_reaction_BOUND
RXN-12332	correction_reversibility_BOUND	correction_reversibility_BOUND
RXN-12349	imbalanced_reaction_BOUND	imbalanced_reaction_BOUND
RXN-12350	imbalanced_reaction_BOUND	imbalanced_reaction_BOUND
RXN-12391	blocked_BOUND	blocked_BOUND	imbalanced_reaction_BOUND	imbalanced_reaction_BOUND
RXN-12392	blocked_BOUND	blocked_BOUND	imbalanced_reaction_BOUND	imbalanced_reaction_BOUND
RXN-12401	imbalanced_reaction_BOUND	imbalanced_reaction_BOUND
RXN-12412	imbalanced_reaction_BOUND	imbalanced_reaction_BOUND
RXN-12413	imbalanced_reaction_BOUND	imbalanced_reaction_BOUND
RXN-12414	imbalanced_reaction_BOUND	imbalanced_reaction_BOUND
RXN-12440	imbalanced_reaction_BOUND	imbalanced_reaction_BOUND
RXN-12473	imbalanced_reaction_BOUND	imbalanced_reaction_BOUND
RXN-12488	imbalanced_reaction_BOUND	imbalanced_reaction_BOUND
RXN-12489	imbalanced_reaction_BOUND	imbalanced_reaction_BOUND
RXN-12492	correction_reversibility_BOUND	correction_reversibility_BOUND
RXN-12497	imbalanced_reaction_BOUND	imbalanced_reaction_BOUND	correction_reversibility_BOUND	default_ub
RXN-12499	correction_reversibility_BOUND	default_ub
RXN-12510	imbalanced_reaction_BOUND	imbalanced_reaction_BOUND
RXN-12521	imbalanced_reaction_BOUND	imbalanced_reaction_BOUND
RXN-12540	imbalanced_reaction_BOUND	imbalanced_reaction_BOUND
RXN-12581	imbalanced_reaction_BOUND	imbalanced_reaction_BOUND
RXN-12582	correction_reversibility_BOUND	correction_reversibility_BOUND
RXN-12585	imbalanced_reaction_BOUND	imbalanced_reaction_BOUND
RXN-12614	imbalanced_reaction_BOUND	imbalanced_reaction_BOUND
RXN-12621	imbalanced_reaction_BOUND	imbalanced_reaction_BOUND
RXN-12645	imbalanced_reaction_BOUND	imbalanced_reaction_BOUND
RXN-12659	imbalanced_reaction_BOUND	imbalanced_reaction_BOUND
RXN-12675	correction_reversibility_BOUND	default_ub
RXN-12686	imbalanced_reaction_BOUND	imbalanced_reaction_BOUND
RXN-12720	imbalanced_reaction_BOUND	imbalanced_reaction_BOUND
RXN-12726	imbalanced_reaction_BOUND	imbalanced_reaction_BOUND
RXN-12727	correction_reversibility_BOUND	default_ub
RXN-12757	correction_reversibility_BOUND	correction_reversibility_BOUND
RXN-12769	imbalanced_reaction_BOUND	imbalanced_reaction_BOUND
RXN-12804	imbalanced_reaction_BOUND	imbalanced_reaction_BOUND
RXN-12817	correction_reversibility_BOUND	default_ub
RXN-12819	correction_reversibility_BOUND	default_ub
RXN-12820	correction_reversibility_BOUND	default_ub
RXN-12826	correction_reversibility_BOUND	default_ub
RXN-12894	imbalanced_reaction_BOUND	imbalanced_reaction_BOUND
RXN-12898	correction_reversibility_BOUND	correction_reversibility_BOUND
RXN-12928	imbalanced_reaction_BOUND	imbalanced_reaction_BOUND
RXN-12957	correction_reversibility_BOUND	correction_reversibility_BOUND	imbalanced_reaction_BOUND	imbalanced_reaction_BOUND
RXN-12958	correction_reversibility_BOUND	correction_reversibility_BOUND
RXN-13064	imbalanced_reaction_BOUND	imbalanced_reaction_BOUND
RXN-13139	correction_reversibility_BOUND	default_ub
RXN-13186	imbalanced_reaction_BOUND	imbalanced_reaction_BOUND
RXN-13189	imbalanced_reaction_BOUND	imbalanced_reaction_BOUND
RXN-13190	imbalanced_reaction_BOUND	imbalanced_reaction_BOUND
RXN-13191	imbalanced_reaction_BOUND	imbalanced_reaction_BOUND
RXN-13197	correction_reversibility_BOUND	default_ub
RXN-13262	imbalanced_reaction_BOUND	imbalanced_reaction_BOUND
RXN-13279	correction_reversibility_BOUND	correction_reversibility_BOUND
RXN-13313	imbalanced_reaction_BOUND	imbalanced_reaction_BOUND
RXN-13363	correction_reversibility_BOUND	correction_reversibility_BOUND
RXN-13417	imbalanced_reaction_BOUND	imbalanced_reaction_BOUND
RXN-13425	correction_reversibility_BOUND	correction_reversibility_BOUND
RXN-13445	imbalanced_reaction_BOUND	imbalanced_reaction_BOUND
RXN-13451	imbalanced_reaction_BOUND	imbalanced_reaction_BOUND
RXN-13479	imbalanced_reaction_BOUND	imbalanced_reaction_BOUND
RXN-13483	imbalanced_reaction_BOUND	imbalanced_reaction_BOUND
RXN-13509	imbalanced_reaction_BOUND	imbalanced_reaction_BOUND
RXN-13561	imbalanced_reaction_BOUND	imbalanced_reaction_BOUND
RXN-13587	imbalanced_reaction_BOUND	imbalanced_reaction_BOUND
RXN-13664	imbalanced_reaction_BOUND	imbalanced_reaction_BOUND
RXN-13665	imbalanced_reaction_BOUND	imbalanced_reaction_BOUND
RXN-13682	imbalanced_reaction_BOUND	imbalanced_reaction_BOUND	correction_reversibility_BOUND	default_ub
RXN-13697	duplicate_reaction_BOUND	duplicate_reaction_BOUND
RXN-13698	duplicate_reaction_BOUND	duplicate_reaction_BOUND
RXN-13707	imbalanced_reaction_BOUND	imbalanced_reaction_BOUND
RXN-13719	imbalanced_reaction_BOUND	imbalanced_reaction_BOUND
RXN-13722	correction_reversibility_BOUND	default_ub
RXN-13726	imbalanced_reaction_BOUND	imbalanced_reaction_BOUND
RXN-13790	imbalanced_reaction_BOUND	imbalanced_reaction_BOUND
RXN-13889	imbalanced_reaction_BOUND	imbalanced_reaction_BOUND
RXN-13890	imbalanced_reaction_BOUND	imbalanced_reaction_BOUND
RXN-13895	imbalanced_reaction_BOUND	imbalanced_reaction_BOUND
RXN-13927	imbalanced_reaction_BOUND	imbalanced_reaction_BOUND
RXN-13939	imbalanced_reaction_BOUND	imbalanced_reaction_BOUND
RXN-13961	imbalanced_reaction_BOUND	imbalanced_reaction_BOUND
RXN-13996	correction_reversibility_BOUND	correction_reversibility_BOUND
RXN-13997	correction_reversibility_BOUND	default_ub
RXN-1402	imbalanced_reaction_BOUND	imbalanced_reaction_BOUND
RXN-14029	imbalanced_reaction_BOUND	imbalanced_reaction_BOUND
RXN-14037	correction_reversibility_BOUND	correction_reversibility_BOUND
RXN-14048	imbalanced_reaction_BOUND	imbalanced_reaction_BOUND
RXN-14049	imbalanced_reaction_BOUND	imbalanced_reaction_BOUND
RXN-14051	correction_reversibility_BOUND	correction_reversibility_BOUND
RXN-14073	imbalanced_reaction_BOUND	imbalanced_reaction_BOUND
RXN-14098	correction_reversibility_BOUND	correction_reversibility_BOUND
RXN-14099	correction_reversibility_BOUND	correction_reversibility_BOUND
RXN-14103	correction_reversibility_BOUND	correction_reversibility_BOUND
RXN-14106	correction_reversibility_BOUND	correction_reversibility_BOUND
RXN-14120	correction_reversibility_BOUND	default_ub
RXN-14146	correction_reversibility_BOUND	correction_reversibility_BOUND	imbalanced_reaction_BOUND	imbalanced_reaction_BOUND
RXN-14162	imbalanced_reaction_BOUND	imbalanced_reaction_BOUND
RXN-14171	default_lb	correction_reversibility_BOUND
RXN-14183	correction_reversibility_BOUND	correction_reversibility_BOUND	imbalanced_reaction_BOUND	imbalanced_reaction_BOUND
RXN-14204	correction_reversibility_BOUND	correction_reversibility_BOUND
RXN-14205	correction_reversibility_BOUND	default_ub
RXN-14209	correction_reversibility_BOUND	correction_reversibility_BOUND
RXN-14226	correction_reversibility_BOUND	correction_reversibility_BOUND
RXN-14240	imbalanced_reaction_BOUND	imbalanced_reaction_BOUND
RXN-14326	imbalanced_reaction_BOUND	imbalanced_reaction_BOUND
RXN-14353	blocked_BOUND	blocked_BOUND	imbalanced_reaction_BOUND	imbalanced_reaction_BOUND
RXN-14354	blocked_BOUND	blocked_BOUND	imbalanced_reaction_BOUND	imbalanced_reaction_BOUND
RXN-14371	imbalanced_reaction_BOUND	imbalanced_reaction_BOUND
RXN-14372	imbalanced_reaction_BOUND	imbalanced_reaction_BOUND
RXN-14384	imbalanced_reaction_BOUND	imbalanced_reaction_BOUND
RXN-14385	imbalanced_reaction_BOUND	imbalanced_reaction_BOUND
RXN-14386	imbalanced_reaction_BOUND	imbalanced_reaction_BOUND
RXN-14387	imbalanced_reaction_BOUND	imbalanced_reaction_BOUND
RXN-14390	imbalanced_reaction_BOUND	imbalanced_reaction_BOUND
RXN-14391	imbalanced_reaction_BOUND	imbalanced_reaction_BOUND
RXN-14393	correction_reversibility_BOUND	default_ub
RXN-14407	imbalanced_reaction_BOUND	imbalanced_reaction_BOUND
RXN-14414	imbalanced_reaction_BOUND	imbalanced_reaction_BOUND
RXN-14416	imbalanced_reaction_BOUND	imbalanced_reaction_BOUND
RXN-14428	imbalanced_reaction_BOUND	imbalanced_reaction_BOUND
RXN-1443	imbalanced_reaction_BOUND	imbalanced_reaction_BOUND
RXN-1444	imbalanced_reaction_BOUND	imbalanced_reaction_BOUND
RXN-14535	correction_reversibility_BOUND	correction_reversibility_BOUND
RXN-14554	imbalanced_reaction_BOUND	imbalanced_reaction_BOUND
RXN-14636	correction_reversibility_BOUND	correction_reversibility_BOUND	imbalanced_reaction_BOUND	imbalanced_reaction_BOUND
RXN-14805	default_lb	correction_reversibility_BOUND
RXN-14815	imbalanced_reaction_BOUND	imbalanced_reaction_BOUND
RXN-14819	correction_reversibility_BOUND	default_ub
RXN-14834	imbalanced_reaction_BOUND	imbalanced_reaction_BOUND
RXN-14870	imbalanced_reaction_BOUND	imbalanced_reaction_BOUND
RXN-14871	imbalanced_reaction_BOUND	imbalanced_reaction_BOUND
RXN-14872	imbalanced_reaction_BOUND	imbalanced_reaction_BOUND
RXN-14873	imbalanced_reaction_BOUND	imbalanced_reaction_BOUND
RXN-14906	imbalanced_reaction_BOUND	imbalanced_reaction_BOUND	correction_reversibility_BOUND	default_ub
RXN-14932	imbalanced_reaction_BOUND	imbalanced_reaction_BOUND
RXN-15001	imbalanced_reaction_BOUND	imbalanced_reaction_BOUND
RXN-15082	imbalanced_reaction_BOUND	imbalanced_reaction_BOUND
RXN-15115	correction_reversibility_BOUND	correction_reversibility_BOUND
RXN-15122	imbalanced_reaction_BOUND	imbalanced_reaction_BOUND
RXN-15123	imbalanced_reaction_BOUND	imbalanced_reaction_BOUND
RXN-15129	imbalanced_reaction_BOUND	imbalanced_reaction_BOUND
RXN-15149	imbalanced_reaction_BOUND	imbalanced_reaction_BOUND
RXN-15205	imbalanced_reaction_BOUND	imbalanced_reaction_BOUND
RXN-15212	imbalanced_reaction_BOUND	imbalanced_reaction_BOUND
RXN-15215	imbalanced_reaction_BOUND	imbalanced_reaction_BOUND
RXN-15288	imbalanced_reaction_BOUND	imbalanced_reaction_BOUND
RXN-15291	imbalanced_reaction_BOUND	imbalanced_reaction_BOUND
RXN-15431	imbalanced_reaction_BOUND	imbalanced_reaction_BOUND
RXN-15499	imbalanced_reaction_BOUND	imbalanced_reaction_BOUND
RXN-15500	imbalanced_reaction_BOUND	imbalanced_reaction_BOUND
RXN-15501	imbalanced_reaction_BOUND	imbalanced_reaction_BOUND
RXN-15510	imbalanced_reaction_BOUND	imbalanced_reaction_BOUND
RXN-15565	correction_reversibility_BOUND	default_ub
RXN-15587	imbalanced_reaction_BOUND	imbalanced_reaction_BOUND
RXN-15588	imbalanced_reaction_BOUND	imbalanced_reaction_BOUND
RXN-15591	imbalanced_reaction_BOUND	imbalanced_reaction_BOUND
RXN-15592	imbalanced_reaction_BOUND	imbalanced_reaction_BOUND
RXN-15599	imbalanced_reaction_BOUND	imbalanced_reaction_BOUND
RXN-15638	imbalanced_reaction_BOUND	imbalanced_reaction_BOUND
RXN-15644	imbalanced_reaction_BOUND	imbalanced_reaction_BOUND
RXN-15646	imbalanced_reaction_BOUND	imbalanced_reaction_BOUND
RXN-15679	imbalanced_reaction_BOUND	imbalanced_reaction_BOUND
RXN-15685	imbalanced_reaction_BOUND	imbalanced_reaction_BOUND
RXN-15703	correction_reversibility_BOUND	default_ub
RXN-15722	correction_reversibility_BOUND	correction_reversibility_BOUND	imbalanced_reaction_BOUND	imbalanced_reaction_BOUND
RXN-15737	imbalanced_reaction_BOUND	imbalanced_reaction_BOUND
RXN-15738	imbalanced_reaction_BOUND	imbalanced_reaction_BOUND
RXN-15747	imbalanced_reaction_BOUND	imbalanced_reaction_BOUND
RXN-15753	correction_reversibility_BOUND	correction_reversibility_BOUND
RXN-15776	imbalanced_reaction_BOUND	imbalanced_reaction_BOUND
RXN-15830	duplicate_reaction_BOUND	duplicate_reaction_BOUND
RXN-15836	imbalanced_reaction_BOUND	imbalanced_reaction_BOUND
RXN-16022	imbalanced_reaction_BOUND	imbalanced_reaction_BOUND
RXN-16030	correction_reversibility_BOUND	correction_reversibility_BOUND
RXN-16063	correction_reversibility_BOUND	default_ub
RXN-16073	imbalanced_reaction_BOUND	imbalanced_reaction_BOUND
RXN-16080	imbalanced_reaction_BOUND	imbalanced_reaction_BOUND
RXN-16084	imbalanced_reaction_BOUND	imbalanced_reaction_BOUND
RXN-16085	imbalanced_reaction_BOUND	imbalanced_reaction_BOUND
RXN-16086	imbalanced_reaction_BOUND	imbalanced_reaction_BOUND
RXN-16088	imbalanced_reaction_BOUND	imbalanced_reaction_BOUND
RXN-16092	imbalanced_reaction_BOUND	imbalanced_reaction_BOUND
RXN-16133	duplicate_reaction_BOUND	duplicate_reaction_BOUND
RXN-16217	imbalanced_reaction_BOUND	imbalanced_reaction_BOUND
RXN-16219	imbalanced_reaction_BOUND	imbalanced_reaction_BOUND
RXN-16225	imbalanced_reaction_BOUND	imbalanced_reaction_BOUND
RXN-16261	imbalanced_reaction_BOUND	imbalanced_reaction_BOUND
RXN-16317	correction_reversibility_BOUND	correction_reversibility_BOUND	imbalanced_reaction_BOUND	imbalanced_reaction_BOUND
RXN-16322	imbalanced_reaction_BOUND	imbalanced_reaction_BOUND
RXN-16378	correction_reversibility_BOUND	correction_reversibility_BOUND
RXN-16415	imbalanced_reaction_BOUND	imbalanced_reaction_BOUND
RXN-16418	imbalanced_reaction_BOUND	imbalanced_reaction_BOUND
RXN-16425	imbalanced_reaction_BOUND	imbalanced_reaction_BOUND
RXN-16426	imbalanced_reaction_BOUND	imbalanced_reaction_BOUND
RXN-16496	imbalanced_reaction_BOUND	imbalanced_reaction_BOUND
RXN-16512	correction_reversibility_BOUND	correction_reversibility_BOUND
RXN-16560	correction_reversibility_BOUND	correction_reversibility_BOUND
RXN-16567	correction_reversibility_BOUND	correction_reversibility_BOUND
RXN-16576	imbalanced_reaction_BOUND	imbalanced_reaction_BOUND
RXN-16577	imbalanced_reaction_BOUND	imbalanced_reaction_BOUND
RXN-16587	imbalanced_reaction_BOUND	imbalanced_reaction_BOUND
RXN-16759	correction_reversibility_BOUND	default_ub
RXN-16761	correction_reversibility_BOUND	correction_reversibility_BOUND
RXN-16822	imbalanced_reaction_BOUND	imbalanced_reaction_BOUND
RXN-16828	imbalanced_reaction_BOUND	imbalanced_reaction_BOUND
RXN-16889	imbalanced_reaction_BOUND	imbalanced_reaction_BOUND
RXN-16890	imbalanced_reaction_BOUND	imbalanced_reaction_BOUND
RXN-16891	imbalanced_reaction_BOUND	imbalanced_reaction_BOUND
RXN-16892	imbalanced_reaction_BOUND	imbalanced_reaction_BOUND
RXN-16922	imbalanced_reaction_BOUND	imbalanced_reaction_BOUND
RXN-16924	imbalanced_reaction_BOUND	imbalanced_reaction_BOUND
RXN-16927	imbalanced_reaction_BOUND	imbalanced_reaction_BOUND
RXN-16937	imbalanced_reaction_BOUND	imbalanced_reaction_BOUND
RXN-16993	correction_reversibility_BOUND	correction_reversibility_BOUND
RXN-16994	correction_reversibility_BOUND	correction_reversibility_BOUND
RXN-17011	imbalanced_reaction_BOUND	imbalanced_reaction_BOUND
RXN-17015	imbalanced_reaction_BOUND	imbalanced_reaction_BOUND
RXN-17029	imbalanced_reaction_BOUND	imbalanced_reaction_BOUND
RXN-17030	imbalanced_reaction_BOUND	imbalanced_reaction_BOUND
RXN-17031	imbalanced_reaction_BOUND	imbalanced_reaction_BOUND
RXN-17032	imbalanced_reaction_BOUND	imbalanced_reaction_BOUND
RXN-17036	imbalanced_reaction_BOUND	imbalanced_reaction_BOUND
RXN-17038	imbalanced_reaction_BOUND	imbalanced_reaction_BOUND
RXN-17040	imbalanced_reaction_BOUND	imbalanced_reaction_BOUND
RXN-17043	imbalanced_reaction_BOUND	imbalanced_reaction_BOUND
RXN-17044	imbalanced_reaction_BOUND	imbalanced_reaction_BOUND
RXN-17049	imbalanced_reaction_BOUND	imbalanced_reaction_BOUND
RXN-17050	imbalanced_reaction_BOUND	imbalanced_reaction_BOUND
RXN-17051	imbalanced_reaction_BOUND	imbalanced_reaction_BOUND
RXN-17055	imbalanced_reaction_BOUND	imbalanced_reaction_BOUND
RXN-17057	imbalanced_reaction_BOUND	imbalanced_reaction_BOUND
RXN-17086	imbalanced_reaction_BOUND	imbalanced_reaction_BOUND
RXN-17099	correction_reversibility_BOUND	default_ub
RXN-17103	correction_reversibility_BOUND	correction_reversibility_BOUND
RXN-17120	imbalanced_reaction_BOUND	imbalanced_reaction_BOUND
RXN-17121	imbalanced_reaction_BOUND	imbalanced_reaction_BOUND
RXN-17130	imbalanced_reaction_BOUND	imbalanced_reaction_BOUND
RXN-17175	correction_reversibility_BOUND	correction_reversibility_BOUND
RXN-17229	correction_reversibility_BOUND	correction_reversibility_BOUND
RXN-17274	imbalanced_reaction_BOUND	imbalanced_reaction_BOUND
RXN-17472	imbalanced_reaction_BOUND	imbalanced_reaction_BOUND
RXN-17560	correction_reversibility_BOUND	correction_reversibility_BOUND
RXN-17599	correction_reversibility_BOUND	default_ub
RXN-17607	correction_reversibility_BOUND	correction_reversibility_BOUND
RXN-17625	imbalanced_reaction_BOUND	imbalanced_reaction_BOUND
RXN-17627	imbalanced_reaction_BOUND	imbalanced_reaction_BOUND	correction_reversibility_BOUND	default_ub
RXN-17630	imbalanced_reaction_BOUND	imbalanced_reaction_BOUND
RXN-17632	imbalanced_reaction_BOUND	imbalanced_reaction_BOUND
RXN-17634	imbalanced_reaction_BOUND	imbalanced_reaction_BOUND
RXN-17735	imbalanced_reaction_BOUND	imbalanced_reaction_BOUND
RXN-17738	imbalanced_reaction_BOUND	imbalanced_reaction_BOUND
RXN-17740	imbalanced_reaction_BOUND	imbalanced_reaction_BOUND
RXN-17773	correction_reversibility_BOUND	correction_reversibility_BOUND
RXN-17824	imbalanced_reaction_BOUND	imbalanced_reaction_BOUND
RXN-17859	imbalanced_reaction_BOUND	imbalanced_reaction_BOUND
RXN-17861	imbalanced_reaction_BOUND	imbalanced_reaction_BOUND
RXN-17862	imbalanced_reaction_BOUND	imbalanced_reaction_BOUND
RXN-17863	imbalanced_reaction_BOUND	imbalanced_reaction_BOUND
RXN-17864	imbalanced_reaction_BOUND	imbalanced_reaction_BOUND
RXN-17865	imbalanced_reaction_BOUND	imbalanced_reaction_BOUND
RXN-17866	imbalanced_reaction_BOUND	imbalanced_reaction_BOUND
RXN-17874	imbalanced_reaction_BOUND	imbalanced_reaction_BOUND
RXN-17875	imbalanced_reaction_BOUND	imbalanced_reaction_BOUND
RXN-17876	imbalanced_reaction_BOUND	imbalanced_reaction_BOUND
RXN-17877	imbalanced_reaction_BOUND	imbalanced_reaction_BOUND
RXN-17878	imbalanced_reaction_BOUND	imbalanced_reaction_BOUND
RXN-17892	imbalanced_reaction_BOUND	imbalanced_reaction_BOUND
RXN-17893	imbalanced_reaction_BOUND	imbalanced_reaction_BOUND
RXN-17897	correction_reversibility_BOUND	correction_reversibility_BOUND
RXN-17927	imbalanced_reaction_BOUND	imbalanced_reaction_BOUND
RXN-17951	imbalanced_reaction_BOUND	imbalanced_reaction_BOUND
RXN-17973	imbalanced_reaction_BOUND	imbalanced_reaction_BOUND
RXN-17980	imbalanced_reaction_BOUND	imbalanced_reaction_BOUND
RXN-17981	imbalanced_reaction_BOUND	imbalanced_reaction_BOUND
RXN-18002	imbalanced_reaction_BOUND	imbalanced_reaction_BOUND
RXN-18031	imbalanced_reaction_BOUND	imbalanced_reaction_BOUND
RXN-18076	imbalanced_reaction_BOUND	imbalanced_reaction_BOUND
RXN-18082	blocked_BOUND	blocked_BOUND	imbalanced_reaction_BOUND	imbalanced_reaction_BOUND
RXN-18085	blocked_BOUND	blocked_BOUND	imbalanced_reaction_BOUND	imbalanced_reaction_BOUND
RXN-18096	imbalanced_reaction_BOUND	imbalanced_reaction_BOUND
RXN-18098	imbalanced_reaction_BOUND	imbalanced_reaction_BOUND
RXN-18158	imbalanced_reaction_BOUND	imbalanced_reaction_BOUND
RXN-18159	imbalanced_reaction_BOUND	imbalanced_reaction_BOUND
RXN-18200	imbalanced_reaction_BOUND	imbalanced_reaction_BOUND
RXN-18202	imbalanced_reaction_BOUND	imbalanced_reaction_BOUND
RXN-18204	imbalanced_reaction_BOUND	imbalanced_reaction_BOUND
RXN-18206	imbalanced_reaction_BOUND	imbalanced_reaction_BOUND
RXN-1823	imbalanced_reaction_BOUND	imbalanced_reaction_BOUND
RXN-1825	imbalanced_reaction_BOUND	imbalanced_reaction_BOUND
RXN-1826	blocked_BOUND	blocked_BOUND	imbalanced_reaction_BOUND	imbalanced_reaction_BOUND
RXN-1828	imbalanced_reaction_BOUND	imbalanced_reaction_BOUND
RXN-18352	imbalanced_reaction_BOUND	imbalanced_reaction_BOUND
RXN-18353	imbalanced_reaction_BOUND	imbalanced_reaction_BOUND
RXN-18395	imbalanced_reaction_BOUND	imbalanced_reaction_BOUND
RXN-18458	imbalanced_reaction_BOUND	imbalanced_reaction_BOUND
RXN-18503	imbalanced_reaction_BOUND	imbalanced_reaction_BOUND
RXN-18694	imbalanced_reaction_BOUND	imbalanced_reaction_BOUND
RXN-18703	imbalanced_reaction_BOUND	imbalanced_reaction_BOUND
RXN-18777	imbalanced_reaction_BOUND	imbalanced_reaction_BOUND
RXN-18819	imbalanced_reaction_BOUND	imbalanced_reaction_BOUND
RXN-1882	correction_reversibility_BOUND	correction_reversibility_BOUND
RXN-18912	imbalanced_reaction_BOUND	imbalanced_reaction_BOUND
RXN-18932	correction_reversibility_BOUND	default_ub
RXN-18936	imbalanced_reaction_BOUND	imbalanced_reaction_BOUND
RXN-19025	imbalanced_reaction_BOUND	imbalanced_reaction_BOUND
RXN-19026	imbalanced_reaction_BOUND	imbalanced_reaction_BOUND
RXN-19036	imbalanced_reaction_BOUND	imbalanced_reaction_BOUND
RXN-19038	imbalanced_reaction_BOUND	imbalanced_reaction_BOUND
RXN-19129	imbalanced_reaction_BOUND	imbalanced_reaction_BOUND
RXN-19195	imbalanced_reaction_BOUND	imbalanced_reaction_BOUND
RXN-19242	imbalanced_reaction_BOUND	imbalanced_reaction_BOUND
RXN-19243	imbalanced_reaction_BOUND	imbalanced_reaction_BOUND
RXN-19244	imbalanced_reaction_BOUND	imbalanced_reaction_BOUND
RXN-19245	imbalanced_reaction_BOUND	imbalanced_reaction_BOUND
RXN-19246	imbalanced_reaction_BOUND	imbalanced_reaction_BOUND
RXN-19247	imbalanced_reaction_BOUND	imbalanced_reaction_BOUND
RXN-19248	imbalanced_reaction_BOUND	imbalanced_reaction_BOUND
RXN-19278	imbalanced_reaction_BOUND	imbalanced_reaction_BOUND
RXN-19279	imbalanced_reaction_BOUND	imbalanced_reaction_BOUND
RXN-19280	imbalanced_reaction_BOUND	imbalanced_reaction_BOUND
RXN-19355	duplicate_reaction_BOUND	duplicate_reaction_BOUND
RXN-19381	imbalanced_reaction_BOUND	imbalanced_reaction_BOUND
RXN-19391	imbalanced_reaction_BOUND	imbalanced_reaction_BOUND
RXN-19393	imbalanced_reaction_BOUND	imbalanced_reaction_BOUND
RXN-19596	imbalanced_reaction_BOUND	imbalanced_reaction_BOUND
RXN-19607	imbalanced_reaction_BOUND	imbalanced_reaction_BOUND
RXN-19641	imbalanced_reaction_BOUND	imbalanced_reaction_BOUND
RXN-19643	imbalanced_reaction_BOUND	imbalanced_reaction_BOUND
RXN-19718	imbalanced_reaction_BOUND	imbalanced_reaction_BOUND
RXN-19719	imbalanced_reaction_BOUND	imbalanced_reaction_BOUND
RXN-19730	imbalanced_reaction_BOUND	imbalanced_reaction_BOUND
RXN-19748	duplicate_reaction_BOUND	duplicate_reaction_BOUND
RXN-19781	blocked_BOUND	blocked_BOUND	imbalanced_reaction_BOUND	imbalanced_reaction_BOUND
RXN-19782	imbalanced_reaction_BOUND	imbalanced_reaction_BOUND
RXN-19828	imbalanced_reaction_BOUND	imbalanced_reaction_BOUND
RXN-19829	imbalanced_reaction_BOUND	imbalanced_reaction_BOUND
RXN-19830	imbalanced_reaction_BOUND	imbalanced_reaction_BOUND
RXN-19831	imbalanced_reaction_BOUND	imbalanced_reaction_BOUND
RXN-19832	imbalanced_reaction_BOUND	imbalanced_reaction_BOUND
RXN-19833	imbalanced_reaction_BOUND	imbalanced_reaction_BOUND
RXN-19915	imbalanced_reaction_BOUND	imbalanced_reaction_BOUND
RXN-19916	imbalanced_reaction_BOUND	imbalanced_reaction_BOUND
RXN-19924	imbalanced_reaction_BOUND	imbalanced_reaction_BOUND
RXN-19947	imbalanced_reaction_BOUND	imbalanced_reaction_BOUND
RXN-19957	imbalanced_reaction_BOUND	imbalanced_reaction_BOUND
RXN-19959	imbalanced_reaction_BOUND	imbalanced_reaction_BOUND
RXN-19979	imbalanced_reaction_BOUND	imbalanced_reaction_BOUND
RXN-19991	imbalanced_reaction_BOUND	imbalanced_reaction_BOUND
RXN1F-143	imbalanced_reaction_BOUND	imbalanced_reaction_BOUND
RXN1F-160	imbalanced_reaction_BOUND	imbalanced_reaction_BOUND
RXN1F-161	imbalanced_reaction_BOUND	imbalanced_reaction_BOUND
RXN1F-164	imbalanced_reaction_BOUND	imbalanced_reaction_BOUND
RXN1F-166	imbalanced_reaction_BOUND	imbalanced_reaction_BOUND
RXN1F-169	imbalanced_reaction_BOUND	imbalanced_reaction_BOUND
RXN1F-20	imbalanced_reaction_BOUND	imbalanced_reaction_BOUND
RXN1G-1435	imbalanced_reaction_BOUND	imbalanced_reaction_BOUND
RXN1G-460	correction_reversibility_BOUND	default_ub
RXN1G-469	duplicate_reaction_BOUND	duplicate_reaction_BOUND
RXN-20002	imbalanced_reaction_BOUND	imbalanced_reaction_BOUND
RXN-20037	imbalanced_reaction_BOUND	imbalanced_reaction_BOUND
RXN-20059	imbalanced_reaction_BOUND	imbalanced_reaction_BOUND
RXN-2006	imbalanced_reaction_BOUND	imbalanced_reaction_BOUND
RXN-20150	imbalanced_reaction_BOUND	imbalanced_reaction_BOUND
RXN-20152	imbalanced_reaction_BOUND	imbalanced_reaction_BOUND
RXN-20153	imbalanced_reaction_BOUND	imbalanced_reaction_BOUND
RXN-20154	imbalanced_reaction_BOUND	imbalanced_reaction_BOUND
RXN-20155	imbalanced_reaction_BOUND	imbalanced_reaction_BOUND
RXN-20165	imbalanced_reaction_BOUND	imbalanced_reaction_BOUND
RXN-20230	imbalanced_reaction_BOUND	imbalanced_reaction_BOUND
RXN-2043	imbalanced_reaction_BOUND	imbalanced_reaction_BOUND
RXN-20585	imbalanced_reaction_BOUND	imbalanced_reaction_BOUND
RXN-2102	imbalanced_reaction_BOUND	imbalanced_reaction_BOUND
RXN-2103	blocked_BOUND	blocked_BOUND	imbalanced_reaction_BOUND	imbalanced_reaction_BOUND
RXN-2205	imbalanced_reaction_BOUND	imbalanced_reaction_BOUND
RXN-2206	imbalanced_reaction_BOUND	imbalanced_reaction_BOUND
RXN-2425	imbalanced_reaction_BOUND	imbalanced_reaction_BOUND
RXN-25	imbalanced_reaction_BOUND	imbalanced_reaction_BOUND
RXN-3102	imbalanced_reaction_BOUND	imbalanced_reaction_BOUND
RXN-3142	imbalanced_reaction_BOUND	imbalanced_reaction_BOUND
RXN-3221	imbalanced_reaction_BOUND	imbalanced_reaction_BOUND
RXN-3283	imbalanced_reaction_BOUND	imbalanced_reaction_BOUND
RXN-3284	imbalanced_reaction_BOUND	imbalanced_reaction_BOUND
RXN-3521	imbalanced_reaction_BOUND	imbalanced_reaction_BOUND
RXN-3522	imbalanced_reaction_BOUND	imbalanced_reaction_BOUND
RXN-3541	imbalanced_reaction_BOUND	imbalanced_reaction_BOUND
RXN-3562	imbalanced_reaction_BOUND	imbalanced_reaction_BOUND
RXN-3625	imbalanced_reaction_BOUND	imbalanced_reaction_BOUND
RXN-3762	imbalanced_reaction_BOUND	imbalanced_reaction_BOUND
RXN-3763	imbalanced_reaction_BOUND	imbalanced_reaction_BOUND
RXN3O-227	imbalanced_reaction_BOUND	imbalanced_reaction_BOUND
RXN3O-4042	imbalanced_reaction_BOUND	imbalanced_reaction_BOUND
RXN3O-581	imbalanced_reaction_BOUND	imbalanced_reaction_BOUND
RXN-4121	imbalanced_reaction_BOUND	imbalanced_reaction_BOUND
RXN-4141	imbalanced_reaction_BOUND	imbalanced_reaction_BOUND
RXN-4225	imbalanced_reaction_BOUND	imbalanced_reaction_BOUND
RXN-4231	imbalanced_reaction_BOUND	imbalanced_reaction_BOUND
RXN-4243	imbalanced_reaction_BOUND	imbalanced_reaction_BOUND
RXN-4303	imbalanced_reaction_BOUND	imbalanced_reaction_BOUND
RXN-4313	imbalanced_reaction_BOUND	imbalanced_reaction_BOUND
RXN-4314	imbalanced_reaction_BOUND	imbalanced_reaction_BOUND
RXN-4317	imbalanced_reaction_BOUND	imbalanced_reaction_BOUND
RXN-4443	imbalanced_reaction_BOUND	imbalanced_reaction_BOUND
RXN-4521	imbalanced_reaction_BOUND	imbalanced_reaction_BOUND
RXN-4561	imbalanced_reaction_BOUND	imbalanced_reaction_BOUND
RXN-4602	imbalanced_reaction_BOUND	imbalanced_reaction_BOUND
RXN-5242	imbalanced_reaction_BOUND	imbalanced_reaction_BOUND
RXN-527	imbalanced_reaction_BOUND	imbalanced_reaction_BOUND
RXN-5442	imbalanced_reaction_BOUND	imbalanced_reaction_BOUND
RXN-5445	imbalanced_reaction_BOUND	imbalanced_reaction_BOUND
RXN-600	imbalanced_reaction_BOUND	imbalanced_reaction_BOUND
RXN-602	imbalanced_reaction_BOUND	imbalanced_reaction_BOUND
RXN-6341	blocked_BOUND	blocked_BOUND	imbalanced_reaction_BOUND	imbalanced_reaction_BOUND
RXN66-101	imbalanced_reaction_BOUND	imbalanced_reaction_BOUND
RXN66-103	imbalanced_reaction_BOUND	imbalanced_reaction_BOUND
RXN66-11	imbalanced_reaction_BOUND	imbalanced_reaction_BOUND
RXN66-12	imbalanced_reaction_BOUND	imbalanced_reaction_BOUND
RXN66-13	imbalanced_reaction_BOUND	imbalanced_reaction_BOUND
RXN66-146	imbalanced_reaction_BOUND	imbalanced_reaction_BOUND
RXN66-161	imbalanced_reaction_BOUND	imbalanced_reaction_BOUND
RXN66-163	imbalanced_reaction_BOUND	imbalanced_reaction_BOUND
RXN66-169	imbalanced_reaction_BOUND	imbalanced_reaction_BOUND
RXN66-170	imbalanced_reaction_BOUND	imbalanced_reaction_BOUND
RXN66-303	imbalanced_reaction_BOUND	imbalanced_reaction_BOUND
RXN66-304	imbalanced_reaction_BOUND	imbalanced_reaction_BOUND
RXN66-305	imbalanced_reaction_BOUND	imbalanced_reaction_BOUND
RXN66-355	imbalanced_reaction_BOUND	imbalanced_reaction_BOUND
RXN66-477	imbalanced_reaction_BOUND	imbalanced_reaction_BOUND
RXN66-482	imbalanced_reaction_BOUND	imbalanced_reaction_BOUND
RXN66-534	imbalanced_reaction_BOUND	imbalanced_reaction_BOUND
RXN66-562	imbalanced_reaction_BOUND	imbalanced_reaction_BOUND
RXN66-589	imbalanced_reaction_BOUND	imbalanced_reaction_BOUND
RXN66-591	imbalanced_reaction_BOUND	imbalanced_reaction_BOUND
RXN66-595	imbalanced_reaction_BOUND	imbalanced_reaction_BOUND
RXN66-596	imbalanced_reaction_BOUND	imbalanced_reaction_BOUND
RXN66-597	imbalanced_reaction_BOUND	imbalanced_reaction_BOUND
RXN66-598	imbalanced_reaction_BOUND	imbalanced_reaction_BOUND
RXN66-599	imbalanced_reaction_BOUND	imbalanced_reaction_BOUND
RXN66-600	imbalanced_reaction_BOUND	imbalanced_reaction_BOUND
RXN66-61	imbalanced_reaction_BOUND	imbalanced_reaction_BOUND
RXN6666-7	imbalanced_reaction_BOUND	imbalanced_reaction_BOUND
RXN66-83	imbalanced_reaction_BOUND	imbalanced_reaction_BOUND
RXN-7001	imbalanced_reaction_BOUND	imbalanced_reaction_BOUND
RXN-7002	imbalanced_reaction_BOUND	imbalanced_reaction_BOUND
RXN-712	imbalanced_reaction_BOUND	imbalanced_reaction_BOUND
RXN-713	imbalanced_reaction_BOUND	imbalanced_reaction_BOUND
RXN-714	imbalanced_reaction_BOUND	imbalanced_reaction_BOUND
RXN-715	imbalanced_reaction_BOUND	imbalanced_reaction_BOUND
RXN-7186	correction_reversibility_BOUND	correction_reversibility_BOUND
RXN-7203	imbalanced_reaction_BOUND	imbalanced_reaction_BOUND
RXN-7580	imbalanced_reaction_BOUND	imbalanced_reaction_BOUND
RXN-7617	imbalanced_reaction_BOUND	imbalanced_reaction_BOUND
RXN-7619	imbalanced_reaction_BOUND	imbalanced_reaction_BOUND
RXN-7624	imbalanced_reaction_BOUND	imbalanced_reaction_BOUND
RXN-7625	imbalanced_reaction_BOUND	imbalanced_reaction_BOUND
RXN-7634	imbalanced_reaction_BOUND	imbalanced_reaction_BOUND
RXN-7647	imbalanced_reaction_BOUND	imbalanced_reaction_BOUND
RXN-7668	blocked_BOUND	blocked_BOUND	imbalanced_reaction_BOUND	imbalanced_reaction_BOUND
RXN-7669	imbalanced_reaction_BOUND	imbalanced_reaction_BOUND
RXN-7677	imbalanced_reaction_BOUND	imbalanced_reaction_BOUND
RXN-7697	imbalanced_reaction_BOUND	imbalanced_reaction_BOUND
RXN-7698	imbalanced_reaction_BOUND	imbalanced_reaction_BOUND
RXN-7710	imbalanced_reaction_BOUND	imbalanced_reaction_BOUND
RXN-7711	imbalanced_reaction_BOUND	imbalanced_reaction_BOUND
RXN-7716	correction_reversibility_BOUND	default_ub
RXN-773	imbalanced_reaction_BOUND	imbalanced_reaction_BOUND
RXN-7738	imbalanced_reaction_BOUND	imbalanced_reaction_BOUND
RXN-7746	imbalanced_reaction_BOUND	imbalanced_reaction_BOUND
RXN-7783	imbalanced_reaction_BOUND	imbalanced_reaction_BOUND
RXN-7784	imbalanced_reaction_BOUND	imbalanced_reaction_BOUND
RXN-7811	imbalanced_reaction_BOUND	imbalanced_reaction_BOUND
RXN-7812	imbalanced_reaction_BOUND	imbalanced_reaction_BOUND
RXN-7815	imbalanced_reaction_BOUND	imbalanced_reaction_BOUND
RXN-7835	imbalanced_reaction_BOUND	imbalanced_reaction_BOUND
RXN-7911	imbalanced_reaction_BOUND	imbalanced_reaction_BOUND
RXN-7919	imbalanced_reaction_BOUND	imbalanced_reaction_BOUND
RXN-7971	correction_reversibility_BOUND	default_ub
RXN-7972	correction_reversibility_BOUND	correction_reversibility_BOUND
RXN-8008	imbalanced_reaction_BOUND	imbalanced_reaction_BOUND
RXN-8017	imbalanced_reaction_BOUND	imbalanced_reaction_BOUND
RXN-8050	imbalanced_reaction_BOUND	imbalanced_reaction_BOUND
RXN-8051	imbalanced_reaction_BOUND	imbalanced_reaction_BOUND
RXN-8142	imbalanced_reaction_BOUND	imbalanced_reaction_BOUND
RXN-8149	imbalanced_reaction_BOUND	imbalanced_reaction_BOUND
RXN-8151	imbalanced_reaction_BOUND	imbalanced_reaction_BOUND
RXN-8184	imbalanced_reaction_BOUND	imbalanced_reaction_BOUND
RXN-8197	imbalanced_reaction_BOUND	imbalanced_reaction_BOUND
RXN-8214	imbalanced_reaction_BOUND	imbalanced_reaction_BOUND
RXN-8215	imbalanced_reaction_BOUND	imbalanced_reaction_BOUND
RXN-8218	imbalanced_reaction_BOUND	imbalanced_reaction_BOUND
RXN-8223	imbalanced_reaction_BOUND	imbalanced_reaction_BOUND
RXN-8224	imbalanced_reaction_BOUND	imbalanced_reaction_BOUND
RXN-8228	imbalanced_reaction_BOUND	imbalanced_reaction_BOUND
RXN-8244	imbalanced_reaction_BOUND	imbalanced_reaction_BOUND
RXN-8246	imbalanced_reaction_BOUND	imbalanced_reaction_BOUND
RXN-8248	imbalanced_reaction_BOUND	imbalanced_reaction_BOUND
RXN-8317	imbalanced_reaction_BOUND	imbalanced_reaction_BOUND
RXN-8332	imbalanced_reaction_BOUND	imbalanced_reaction_BOUND
RXN-8336	imbalanced_reaction_BOUND	imbalanced_reaction_BOUND
RXN-8340	imbalanced_reaction_BOUND	imbalanced_reaction_BOUND
RXN-8351	imbalanced_reaction_BOUND	imbalanced_reaction_BOUND
RXN-8352	imbalanced_reaction_BOUND	imbalanced_reaction_BOUND
RXN-8353	imbalanced_reaction_BOUND	imbalanced_reaction_BOUND
RXN-8364	imbalanced_reaction_BOUND	imbalanced_reaction_BOUND
RXN-8450	imbalanced_reaction_BOUND	imbalanced_reaction_BOUND
RXN-8454	imbalanced_reaction_BOUND	imbalanced_reaction_BOUND
RXN-8456	imbalanced_reaction_BOUND	imbalanced_reaction_BOUND
RXN-8461	imbalanced_reaction_BOUND	imbalanced_reaction_BOUND
RXN-8478	imbalanced_reaction_BOUND	imbalanced_reaction_BOUND
RXN-8482	imbalanced_reaction_BOUND	imbalanced_reaction_BOUND
RXN-8483	imbalanced_reaction_BOUND	imbalanced_reaction_BOUND
RXN-8486	imbalanced_reaction_BOUND	imbalanced_reaction_BOUND
RXN-8507	imbalanced_reaction_BOUND	imbalanced_reaction_BOUND
RXN-8508	imbalanced_reaction_BOUND	imbalanced_reaction_BOUND
RXN-8567	imbalanced_reaction_BOUND	imbalanced_reaction_BOUND
RXN-8583	imbalanced_reaction_BOUND	imbalanced_reaction_BOUND
RXN-8618	duplicate_reaction_BOUND	duplicate_reaction_BOUND
RXN-8630	imbalanced_reaction_BOUND	imbalanced_reaction_BOUND
RXN-8635	imbalanced_reaction_BOUND	imbalanced_reaction_BOUND
RXN-8643	correction_reversibility_BOUND	correction_reversibility_BOUND
RXN-8661	imbalanced_reaction_BOUND	imbalanced_reaction_BOUND
RXN-8667	imbalanced_reaction_BOUND	imbalanced_reaction_BOUND
RXN-8674	imbalanced_reaction_BOUND	imbalanced_reaction_BOUND
RXN-8748	imbalanced_reaction_BOUND	imbalanced_reaction_BOUND
RXN-8757	imbalanced_reaction_BOUND	imbalanced_reaction_BOUND
RXN-8773	default_lb	correction_reversibility_BOUND
RXN-8823	imbalanced_reaction_BOUND	imbalanced_reaction_BOUND
RXN-8872	imbalanced_reaction_BOUND	imbalanced_reaction_BOUND
RXN-8925	imbalanced_reaction_BOUND	imbalanced_reaction_BOUND
RXN-9000	imbalanced_reaction_BOUND	imbalanced_reaction_BOUND
RXN-9023	imbalanced_reaction_BOUND	imbalanced_reaction_BOUND
RXN-9024	imbalanced_reaction_BOUND	imbalanced_reaction_BOUND
RXN-9025	imbalanced_reaction_BOUND	imbalanced_reaction_BOUND
RXN-9034	correction_reversibility_BOUND	correction_reversibility_BOUND
RXN-905	imbalanced_reaction_BOUND	imbalanced_reaction_BOUND
RXN-9140	imbalanced_reaction_BOUND	imbalanced_reaction_BOUND
RXN-9157	imbalanced_reaction_BOUND	imbalanced_reaction_BOUND
RXN-9163	imbalanced_reaction_BOUND	imbalanced_reaction_BOUND
RXN-9197	imbalanced_reaction_BOUND	imbalanced_reaction_BOUND
RXN-9198	imbalanced_reaction_BOUND	imbalanced_reaction_BOUND
RXN-9199	imbalanced_reaction_BOUND	imbalanced_reaction_BOUND
RXN-9228	imbalanced_reaction_BOUND	imbalanced_reaction_BOUND
RXN-9236	imbalanced_reaction_BOUND	imbalanced_reaction_BOUND
RXN-9243	imbalanced_reaction_BOUND	imbalanced_reaction_BOUND
RXN-9346	correction_reversibility_BOUND	correction_reversibility_BOUND	imbalanced_reaction_BOUND	imbalanced_reaction_BOUND
RXN-9356	correction_reversibility_BOUND	correction_reversibility_BOUND
RXN-9382	imbalanced_reaction_BOUND	imbalanced_reaction_BOUND
RXN-9388	correction_reversibility_BOUND	correction_reversibility_BOUND	imbalanced_reaction_BOUND	imbalanced_reaction_BOUND
RXN-9419	imbalanced_reaction_BOUND	imbalanced_reaction_BOUND
RXN-9432	imbalanced_reaction_BOUND	imbalanced_reaction_BOUND
RXN-9436	imbalanced_reaction_BOUND	imbalanced_reaction_BOUND
RXN-9499	imbalanced_reaction_BOUND	imbalanced_reaction_BOUND
RXN-9502	imbalanced_reaction_BOUND	imbalanced_reaction_BOUND
RXN-9510	default_lb	correction_reversibility_BOUND
RXN-9583	imbalanced_reaction_BOUND	imbalanced_reaction_BOUND
RXN-9597	imbalanced_reaction_BOUND	imbalanced_reaction_BOUND
RXN-9599	imbalanced_reaction_BOUND	imbalanced_reaction_BOUND
RXN-9702	correction_reversibility_BOUND	correction_reversibility_BOUND
RXN-9722	correction_reversibility_BOUND	correction_reversibility_BOUND
RXN-9845	imbalanced_reaction_BOUND	imbalanced_reaction_BOUND
RXN-9857	imbalanced_reaction_BOUND	imbalanced_reaction_BOUND
RXN-9868	imbalanced_reaction_BOUND	imbalanced_reaction_BOUND
RXN-9890	imbalanced_reaction_BOUND	imbalanced_reaction_BOUND
RXN-9891	imbalanced_reaction_BOUND	imbalanced_reaction_BOUND
RXN-9918	correction_reversibility_BOUND	default_ub
RXN-9940	duplicate_reaction_BOUND	duplicate_reaction_BOUND
RXN-9980	imbalanced_reaction_BOUND	imbalanced_reaction_BOUND
RXN-9981	imbalanced_reaction_BOUND	imbalanced_reaction_BOUND
RXN-9985	imbalanced_reaction_BOUND	imbalanced_reaction_BOUND
RXN-MG-PROTOPORPHYRIN-METHYLESTER-SYN	imbalanced_reaction_BOUND	imbalanced_reaction_BOUND
RXNQT-4165	imbalanced_reaction_BOUND	imbalanced_reaction_BOUND
RXNQT-4166	imbalanced_reaction_BOUND	imbalanced_reaction_BOUND
RXNQT-4168	imbalanced_reaction_BOUND	imbalanced_reaction_BOUND
RXNQT-4169	imbalanced_reaction_BOUND	imbalanced_reaction_BOUND
RXNQT-4171	imbalanced_reaction_BOUND	imbalanced_reaction_BOUND
RXNQT-4172	imbalanced_reaction_BOUND	imbalanced_reaction_BOUND
RXNQT-4174	imbalanced_reaction_BOUND	imbalanced_reaction_BOUND
RXNQT-4175	imbalanced_reaction_BOUND	imbalanced_reaction_BOUND
RXNQT-4178	imbalanced_reaction_BOUND	imbalanced_reaction_BOUND
RXNQT-4300	imbalanced_reaction_BOUND	imbalanced_reaction_BOUND
RXNQT-4309	imbalanced_reaction_BOUND	imbalanced_reaction_BOUND
RXNQT-4310	imbalanced_reaction_BOUND	imbalanced_reaction_BOUND
RXNQT-4311	imbalanced_reaction_BOUND	imbalanced_reaction_BOUND
RXNQT-4312	imbalanced_reaction_BOUND	imbalanced_reaction_BOUND
RXNQT-4313	imbalanced_reaction_BOUND	imbalanced_reaction_BOUND
S-2-HYDROXY-ACID-OXIDASE-RXN	imbalanced_reaction_BOUND	imbalanced_reaction_BOUND
S-ADENOSYLHOMOCYSTEINE-DEAMINASE-RXN	imbalanced_reaction_BOUND	imbalanced_reaction_BOUND
SAMDECARB-RXN	imbalanced_reaction_BOUND	imbalanced_reaction_BOUND
SCYTALONE-DEHYDRATASE-RXN	correction_reversibility_BOUND	correction_reversibility_BOUND
SELENOCYSTEINE-LYASE-RXN	imbalanced_reaction_BOUND	imbalanced_reaction_BOUND
SERINE--GLYOXYLATE-AMINOTRANSFERASE-RXN	blocked_BOUND	blocked_BOUND
SORBOSE-5-DEHYDROGENASE-NADP+-RXN	correction_reversibility_BOUND	correction_reversibility_BOUND
SORBOSE-DEHYDROGENASE-RXN	correction_reversibility_BOUND	correction_reversibility_BOUND	imbalanced_reaction_BOUND	imbalanced_reaction_BOUND
SPERMIDINESYN-RXN	imbalanced_reaction_BOUND	imbalanced_reaction_BOUND
SPERMINE-SYNTHASE-RXN	imbalanced_reaction_BOUND	imbalanced_reaction_BOUND
SPHINGOMYELIN-PHOSPHODIESTERASE-RXN	imbalanced_reaction_BOUND	imbalanced_reaction_BOUND
SQUALENE-MONOOXYGENASE-RXN	imbalanced_reaction_BOUND	imbalanced_reaction_BOUND
STEROID-DELTA-ISOMERASE-RXN	correction_reversibility_BOUND	correction_reversibility_BOUND
STIPITATONATE-DECARBOXYLASE-RXN	imbalanced_reaction_BOUND	imbalanced_reaction_BOUND
STYRENE-OXIDE-ISOMERASE-RXN	correction_reversibility_BOUND	correction_reversibility_BOUND
SUGAR-PHOSPHATASE-RXN	imbalanced_reaction_BOUND	imbalanced_reaction_BOUND
SULFITE-REDUCTASE-FERREDOXIN-RXN	imbalanced_reaction_BOUND	imbalanced_reaction_BOUND
SULFITE-REDUCT-RXN	imbalanced_reaction_BOUND	imbalanced_reaction_BOUND
TAGAALDOL-RXN	imbalanced_reaction_BOUND	imbalanced_reaction_BOUND
TAGAKIN-RXN	imbalanced_reaction_BOUND	imbalanced_reaction_BOUND
TARTRATE-DECARBOXYLASE-RXN	correction_reversibility_BOUND	correction_reversibility_BOUND
TAU-PROTEIN-KINASE-RXN	correction_reversibility_BOUND	correction_reversibility_BOUND	imbalanced_reaction_BOUND	imbalanced_reaction_BOUND
THIAMIN-PYRIDINYLASE-RXN	correction_reversibility_BOUND	default_ub
THIAZOLSYN2-RXN	imbalanced_reaction_BOUND	imbalanced_reaction_BOUND
THREONINE-RACEMASE-RXN	correction_reversibility_BOUND	correction_reversibility_BOUND
TRANS-CINNAMATE-4-MONOOXYGENASE-RXN	imbalanced_reaction_BOUND	imbalanced_reaction_BOUND
TRANS-L-3-HYDROXYPROLINE-DEHYDRATASE-RXN	imbalanced_reaction_BOUND	imbalanced_reaction_BOUND
Transport_028	duplicate_reaction_BOUND	duplicate_reaction_BOUND
Transport_036	imbalanced_reaction_BOUND	imbalanced_reaction_BOUND
Transport_042	duplicate_reaction_BOUND	duplicate_reaction_BOUND
Transport_052	imbalanced_reaction_BOUND	imbalanced_reaction_BOUND
Transport_057	duplicate_reaction_BOUND	duplicate_reaction_BOUND
Transport_061	duplicate_reaction_BOUND	duplicate_reaction_BOUND
Transport_130	imbalanced_reaction_BOUND	imbalanced_reaction_BOUND
Transport_134	imbalanced_reaction_BOUND	imbalanced_reaction_BOUND
Transport_144	imbalanced_reaction_BOUND	imbalanced_reaction_BOUND
Transport_158	imbalanced_reaction_BOUND	imbalanced_reaction_BOUND
TRANS-RXN0-200	correction_reversibility_BOUND	default_ub
TRANS-RXN0-207	duplicate_reaction_BOUND	duplicate_reaction_BOUND
TRANS-RXN-101	correction_reversibility_BOUND	default_ub
TRANS-RXN-20	correction_reversibility_BOUND	default_ub
TRNA-CYTIDYLYLTRANSFERASE-RXN	imbalanced_reaction_BOUND	imbalanced_reaction_BOUND
TYROSINE-PHENOL-LYASE-RXN	correction_reversibility_BOUND	default_ub
UNSPECIFIC-MONOOXYGENASE-RXN	imbalanced_reaction_BOUND	imbalanced_reaction_BOUND
Uptake_001	irrLow	ub_uptake_001
Uptake_002	irrLow	ub_uptake_002
Uptake_003	irrLow	ub_uptake_003
Uptake_004	irrLow	ub_uptake_004
Uptake_005	irrLow	ub_uptake_005
Uptake_006	irrLow	ub_uptake_006
Uptake_007	irrLow	ub_uptake_007
Uptake_008	irrLow	ub_uptake_008
Uptake_009	irrLow	ub_uptake_009
Uptake_010	irrLow	ub_uptake_010
Uptake_011	irrLow	ub_uptake_011
Uptake_012	irrLow	ub_uptake_012
Uptake_013	irrLow	ub_uptake_013
Uptake_014	irrLow	ub_uptake_014
Uptake_015	irrLow	ub_uptake_015
Uptake_016	irrLow	ub_uptake_016
Uptake_017	irrLow	ub_uptake_017
Uptake_018	irrLow	ub_uptake_018
Uptake_019	irrLow	ub_uptake_019
Uptake_020	irrLow	ub_uptake_020
Uptake_021	irrLow	ub_uptake_021
Uptake_022	irrLow	ub_uptake_022
Uptake_023	irrLow	ub_uptake_023
Uptake_024	irrLow	ub_uptake_024
Uptake_025	irrLow	ub_uptake_025
Uptake_026	irrLow	ub_uptake_026
Uptake_027	irrLow	ub_uptake_027
Uptake_028	irrLow	ub_uptake_028
Uptake_029	irrLow	ub_uptake_029
Uptake_030	irrLow	ub_uptake_030
Uptake_031	irrLow	ub_uptake_031
Uptake_032	irrLow	ub_uptake_032
Uptake_033	irrLow	ub_uptake_033
Uptake_034	irrLow	ub_uptake_034
Uptake_035	irrLow	ub_uptake_035
Uptake_036	irrLow	ub_uptake_036
Uptake_037	irrLow	ub_uptake_037
Uptake_038	irrLow	ub_uptake_038
Uptake_039	irrLow	ub_uptake_039
Uptake_040	irrLow	ub_uptake_040
Uptake_041	irrLow	ub_uptake_041
Uptake_042	irrLow	ub_uptake_042
Uptake_043	irrLow	ub_uptake_043
Uptake_044	irrLow	ub_uptake_044
Uptake_045	irrLow	ub_uptake_045
Uptake_046	irrLow	ub_uptake_046
Uptake_047	irrLow	ub_uptake_047
Uptake_048	irrLow	ub_uptake_048
Uptake_049	irrLow	ub_uptake_049
Uptake_050	irrLow	ub_uptake_050
Uptake_051	irrLow	ub_uptake_051
Uptake_052	irrLow	ub_uptake_052
Uptake_053	irrLow	ub_uptake_053
Uptake_054	irrLow	ub_uptake_054
Uptake_055	irrLow	ub_uptake_055
Uptake_056	irrLow	ub_uptake_056
Uptake_057	irrLow	ub_uptake_057
Uptake_058	irrLow	ub_uptake_058
Uptake_059	irrLow	ub_uptake_059
Uptake_060	irrLow	ub_uptake_060
Uptake_061	irrLow	ub_uptake_061
Uptake_062	irrLow	ub_uptake_062
Uptake_063	irrLow	ub_uptake_063
Uptake_064	irrLow	ub_uptake_064
Uptake_065	irrLow	ub_uptake_065
Uptake_066	irrLow	ub_uptake_066
Uptake_067	irrLow	ub_uptake_067
Uptake_068	irrLow	ub_uptake_068
Uptake_069	irrLow	ub_uptake_069
Uptake_070	irrLow	ub_uptake_070
Uptake_071	irrLow	ub_uptake_071
Uptake_072	irrLow	ub_uptake_072
Uptake_073	irrLow	ub_uptake_073
Uptake_074	irrLow	ub_uptake_074
Uptake_075	irrLow	ub_uptake_075
Uptake_076	irrLow	ub_uptake_076
Uptake_077	irrLow	ub_uptake_077
Uptake_078	irrLow	ub_uptake_078
Uptake_079	irrLow	ub_uptake_079
Uptake_080	irrLow	ub_uptake_080
Uptake_081	irrLow	ub_uptake_081
Uptake_082	irrLow	ub_uptake_082
Uptake_083	irrLow	ub_uptake_083
Uptake_084	irrLow	ub_uptake_084
Uptake_085	irrLow	ub_uptake_085
Uptake_086	irrLow	ub_uptake_086
Uptake_087	irrLow	ub_uptake_087
Uptake_088	irrLow	ub_uptake_088
Uptake_089	irrLow	ub_uptake_089
Uptake_090	irrLow	ub_uptake_090
Uptake_091	irrLow	ub_uptake_091
Uptake_092	irrLow	ub_uptake_092
Uptake_093	irrLow	ub_uptake_093
Uptake_094	irrLow	ub_uptake_094
Uptake_095	irrLow	ub_uptake_095
Uptake_096	irrLow	ub_uptake_096
Uptake_097	irrLow	ub_uptake_097
Uptake_098	irrLow	ub_uptake_098
Uptake_099	irrLow	ub_uptake_099
Uptake_100	irrLow	ub_uptake_100
Uptake_101	irrLow	ub_uptake_101
Uptake_102	irrLow	ub_uptake_102
Uptake_103	irrLow	ub_uptake_103
Uptake_104	irrLow	ub_uptake_104
Uptake_105	irrLow	ub_uptake_105
Uptake_106	irrLow	ub_uptake_106
Uptake_107	irrLow	ub_uptake_107
Uptake_108	irrLow	ub_uptake_108
Uptake_109	irrLow	ub_uptake_109
Uptake_110	irrLow	ub_uptake_110
Uptake_111	irrLow	ub_uptake_111
Uptake_112	irrLow	ub_uptake_112
Uptake_113	irrLow	ub_uptake_113
Uptake_114	irrLow	ub_uptake_114
Uptake_115	irrLow	ub_uptake_115
Uptake_116	irrLow	ub_uptake_116
Uptake_117	irrLow	ub_uptake_117
Uptake_118	irrLow	ub_uptake_118
Uptake_119	irrLow	ub_uptake_119
Uptake_120	irrLow	ub_uptake_120
Uptake_121	irrLow	ub_uptake_121
Uptake_122	irrLow	ub_uptake_122
Uptake_123	irrLow	ub_uptake_123
Uptake_124	irrLow	ub_uptake_124
Uptake_125	irrLow	ub_uptake_125
Uptake_126	irrLow	ub_uptake_126
Uptake_127	irrLow	ub_uptake_127
Uptake_128	irrLow	ub_uptake_128
Uptake_129	irrLow	ub_uptake_129
Uptake_130	irrLow	ub_uptake_130
Uptake_131	irrLow	ub_uptake_131
Uptake_132	irrLow	ub_uptake_132
Uptake_133	irrLow	ub_uptake_133
Uptake_134	irrLow	ub_uptake_134
Uptake_135	irrLow	ub_uptake_135
Uptake_136	irrLow	ub_uptake_136
Uptake_137	irrLow	ub_uptake_137
Uptake_138	irrLow	ub_uptake_138
Uptake_139	irrLow	ub_uptake_139
Uptake_140	irrLow	ub_uptake_140
Uptake_141	irrLow	ub_uptake_141
Uptake_142	irrLow	ub_uptake_142
Uptake_143	irrLow	ub_uptake_143
Uptake_144	irrLow	ub_uptake_144
Uptake_145	irrLow	ub_uptake_145
Uptake_146	irrLow	ub_uptake_146
Uptake_147	irrLow	ub_uptake_147
Uptake_148	irrLow	ub_uptake_148
Uptake_149	irrLow	ub_uptake_149
Uptake_150	irrLow	ub_uptake_150
Uptake_151	irrLow	ub_uptake_151
Uptake_152	irrLow	ub_uptake_152
Uptake_153	irrLow	ub_uptake_153
Uptake_154	irrLow	ub_uptake_154
Uptake_155	irrLow	ub_uptake_155
Uptake_156	irrLow	ub_uptake_156
Uptake_157	irrLow	ub_uptake_157
Uptake_158	irrLow	ub_uptake_158
Uptake_159	irrLow	ub_uptake_159
Uptake_160	irrLow	ub_uptake_160
Uptake_161	irrLow	ub_uptake_161
Uptake_162	irrLow	ub_uptake_162
Uptake_163	irrLow	ub_uptake_163
Uptake_164	irrLow	ub_uptake_164
Uptake_165	irrLow	ub_uptake_165
Uptake_166	irrLow	ub_uptake_166
Uptake_167	irrLow	ub_uptake_167
Uptake_168	irrLow	ub_uptake_168
Uptake_169	irrLow	ub_uptake_169
Uptake_170	irrLow	ub_uptake_170
Uptake_171	irrLow	ub_uptake_171
Uptake_172	irrLow	ub_uptake_172
Uptake_173	irrLow	ub_uptake_173
Uptake_174	irrLow	ub_uptake_174
Uptake_175	irrLow	ub_uptake_175
Uptake_176	irrLow	ub_uptake_176
Uptake_177	irrLow	ub_uptake_177
Uptake_178	irrLow	ub_uptake_178
Uptake_179	irrLow	ub_uptake_179
Uptake_180	irrLow	ub_uptake_180
Uptake_181	irrLow	ub_uptake_181
Uptake_182	irrLow	ub_uptake_182
Uptake_183	irrLow	ub_uptake_183
Uptake_184	irrLow	ub_uptake_184
Uptake_185	irrLow	ub_uptake_185
URACIL-5-CARBOXYLATE-DECARBOXYLASE-RXN	correction_reversibility_BOUND	correction_reversibility_BOUND

## Sheet: Production Biomass
Category	ID	Description	Empiracal formula	Uptakes (Constraints)	FBA	Expected results	Source
Nitrogen source	1	Growth without a nitrogen source	-	O2[0;1000];alpha-D-glucose[0;15];phosphate[0;10];Elemental-Sulfur[0;10];thiamin[0,10];Fe2+[0;10];riboflavin[0;10]	0	Fail	Simulation extracted from iAL1006 (http://doi.org/10.1371/journal.pcbi.1002980): Just to check that thiamin can't be degraded for nitrogen
Nitrogen source	2	Growth using ammonia as sole nitrogen source	NH3	O2[0;1000];alpha-D-glucose[0;15];phosphate[0;10];Elemental-Sulfur[0;10];thiamin[0,10];Fe2+[0;10];riboflavin[0;10];NH3[0;5]	0.2944		Simulation extracted from iAL1006 (http://doi.org/10.1371/journal.pcbi.1002980): Simulation extracted from iAL1006 (http://doi.org/10.1371/journal.pcbi.1002980): Physiological Engineering Aspects of Penicillin chrysogenum, J. Nielsen, World Scientific (1997),p. 11
Nitrogen source	3	Growth using nitrate as sole nitrogen source	NO3	O2[0;1000];alpha-D-glucose[0;15];phosphate[0;10];Elemental-Sulfur[0;10];thiamin[0,10];Fe2+[0;10];riboflavin[0;10];nitrate[0;5]	0.2803		Simulation extracted from iAL1006 (http://doi.org/10.1371/journal.pcbi.1002980): Physiological Engineering Aspects of Penicillin chrysogenum, J. Nielsen, World Scientific (1997),p. 11
Nitrogen source	4	Growth using nitrite as sole nitrogen source	NO2	O2[0;1000];alpha-D-glucose[0;15];phosphate[0;10];Elemental-Sulfur[0;10];thiamin[0,10];Fe2+[0;10];riboflavin[0;10];nitrite[0;5]	0		Simulation extracted from iAL1006 (http://doi.org/10.1371/journal.pcbi.1002980): Physiological Engineering Aspects of Penicillin chrysogenum, J. Nielsen, World Scientific (1997),p. 11
Nitrogen source	5	Growth using L-glutamine as sole nitrogen source	C5H10N2O3	O2[0;1000];alpha-D-glucose[0;15];phosphate[0;10];Elemental-Sulfur[0;10];thiamin[0,10];Fe2+[0;10];riboflavin[0;10];L-glutamine[0;5]	0.3712		Simulation extracted from iAL1006 (http://doi.org/10.1371/journal.pcbi.1002980): Physiological Engineering Aspects of Penicillin chrysogenum, J. Nielsen, World Scientific (1997),p. 11
Nitrogen source	6	Growth using L-asparagine as sole nitrogen source	C4H8N2O3	O2[0;1000];alpha-D-glucose[0;15];phosphate[0;10];Elemental-Sulfur[0;10];thiamin[0,10];Fe2+[0;10];riboflavin[0;10];L-asparagine[0;5]	0.3529		Simulation extracted from iAL1006 (http://doi.org/10.1371/journal.pcbi.1002980): Physiological Engineering Aspects of Penicillin chrysogenum, J. Nielsen, World Scientific (1997),p. 11
Nitrogen source	7	Growth using L-arginine as sole nitrogen source	C6H15N4O2	O2[0;1000];alpha-D-glucose[0;15];phosphate[0;10];Elemental-Sulfur[0;10];thiamin[0,10];Fe2+[0;10];riboflavin[0;10];L-arginine[0;5]	0.4077		Simulation extracted from iAL1006 (http://doi.org/10.1371/journal.pcbi.1002980): Physiological Engineering Aspects of Penicillin chrysogenum, J. Nielsen, World Scientific (1997),p. 11
Nitrogen source	8	Growth using L-proline as sole nitrogen source	C5H9NO2	O2[0;1000];alpha-D-glucose[0;15];phosphate[0;10];Elemental-Sulfur[0;10];thiamin[0,10];Fe2+[0;10];riboflavin[0;10];L-proline[0;5]	0.3803		Simulation extracted from iAL1006 (http://doi.org/10.1371/journal.pcbi.1002980): Physiological Engineering Aspects of Penicillin chrysogenum, J. Nielsen, World Scientific (1997),p. 11
Nitrogen source	9	Growth using glycine as sole nitrogen source	C2H5NO2	O2[0;1000];alpha-D-glucose[0;15];phosphate[0;10];Elemental-Sulfur[0;10];thiamin[0,10];Fe2+[0;10];riboflavin[0;10];glycine[0;5]	0.3256		Simulation extracted from iAL1006 (http://doi.org/10.1371/journal.pcbi.1002980): Physiological Engineering Aspects of Penicillin chrysogenum, J. Nielsen, World Scientific (1997),p. 11
Nitrogen source	10	Growth using L-isoleucine as sole nitrogen source	C6H13NO2	O2[0;1000];alpha-D-glucose[0;15];phosphate[0;10];Elemental-Sulfur[0;10];thiamin[0,10];Fe2+[0;10];riboflavin[0;10];L-isoleucine[0;5]	0		Simulation extracted from iAL1006 (http://doi.org/10.1371/journal.pcbi.1002980): Physiological Engineering Aspects of Penicillin chrysogenum, J. Nielsen, World Scientific (1997),p. 11
Nitrogen source	11	Growth using L-lysine as sole nitrogen source	C6H15N2O2	O2[0;1000];alpha-D-glucose[0;15];phosphate[0;10];Elemental-Sulfur[0;10];thiamin[0,10];Fe2+[0;10];riboflavin[0;10];L-lysine[0;5]	0.4259		Simulation extracted from iAL1006 (http://doi.org/10.1371/journal.pcbi.1002980): Physiological Engineering Aspects of Penicillin chrysogenum, J. Nielsen, World Scientific (1997),p. 11
Nitrogen source	12	Growth using L-leucine as sole nitrogen source	C6H13NO2	O2[0;1000];alpha-D-glucose[0;15];phosphate[0;10];Elemental-Sulfur[0;10];thiamin[0,10];Fe2+[0;10];riboflavin[0;10];L-leucine[0;5]	0		Simulation extracted from iAL1006 (http://doi.org/10.1371/journal.pcbi.1002980): Physiological Engineering Aspects of Penicillin chrysogenum, J. Nielsen, World Scientific (1997),p. 11
Nitrogen source	13	Growth using L-phenylalanine as sole nitrogen source	C9H11NO2	O2[0;1000];alpha-D-glucose[0;15];phosphate[0;10];Elemental-Sulfur[0;10];thiamin[0,10];Fe2+[0;10];riboflavin[0;10];L-phenylalanine[0;5]	0.4533		Simulation extracted from iAL1006 (http://doi.org/10.1371/journal.pcbi.1002980): Physiological Engineering Aspects of Penicillin chrysogenum, J. Nielsen, World Scientific (1997),p. 11
Nitrogen source	14	Growth using L-tyrosine as sole nitrogen source	C9H11NO3	O2[0;1000];alpha-D-glucose[0;15];phosphate[0;10];Elemental-Sulfur[0;10];thiamin[0,10];Fe2+[0;10];riboflavin[0;10];L-tyrosine[0;5]	0.4533		Simulation extracted from iAL1006 (http://doi.org/10.1371/journal.pcbi.1002980): Physiological Engineering Aspects of Penicillin chrysogenum, J. Nielsen, World Scientific (1997),p. 11
Nitrogen source	15	Growth using L-threonine as sole nitrogen source	C4H9NO3	O2[0;1000];alpha-D-glucose[0;15];phosphate[0;10];Elemental-Sulfur[0;10];thiamin[0,10];Fe2+[0;10];riboflavin[0;10];L-threonine[0;5]	0.3621		Simulation extracted from iAL1006 (http://doi.org/10.1371/journal.pcbi.1002980): Physiological Engineering Aspects of Penicillin chrysogenum, J. Nielsen, World Scientific (1997),p. 11
Nitrogen source	16	Growth using L-valine as sole nitrogen source	C5H11NO2	O2[0;1000];alpha-D-glucose[0;15];phosphate[0;10];Elemental-Sulfur[0;10];thiamin[0,10];Fe2+[0;10];riboflavin[0;10];L-valine[0;5]	0		Simulation extracted from iAL1006 (http://doi.org/10.1371/journal.pcbi.1002980): Physiological Engineering Aspects of Penicillin chrysogenum, J. Nielsen, World Scientific (1997),p. 11
Nitrogen source	17	Growth using L-glutamate as sole nitrogen source	C5H8NO4	O2[0;1000];alpha-D-glucose[0;15];phosphate[0;10];Elemental-Sulfur[0;10];thiamin[0,10];Fe2+[0;10];riboflavin[0;10];L-glutamate[0;5]	0.3438		Simulation extracted from iAL1006 (http://doi.org/10.1371/journal.pcbi.1002980): Physiological Engineering Aspects of Penicillin chrysogenum, J. Nielsen, World Scientific (1997),p. 11
Nitrogen source	18	Growth using L-aspartate as sole nitrogen source	C4H6NO4	O2[0;1000];alpha-D-glucose[0;15];phosphate[0;10];Elemental-Sulfur[0;10];thiamin[0,10];Fe2+[0;10];riboflavin[0;10];L-aspartate[0;5]	0.3256		Simulation extracted from iAL1006 (http://doi.org/10.1371/journal.pcbi.1002980): Physiological Engineering Aspects of Penicillin chrysogenum, J. Nielsen, World Scientific (1997),p. 11
Nitrogen source	19	Growth using L-alanine as sole nitrogen source	C3H7NO2	O2[0;1000];alpha-D-glucose[0;15];phosphate[0;10];Elemental-Sulfur[0;10];thiamin[0,10];Fe2+[0;10];riboflavin[0;10];L-alanine[0;5]	0.3438		Simulation extracted from iAL1006 (http://doi.org/10.1371/journal.pcbi.1002980): Physiological Engineering Aspects of Penicillin chrysogenum, J. Nielsen, World Scientific (1997),p. 11
Nitrogen source	20	Growth using L-ornithine as sole nitrogen source	C5H13N2O2	O2[0;1000];alpha-D-glucose[0;15];phosphate[0;10];Elemental-Sulfur[0;10];thiamin[0,10];Fe2+[0;10];riboflavin[0;10];L-ornithine[0;5]	0		Simulation extracted from iAL1006 (http://doi.org/10.1371/journal.pcbi.1002980): Physiological Engineering Aspects of Penicillin chrysogenum, J. Nielsen, World Scientific (1997),p. 11
Nitrogen source	21	Growth using L-cysteine as sole nitrogen source	C3H7NO2S	O2[0;1000];alpha-D-glucose[0;15];phosphate[0;10];Elemental-Sulfur[0;10];thiamin[0,10];Fe2+[0;10];riboflavin[0;10];L-cysteine[0;5]	0	Fail	Simulation extracted from iAL1006 (http://doi.org/10.1371/journal.pcbi.1002980): Physiological Engineering Aspects of Penicillin chrysogenum, J. Nielsen, World Scientific (1997),p. 11
Nitrogen source	22	Growth using urea as sole nitrogen source	CH4N2O	O2[0;1000];alpha-D-glucose[0;15];phosphate[0;10];Elemental-Sulfur[0;10];thiamin[0,10];Fe2+[0;10];riboflavin[0;10];urea[0;5]	0.2982		Simulation extracted from iAL1006 (http://doi.org/10.1371/journal.pcbi.1002980): PMID:5793119
Nitrogen source	23	Growth using L-serine as sole nitrogen source	C3H7NO3	O2[0;1000];alpha-D-glucose[0;15];phosphate[0;10];Elemental-Sulfur[0;10];thiamin[0,10];Fe2+[0;10];riboflavin[0;10];L-serine[0;5]	0.3438
Nitrogen source	24	Growth using hypoxanthine as sole nitrogen source	C5H4N4O	O2[0;1000];alpha-D-glucose[0;15];phosphate[0;10];Elemental-Sulfur[0;10];thiamin[0,10];Fe2+[0;10];riboflavin[0;10];hypoxanthine[0;5]	0.3529		Simulation extracted from iAL1006 (http://doi.org/10.1371/journal.pcbi.1002980): PMID:5793119
Nitrogen source	25	Growth using xanthine as sole nitrogen source	C5H4N4O2	O2[0;1000];alpha-D-glucose[0;15];phosphate[0;10];Elemental-Sulfur[0;10];thiamin[0,10];Fe2+[0;10];riboflavin[0;10];xanthine[0;5]	0.3529		Simulation extracted from iAL1006 (http://doi.org/10.1371/journal.pcbi.1002980): PMID:5793119
Nitrogen source	26	Growth using adenine as sole nitrogen source	C5H5N5	O2[0;1000];alpha-D-glucose[0;15];phosphate[0;10];Elemental-Sulfur[0;10];thiamin[0,10];Fe2+[0;10];riboflavin[0;10];adenine[0;5]	0.3438		Simulation extracted from iAL1006 (http://doi.org/10.1371/journal.pcbi.1002980): PMID:5793119
Nitrogen source	27	Growth using adenosine as sole nitrogen source	C10H13N5O4	O2[0;1000];alpha-D-glucose[0;15];phosphate[0;10];Elemental-Sulfur[0;10];thiamin[0,10];Fe2+[0;10];riboflavin[0;10];adenosine[0;5]	0.4351
Nitrogen source	28	Growth using choline as sole nitrogen source	C5H14NO	O2[0;1000];alpha-D-glucose[0;15];phosphate[0;10];Elemental-Sulfur[0;10];thiamin[0,10];Fe2+[0;10];riboflavin[0;10];choline[0;5]	0.4168
Nitrogen source	29	Growth using cyanate as sole nitrogen source	CNO	O2[0;1000];alpha-D-glucose[0;15];phosphate[0;10];Elemental-Sulfur[0;10];thiamin[0,10];Fe2+[0;10];riboflavin[0;10];cyanate[0;5]	0.2872
Nitrogen source	30	Growth using glucosamine as sole nitrogen source	C6H14NO5	O2[0;1000];alpha-D-glucose[0;15];phosphate[0;10];Elemental-Sulfur[0;10];thiamin[0,10];Fe2+[0;10];riboflavin[0;10];glucosamine[0;5]	0.4351
Nitrogen source	31	Growth using aci-nitroethane as sole nitrogen source	C2H5NO2	O2[0;1000];alpha-D-glucose[0;15];phosphate[0;10];Elemental-Sulfur[0;10];thiamin[0,10];Fe2+[0;10];riboflavin[0;10];aci-nitroethane[0;5]	0.3256
Nitrogen source	32	Growth using 4-aminobutyrate as sole nitrogen source	C4H9NO2	O2[0;1000];alpha-D-glucose[0;15];phosphate[0;10];Elemental-Sulfur[0;10];thiamin[0,10];Fe2+[0;10];riboflavin[0;10];4-aminobutyrate[0;5]	0.3621
Nitrogen source	33	Growth using glutathione as sole nitrogen source	C10H16N3O6S	O2[0;1000];alpha-D-glucose[0;15];phosphate[0;10];Elemental-Sulfur[0;10];thiamin[0,10];Fe2+[0;10];riboflavin[0;10];glutathione[0;5]	0.3721
Nitrogen source	34	Growth using guanine as sole nitrogen source	C5H5N5O	O2[0;1000];alpha-D-glucose[0;15];phosphate[0;10];Elemental-Sulfur[0;10];thiamin[0,10];Fe2+[0;10];riboflavin[0;10];guanine[0;5]	0.3438
Nitrogen source	35	Growth using L-2-aminoadipate as sole nitrogen source	C6H10NO4	O2[0;1000];alpha-D-glucose[0;15];phosphate[0;10];Elemental-Sulfur[0;10];thiamin[0,10];Fe2+[0;10];riboflavin[0;10];L-2-aminoadipate[0;5]	0.3621
Nitrogen source	36	Growth using ammonium as sole nitrogen source	NH4	O2[0;1000];alpha-D-glucose[0;15];phosphate[0;10];Elemental-Sulfur[0;10];thiamin[0,10];Fe2+[0;10];riboflavin[0;10];ammonium[0;5]	0.3256
Amino acids as both carbon and nitrogen sources	37	Growth using L-glutamine as nitrogen and carbon source	C5H10N2O3	O2[0;1000];phosphate[0;10];Elemental-Sulfur[0;10];thiamin[0,10];Fe2+[0;10];riboflavin[0;10];L-glutamine[0;15]	0.1887		Simulation extracted from iAL1006 (http://doi.org/10.1371/journal.pcbi.1002980): Physiological Engineering Aspects of Penicillin chrysogenum, J. Nielsen, World Scientific (1997),p. 11
Amino acids as both carbon and nitrogen sources	38	Growth using L-asparagine as nitrogen and carbon source	C4H8N2O3	O2[0;1000];phosphate[0;10];Elemental-Sulfur[0;10];thiamin[0,10];Fe2+[0;10];riboflavin[0;10];L-asparagine[0;15]	0.134		Simulation extracted from iAL1006 (http://doi.org/10.1371/journal.pcbi.1002980): Physiological Engineering Aspects of Penicillin chrysogenum, J. Nielsen, World Scientific (1997),p. 11
Amino acids as both carbon and nitrogen sources	39	Growth using L-arginine as nitrogen and carbon source	C6H15N4O2	O2[0;1000];phosphate[0;10];Elemental-Sulfur[0;10];thiamin[0,10];Fe2+[0;10];riboflavin[0;10];L-arginine[0;15]	0.2982		Simulation extracted from iAL1006 (http://doi.org/10.1371/journal.pcbi.1002980): Physiological Engineering Aspects of Penicillin chrysogenum, J. Nielsen, World Scientific (1997),p. 11
Amino acids as both carbon and nitrogen sources	40	Growth using L-proline as nitrogen and carbon source	C5H9NO2	O2[0;1000];phosphate[0;10];Elemental-Sulfur[0;10];thiamin[0,10];Fe2+[0;10];riboflavin[0;10];L-proline[0;15]	0.2161		Simulation extracted from iAL1006 (http://doi.org/10.1371/journal.pcbi.1002980): Physiological Engineering Aspects of Penicillin chrysogenum, J. Nielsen, World Scientific (1997),p. 11
Amino acids as both carbon and nitrogen sources	41	Growth using glycine as nitrogen and carbon source	C2H5NO2	O2[0;1000];phosphate[0;10];Elemental-Sulfur[0;10];thiamin[0,10];Fe2+[0;10];riboflavin[0;10];glycine[0;15]	0.0519		Simulation extracted from iAL1006 (http://doi.org/10.1371/journal.pcbi.1002980): Physiological Engineering Aspects of Penicillin chrysogenum, J. Nielsen, World Scientific (1997),p. 11
Amino acids as both carbon and nitrogen sources	42	Growth using L-isoleucine as nitrogen and carbon source	C6H13NO2	O2[0;1000];phosphate[0;10];Elemental-Sulfur[0;10];thiamin[0,10];Fe2+[0;10];riboflavin[0;10];L-isoleucine[0;15]	Fail		Simulation extracted from iAL1006 (http://doi.org/10.1371/journal.pcbi.1002980): Physiological Engineering Aspects of Penicillin chrysogenum, J. Nielsen, World Scientific (1997),p. 11
Amino acids as both carbon and nitrogen sources	43	Growth using L-lysine as nitrogen and carbon source	C6H15N2O2	O2[0;1000];phosphate[0;10];Elemental-Sulfur[0;10];thiamin[0,10];Fe2+[0;10];riboflavin[0;10];L-lysine[0;15]	0.3529		Simulation extracted from iAL1006 (http://doi.org/10.1371/journal.pcbi.1002980): Physiological Engineering Aspects of Penicillin chrysogenum, J. Nielsen, World Scientific (1997),p. 11
Amino acids as both carbon and nitrogen sources	44	Growth using L-leucine as nitrogen and carbon source	C6H13NO2	O2[0;1000];phosphate[0;10];Elemental-Sulfur[0;10];thiamin[0,10];Fe2+[0;10];riboflavin[0;10];L-leucine[0;15]	Fail		Simulation extracted from iAL1006 (http://doi.org/10.1371/journal.pcbi.1002980): Physiological Engineering Aspects of Penicillin chrysogenum, J. Nielsen, World Scientific (1997),p. 11
Amino acids as both carbon and nitrogen sources	45	Growth using L-phenylalanine as nitrogen and carbon source	C9H11NO2	O2[0;1000];phosphate[0;10];Elemental-Sulfur[0;10];thiamin[0,10];Fe2+[0;10];riboflavin[0;10];L-phenylalanine[0;15]	0.4351		Simulation extracted from iAL1006 (http://doi.org/10.1371/journal.pcbi.1002980): Physiological Engineering Aspects of Penicillin chrysogenum, J. Nielsen, World Scientific (1997),p. 11
Amino acids as both carbon and nitrogen sources	46	Growth using L-tyrosine as nitrogen and carbon source	C9H11NO3	O2[0;1000];phosphate[0;10];Elemental-Sulfur[0;10];thiamin[0,10];Fe2+[0;10];riboflavin[0;10];L-tyrosine[0;15]	0.4351		Simulation extracted from iAL1006 (http://doi.org/10.1371/journal.pcbi.1002980): Physiological Engineering Aspects of Penicillin chrysogenum, J. Nielsen, World Scientific (1997),p. 11
Amino acids as both carbon and nitrogen sources	47	Growth using L-threonine as nitrogen and carbon source	C4H9NO3	O2[0;1000];phosphate[0;10];Elemental-Sulfur[0;10];thiamin[0,10];Fe2+[0;10];riboflavin[0;10];L-threonine[0;15]	0.1614		Simulation extracted from iAL1006 (http://doi.org/10.1371/journal.pcbi.1002980): Physiological Engineering Aspects of Penicillin chrysogenum, J. Nielsen, World Scientific (1997),p. 11
Amino acids as both carbon and nitrogen sources	48	Growth using L-valine as nitrogen and carbon source	C5H11NO2	O2[0;1000];phosphate[0;10];Elemental-Sulfur[0;10];thiamin[0,10];Fe2+[0;10];riboflavin[0;10];L-valine[0;15]	Fail		Simulation extracted from iAL1006 (http://doi.org/10.1371/journal.pcbi.1002980): Physiological Engineering Aspects of Penicillin chrysogenum, J. Nielsen, World Scientific (1997),p. 11
Amino acids as both carbon and nitrogen sources	49	Growth using L-glutamate as nitrogen and carbon source	C5H8NO4	O2[0;1000];phosphate[0;10];Elemental-Sulfur[0;10];thiamin[0,10];Fe2+[0;10];riboflavin[0;10];L-glutamate[0;15]	0.1066		Simulation extracted from iAL1006 (http://doi.org/10.1371/journal.pcbi.1002980): Physiological Engineering Aspects of Penicillin chrysogenum, J. Nielsen, World Scientific (1997),p. 11
Amino acids as both carbon and nitrogen sources	50	Growth using L-serine as nitrogen and carbon source	C3H7NO3	O2[0;1000];phosphate[0;10];Elemental-Sulfur[0;10];thiamin[0,10];Fe2+[0;10];riboflavin[0;10];L-serine[0;15]	0.1066
Amino acids as both carbon and nitrogen sources	51	Growth using L-aspartate as nitrogen and carbon source	C4H6NO4	O2[0;1000];phosphate[0;10];Elemental-Sulfur[0;10];thiamin[0,10];Fe2+[0;10];riboflavin[0;10];L-aspartate[0;15]	0.0519		Simulation extracted from iAL1006 (http://doi.org/10.1371/journal.pcbi.1002980): Physiological Engineering Aspects of Penicillin chrysogenum, J. Nielsen, World Scientific (1997),p. 11
Amino acids as both carbon and nitrogen sources	52	Growth using L-alanine as nitrogen and carbon source	C3H7NO2	O2[0;1000];phosphate[0;10];Elemental-Sulfur[0;10];thiamin[0,10];Fe2+[0;10];riboflavin[0;10];L-alanine[0;15]	0.1066		Simulation extracted from iAL1006 (http://doi.org/10.1371/journal.pcbi.1002980): Physiological Engineering Aspects of Penicillin chrysogenum, J. Nielsen, World Scientific (1997),p. 11
Amino acids as both carbon and nitrogen sources	53	Growth using L-ornithine as nitrogen and carbon source	C5H13N2O2	O2[0;1000];phosphate[0;10];Elemental-Sulfur[0;10];thiamin[0,10];Fe2+[0;10];riboflavin[0;10];L-ornithine[0;15]	Fail		Simulation extracted from iAL1006 (http://doi.org/10.1371/journal.pcbi.1002980): Physiological Engineering Aspects of Penicillin chrysogenum, J. Nielsen, World Scientific (1997),p. 11
Amino acids as both carbon and nitrogen sources	54	Growth using L-methionine as nitrogen and carbon source	C5H11NO2S	O2[0;1000];phosphate[0;10];Elemental-Sulfur[0;10];thiamin[0,10];Fe2+[0;10];riboflavin[0;10];L-methionine[0;15]	0
Amino acids as both carbon and nitrogen sources	55	Growth using L-histidine as nitrogen and carbon source	C6H9N3O2	O2[0;1000];phosphate[0;10];Elemental-Sulfur[0;10];thiamin[0,10];Fe2+[0;10];riboflavin[0;10];L-histidine[0;15]	Fail
Amino acids as both carbon and nitrogen sources	56	Growth using L-tryptophan as nitrogen and carbon source	C11H12N202	O2[0;1000];phosphate[0;10];Elemental-Sulfur[0;10];thiamin[0,10];Fe2+[0;10];riboflavin[0;10];L-tryptophan[0;15]	Fail
Amino acids as both carbon and nitrogen sources	57	Growth using L-cysteine as nitrogen and carbon source	C3H7NO2S	O2[0;1000];phosphate[0;10];Elemental-Sulfur[0;10];thiamin[0,10];Fe2+[0;10];riboflavin[0;10];L-cysteine[0;15]	Fail	Fail	Simulation extracted from iAL1006 (http://doi.org/10.1371/journal.pcbi.1002980): Physiological Engineering Aspects of Penicillin chrysogenum, J. Nielsen, World Scientific (1997),p. 11
Compound as both carbon and nitrogen sources	58	Growth using GABA as nitrogen and carbon source	C4H9NO2	O2[0;1000];phosphate[0;10];Elemental-Sulfur[0;10];thiamin[0,10];Fe2+[0;10];riboflavin[0;10];4-aminobutanoate[0;15]	Fail		Simulation extracted from iAL1006 (http://doi.org/10.1371/journal.pcbi.1002980): Physiological Engineering Aspects of Penicillin chrysogenum, J. Nielsen, World Scientific (1997),p. 80
Carbon source	59	Growth using glucose	C6H12O6	O2[0;1000];phosphate[0;10];Elemental-Sulfur[0;10];thiamin[0,10];Fe2+[0;10];riboflavin[0;10];NH3[0;5];alpha-D-glucose[0;15]	0.2944		Simulation extracted from iAL1006 (http://doi.org/10.1371/journal.pcbi.1002980): Physiological Engineering Aspects of Penicillin chrysogenum, J. Nielsen, World Scientific (1997),p. 12
Carbon source	60	Growth using lactate	C3H5O3	O2[0;1000];phosphate[0;10];Elemental-Sulfur[0;10];thiamin[0,10];Fe2+[0;10];riboflavin[0;10];NH3[0;5];(S)-lactate[0;15]	0.0242		Simulation extracted from iAL1006 (http://doi.org/10.1371/journal.pcbi.1002980): Physiological Engineering Aspects of Penicillin chrysogenum, J. Nielsen, World Scientific (1997),p. 67
Carbon source	61.1	Growth using D-isocitrate	C6H5O7	O2[0;1000];phosphate[0;10];Elemental-Sulfur[0;10];thiamin[0,10];Fe2+[0;10];riboflavin[0;10];NH3[0;5];D-isocitrate[0;15]	Fail		Simulation extracted from iAL1006 (http://doi.org/10.1371/journal.pcbi.1002980): Physiological Engineering Aspects of Penicillin chrysogenum, J. Nielsen, World Scientific (1997),p. 209
Carbon source	61.2	Growth using D-isocitrate	C6H5O7	O2[0;1000];phosphate[0;10];Elemental-Sulfur[0;10];thiamin[0,10];Fe2+[0;10];riboflavin[0;10];ammonium[0;100];D-isocitrate[0;15]	0.5172
Carbon source	62.1	Growth using acetate	C2H3O2	O2[0;1000];phosphate[0;10];Elemental-Sulfur[0;10];thiamin[0,10];Fe2+[0;10];riboflavin[0;10];NH3[0;5];acetate[0;15]	Fail
Carbon source	62.2	Growth using acetate	C2H3O2	O2[0;1000];phosphate[0;10];Elemental-Sulfur[0;10];thiamin[0,10];Fe2+[0;10];riboflavin[0;10];ammonium[0;100];acetate[0;15]	0.2242		Simulation extracted from iAL1006 (http://doi.org/10.1371/journal.pcbi.1002980): Physiological Engineering Aspects of Penicillin chrysogenum, J. Nielsen, World Scientific (1997),p. 73
Carbon source	63	Growth using fructose	C6H12O6	O2[0;1000];phosphate[0;10];Elemental-Sulfur[0;10];thiamin[0,10];Fe2+[0;10];riboflavin[0;10];NH3[0;5];D-fructose[0;15]	0.2944		Simulation extracted from iAL1006 (http://doi.org/10.1371/journal.pcbi.1002980): Physiological Engineering Aspects of Penicillin chrysogenum, J. Nielsen, World Scientific (1997),p. 55
Carbon source	64	Growth using cellulose	-	O2[0;1000];phosphate[0;10];Elemental-Sulfur[0;10];thiamin[0,10];Fe2+[0;10];riboflavin[0;10];NH3[0;5];cellulose[0;15]	Fail		Simulation extracted from iAL1006 (http://doi.org/10.1371/journal.pcbi.1002980): PMID:10772156
Carbon source	65	Growth using 2-oxoglutarate	C5H4O5	O2[0;1000];phosphate[0;10];Elemental-Sulfur[0;10];thiamin[0,10];Fe2+[0;10];riboflavin[0;10];NH3[0;5];2-oxoglutarate[0;15]	0.0242
Carbon source	66	Growth using galactose	C6H12O6	O2[0;1000];phosphate[0;10];Elemental-Sulfur[0;10];thiamin[0,10];Fe2+[0;10];riboflavin[0;10];NH3[0;5];D-galactose[0;15]	0.2944		Simulation extracted from iAL1006 (http://doi.org/10.1371/journal.pcbi.1002980): Physiological Engineering Aspects of Penicillin chrysogenum, J. Nielsen, World Scientific (1997),p. 63
Carbon source	67	Growth using D-trehalose	C12H22O11	O2[0;1000];phosphate[0;10];Elemental-Sulfur[0;10];thiamin[0,10];Fe2+[0;10];riboflavin[0;10];NH3[0;5];D-trehalose [0;15]	0.6187
Carbon source	68	Growth using aldehydo-L-arabinose	C5H10O5	O2[0;1000];phosphate[0;10];Elemental-Sulfur[0;10];thiamin[0,10];Fe2+[0;10];riboflavin[0;10];NH3[0;5];aldehydo-L-arabinose[0;15]	0.2404
Carbon source	69	Growth using beta-D-glucose	C6H12O6	O2[0;1000];phosphate[0;10];Elemental-Sulfur[0;10];thiamin[0,10];Fe2+[0;10];riboflavin[0;10];NH3[0;5];beta-D-glucose[0;15]	0.2944
Carbon source	70	Growth using butanoate	C4H7O2	O2[0;1000];phosphate[0;10];Elemental-Sulfur[0;10];thiamin[0,10];Fe2+[0;10];riboflavin[0;10];NH3[0;5];butanoate[0;15]	0.0783
Carbon source	71	Growth using cellobiose	C12H22O11	O2[0;1000];phosphate[0;10];Elemental-Sulfur[0;10];thiamin[0,10];Fe2+[0;10];riboflavin[0;10];NH3[0;5];cellobiose[0;15]	0.6187
Carbon source	72	Growth using D-arabinitol	C5H12O5	O2[0;1000];phosphate[0;10];Elemental-Sulfur[0;10];thiamin[0,10];Fe2+[0;10];riboflavin[0;10];NH3[0;5];D-arabinitol[0;15]	0.2404
Carbon source	73	Growth using keto-D-fructose	C6H12O6	O2[0;1000];phosphate[0;10];Elemental-Sulfur[0;10];thiamin[0,10];Fe2+[0;10];riboflavin[0;10];NH3[0;5];keto-D-fructose[0;15]	0.2944
Carbon source	74	Growth using D-glucono-1,5-lactone	C6H10O6	O2[0;1000];phosphate[0;10];Elemental-Sulfur[0;10];thiamin[0,10];Fe2+[0;10];riboflavin[0;10];NH3[0;5];D-glucono-1,5-lactone [0;15]	0.2944
Carbon source	75	Growth using mannitol	C6H14O6	O2[0;1000];phosphate[0;10];Elemental-Sulfur[0;10];thiamin[0,10];Fe2+[0;10];riboflavin[0;10];NH3[0;5];mannitol[0;15]	0.2944
Carbon source	76	Growth using ethanol	C2H6O	O2[0;1000];phosphate[0;10];Elemental-Sulfur[0;10];thiamin[0,10];Fe2+[0;10];riboflavin[0;10];NH3[0;5];ethanol[0;15]	0.0783
Carbon source	77	Growth using glycerol	C3H8O3	O2[0;1000];phosphate[0;10];Elemental-Sulfur[0;10];thiamin[0,10];Fe2+[0;10];riboflavin[0;10];NH3[0;5];glycerol[0;15]	0.1323
Carbon source	78	Growth using alpha-lactose	C12H22O11	O2[0;1000];phosphate[0;10];Elemental-Sulfur[0;10];thiamin[0,10];Fe2+[0;10];riboflavin[0;10];NH3[0;5];alpha-lactose[0;15]	0.6187
Carbon source	79	Growth using lactose	C12H22O11	O2[0;1000];phosphate[0;10];Elemental-Sulfur[0;10];thiamin[0,10];Fe2+[0;10];riboflavin[0;10];NH3[0;5];lactose[0;15]	0.6187
Carbon source	80	Growth using L-arabinitol	C5H12O5	O2[0;1000];phosphate[0;10];Elemental-Sulfur[0;10];thiamin[0,10];Fe2+[0;10];riboflavin[0;10];NH3[0;5];L-arabinitol [0;15]	0.2404
Carbon source	81	Growth using L-homocysteine	C4H9NO2S	O2[0;1000];phosphate[0;10];Elemental-Sulfur[0;10];thiamin[0,10];Fe2+[0;10];riboflavin[0;10];NH3[0;5];L-homocysteine[0;15]	0.0243
Carbon source	82	Growth using L-methionine	C5H11NO2S	O2[0;1000];phosphate[0;10];Elemental-Sulfur[0;10];thiamin[0,10];Fe2+[0;10];riboflavin[0;10];NH3[0;5];L-methionine[0;15]	0.0785
Carbon source	83	Growth using L-ribulose	C5H10O5	O2[0;1000];phosphate[0;10];Elemental-Sulfur[0;10];thiamin[0,10];Fe2+[0;10];riboflavin[0;10];NH3[0;5];L-ribulose[0;15]	0.2404
Carbon source	84	Growth using maltose	C12H22O11	O2[0;1000];phosphate[0;10];Elemental-Sulfur[0;10];thiamin[0,10];Fe2+[0;10];riboflavin[0;10];NH3[0;5];maltose[0;15]	0.6187
Carbon source	85	Growth using maltotriose	C18H32O16	O2[0;1000];phosphate[0;10];Elemental-Sulfur[0;10];thiamin[0,10];Fe2+[0;10];riboflavin[0;10];NH3[0;5];maltotriose[0;15]	0.7141
Carbon source	86	Growth using melbiose	C12H22O11	O2[0;1000];phosphate[0;10];Elemental-Sulfur[0;10];thiamin[0,10];Fe2+[0;10];riboflavin[0;10];NH3[0;5];melbiose[0;15]	0.6187
Carbon source	87	Growth using methanol	CH4O	O2[0;1000];phosphate[0;10];Elemental-Sulfur[0;10];thiamin[0,10];Fe2+[0;10];riboflavin[0;10];NH3[0;5];methanol[0;15]	0.0242
Carbon source	88	Growth using propanoate	C3H5O2	O2[0;1000];phosphate[0;10];Elemental-Sulfur[0;10];thiamin[0,10];Fe2+[0;10];riboflavin[0;10];NH3[0;5];propanoate[0;15]	0.0242
Carbon source	89	Growth using pyruvate	C3H3O3	O2[0;1000];phosphate[0;10];Elemental-Sulfur[0;10];thiamin[0,10];Fe2+[0;10];riboflavin[0;10];NH3[0;5];pyruvate[0;15]	0.0242
Carbon source	90	Growth using L-quinate	C7H11O6	O2[0;1000];phosphate[0;10];Elemental-Sulfur[0;10];thiamin[0,10];Fe2+[0;10];riboflavin[0;10];NH3[0;5];L-quinate[0;15]	0.2133
Carbon source	91	Growth using raffinose	C18H32O16	O2[0;1000];phosphate[0;10];Elemental-Sulfur[0;10];thiamin[0,10];Fe2+[0;10];riboflavin[0;10];NH3[0;5];raffinose[0;15]	0.7141
Carbon source	92	Growth using sucrose	C12H22O11	O2[0;1000];phosphate[0;10];Elemental-Sulfur[0;10];thiamin[0,10];Fe2+[0;10];riboflavin[0;10];NH3[0;5];sucrose[0;15]	0.6187
Carbon source	93	Growth using xylitol	C5H12O5	O2[0;1000];phosphate[0;10];Elemental-Sulfur[0;10];thiamin[0,10];Fe2+[0;10];riboflavin[0;10];NH3[0;5];xylitol[0;15]	0.2404

## Sheet: Production Metabolites
Description	Biosynthesis pathways	Type	Uptakes (Constraints)	Objective	FVA (min)	FVA (max)	Source
Production of Citrate	-	Other output	6-demethylsterigmatocystin: Uptake_008[0;10] ; &alpha;-D-glucopyranose: Uptake_015[0;15] ; decanoate: Uptake_044[0;10] ; Fe2+: Uptake_062[0;10] ; ammonia: Uptake_130[0;5] ; oxygen: Uptake_136[0;1000] ; phenoxyacetate: Uptake_144[0;10] ; phosphate: Uptake_146[0;10] ; a reduced [NADPH-hemoprotein reductase]: Uptake_155[0;10] ; riboflavin: Uptake_157[0;10] ; S0: Uptake_169[0;10] ; thiamine: Uptake_1…	Biomasse (80%)	9.5925	13.6785	Simulation extracted from iAL1006 (http://doi.org/10.1371/journal.pcbi.1002980): Physiological Engineering Aspects of Penicillin chrysogenum, J. Nielsen, World Scientific (1997),p. 209
Production of CO2	-	Other output	6-demethylsterigmatocystin: Uptake_008[0;10] ; &alpha;-D-glucopyranose: Uptake_015[0;15] ; decanoate: Uptake_044[0;10] ; Fe2+: Uptake_062[0;10] ; ammonia: Uptake_130[0;5] ; oxygen: Uptake_136[0;1000] ; phenoxyacetate: Uptake_144[0;10] ; phosphate: Uptake_146[0;10] ; a reduced [NADPH-hemoprotein reductase]: Uptake_155[0;10] ; riboflavin: Uptake_157[0;10] ; S0: Uptake_169[0;10] ; thiamine: Uptake_1…	Biomasse (80%)	0	16.344
Production of D-gluconate	-	Other output	6-demethylsterigmatocystin: Uptake_008[0;10] ; &alpha;-D-glucopyranose: Uptake_015[0;15] ; decanoate: Uptake_044[0;10] ; Fe2+: Uptake_062[0;10] ; ammonia: Uptake_130[0;5] ; oxygen: Uptake_136[0;1000] ; phenoxyacetate: Uptake_144[0;10] ; phosphate: Uptake_146[0;10] ; a reduced [NADPH-hemoprotein reductase]: Uptake_155[0;10] ; riboflavin: Uptake_157[0;10] ; S0: Uptake_169[0;10] ; thiamine: Uptake_1…	Biomasse (80%)	0	4.08601	Simulation extracted from iAL1006 (http://doi.org/10.1371/journal.pcbi.1002980): Physiological Engineering Aspects of Penicillin chrysogenum, J. Nielsen, World Scientific (1997),p. 60
Production of H2O	-	Other output	6-demethylsterigmatocystin: Uptake_008[0;10] ; &alpha;-D-glucopyranose: Uptake_015[0;15] ; decanoate: Uptake_044[0;10] ; Fe2+: Uptake_062[0;10] ; ammonia: Uptake_130[0;5] ; oxygen: Uptake_136[0;1000] ; phenoxyacetate: Uptake_144[0;10] ; phosphate: Uptake_146[0;10] ; a reduced [NADPH-hemoprotein reductase]: Uptake_155[0;10] ; riboflavin: Uptake_157[0;10] ; S0: Uptake_169[0;10] ; thiamine: Uptake_1…	Biomasse (80%)	26.04	1000
Production of DMOA	Andrastin	Specialised metabolite	6-demethylsterigmatocystin: Uptake_008[0;10] ; &alpha;-D-glucopyranose: Uptake_015[0;15] ; decanoate: Uptake_044[0;10] ; Fe2+: Uptake_062[0;10] ; ammonia: Uptake_130[0;5] ; oxygen: Uptake_136[0;1000] ; phenoxyacetate: Uptake_144[0;10] ; phosphate: Uptake_146[0;10] ; a reduced [NADPH-hemoprotein reductase]: Uptake_155[0;10] ; riboflavin: Uptake_157[0;10] ; S0: Uptake_169[0;10] ; thiamine: Uptake_1…	Biomasse (80%)	0	2.04301
Production of Aflatoxin B1	Averufin - Versicolorin B - Sterigmatocystin - Aflatoxin B1	Specialised metabolite	6-demethylsterigmatocystin: Uptake_008[0;10] ; &alpha;-D-glucopyranose: Uptake_015[0;15] ; decanoate: Uptake_044[0;10] ; Fe2+: Uptake_062[0;10] ; ammonia: Uptake_130[0;5] ; oxygen: Uptake_136[0;1000] ; phenoxyacetate: Uptake_144[0;10] ; phosphate: Uptake_146[0;10] ; a reduced [NADPH-hemoprotein reductase]: Uptake_155[0;10] ; riboflavin: Uptake_157[0;10] ; S0: Uptake_169[0;10] ; thiamine: Uptake_1…	Biomasse (80%)	0	5
Production of Averufin	Averufin - Versicolorin B - Sterigmatocystin - Aflatoxin B1	Specialised metabolite	6-demethylsterigmatocystin: Uptake_008[0;10] ; &alpha;-D-glucopyranose: Uptake_015[0;15] ; decanoate: Uptake_044[0;10] ; Fe2+: Uptake_062[0;10] ; ammonia: Uptake_130[0;5] ; oxygen: Uptake_136[0;1000] ; phenoxyacetate: Uptake_144[0;10] ; phosphate: Uptake_146[0;10] ; a reduced [NADPH-hemoprotein reductase]: Uptake_155[0;10] ; riboflavin: Uptake_157[0;10] ; S0: Uptake_169[0;10] ; thiamine: Uptake_1…	Biomasse (80%)	0	0.908003
Production of Sterigmatocystin	Averufin - Versicolorin B - Sterigmatocystin - Aflatoxin B1	Specialised metabolite	6-demethylsterigmatocystin: Uptake_008[0;10] ; &alpha;-D-glucopyranose: Uptake_015[0;15] ; decanoate: Uptake_044[0;10] ; Fe2+: Uptake_062[0;10] ; ammonia: Uptake_130[0;5] ; oxygen: Uptake_136[0;1000] ; phenoxyacetate: Uptake_144[0;10] ; phosphate: Uptake_146[0;10] ; a reduced [NADPH-hemoprotein reductase]: Uptake_155[0;10] ; riboflavin: Uptake_157[0;10] ; S0: Uptake_169[0;10] ; thiamine: Uptake_1…	Biomasse (80%)	0	10
Production of Versicolorin B	Averufin - Versicolorin B - Sterigmatocystin - Aflatoxin B1	Specialised metabolite	6-demethylsterigmatocystin: Uptake_008[0;10] ; &alpha;-D-glucopyranose: Uptake_015[0;15] ; decanoate: Uptake_044[0;10] ; Fe2+: Uptake_062[0;10] ; ammonia: Uptake_130[0;5] ; oxygen: Uptake_136[0;1000] ; phenoxyacetate: Uptake_144[0;10] ; phosphate: Uptake_146[0;10] ; a reduced [NADPH-hemoprotein reductase]: Uptake_155[0;10] ; riboflavin: Uptake_157[0;10] ; S0: Uptake_169[0;10] ; thiamine: Uptake_1…	Biomasse (80%)	0	1.0215
Production of Versiconol	Averufin - Versicolorin B - Sterigmatocystin - Aflatoxin B1	Specialised metabolite	6-demethylsterigmatocystin: Uptake_008[0;10] ; &alpha;-D-glucopyranose: Uptake_015[0;15] ; decanoate: Uptake_044[0;10] ; Fe2+: Uptake_062[0;10] ; ammonia: Uptake_130[0;5] ; oxygen: Uptake_136[0;1000] ; phenoxyacetate: Uptake_144[0;10] ; phosphate: Uptake_146[0;10] ; a reduced [NADPH-hemoprotein reductase]: Uptake_155[0;10] ; riboflavin: Uptake_157[0;10] ; S0: Uptake_169[0;10] ; thiamine: Uptake_1…	Biomasse (80%)	0	1.0215
Production of YWA1	DHN-melanin	Precursor	6-demethylsterigmatocystin: Uptake_008[0;10] ; &alpha;-D-glucopyranose: Uptake_015[0;15] ; decanoate: Uptake_044[0;10] ; Fe2+: Uptake_062[0;10] ; ammonia: Uptake_130[0;5] ; oxygen: Uptake_136[0;1000] ; phenoxyacetate: Uptake_144[0;10] ; phosphate: Uptake_146[0;10] ; a reduced [NADPH-hemoprotein reductase]: Uptake_155[0;10] ; riboflavin: Uptake_157[0;10] ; S0: Uptake_169[0;10] ; thiamine: Uptake_1…	Biomasse (80%)	0	1.16743
Production of Ferrichrome	Ferrichrome	Specialised metabolite	6-demethylsterigmatocystin: Uptake_008[0;10] ; &alpha;-D-glucopyranose: Uptake_015[0;15] ; decanoate: Uptake_044[0;10] ; Fe2+: Uptake_062[0;10] ; ammonia: Uptake_130[0;5] ; oxygen: Uptake_136[0;1000] ; phenoxyacetate: Uptake_144[0;10] ; phosphate: Uptake_146[0;10] ; a reduced [NADPH-hemoprotein reductase]: Uptake_155[0;10] ; riboflavin: Uptake_157[0;10] ; S0: Uptake_169[0;10] ; thiamine: Uptake_1…	Biomasse (80%)	0	0.372291
Production of Ferrichrome A	Ferrichrome	Specialised metabolite	6-demethylsterigmatocystin: Uptake_008[0;10] ; &alpha;-D-glucopyranose: Uptake_015[0;15] ; decanoate: Uptake_044[0;10] ; Fe2+: Uptake_062[0;10] ; ammonia: Uptake_130[0;5] ; oxygen: Uptake_136[0;1000] ; phenoxyacetate: Uptake_144[0;10] ; phosphate: Uptake_146[0;10] ; a reduced [NADPH-hemoprotein reductase]: Uptake_155[0;10] ; riboflavin: Uptake_157[0;10] ; S0: Uptake_169[0;10] ; thiamine: Uptake_1…	Biomasse (80%)	0	0.372291
Production of 3-hydroxybenzenemethanol	Isoepoxydon - Yanuthone D	Precursor	6-demethylsterigmatocystin: Uptake_008[0;10] ; &alpha;-D-glucopyranose: Uptake_015[0;15] ; decanoate: Uptake_044[0;10] ; Fe2+: Uptake_062[0;10] ; ammonia: Uptake_130[0;5] ; oxygen: Uptake_136[0;1000] ; phenoxyacetate: Uptake_144[0;10] ; phosphate: Uptake_146[0;10] ; a reduced [NADPH-hemoprotein reductase]: Uptake_155[0;10] ; riboflavin: Uptake_157[0;10] ; S0: Uptake_169[0;10] ; thiamine: Uptake_1…	Biomasse (80%)	0	2.33486
Production of 3-methylphenol	Isoepoxydon - Yanuthone D	Precursor	6-demethylsterigmatocystin: Uptake_008[0;10] ; &alpha;-D-glucopyranose: Uptake_015[0;15] ; decanoate: Uptake_044[0;10] ; Fe2+: Uptake_062[0;10] ; ammonia: Uptake_130[0;5] ; oxygen: Uptake_136[0;1000] ; phenoxyacetate: Uptake_144[0;10] ; phosphate: Uptake_146[0;10] ; a reduced [NADPH-hemoprotein reductase]: Uptake_155[0;10] ; riboflavin: Uptake_157[0;10] ; S0: Uptake_169[0;10] ; thiamine: Uptake_1…	Biomasse (80%)	0	2.33486
Production of Gentisaldehyde	Isoepoxydon - Yanuthone D	Precursor	6-demethylsterigmatocystin: Uptake_008[0;10] ; &alpha;-D-glucopyranose: Uptake_015[0;15] ; decanoate: Uptake_044[0;10] ; Fe2+: Uptake_062[0;10] ; ammonia: Uptake_130[0;5] ; oxygen: Uptake_136[0;1000] ; phenoxyacetate: Uptake_144[0;10] ; phosphate: Uptake_146[0;10] ; a reduced [NADPH-hemoprotein reductase]: Uptake_155[0;10] ; riboflavin: Uptake_157[0;10] ; S0: Uptake_169[0;10] ; thiamine: Uptake_1…	Biomasse (80%)	0	2.33486
Production of Gentisyl alcohol	Isoepoxydon - Yanuthone D	Precursor	6-demethylsterigmatocystin: Uptake_008[0;10] ; &alpha;-D-glucopyranose: Uptake_015[0;15] ; decanoate: Uptake_044[0;10] ; Fe2+: Uptake_062[0;10] ; ammonia: Uptake_130[0;5] ; oxygen: Uptake_136[0;1000] ; phenoxyacetate: Uptake_144[0;10] ; phosphate: Uptake_146[0;10] ; a reduced [NADPH-hemoprotein reductase]: Uptake_155[0;10] ; riboflavin: Uptake_157[0;10] ; S0: Uptake_169[0;10] ; thiamine: Uptake_1…	Biomasse (80%)	0	2.33486
Production of Isoepoxydon	Isoepoxydon - Yanuthone D	Specialised metabolite	6-demethylsterigmatocystin: Uptake_008[0;10] ; &alpha;-D-glucopyranose: Uptake_015[0;15] ; decanoate: Uptake_044[0;10] ; Fe2+: Uptake_062[0;10] ; ammonia: Uptake_130[0;5] ; oxygen: Uptake_136[0;1000] ; phenoxyacetate: Uptake_144[0;10] ; phosphate: Uptake_146[0;10] ; a reduced [NADPH-hemoprotein reductase]: Uptake_155[0;10] ; riboflavin: Uptake_157[0;10] ; S0: Uptake_169[0;10] ; thiamine: Uptake_1…	Biomasse (80%)	0	2.33486
Production of Toluquinol	Isoepoxydon - Yanuthone D	Precursor	6-demethylsterigmatocystin: Uptake_008[0;10] ; &alpha;-D-glucopyranose: Uptake_015[0;15] ; decanoate: Uptake_044[0;10] ; Fe2+: Uptake_062[0;10] ; ammonia: Uptake_130[0;5] ; oxygen: Uptake_136[0;1000] ; phenoxyacetate: Uptake_144[0;10] ; phosphate: Uptake_146[0;10] ; a reduced [NADPH-hemoprotein reductase]: Uptake_155[0;10] ; riboflavin: Uptake_157[0;10] ; S0: Uptake_169[0;10] ; thiamine: Uptake_1…	Biomasse (80%)	0	2.33486
Production of 6-aminopenicillanate	Penicillins	Precursor	6-demethylsterigmatocystin: Uptake_008[0;10] ; &alpha;-D-glucopyranose: Uptake_015[0;15] ; decanoate: Uptake_044[0;10] ; Fe2+: Uptake_062[0;10] ; ammonia: Uptake_130[0;5] ; oxygen: Uptake_136[0;1000] ; phenoxyacetate: Uptake_144[0;10] ; phosphate: Uptake_146[0;10] ; a reduced [NADPH-hemoprotein reductase]: Uptake_155[0;10] ; riboflavin: Uptake_157[0;10] ; S0: Uptake_169[0;10] ; thiamine: Uptake_1…	Biomasse (80%)	0	1.67531	Simulation extracted from iAL1006 (http://doi.org/10.1371/journal.pcbi.1002980): Physiological Engineering Aspects of Penicillin chrysogenum, J. Nielsen, World Scientific (1997),p. 133
Production of ACV	Penicillins	Precursor	6-demethylsterigmatocystin: Uptake_008[0;10] ; &alpha;-D-glucopyranose: Uptake_015[0;15] ; decanoate: Uptake_044[0;10] ; Fe2+: Uptake_062[0;10] ; ammonia: Uptake_130[0;5] ; oxygen: Uptake_136[0;1000] ; phenoxyacetate: Uptake_144[0;10] ; phosphate: Uptake_146[0;10] ; a reduced [NADPH-hemoprotein reductase]: Uptake_155[0;10] ; riboflavin: Uptake_157[0;10] ; S0: Uptake_169[0;10] ; thiamine: Uptake_1…	Biomasse (80%)	0	1.11687	Simulation extracted from iAL1006 (http://doi.org/10.1371/journal.pcbi.1002980): Physiological Engineering Aspects of Penicillin chrysogenum, J. Nielsen, World Scientific (1997),p. 133
Production of Isopenicillin N	Penicillins	Precursor	6-demethylsterigmatocystin: Uptake_008[0;10] ; &alpha;-D-glucopyranose: Uptake_015[0;15] ; decanoate: Uptake_044[0;10] ; Fe2+: Uptake_062[0;10] ; ammonia: Uptake_130[0;5] ; oxygen: Uptake_136[0;1000] ; phenoxyacetate: Uptake_144[0;10] ; phosphate: Uptake_146[0;10] ; a reduced [NADPH-hemoprotein reductase]: Uptake_155[0;10] ; riboflavin: Uptake_157[0;10] ; S0: Uptake_169[0;10] ; thiamine: Uptake_1…	Biomasse (80%)	0	1.11687	Simulation extracted from iAL1006 (http://doi.org/10.1371/journal.pcbi.1002980): Physiological Engineering Aspects of Penicillin chrysogenum, J. Nielsen, World Scientific (1997),p. 133
Production of Penicillin G (Benzylpenicillin)	Penicillins	Specialised metabolite	6-demethylsterigmatocystin: Uptake_008[0;10] ; &alpha;-D-glucopyranose: Uptake_015[0;15] ; decanoate: Uptake_044[0;10] ; Fe2+: Uptake_062[0;10] ; ammonia: Uptake_130[0;5] ; oxygen: Uptake_136[0;1000] ; phenoxyacetate: Uptake_144[0;10] ; phosphate: Uptake_146[0;10] ; a reduced [NADPH-hemoprotein reductase]: Uptake_155[0;10] ; riboflavin: Uptake_157[0;10] ; S0: Uptake_169[0;10] ; thiamine: Uptake_1…	Biomasse (80%)	0	1.16743	Simulation extracted from iAL1006 (http://doi.org/10.1371/journal.pcbi.1002980): Physiological Engineering Aspects of Penicillin chrysogenum, J. Nielsen, World Scientific (1997),p. 12
Production of Penicillin K (Octanoylpenicillin)	Penicillins	Specialised metabolite	6-demethylsterigmatocystin: Uptake_008[0;10] ; &alpha;-D-glucopyranose: Uptake_015[0;15] ; decanoate: Uptake_044[0;10] ; Fe2+: Uptake_062[0;10] ; ammonia: Uptake_130[0;5] ; oxygen: Uptake_136[0;1000] ; phenoxyacetate: Uptake_144[0;10] ; phosphate: Uptake_146[0;10] ; a reduced [NADPH-hemoprotein reductase]: Uptake_155[0;10] ; riboflavin: Uptake_157[0;10] ; S0: Uptake_169[0;10] ; thiamine: Uptake_1…	Biomasse (80%)	0	1.67531
Production of Penicillin N	Penicillins	Specialised metabolite	6-demethylsterigmatocystin: Uptake_008[0;10] ; &alpha;-D-glucopyranose: Uptake_015[0;15] ; decanoate: Uptake_044[0;10] ; Fe2+: Uptake_062[0;10] ; ammonia: Uptake_130[0;5] ; oxygen: Uptake_136[0;1000] ; phenoxyacetate: Uptake_144[0;10] ; phosphate: Uptake_146[0;10] ; a reduced [NADPH-hemoprotein reductase]: Uptake_155[0;10] ; riboflavin: Uptake_157[0;10] ; S0: Uptake_169[0;10] ; thiamine: Uptake_1…	Biomasse (80%)	0	1.11687
Production of Penicillin V (Phenoxymethylpenicillin)	Penicillins	Specialised metabolite	6-demethylsterigmatocystin: Uptake_008[0;10] ; &alpha;-D-glucopyranose: Uptake_015[0;15] ; decanoate: Uptake_044[0;10] ; Fe2+: Uptake_062[0;10] ; ammonia: Uptake_130[0;5] ; oxygen: Uptake_136[0;1000] ; phenoxyacetate: Uptake_144[0;10] ; phosphate: Uptake_146[0;10] ; a reduced [NADPH-hemoprotein reductase]: Uptake_155[0;10] ; riboflavin: Uptake_157[0;10] ; S0: Uptake_169[0;10] ; thiamine: Uptake_1…	Biomasse (80%)	0	1.67531	Simulation extracted from iAL1006 (http://doi.org/10.1371/journal.pcbi.1002980): Physiological Engineering Aspects of Penicillin chrysogenum, J. Nielsen, World Scientific (1997),p. 12
Production of Aristolochene	PR-toxin	Precursor	6-demethylsterigmatocystin: Uptake_008[0;10] ; &alpha;-D-glucopyranose: Uptake_015[0;15] ; decanoate: Uptake_044[0;10] ; Fe2+: Uptake_062[0;10] ; ammonia: Uptake_130[0;5] ; oxygen: Uptake_136[0;1000] ; phenoxyacetate: Uptake_144[0;10] ; phosphate: Uptake_146[0;10] ; a reduced [NADPH-hemoprotein reductase]: Uptake_155[0;10] ; riboflavin: Uptake_157[0;10] ; S0: Uptake_169[0;10] ; thiamine: Uptake_1…	Biomasse (80%)	0	1.0896
Production of DHTD	Roquefortines - Meleagrin - Neoxaline	Precursor	6-demethylsterigmatocystin: Uptake_008[0;10] ; &alpha;-D-glucopyranose: Uptake_015[0;15] ; decanoate: Uptake_044[0;10] ; Fe2+: Uptake_062[0;10] ; ammonia: Uptake_130[0;5] ; oxygen: Uptake_136[0;1000] ; phenoxyacetate: Uptake_144[0;10] ; phosphate: Uptake_146[0;10] ; a reduced [NADPH-hemoprotein reductase]: Uptake_155[0;10] ; riboflavin: Uptake_157[0;10] ; S0: Uptake_169[0;10] ; thiamine: Uptake_1…	Biomasse (80%)	0	0.670123
Production of Glandicoline A	Roquefortines - Meleagrin - Neoxaline	Specialised metabolite	6-demethylsterigmatocystin: Uptake_008[0;10] ; &alpha;-D-glucopyranose: Uptake_015[0;15] ; decanoate: Uptake_044[0;10] ; Fe2+: Uptake_062[0;10] ; ammonia: Uptake_130[0;5] ; oxygen: Uptake_136[0;1000] ; phenoxyacetate: Uptake_144[0;10] ; phosphate: Uptake_146[0;10] ; a reduced [NADPH-hemoprotein reductase]: Uptake_155[0;10] ; riboflavin: Uptake_157[0;10] ; S0: Uptake_169[0;10] ; thiamine: Uptake_1…	Biomasse (80%)	0	0.670123
Production of Glandicoline B	Roquefortines - Meleagrin - Neoxaline	Specialised metabolite	6-demethylsterigmatocystin: Uptake_008[0;10] ; &alpha;-D-glucopyranose: Uptake_015[0;15] ; decanoate: Uptake_044[0;10] ; Fe2+: Uptake_062[0;10] ; ammonia: Uptake_130[0;5] ; oxygen: Uptake_136[0;1000] ; phenoxyacetate: Uptake_144[0;10] ; phosphate: Uptake_146[0;10] ; a reduced [NADPH-hemoprotein reductase]: Uptake_155[0;10] ; riboflavin: Uptake_157[0;10] ; S0: Uptake_169[0;10] ; thiamine: Uptake_1…	Biomasse (80%)	0	0.670123
Production of HTD	Roquefortines - Meleagrin - Neoxaline	Precursor	6-demethylsterigmatocystin: Uptake_008[0;10] ; &alpha;-D-glucopyranose: Uptake_015[0;15] ; decanoate: Uptake_044[0;10] ; Fe2+: Uptake_062[0;10] ; ammonia: Uptake_130[0;5] ; oxygen: Uptake_136[0;1000] ; phenoxyacetate: Uptake_144[0;10] ; phosphate: Uptake_146[0;10] ; a reduced [NADPH-hemoprotein reductase]: Uptake_155[0;10] ; riboflavin: Uptake_157[0;10] ; S0: Uptake_169[0;10] ; thiamine: Uptake_1…	Biomasse (80%)	0	0.670123
Production of Meleagrin	Roquefortines - Meleagrin - Neoxaline	Specialised metabolite	6-demethylsterigmatocystin: Uptake_008[0;10] ; &alpha;-D-glucopyranose: Uptake_015[0;15] ; decanoate: Uptake_044[0;10] ; Fe2+: Uptake_062[0;10] ; ammonia: Uptake_130[0;5] ; oxygen: Uptake_136[0;1000] ; phenoxyacetate: Uptake_144[0;10] ; phosphate: Uptake_146[0;10] ; a reduced [NADPH-hemoprotein reductase]: Uptake_155[0;10] ; riboflavin: Uptake_157[0;10] ; S0: Uptake_169[0;10] ; thiamine: Uptake_1…	Biomasse (80%)	0	0.670123
Production of N1-hydroxy-roquefortine C	Roquefortines - Meleagrin - Neoxaline	Precursor	6-demethylsterigmatocystin: Uptake_008[0;10] ; &alpha;-D-glucopyranose: Uptake_015[0;15] ; decanoate: Uptake_044[0;10] ; Fe2+: Uptake_062[0;10] ; ammonia: Uptake_130[0;5] ; oxygen: Uptake_136[0;1000] ; phenoxyacetate: Uptake_144[0;10] ; phosphate: Uptake_146[0;10] ; a reduced [NADPH-hemoprotein reductase]: Uptake_155[0;10] ; riboflavin: Uptake_157[0;10] ; S0: Uptake_169[0;10] ; thiamine: Uptake_1…	Biomasse (80%)	0	0.670123
Production of Neoxaline	Roquefortines - Meleagrin - Neoxaline	Specialised metabolite	6-demethylsterigmatocystin: Uptake_008[0;10] ; &alpha;-D-glucopyranose: Uptake_015[0;15] ; decanoate: Uptake_044[0;10] ; Fe2+: Uptake_062[0;10] ; ammonia: Uptake_130[0;5] ; oxygen: Uptake_136[0;1000] ; phenoxyacetate: Uptake_144[0;10] ; phosphate: Uptake_146[0;10] ; a reduced [NADPH-hemoprotein reductase]: Uptake_155[0;10] ; riboflavin: Uptake_157[0;10] ; S0: Uptake_169[0;10] ; thiamine: Uptake_1…	Biomasse (80%)	0	0.670123
Production of Roquefortine C	Roquefortines - Meleagrin - Neoxaline	Specialised metabolite	6-demethylsterigmatocystin: Uptake_008[0;10] ; &alpha;-D-glucopyranose: Uptake_015[0;15] ; decanoate: Uptake_044[0;10] ; Fe2+: Uptake_062[0;10] ; ammonia: Uptake_130[0;5] ; oxygen: Uptake_136[0;1000] ; phenoxyacetate: Uptake_144[0;10] ; phosphate: Uptake_146[0;10] ; a reduced [NADPH-hemoprotein reductase]: Uptake_155[0;10] ; riboflavin: Uptake_157[0;10] ; S0: Uptake_169[0;10] ; thiamine: Uptake_1…	Biomasse (80%)	0	0.670123
Production of Roquefortine D	Roquefortines - Meleagrin - Neoxaline	Specialised metabolite	6-demethylsterigmatocystin: Uptake_008[0;10] ; &alpha;-D-glucopyranose: Uptake_015[0;15] ; decanoate: Uptake_044[0;10] ; Fe2+: Uptake_062[0;10] ; ammonia: Uptake_130[0;5] ; oxygen: Uptake_136[0;1000] ; phenoxyacetate: Uptake_144[0;10] ; phosphate: Uptake_146[0;10] ; a reduced [NADPH-hemoprotein reductase]: Uptake_155[0;10] ; riboflavin: Uptake_157[0;10] ; S0: Uptake_169[0;10] ; thiamine: Uptake_1…	Biomasse (80%)	0	0.670123
Production of Roquefortine F	Roquefortines - Meleagrin - Neoxaline	Specialised metabolite	6-demethylsterigmatocystin: Uptake_008[0;10] ; &alpha;-D-glucopyranose: Uptake_015[0;15] ; decanoate: Uptake_044[0;10] ; Fe2+: Uptake_062[0;10] ; ammonia: Uptake_130[0;5] ; oxygen: Uptake_136[0;1000] ; phenoxyacetate: Uptake_144[0;10] ; phosphate: Uptake_146[0;10] ; a reduced [NADPH-hemoprotein reductase]: Uptake_155[0;10] ; riboflavin: Uptake_157[0;10] ; S0: Uptake_169[0;10] ; thiamine: Uptake_1…	Biomasse (80%)	0	0.670123
Production of Roquefortine L	Roquefortines - Meleagrin - Neoxaline	Specialised metabolite	6-demethylsterigmatocystin: Uptake_008[0;10] ; &alpha;-D-glucopyranose: Uptake_015[0;15] ; decanoate: Uptake_044[0;10] ; Fe2+: Uptake_062[0;10] ; ammonia: Uptake_130[0;5] ; oxygen: Uptake_136[0;1000] ; phenoxyacetate: Uptake_144[0;10] ; phosphate: Uptake_146[0;10] ; a reduced [NADPH-hemoprotein reductase]: Uptake_155[0;10] ; riboflavin: Uptake_157[0;10] ; S0: Uptake_169[0;10] ; thiamine: Uptake_1…	Biomasse (80%)	0	0.670123
