# Supplementary material for: Reconciliation and evolution of Penicillium rubens genome-scale metabolic networks–What about specialised metabolism?
Source: PLoS One. 2023 Aug 30;18(8):e0289757. doi: 10.1371/journal.pone.0289757 (PMC10468094; doi:10.1371/journal.pone.0289757)
Supplement: S7 File — This Livescript MATLAB showcases the characteristics of the reconstruction process and outlines the modifications required for generating the model. It provides a detailed analysis of the reconstruction and model development. (GZ) [file pone.0289757.s007.gz]

Archive with 7 entries (5 files):
- Features_reconstruction_and_model.html
- Features_reconstruction_and_model.mlx
- Network
- Network/iPrub22.sbml
- Updating_files
- Updating_files/Updating_reversibility.tsv
- Updating_files/Delete_rxns.txt
