# Supplementary material for: Reconciliation and evolution of Penicillium rubens genome-scale metabolic networks–What about specialised metabolism?
Source: PLoS One. 2023 Aug 30;18(8):e0289757. doi: 10.1371/journal.pone.0289757 (PMC10468094; doi:10.1371/journal.pone.0289757)
Supplement: S7 File — This Livescript MATLAB showcases the characteristics of the reconstruction process and outlines the modifications required for generating the model. It provides a detailed analysis of the reconstruction and model development. (GZ) [file pone.0289757.s007.gz › Network/iPrub22.sbml]

<?xml version="1.0" encoding="UTF-8"?>
<sbml xmlns="http://www.sbml.org/sbml/level3/version1/core" xmlns:fbc="http://www.sbml.org/sbml/level3/version1/fbc/version2" level="3" version="1" fbc:required="false">
  <model metaid="meta_iPrub22_v1" sboTerm="SBO:0000624" id="iPrub22_v1" name="iPrub22" substanceUnits="mole" timeUnits="second" extentUnits="mole" volumeUnits="litre" fbc:strict="true">
    <annotation>
      <rdf:RDF xmlns:rdf="http://www.w3.org/1999/02/22-rdf-syntax-ns#" xmlns:dcterms="http://purl.org/dc/terms/" xmlns:vCard="http://www.w3.org/2001/vcard-rdf/3.0#" xmlns:vCard4="http://www.w3.org/2006/vcard/ns#" xmlns:bqbiol="http://biomodels.net/biology-qualifiers/" xmlns:bqmodel="http://biomodels.net/model-qualifiers/">
          <rdf:Description rdf:about="#meta_iPrub22_v1">
            <bqbiol:hasTaxon>
                <rdf:Bag>
                <rdf:li rdf:resource="https://identifiers.org/taxonomy/500485"/>
              </rdf:Bag>
            </bqbiol:hasTaxon>
            <bqbiol:is>
              <rdf:Bag>
                <rdf:li rdf:resource="https://identifiers.org/insdc.gca/GCA_000226395.1"/>
              </rdf:Bag>
            </bqbiol:is>
          </rdf:Description>
        </rdf:RDF>
    </annotation>
    <listOfUnitDefinitions>
      <unitDefinition id="mmol_per_gDW_per_hr">
        <listOfUnits>
          <unit exponent="1" kind="mole" multiplier="1" scale="-3"/>
          <unit exponent="-1" kind="gram" multiplier="1" scale="0"/>
          <unit exponent="-1" kind="second" multiplier="3600" scale="0"/>
        </listOfUnits>
      </unitDefinition>
    </listOfUnitDefinitions>
    <listOfCompartments>
      <compartment metaid="c" sboTerm="SBO:0000290" id="c" name="cytosol" spatialDimensions="3" units="litre" size="1" constant="true">
        <annotation>
          <rdf:RDF xmlns:rdf="http://www.w3.org/1999/02/22-rdf-syntax-ns#" xmlns:dcterms="http://purl.org/dc/terms/" xmlns:vCard="http://www.w3.org/2001/vcard-rdf/3.0#" xmlns:vCard4="http://www.w3.org/2006/vcard/ns#" xmlns:bqbiol="http://biomodels.net/biology-qualifiers/" xmlns:bqmodel="http://biomodels.net/model-qualifiers/">
            <rdf:Description rdf:about="#cytosol">
              <bqbiol:is>
                <rdf:Bag>
                  <rdf:li rdf:resource="https://identifiers.org/go/GO:0005829"/>
                  <rdf:li rdf:resource="https://identifiers.org/metanetx.compartment/MNXC3"/>
                </rdf:Bag>
              </bqbiol:is>
            </rdf:Description>
          </rdf:RDF>
        </annotation>
      </compartment>
      <compartment metaid="e" sboTerm="SBO:0000410" id="e" name="extracellular" spatialDimensions="3" units="litre" size="1" constant="true">
        <annotation>
          <rdf:RDF xmlns:rdf="http://www.w3.org/1999/02/22-rdf-syntax-ns#" xmlns:dcterms="http://purl.org/dc/terms/" xmlns:vCard="http://www.w3.org/2001/vcard-rdf/3.0#" xmlns:vCard4="http://www.w3.org/2006/vcard/ns#" xmlns:bqbiol="http://biomodels.net/biology-qualifiers/" xmlns:bqmodel="http://biomodels.net/model-qualifiers/">
            <rdf:Description rdf:about="#extracellular">
              <bqbiol:is>
                <rdf:Bag>
                  <rdf:li rdf:resource="https://identifiers.org/go/GO:0005576"/>
                  <rdf:li rdf:resource="https://identifiers.org/metanetx.compartment/MNXC2"/>
                </rdf:Bag>
              </bqbiol:is>
            </rdf:Description>
          </rdf:RDF>
        </annotation>
      </compartment>
    </listOfCompartments>
    <listOfSpecies>
      <species metaid="M_GLC__45__1__45__P_c" sboTerm="SBO:0000247" id="M_GLC__45__1__45__P_c" name="&amp;alpha;-D-glucopyranose 1-phosphate" compartment="c" initialAmount="0" hasOnlySubstanceUnits="false" boundaryCondition="false" constant="false" fbc:charge="-2" fbc:chemicalFormula="C6H11O9P">
        <notes>
          <body xmlns="http://www.w3.org/1999/xhtml">
            <p>formula: C6H11O9P</p>
            <p>charge: -2</p>
            <p>mass: 258.119901</p>
            <p>smiles: OC[C@H]1O[C@H](OP([O-])([O-])=O)[C@H](O)[C@@H](O)[C@@H]1O</p>
          </body>
        </notes>
        <annotation>
          <rdf:RDF xmlns:rdf="http://www.w3.org/1999/02/22-rdf-syntax-ns#" xmlns:dcterms="http://purl.org/dc/terms/" xmlns:vCard="http://www.w3.org/2001/vcard-rdf/3.0#" xmlns:vCard4="http://www.w3.org/2006/vcard/ns#" xmlns:bqbiol="http://biomodels.net/biology-qualifiers/" xmlns:bqmodel="http://biomodels.net/model-qualifiers/">
            <rdf:Description rdf:about="#M_GLC__45__1__45__P_c">
              <bqbiol:is>
                <rdf:Bag>
                  <rdf:li rdf:resource="https://identifiers.org/inchi/InChI=1S/C6H13O9P/c7-1-2-3(8)4(9)5(10)6(14-2)15-16(11,12)13/h2-10H,1H2,(H2,11,12,13)/p-2/t2-,3-,4+,5-,6-/m1/s1"/>
                  <rdf:li rdf:resource="https://identifiers.org/inchikey/HXXFSFRBOHSIMQ-VFUOTHLCSA-L"/>
                  <rdf:li rdf:resource="https://identifiers.org/metanetx.chemical/MNXM734389"/>
                  <rdf:li rdf:resource="https://identifiers.org/chebi/CHEBI:58601"/>
                  <rdf:li rdf:resource="https://identifiers.org/biocyc/META:GLC-1-P"/>
                  <rdf:li rdf:resource="https://identifiers.org/bigg.metabolite/g1p"/>
                  <rdf:li rdf:resource="https://identifiers.org/kegg.compound/C00103"/>
                  <rdf:li rdf:resource="https://identifiers.org/cas/59-56-3"/>
                  <rdf:li rdf:resource="https://identifiers.org/chemspider/5441206"/>
                  <rdf:li rdf:resource="https://identifiers.org/hmdb/HMDB01586"/>
                  <rdf:li rdf:resource="https://identifiers.org/metabolights/MTBLS58601"/>
                  <rdf:li rdf:resource="https://identifiers.org/pubchem.compound/7091266"/>
                </rdf:Bag>
              </bqbiol:is>
            </rdf:Description>
          </rdf:RDF>
        </annotation>
      </species>
      <species metaid="M_ALPHA__45__GLC__45__6__45__P_c" sboTerm="SBO:0000247" id="M_ALPHA__45__GLC__45__6__45__P_c" name="&amp;alpha;-D-glucose 6-phosphate" compartment="c" initialAmount="0" hasOnlySubstanceUnits="false" boundaryCondition="false" constant="false" fbc:charge="-2" fbc:chemicalFormula="C6H11O9P">
        <notes>
          <body xmlns="http://www.w3.org/1999/xhtml">
            <p>formula: C6H11O9P</p>
            <p>charge: -2</p>
            <p>mass: 258.119901</p>
            <p>smiles: O[C@H]1O[C@H](COP([O-])([O-])=O)[C@@H](O)[C@H](O)[C@H]1O</p>
          </body>
        </notes>
        <annotation>
          <rdf:RDF xmlns:rdf="http://www.w3.org/1999/02/22-rdf-syntax-ns#" xmlns:dcterms="http://purl.org/dc/terms/" xmlns:vCard="http://www.w3.org/2001/vcard-rdf/3.0#" xmlns:vCard4="http://www.w3.org/2006/vcard/ns#" xmlns:bqbiol="http://biomodels.net/biology-qualifiers/" xmlns:bqmodel="http://biomodels.net/model-qualifiers/">
            <rdf:Description rdf:about="#M_ALPHA__45__GLC__45__6__45__P_c">
              <bqbiol:is>
                <rdf:Bag>
                  <rdf:li rdf:resource="https://identifiers.org/inchi/InChI=1S/C6H13O9P/c7-3-2(1-14-16(11,12)13)15-6(10)5(9)4(3)8/h2-10H,1H2,(H2,11,12,13)/p-2/t2-,3-,4+,5-,6+/m1/s1"/>
                  <rdf:li rdf:resource="https://identifiers.org/inchikey/NBSCHQHZLSJFNQ-DVKNGEFBSA-L"/>
                  <rdf:li rdf:resource="https://identifiers.org/metanetx.chemical/MNXM729990"/>
                  <rdf:li rdf:resource="https://identifiers.org/chebi/CHEBI:58225"/>
                  <rdf:li rdf:resource="https://identifiers.org/biocyc/META:ALPHA-GLC-6-P"/>
                  <rdf:li rdf:resource="https://identifiers.org/kegg.compound/C00668"/>
                  <rdf:li rdf:resource="https://identifiers.org/chemspider/10239175"/>
                  <rdf:li rdf:resource="https://identifiers.org/pubchem.compound/21604864"/>
                </rdf:Bag>
              </bqbiol:is>
            </rdf:Description>
          </rdf:RDF>
        </annotation>
      </species>
      <species metaid="M_CPD0__45__1812_c" sboTerm="SBO:0000247" id="M_CPD0__45__1812_c" name="2-oleoylglycerol" compartment="c" initialAmount="0" hasOnlySubstanceUnits="false" boundaryCondition="false" constant="false" fbc:charge="0" fbc:chemicalFormula="C21H40O4">
        <notes>
          <body xmlns="http://www.w3.org/1999/xhtml">
            <p>formula: C21H40O4</p>
            <p>charge: 0</p>
            <p>mass: 356.5399</p>
            <p>smiles: CCCCCCCC\C=C/CCCCCCCC(=O)OC(CO)CO</p>
          </body>
        </notes>
        <annotation>
          <rdf:RDF xmlns:rdf="http://www.w3.org/1999/02/22-rdf-syntax-ns#" xmlns:dcterms="http://purl.org/dc/terms/" xmlns:vCard="http://www.w3.org/2001/vcard-rdf/3.0#" xmlns:vCard4="http://www.w3.org/2006/vcard/ns#" xmlns:bqbiol="http://biomodels.net/biology-qualifiers/" xmlns:bqmodel="http://biomodels.net/model-qualifiers/">
            <rdf:Description rdf:about="#M_CPD0__45__1812_c">
              <bqbiol:is>
                <rdf:Bag>
                  <rdf:li rdf:resource="https://identifiers.org/inchi/InChI=1S/C21H40O4/c1-2-3-4-5-6-7-8-9-10-11-12-13-14-15-16-17-21(24)25-20(18-22)19-23/h9-10,20,22-23H,2-8,11-19H2,1H3/b10-9-"/>
                  <rdf:li rdf:resource="https://identifiers.org/inchikey/UPWGQKDVAURUGE-KTKRTIGZSA-N"/>
                  <rdf:li rdf:resource="https://identifiers.org/metanetx.chemical/MNXM12267"/>
                  <rdf:li rdf:resource="https://identifiers.org/chebi/CHEBI:73990"/>
                  <rdf:li rdf:resource="https://identifiers.org/biocyc/META:CPD0-1812"/>
                  <rdf:li rdf:resource="https://identifiers.org/hmdb/HMDB11537"/>
                  <rdf:li rdf:resource="https://identifiers.org/lipidmaps/LMGL01010024"/>
                  <rdf:li rdf:resource="https://identifiers.org/metabolights/MTBLS73990"/>
                  <rdf:li rdf:resource="https://identifiers.org/pubchem.compound/5319879"/>
                </rdf:Bag>
              </bqbiol:is>
            </rdf:Description>
          </rdf:RDF>
        </annotation>
      </species>
      <species metaid="M_CPD__45__15977_c" sboTerm="SBO:0000247" id="M_CPD__45__15977_c" name="1,2-dioleoylglycerol" compartment="c" initialAmount="0" hasOnlySubstanceUnits="false" boundaryCondition="false" constant="false" fbc:charge="0" fbc:chemicalFormula="C39H72O5">
        <notes>
          <body xmlns="http://www.w3.org/1999/xhtml">
            <p>formula: C39H72O5</p>
            <p>charge: 0</p>
            <p>mass: 620.98598</p>
            <p>smiles: CCCCCCCC\C=C/CCCCCCCC(=O)OC[C@H](CO)OC(=O)CCCCCCC\C=C/CCCCCCCC</p>
          </body>
        </notes>
        <annotation>
          <rdf:RDF xmlns:rdf="http://www.w3.org/1999/02/22-rdf-syntax-ns#" xmlns:dcterms="http://purl.org/dc/terms/" xmlns:vCard="http://www.w3.org/2001/vcard-rdf/3.0#" xmlns:vCard4="http://www.w3.org/2006/vcard/ns#" xmlns:bqbiol="http://biomodels.net/biology-qualifiers/" xmlns:bqmodel="http://biomodels.net/model-qualifiers/">
            <rdf:Description rdf:about="#M_CPD__45__15977_c">
              <bqbiol:is>
                <rdf:Bag>
                  <rdf:li rdf:resource="https://identifiers.org/inchi/InChI=1S/C39H72O5/c1-3-5-7-9-11-13-15-17-19-21-23-25-27-29-31-33-38(41)43-36-37(35-40)44-39(42)34-32-30-28-26-24-22-20-18-16-14-12-10-8-6-4-2/h17-20,37,40H,3-16,21-36H2,1-2H3/b19-17-,20-18-/t37-/m0/s1"/>
                  <rdf:li rdf:resource="https://identifiers.org/inchikey/AFSHUZFNMVJNKX-LLWMBOQKSA-N"/>
                  <rdf:li rdf:resource="https://identifiers.org/metanetx.chemical/MNXM741599"/>
                  <rdf:li rdf:resource="https://identifiers.org/chebi/CHEBI:52333"/>
                  <rdf:li rdf:resource="https://identifiers.org/biocyc/META:CPD-15977"/>
                  <rdf:li rdf:resource="https://identifiers.org/chemspider/4593734"/>
                  <rdf:li rdf:resource="https://identifiers.org/lipidmaps/LMGL02010049"/>
                  <rdf:li rdf:resource="https://identifiers.org/pubchem.compound/9543716"/>
                </rdf:Bag>
              </bqbiol:is>
            </rdf:Description>
          </rdf:RDF>
        </annotation>
      </species>
      <species metaid="M_CO__45__A_c" sboTerm="SBO:0000247" id="M_CO__45__A_c" name="coenzyme A" compartment="c" initialAmount="0" hasOnlySubstanceUnits="false" boundaryCondition="false" constant="false" fbc:charge="-4" fbc:chemicalFormula="C21H32N7O16P3S">
        <notes>
          <body xmlns="http://www.w3.org/1999/xhtml">
            <p>formula: C21H32N7O16P3S</p>
            <p>charge: -4</p>
            <p>mass: 763.503643</p>
            <p>smiles: CC(C)(COP([O-])(=O)OP([O-])(=O)OC[C@H]1O[C@H]([C@H](O)[C@@H]1OP([O-])([O-])=O)n1cnc2c(N)ncnc12)[C@@H](O)C(=O)NCCC(=O)NCCS</p>
          </body>
        </notes>
        <annotation>
          <rdf:RDF xmlns:rdf="http://www.w3.org/1999/02/22-rdf-syntax-ns#" xmlns:dcterms="http://purl.org/dc/terms/" xmlns:vCard="http://www.w3.org/2001/vcard-rdf/3.0#" xmlns:vCard4="http://www.w3.org/2006/vcard/ns#" xmlns:bqbiol="http://biomodels.net/biology-qualifiers/" xmlns:bqmodel="http://biomodels.net/model-qualifiers/">
            <rdf:Description rdf:about="#M_CO__45__A_c">
              <bqbiol:is>
                <rdf:Bag>
                  <rdf:li rdf:resource="https://identifiers.org/inchi/InChI=1S/C21H36N7O16P3S/c1-21(2,16(31)19(32)24-4-3-12(29)23-5-6-48)8-41-47(38,39)44-46(36,37)40-7-11-15(43-45(33,34)35)14(30)20(42-11)28-10-27-13-17(22)25-9-26-18(13)28/h9-11,14-16,20,30-31,48H,3-8H2,1-2H3,(H,23,29)(H,24,32)(H,36,37)(H,38,39)(H2,22,25,26)(H2,33,34,35)/p-4/t11-,14-,15-,16+,20-/m1/s1"/>
                  <rdf:li rdf:resource="https://identifiers.org/inchikey/RGJOEKWQDUBAIZ-IBOSZNHHSA-J"/>
                  <rdf:li rdf:resource="https://identifiers.org/metanetx.chemical/MNXM727276"/>
                  <rdf:li rdf:resource="https://identifiers.org/chebi/CHEBI:57287"/>
                  <rdf:li rdf:resource="https://identifiers.org/biocyc/META:CO-A"/>
                  <rdf:li rdf:resource="https://identifiers.org/bigg.metabolite/coa"/>
                  <rdf:li rdf:resource="https://identifiers.org/kegg.compound/C00010"/>
                  <rdf:li rdf:resource="https://identifiers.org/cas/85-61-0"/>
                  <rdf:li rdf:resource="https://identifiers.org/hmdb/HMDB01423"/>
                  <rdf:li rdf:resource="https://identifiers.org/knapsack/C00007258"/>
                  <rdf:li rdf:resource="https://identifiers.org/metabolights/MTBLS57287"/>
                  <rdf:li rdf:resource="https://identifiers.org/pubchem.compound/25113190"/>
                </rdf:Bag>
              </bqbiol:is>
            </rdf:Description>
          </rdf:RDF>
        </annotation>
      </species>
      <species metaid="M_WATER_c" sboTerm="SBO:0000247" id="M_WATER_c" name="H2O" compartment="c" initialAmount="0" hasOnlySubstanceUnits="false" boundaryCondition="false" constant="false" fbc:charge="0" fbc:chemicalFormula="H2O">
        <notes>
          <body xmlns="http://www.w3.org/1999/xhtml">
            <p>formula: H2O</p>
            <p>charge: 0</p>
            <p>mass: 18.01056</p>
            <p>smiles: [H]O[H]</p>
          </body>
        </notes>
        <annotation>
          <rdf:RDF xmlns:rdf="http://www.w3.org/1999/02/22-rdf-syntax-ns#" xmlns:dcterms="http://purl.org/dc/terms/" xmlns:vCard="http://www.w3.org/2001/vcard-rdf/3.0#" xmlns:vCard4="http://www.w3.org/2006/vcard/ns#" xmlns:bqbiol="http://biomodels.net/biology-qualifiers/" xmlns:bqmodel="http://biomodels.net/model-qualifiers/">
            <rdf:Description rdf:about="#M_WATER_c">
              <bqbiol:is>
                <rdf:Bag>
                  <rdf:li rdf:resource="https://identifiers.org/inchi/InChI=1S/H2O/h1H2"/>
                  <rdf:li rdf:resource="https://identifiers.org/inchikey/XLYOFNOQVPJJNP-UHFFFAOYSA-N"/>
                  <rdf:li rdf:resource="https://identifiers.org/metanetx.chemical/WATER"/>
                  <rdf:li rdf:resource="https://identifiers.org/chebi/CHEBI:15377"/>
                  <rdf:li rdf:resource="https://identifiers.org/biocyc/META:WATER"/>
                  <rdf:li rdf:resource="https://identifiers.org/bigg.metabolite/h2o"/>
                  <rdf:li rdf:resource="https://identifiers.org/kegg.compound/C00001"/>
                  <rdf:li rdf:resource="https://identifiers.org/cas/7732-18-5"/>
                  <rdf:li rdf:resource="https://identifiers.org/chemspider/937"/>
                  <rdf:li rdf:resource="https://identifiers.org/hmdb/HMDB02111"/>
                  <rdf:li rdf:resource="https://identifiers.org/metabolights/MTBLS15377"/>
                  <rdf:li rdf:resource="https://identifiers.org/pubchem.compound/962"/>
                  <rdf:li rdf:resource="https://identifiers.org/reactome/R-ALL-29356"/>
                </rdf:Bag>
              </bqbiol:is>
            </rdf:Description>
          </rdf:RDF>
        </annotation>
      </species>
      <species metaid="M_MELIBIOSE_c" sboTerm="SBO:0000247" id="M_MELIBIOSE_c" name="melibiose" compartment="c" initialAmount="0" hasOnlySubstanceUnits="false" boundaryCondition="false" constant="false" fbc:charge="0" fbc:chemicalFormula="C12H22O11">
        <notes>
          <body xmlns="http://www.w3.org/1999/xhtml">
            <p>formula: C12H22O11</p>
            <p>charge: 0</p>
            <p>mass: 342.29648</p>
            <p>smiles: OC[C@H]1O[C@H](OC[C@H]2O[C@H](O)[C@H](O)[C@@H](O)[C@@H]2O)[C@H](O)[C@@H](O)[C@H]1O</p>
          </body>
        </notes>
        <annotation>
          <rdf:RDF xmlns:rdf="http://www.w3.org/1999/02/22-rdf-syntax-ns#" xmlns:dcterms="http://purl.org/dc/terms/" xmlns:vCard="http://www.w3.org/2001/vcard-rdf/3.0#" xmlns:vCard4="http://www.w3.org/2006/vcard/ns#" xmlns:bqbiol="http://biomodels.net/biology-qualifiers/" xmlns:bqmodel="http://biomodels.net/model-qualifiers/">
            <rdf:Description rdf:about="#M_MELIBIOSE_c">
              <bqbiol:is>
                <rdf:Bag>
                  <rdf:li rdf:resource="https://identifiers.org/inchi/InChI=1S/C12H22O11/c13-1-3-5(14)8(17)10(19)12(23-3)21-2-4-6(15)7(16)9(18)11(20)22-4/h3-20H,1-2H2/t3-,4-,5+,6-,7+,8+,9-,10-,11+,12+/m1/s1"/>
                  <rdf:li rdf:resource="https://identifiers.org/inchikey/DLRVVLDZNNYCBX-ABXHMFFYSA-N"/>
                  <rdf:li rdf:resource="https://identifiers.org/inchikey/DLRVVLDZNNYCBX-CQHUIXDMSA-N"/>
                  <rdf:li rdf:resource="https://identifiers.org/metanetx.chemical/MNXM728401"/>
                  <rdf:li rdf:resource="https://identifiers.org/chebi/CHEBI:61827"/>
                  <rdf:li rdf:resource="https://identifiers.org/biocyc/META:MELIBIOSE"/>
                  <rdf:li rdf:resource="https://identifiers.org/bigg.metabolite/melib"/>
                  <rdf:li rdf:resource="https://identifiers.org/kegg.compound/C05402"/>
                  <rdf:li rdf:resource="https://identifiers.org/sabiork.compound/2789"/>
                  <rdf:li rdf:resource="https://identifiers.org/cas/585-99-9"/>
                  <rdf:li rdf:resource="https://identifiers.org/chemspider/10974"/>
                  <rdf:li rdf:resource="https://identifiers.org/hmdb/HMDB00048"/>
                  <rdf:li rdf:resource="https://identifiers.org/pubchem.compound/440658"/>
                </rdf:Bag>
              </bqbiol:is>
            </rdf:Description>
          </rdf:RDF>
        </annotation>
      </species>
      <species metaid="M_GALACTOSE_c" sboTerm="SBO:0000247" id="M_GALACTOSE_c" name="&amp;beta;-D-galactopyranose" compartment="c" initialAmount="0" hasOnlySubstanceUnits="false" boundaryCondition="false" constant="false" fbc:charge="0" fbc:chemicalFormula="C6H12O6">
        <notes>
          <body xmlns="http://www.w3.org/1999/xhtml">
            <p>formula: C6H12O6</p>
            <p>charge: 0</p>
            <p>mass: 180.15588</p>
            <p>smiles: OC[C@H]1O[C@@H](O)[C@H](O)[C@@H](O)[C@H]1O</p>
          </body>
        </notes>
        <annotation>
          <rdf:RDF xmlns:rdf="http://www.w3.org/1999/02/22-rdf-syntax-ns#" xmlns:dcterms="http://purl.org/dc/terms/" xmlns:vCard="http://www.w3.org/2001/vcard-rdf/3.0#" xmlns:vCard4="http://www.w3.org/2006/vcard/ns#" xmlns:bqbiol="http://biomodels.net/biology-qualifiers/" xmlns:bqmodel="http://biomodels.net/model-qualifiers/">
            <rdf:Description rdf:about="#M_GALACTOSE_c">
              <bqbiol:is>
                <rdf:Bag>
                  <rdf:li rdf:resource="https://identifiers.org/inchi/InChI=1S/C6H12O6/c7-1-2-3(8)4(9)5(10)6(11)12-2/h2-11H,1H2/t2-,3+,4+,5-,6-/m1/s1"/>
                  <rdf:li rdf:resource="https://identifiers.org/inchikey/WQZGKKKJIJFFOK-FPRJBGLDSA-N"/>
                  <rdf:li rdf:resource="https://identifiers.org/metanetx.chemical/MNXM112"/>
                  <rdf:li rdf:resource="https://identifiers.org/chebi/CHEBI:28034"/>
                  <rdf:li rdf:resource="https://identifiers.org/chebi/CHEBI:27667"/>
                  <rdf:li rdf:resource="https://identifiers.org/biocyc/META:GALACTOSE"/>
                  <rdf:li rdf:resource="https://identifiers.org/bigg.metabolite/gal"/>
                  <rdf:li rdf:resource="https://identifiers.org/bigg.metabolite/gal_BD"/>
                  <rdf:li rdf:resource="https://identifiers.org/kegg.compound/C00962"/>
                  <rdf:li rdf:resource="https://identifiers.org/cas/7296-64-2"/>
                  <rdf:li rdf:resource="https://identifiers.org/chemspider/388476"/>
                  <rdf:li rdf:resource="https://identifiers.org/hmdb/HMDB03449"/>
                  <rdf:li rdf:resource="https://identifiers.org/pubchem.compound/439353"/>
                </rdf:Bag>
              </bqbiol:is>
            </rdf:Description>
          </rdf:RDF>
        </annotation>
      </species>
      <species metaid="M_ALPHA__45__GLUCOSE_c" sboTerm="SBO:0000247" id="M_ALPHA__45__GLUCOSE_c" name="&amp;alpha;-D-glucopyranose" compartment="c" initialAmount="0" hasOnlySubstanceUnits="false" boundaryCondition="false" constant="false" fbc:charge="0" fbc:chemicalFormula="C6H12O6">
        <notes>
          <body xmlns="http://www.w3.org/1999/xhtml">
            <p>formula: C6H12O6</p>
            <p>charge: 0</p>
            <p>mass: 180.15588</p>
            <p>smiles: OC[C@H]1O[C@H](O)[C@H](O)[C@@H](O)[C@@H]1O</p>
          </body>
        </notes>
        <annotation>
          <rdf:RDF xmlns:rdf="http://www.w3.org/1999/02/22-rdf-syntax-ns#" xmlns:dcterms="http://purl.org/dc/terms/" xmlns:vCard="http://www.w3.org/2001/vcard-rdf/3.0#" xmlns:vCard4="http://www.w3.org/2006/vcard/ns#" xmlns:bqbiol="http://biomodels.net/biology-qualifiers/" xmlns:bqmodel="http://biomodels.net/model-qualifiers/">
            <rdf:Description rdf:about="#M_ALPHA__45__GLUCOSE_c">
              <bqbiol:is>
                <rdf:Bag>
                  <rdf:li rdf:resource="https://identifiers.org/inchi/InChI=1S/C6H12O6/c7-1-2-3(8)4(9)5(10)6(11)12-2/h2-11H,1H2/t2-,3-,4+,5-,6+/m1/s1"/>
                  <rdf:li rdf:resource="https://identifiers.org/inchikey/WQZGKKKJIJFFOK-DVKNGEFBSA-N"/>
                  <rdf:li rdf:resource="https://identifiers.org/metanetx.chemical/MNXM735618"/>
                  <rdf:li rdf:resource="https://identifiers.org/chebi/CHEBI:17925"/>
                  <rdf:li rdf:resource="https://identifiers.org/biocyc/META:ALPHA-GLUCOSE"/>
                  <rdf:li rdf:resource="https://identifiers.org/kegg.compound/C00267"/>
                  <rdf:li rdf:resource="https://identifiers.org/chemspider/71358"/>
                  <rdf:li rdf:resource="https://identifiers.org/hmdb/HMDB03345"/>
                  <rdf:li rdf:resource="https://identifiers.org/metabolights/MTBLS17925"/>
                  <rdf:li rdf:resource="https://identifiers.org/pubchem.compound/79025"/>
                </rdf:Bag>
              </bqbiol:is>
            </rdf:Description>
          </rdf:RDF>
        </annotation>
      </species>
      <species metaid="M_OLEOYL__45__COA_c" sboTerm="SBO:0000247" id="M_OLEOYL__45__COA_c" name="oleoyl-CoA" compartment="c" initialAmount="0" hasOnlySubstanceUnits="false" boundaryCondition="false" constant="false" fbc:charge="-4" fbc:chemicalFormula="C39H64N7O17P3S">
        <notes>
          <body xmlns="http://www.w3.org/1999/xhtml">
            <p>formula: C39H64N7O17P3S</p>
            <p>charge: -4</p>
            <p>mass: 1027.949723</p>
            <p>smiles: CCCCCCCC\C=C/CCCCCCCC(=O)SCCNC(=O)CCNC(=O)[C@H](O)C(C)(C)COP([O-])(=O)OP([O-])(=O)OC[C@H]1O[C@H]([C@H](O)[C@@H]1OP([O-])([O-])=O)n1cnc2c(N)ncnc12</p>
          </body>
        </notes>
        <annotation>
          <rdf:RDF xmlns:rdf="http://www.w3.org/1999/02/22-rdf-syntax-ns#" xmlns:dcterms="http://purl.org/dc/terms/" xmlns:vCard="http://www.w3.org/2001/vcard-rdf/3.0#" xmlns:vCard4="http://www.w3.org/2006/vcard/ns#" xmlns:bqbiol="http://biomodels.net/biology-qualifiers/" xmlns:bqmodel="http://biomodels.net/model-qualifiers/">
            <rdf:Description rdf:about="#M_OLEOYL__45__COA_c">
              <bqbiol:is>
                <rdf:Bag>
                  <rdf:li rdf:resource="https://identifiers.org/inchi/InChI=1S/C39H68N7O17P3S/c1-4-5-6-7-8-9-10-11-12-13-14-15-16-17-18-19-30(48)67-23-22-41-29(47)20-21-42-37(51)34(50)39(2,3)25-60-66(57,58)63-65(55,56)59-24-28-33(62-64(52,53)54)32(49)38(61-28)46-27-45-31-35(40)43-26-44-36(31)46/h11-12,26-28,32-34,38,49-50H,4-10,13-25H2,1-3H3,(H,41,47)(H,42,51)(H,55,56)(H,57,58)(H2,40,43,44)(H2,52,53,54)/p-4/b12-11-/t28-,32-,33-,34+,38-/m1/s1"/>
                  <rdf:li rdf:resource="https://identifiers.org/inchikey/XDUHQPOXLUAVEE-BPMMELMSSA-J"/>
                  <rdf:li rdf:resource="https://identifiers.org/metanetx.chemical/MNXM728570"/>
                  <rdf:li rdf:resource="https://identifiers.org/chebi/CHEBI:57387"/>
                  <rdf:li rdf:resource="https://identifiers.org/biocyc/META:OLEOYL-COA"/>
                  <rdf:li rdf:resource="https://identifiers.org/kegg.compound/C00510"/>
                  <rdf:li rdf:resource="https://identifiers.org/hmdb/HMDB01322"/>
                  <rdf:li rdf:resource="https://identifiers.org/metabolights/MTBLS57387"/>
                  <rdf:li rdf:resource="https://identifiers.org/pubchem.compound/25245426"/>
                </rdf:Bag>
              </bqbiol:is>
            </rdf:Description>
          </rdf:RDF>
        </annotation>
      </species>
      <species metaid="M_CTP_c" sboTerm="SBO:0000247" id="M_CTP_c" name="CTP" compartment="c" initialAmount="0" hasOnlySubstanceUnits="false" boundaryCondition="false" constant="false" fbc:charge="-4" fbc:chemicalFormula="C9H12N3O14P3">
        <notes>
          <body xmlns="http://www.w3.org/1999/xhtml">
            <p>formula: C9H12N3O14P3</p>
            <p>charge: -4</p>
            <p>mass: 479.124683</p>
            <p>smiles: Nc1ccn([C@@H]2O[C@H](COP([O-])(=O)OP([O-])(=O)OP([O-])([O-])=O)[C@@H](O)[C@H]2O)c(=O)n1</p>
          </body>
        </notes>
        <annotation>
          <rdf:RDF xmlns:rdf="http://www.w3.org/1999/02/22-rdf-syntax-ns#" xmlns:dcterms="http://purl.org/dc/terms/" xmlns:vCard="http://www.w3.org/2001/vcard-rdf/3.0#" xmlns:vCard4="http://www.w3.org/2006/vcard/ns#" xmlns:bqbiol="http://biomodels.net/biology-qualifiers/" xmlns:bqmodel="http://biomodels.net/model-qualifiers/">
            <rdf:Description rdf:about="#M_CTP_c">
              <bqbiol:is>
                <rdf:Bag>
                  <rdf:li rdf:resource="https://identifiers.org/inchi/InChI=1S/C9H16N3O14P3/c10-5-1-2-12(9(15)11-5)8-7(14)6(13)4(24-8)3-23-28(19,20)26-29(21,22)25-27(16,17)18/h1-2,4,6-8,13-14H,3H2,(H,19,20)(H,21,22)(H2,10,11,15)(H2,16,17,18)/p-4/t4-,6-,7-,8-/m1/s1"/>
                  <rdf:li rdf:resource="https://identifiers.org/inchikey/PCDQPRRSZKQHHS-XVFCMESISA-J"/>
                  <rdf:li rdf:resource="https://identifiers.org/metanetx.chemical/MNXM63"/>
                  <rdf:li rdf:resource="https://identifiers.org/chebi/CHEBI:37563"/>
                  <rdf:li rdf:resource="https://identifiers.org/biocyc/META:CTP"/>
                  <rdf:li rdf:resource="https://identifiers.org/bigg.metabolite/ctp"/>
                  <rdf:li rdf:resource="https://identifiers.org/kegg.compound/C00063"/>
                  <rdf:li rdf:resource="https://identifiers.org/cas/65-47-4"/>
                  <rdf:li rdf:resource="https://identifiers.org/chemspider/5414498"/>
                  <rdf:li rdf:resource="https://identifiers.org/hmdb/HMDB00082"/>
                  <rdf:li rdf:resource="https://identifiers.org/metabolights/MTBLS37563"/>
                  <rdf:li rdf:resource="https://identifiers.org/pubchem.compound/7058166"/>
                </rdf:Bag>
              </bqbiol:is>
            </rdf:Description>
          </rdf:RDF>
        </annotation>
      </species>
      <species metaid="M_L__45__1__45__LYSOPHOSPHATIDATE_c" sboTerm="SBO:0000247" id="M_L__45__1__45__LYSOPHOSPHATIDATE_c" name="1-oleoyl-sn-glycerol 3-phosphate" compartment="c" initialAmount="0" hasOnlySubstanceUnits="false" boundaryCondition="false" constant="false" fbc:charge="-2" fbc:chemicalFormula="C21H39O7P">
        <notes>
          <body xmlns="http://www.w3.org/1999/xhtml">
            <p>formula: C21H39O7P</p>
            <p>charge: -2</p>
            <p>mass: 434.503921</p>
            <p>smiles: CCCCCCCC\C=C/CCCCCCCC(=O)OC[C@@H](O)COP([O-])([O-])=O</p>
          </body>
        </notes>
        <annotation>
          <rdf:RDF xmlns:rdf="http://www.w3.org/1999/02/22-rdf-syntax-ns#" xmlns:dcterms="http://purl.org/dc/terms/" xmlns:vCard="http://www.w3.org/2001/vcard-rdf/3.0#" xmlns:vCard4="http://www.w3.org/2006/vcard/ns#" xmlns:bqbiol="http://biomodels.net/biology-qualifiers/" xmlns:bqmodel="http://biomodels.net/model-qualifiers/">
            <rdf:Description rdf:about="#M_L__45__1__45__LYSOPHOSPHATIDATE_c">
              <bqbiol:is>
                <rdf:Bag>
                  <rdf:li rdf:resource="https://identifiers.org/inchi/InChI=1S/C21H41O7P/c1-2-3-4-5-6-7-8-9-10-11-12-13-14-15-16-17-21(23)27-18-20(22)19-28-29(24,25)26/h9-10,20,22H,2-8,11-19H2,1H3,(H2,24,25,26)/p-2/b10-9-/t20-/m1/s1"/>
                  <rdf:li rdf:resource="https://identifiers.org/inchikey/WRGQSWVCFNIUNZ-GDCKJWNLSA-L"/>
                  <rdf:li rdf:resource="https://identifiers.org/metanetx.chemical/MNXM734215"/>
                  <rdf:li rdf:resource="https://identifiers.org/chebi/CHEBI:74544"/>
                  <rdf:li rdf:resource="https://identifiers.org/biocyc/META:L-1-LYSOPHOSPHATIDATE"/>
                  <rdf:li rdf:resource="https://identifiers.org/metabolights/MTBLS74544"/>
                  <rdf:li rdf:resource="https://identifiers.org/pubchem.compound/46173225"/>
                </rdf:Bag>
              </bqbiol:is>
            </rdf:Description>
          </rdf:RDF>
        </annotation>
      </species>
      <species metaid="M_CDP_c" sboTerm="SBO:0000247" id="M_CDP_c" name="CDP" compartment="c" initialAmount="0" hasOnlySubstanceUnits="false" boundaryCondition="false" constant="false" fbc:charge="-3" fbc:chemicalFormula="C9H12N3O11P2">
        <notes>
          <body xmlns="http://www.w3.org/1999/xhtml">
            <p>formula: C9H12N3O11P2</p>
            <p>charge: -3</p>
            <p>mass: 400.152722</p>
            <p>smiles: Nc1ccn([C@@H]2O[C@H](COP([O-])(=O)OP([O-])([O-])=O)[C@@H](O)[C@H]2O)c(=O)n1</p>
          </body>
        </notes>
        <annotation>
          <rdf:RDF xmlns:rdf="http://www.w3.org/1999/02/22-rdf-syntax-ns#" xmlns:dcterms="http://purl.org/dc/terms/" xmlns:vCard="http://www.w3.org/2001/vcard-rdf/3.0#" xmlns:vCard4="http://www.w3.org/2006/vcard/ns#" xmlns:bqbiol="http://biomodels.net/biology-qualifiers/" xmlns:bqmodel="http://biomodels.net/model-qualifiers/">
            <rdf:Description rdf:about="#M_CDP_c">
              <bqbiol:is>
                <rdf:Bag>
                  <rdf:li rdf:resource="https://identifiers.org/inchi/InChI=1S/C9H15N3O11P2/c10-5-1-2-12(9(15)11-5)8-7(14)6(13)4(22-8)3-21-25(19,20)23-24(16,17)18/h1-2,4,6-8,13-14H,3H2,(H,19,20)(H2,10,11,15)(H2,16,17,18)/p-3/t4-,6-,7-,8-/m1/s1"/>
                  <rdf:li rdf:resource="https://identifiers.org/inchikey/ZWIADYZPOWUWEW-XVFCMESISA-K"/>
                  <rdf:li rdf:resource="https://identifiers.org/metanetx.chemical/MNXM220"/>
                  <rdf:li rdf:resource="https://identifiers.org/chebi/CHEBI:58069"/>
                  <rdf:li rdf:resource="https://identifiers.org/biocyc/META:CDP"/>
                  <rdf:li rdf:resource="https://identifiers.org/bigg.metabolite/cdp"/>
                  <rdf:li rdf:resource="https://identifiers.org/kegg.compound/C00112"/>
                  <rdf:li rdf:resource="https://identifiers.org/cas/63-38-7"/>
                  <rdf:li rdf:resource="https://identifiers.org/chemspider/16740259"/>
                  <rdf:li rdf:resource="https://identifiers.org/hmdb/HMDB01546"/>
                  <rdf:li rdf:resource="https://identifiers.org/metabolights/MTBLS58069"/>
                  <rdf:li rdf:resource="https://identifiers.org/pubchem.compound/20056867"/>
                </rdf:Bag>
              </bqbiol:is>
            </rdf:Description>
          </rdf:RDF>
        </annotation>
      </species>
      <species metaid="M_PROTON_c" sboTerm="SBO:0000247" id="M_PROTON_c" name="H+" compartment="c" initialAmount="0" hasOnlySubstanceUnits="false" boundaryCondition="false" constant="false" fbc:charge="1" fbc:chemicalFormula="H">
        <notes>
          <body xmlns="http://www.w3.org/1999/xhtml">
            <p>formula: H</p>
            <p>charge: 1</p>
            <p>mass: 1.00794</p>
            <p>smiles: [H+]</p>
          </body>
        </notes>
        <annotation>
          <rdf:RDF xmlns:rdf="http://www.w3.org/1999/02/22-rdf-syntax-ns#" xmlns:dcterms="http://purl.org/dc/terms/" xmlns:vCard="http://www.w3.org/2001/vcard-rdf/3.0#" xmlns:vCard4="http://www.w3.org/2006/vcard/ns#" xmlns:bqbiol="http://biomodels.net/biology-qualifiers/" xmlns:bqmodel="http://biomodels.net/model-qualifiers/">
            <rdf:Description rdf:about="#M_PROTON_c">
              <bqbiol:is>
                <rdf:Bag>
                  <rdf:li rdf:resource="https://identifiers.org/inchi/InChI=1S/p+1"/>
                  <rdf:li rdf:resource="https://identifiers.org/inchikey/GPRLSGONYQIRFK-UHFFFAOYSA-N"/>
                  <rdf:li rdf:resource="https://identifiers.org/metanetx.chemical/MNXM1"/>
                  <rdf:li rdf:resource="https://identifiers.org/chebi/CHEBI:15378"/>
                  <rdf:li rdf:resource="https://identifiers.org/biocyc/META:PROTON"/>
                  <rdf:li rdf:resource="https://identifiers.org/bigg.metabolite/h"/>
                  <rdf:li rdf:resource="https://identifiers.org/kegg.compound/C00080"/>
                  <rdf:li rdf:resource="https://identifiers.org/cas/12408-02-5"/>
                  <rdf:li rdf:resource="https://identifiers.org/chemspider/1010"/>
                  <rdf:li rdf:resource="https://identifiers.org/hmdb/HMDB59597"/>
                  <rdf:li rdf:resource="https://identifiers.org/pubchem.compound/1038"/>
                </rdf:Bag>
              </bqbiol:is>
            </rdf:Description>
          </rdf:RDF>
        </annotation>
      </species>
      <species metaid="M_WATER_e" sboTerm="SBO:0000247" id="M_WATER_e" name="H2O" compartment="e" initialAmount="0" hasOnlySubstanceUnits="false" boundaryCondition="false" constant="false" fbc:charge="0" fbc:chemicalFormula="H2O">
        <notes>
          <body xmlns="http://www.w3.org/1999/xhtml">
            <p>formula: H2O</p>
            <p>charge: 0</p>
            <p>mass: 18.01056</p>
            <p>smiles: [H]O[H]</p>
          </body>
        </notes>
        <annotation>
          <rdf:RDF xmlns:rdf="http://www.w3.org/1999/02/22-rdf-syntax-ns#" xmlns:dcterms="http://purl.org/dc/terms/" xmlns:vCard="http://www.w3.org/2001/vcard-rdf/3.0#" xmlns:vCard4="http://www.w3.org/2006/vcard/ns#" xmlns:bqbiol="http://biomodels.net/biology-qualifiers/" xmlns:bqmodel="http://biomodels.net/model-qualifiers/">
            <rdf:Description rdf:about="#M_WATER_e">
              <bqbiol:is>
                <rdf:Bag>
                  <rdf:li rdf:resource="https://identifiers.org/inchi/InChI=1S/H2O/h1H2"/>
                  <rdf:li rdf:resource="https://identifiers.org/inchikey/XLYOFNOQVPJJNP-UHFFFAOYSA-N"/>
                  <rdf:li rdf:resource="https://identifiers.org/metanetx.chemical/WATER"/>
                  <rdf:li rdf:resource="https://identifiers.org/chebi/CHEBI:15377"/>
                  <rdf:li rdf:resource="https://identifiers.org/biocyc/META:WATER"/>
                  <rdf:li rdf:resource="https://identifiers.org/bigg.metabolite/h2o"/>
                  <rdf:li rdf:resource="https://identifiers.org/kegg.compound/C00001"/>
                  <rdf:li rdf:resource="https://identifiers.org/cas/7732-18-5"/>
                  <rdf:li rdf:resource="https://identifiers.org/chemspider/937"/>
                  <rdf:li rdf:resource="https://identifiers.org/hmdb/HMDB02111"/>
                  <rdf:li rdf:resource="https://identifiers.org/metabolights/MTBLS15377"/>
                  <rdf:li rdf:resource="https://identifiers.org/pubchem.compound/962"/>
                </rdf:Bag>
              </bqbiol:is>
            </rdf:Description>
          </rdf:RDF>
        </annotation>
      </species>
      <species metaid="M_MELIBIOSE_e" sboTerm="SBO:0000247" id="M_MELIBIOSE_e" name="melibiose" compartment="e" initialAmount="0" hasOnlySubstanceUnits="false" boundaryCondition="false" constant="false" fbc:charge="0" fbc:chemicalFormula="C12H22O11">
        <notes>
          <body xmlns="http://www.w3.org/1999/xhtml">
            <p>formula: C12H22O11</p>
            <p>charge: 0</p>
            <p>mass: 342.29648</p>
            <p>smiles: OC[C@H]1O[C@H](OC[C@H]2O[C@H](O)[C@H](O)[C@@H](O)[C@@H]2O)[C@H](O)[C@@H](O)[C@H]1O</p>
          </body>
        </notes>
        <annotation>
          <rdf:RDF xmlns:rdf="http://www.w3.org/1999/02/22-rdf-syntax-ns#" xmlns:dcterms="http://purl.org/dc/terms/" xmlns:vCard="http://www.w3.org/2001/vcard-rdf/3.0#" xmlns:vCard4="http://www.w3.org/2006/vcard/ns#" xmlns:bqbiol="http://biomodels.net/biology-qualifiers/" xmlns:bqmodel="http://biomodels.net/model-qualifiers/">
            <rdf:Description rdf:about="#M_MELIBIOSE_e">
              <bqbiol:is>
                <rdf:Bag>
                  <rdf:li rdf:resource="https://identifiers.org/inchi/InChI=1S/C12H22O11/c13-1-3-5(14)8(17)10(19)12(23-3)21-2-4-6(15)7(16)9(18)11(20)22-4/h3-20H,1-2H2/t3-,4-,5+,6-,7+,8+,9-,10-,11+,12+/m1/s1"/>
                  <rdf:li rdf:resource="https://identifiers.org/inchikey/DLRVVLDZNNYCBX-ABXHMFFYSA-N"/>
                  <rdf:li rdf:resource="https://identifiers.org/inchikey/DLRVVLDZNNYCBX-CQHUIXDMSA-N"/>
                  <rdf:li rdf:resource="https://identifiers.org/metanetx.chemical/MNXM728401"/>
                  <rdf:li rdf:resource="https://identifiers.org/chebi/CHEBI:61827"/>
                  <rdf:li rdf:resource="https://identifiers.org/biocyc/META:MELIBIOSE"/>
                  <rdf:li rdf:resource="https://identifiers.org/bigg.metabolite/melib"/>
                  <rdf:li rdf:resource="https://identifiers.org/kegg.compound/C05402"/>
                  <rdf:li rdf:resource="https://identifiers.org/sabiork.compound/2789"/>
                  <rdf:li rdf:resource="https://identifiers.org/cas/585-99-9"/>
                  <rdf:li rdf:resource="https://identifiers.org/chemspider/10974"/>
                  <rdf:li rdf:resource="https://identifiers.org/hmdb/HMDB00048"/>
                  <rdf:li rdf:resource="https://identifiers.org/pubchem.compound/440658"/>
                </rdf:Bag>
              </bqbiol:is>
            </rdf:Description>
          </rdf:RDF>
        </annotation>
      </species>
      <species metaid="M_GALACTOSE_e" sboTerm="SBO:0000247" id="M_GALACTOSE_e" name="&amp;beta;-D-galactopyranose" compartment="e" initialAmount="0" hasOnlySubstanceUnits="false" boundaryCondition="false" constant="false" fbc:charge="0" fbc:chemicalFormula="C6H12O6">
        <notes>
          <body xmlns="http://www.w3.org/1999/xhtml">
            <p>formula: C6H12O6</p>
            <p>charge: 0</p>
            <p>mass: 180.15588</p>
            <p>smiles: OC[C@H]1O[C@@H](O)[C@H](O)[C@@H](O)[C@H]1O</p>
          </body>
        </notes>
        <annotation>
          <rdf:RDF xmlns:rdf="http://www.w3.org/1999/02/22-rdf-syntax-ns#" xmlns:dcterms="http://purl.org/dc/terms/" xmlns:vCard="http://www.w3.org/2001/vcard-rdf/3.0#" xmlns:vCard4="http://www.w3.org/2006/vcard/ns#" xmlns:bqbiol="http://biomodels.net/biology-qualifiers/" xmlns:bqmodel="http://biomodels.net/model-qualifiers/">
            <rdf:Description rdf:about="#M_GALACTOSE_e">
              <bqbiol:is>
                <rdf:Bag>
                  <rdf:li rdf:resource="https://identifiers.org/inchi/InChI=1S/C6H12O6/c7-1-2-3(8)4(9)5(10)6(11)12-2/h2-11H,1H2/t2-,3+,4+,5-,6-/m1/s1"/>
                  <rdf:li rdf:resource="https://identifiers.org/inchikey/WQZGKKKJIJFFOK-FPRJBGLDSA-N"/>
                  <rdf:li rdf:resource="https://identifiers.org/metanetx.chemical/MNXM112"/>
                  <rdf:li rdf:resource="https://identifiers.org/chebi/CHEBI:28034"/>
                  <rdf:li rdf:resource="https://identifiers.org/chebi/CHEBI:27667"/>
                  <rdf:li rdf:resource="https://identifiers.org/biocyc/META:GALACTOSE"/>
                  <rdf:li rdf:resource="https://identifiers.org/bigg.metabolite/gal"/>
                  <rdf:li rdf:resource="https://identifiers.org/bigg.metabolite/gal_BD"/>
                  <rdf:li rdf:resource="https://identifiers.org/kegg.compound/C00962"/>
                  <rdf:li rdf:resource="https://identifiers.org/cas/7296-64-2"/>
                  <rdf:li rdf:resource="https://identifiers.org/chemspider/388476"/>
                  <rdf:li rdf:resource="https://identifiers.org/hmdb/HMDB03449"/>
                  <rdf:li rdf:resource="https://identifiers.org/pubchem.compound/439353"/>
                </rdf:Bag>
              </bqbiol:is>
            </rdf:Description>
          </rdf:RDF>
        </annotation>
      </species>
      <species metaid="M_ALPHA__45__GLUCOSE_e" sboTerm="SBO:0000247" id="M_ALPHA__45__GLUCOSE_e" name="&amp;alpha;-D-glucopyranose" compartment="e" initialAmount="0" hasOnlySubstanceUnits="false" boundaryCondition="false" constant="false" fbc:charge="0" fbc:chemicalFormula="C6H12O6">
        <notes>
          <body xmlns="http://www.w3.org/1999/xhtml">
            <p>formula: C6H12O6</p>
            <p>charge: 0</p>
            <p>mass: 180.15588</p>
            <p>smiles: OC[C@H]1O[C@H](O)[C@H](O)[C@@H](O)[C@@H]1O</p>
          </body>
        </notes>
        <annotation>
          <rdf:RDF xmlns:rdf="http://www.w3.org/1999/02/22-rdf-syntax-ns#" xmlns:dcterms="http://purl.org/dc/terms/" xmlns:vCard="http://www.w3.org/2001/vcard-rdf/3.0#" xmlns:vCard4="http://www.w3.org/2006/vcard/ns#" xmlns:bqbiol="http://biomodels.net/biology-qualifiers/" xmlns:bqmodel="http://biomodels.net/model-qualifiers/">
            <rdf:Description rdf:about="#M_ALPHA__45__GLUCOSE_e">
              <bqbiol:is>
                <rdf:Bag>
                  <rdf:li rdf:resource="https://identifiers.org/inchi/InChI=1S/C6H12O6/c7-1-2-3(8)4(9)5(10)6(11)12-2/h2-11H,1H2/t2-,3-,4+,5-,6+/m1/s1"/>
                  <rdf:li rdf:resource="https://identifiers.org/inchikey/WQZGKKKJIJFFOK-DVKNGEFBSA-N"/>
                  <rdf:li rdf:resource="https://identifiers.org/metanetx.chemical/MNXM735618"/>
                  <rdf:li rdf:resource="https://identifiers.org/chebi/CHEBI:17925"/>
                  <rdf:li rdf:resource="https://identifiers.org/biocyc/META:ALPHA-GLUCOSE"/>
                  <rdf:li rdf:resource="https://identifiers.org/kegg.compound/C00267"/>
                  <rdf:li rdf:resource="https://identifiers.org/chemspider/71358"/>
                  <rdf:li rdf:resource="https://identifiers.org/hmdb/HMDB03345"/>
                  <rdf:li rdf:resource="https://identifiers.org/metabolights/MTBLS17925"/>
                  <rdf:li rdf:resource="https://identifiers.org/pubchem.compound/79025"/>
                </rdf:Bag>
              </bqbiol:is>
            </rdf:Description>
          </rdf:RDF>
        </annotation>
      </species>
      <species metaid="M_GLYCERALD_c" sboTerm="SBO:0000247" id="M_GLYCERALD_c" name="D-glyceraldehyde" compartment="c" initialAmount="0" hasOnlySubstanceUnits="false" boundaryCondition="false" constant="false" fbc:charge="0" fbc:chemicalFormula="C3H6O3">
        <notes>
          <body xmlns="http://www.w3.org/1999/xhtml">
            <p>formula: C3H6O3</p>
            <p>charge: 0</p>
            <p>mass: 90.07794</p>
            <p>smiles: OC[C@@H](O)C=O</p>
          </body>
        </notes>
        <annotation>
          <rdf:RDF xmlns:rdf="http://www.w3.org/1999/02/22-rdf-syntax-ns#" xmlns:dcterms="http://purl.org/dc/terms/" xmlns:vCard="http://www.w3.org/2001/vcard-rdf/3.0#" xmlns:vCard4="http://www.w3.org/2006/vcard/ns#" xmlns:bqbiol="http://biomodels.net/biology-qualifiers/" xmlns:bqmodel="http://biomodels.net/model-qualifiers/">
            <rdf:Description rdf:about="#M_GLYCERALD_c">
              <bqbiol:is>
                <rdf:Bag>
                  <rdf:li rdf:resource="https://identifiers.org/inchi/InChI=1S/C3H6O3/c4-1-3(6)2-5/h1,3,5-6H,2H2/t3-/m0/s1"/>
                  <rdf:li rdf:resource="https://identifiers.org/inchikey/MNQZXJOMYWMBOU-VKHMYHEASA-N"/>
                  <rdf:li rdf:resource="https://identifiers.org/metanetx.chemical/MNXM435"/>
                  <rdf:li rdf:resource="https://identifiers.org/chebi/CHEBI:17378"/>
                  <rdf:li rdf:resource="https://identifiers.org/biocyc/META:GLYCERALD"/>
                  <rdf:li rdf:resource="https://identifiers.org/bigg.metabolite/glyald"/>
                  <rdf:li rdf:resource="https://identifiers.org/kegg.compound/C00577"/>
                  <rdf:li rdf:resource="https://identifiers.org/cas/453-17-8"/>
                  <rdf:li rdf:resource="https://identifiers.org/cas/367-47-5"/>
                  <rdf:li rdf:resource="https://identifiers.org/chemspider/19353178"/>
                  <rdf:li rdf:resource="https://identifiers.org/drugbank/DB02536"/>
                  <rdf:li rdf:resource="https://identifiers.org/metabolights/MTBLS17378"/>
                  <rdf:li rdf:resource="https://identifiers.org/pubchem.compound/79014"/>
                </rdf:Bag>
              </bqbiol:is>
            </rdf:Description>
          </rdf:RDF>
        </annotation>
      </species>
      <species metaid="M_NADP_c" sboTerm="SBO:0000247" id="M_NADP_c" name="NADP+" compartment="c" initialAmount="0" hasOnlySubstanceUnits="false" boundaryCondition="false" constant="false" fbc:charge="-3" fbc:chemicalFormula="C21H25N7O17P3">
        <notes>
          <body xmlns="http://www.w3.org/1999/xhtml">
            <p>formula: C21H25N7O17P3</p>
            <p>charge: -3</p>
            <p>mass: 740.381463</p>
            <p>smiles: NC(=O)c1ccc[n+](c1)[C@@H]1O[C@H](COP([O-])(=O)OP([O-])(=O)OC[C@H]2O[C@H]([C@H](OP([O-])([O-])=O)[C@@H]2O)n2cnc3c(N)ncnc23)[C@@H](O)[C@H]1O</p>
          </body>
        </notes>
        <annotation>
          <rdf:RDF xmlns:rdf="http://www.w3.org/1999/02/22-rdf-syntax-ns#" xmlns:dcterms="http://purl.org/dc/terms/" xmlns:vCard="http://www.w3.org/2001/vcard-rdf/3.0#" xmlns:vCard4="http://www.w3.org/2006/vcard/ns#" xmlns:bqbiol="http://biomodels.net/biology-qualifiers/" xmlns:bqmodel="http://biomodels.net/model-qualifiers/">
            <rdf:Description rdf:about="#M_NADP_c">
              <bqbiol:is>
                <rdf:Bag>
                  <rdf:li rdf:resource="https://identifiers.org/inchi/InChI=1S/C21H28N7O17P3/c22-17-12-19(25-7-24-17)28(8-26-12)21-16(44-46(33,34)35)14(30)11(43-21)6-41-48(38,39)45-47(36,37)40-5-10-13(29)15(31)20(42-10)27-3-1-2-9(4-27)18(23)32/h1-4,7-8,10-11,13-16,20-21,29-31H,5-6H2,(H7-,22,23,24,25,32,33,34,35,36,37,38,39)/p-3/t10-,11-,13-,14-,15-,16-,20-,21-/m1/s1"/>
                  <rdf:li rdf:resource="https://identifiers.org/inchikey/XJLXINKUBYWONI-NNYOXOHSSA-K"/>
                  <rdf:li rdf:resource="https://identifiers.org/metanetx.chemical/MNXM5"/>
                  <rdf:li rdf:resource="https://identifiers.org/chebi/CHEBI:58349"/>
                  <rdf:li rdf:resource="https://identifiers.org/biocyc/META:NADP"/>
                  <rdf:li rdf:resource="https://identifiers.org/bigg.metabolite/nadp"/>
                  <rdf:li rdf:resource="https://identifiers.org/kegg.compound/C00006"/>
                  <rdf:li rdf:resource="https://identifiers.org/cas/53-59-8"/>
                  <rdf:li rdf:resource="https://identifiers.org/chemspider/10239198"/>
                  <rdf:li rdf:resource="https://identifiers.org/hmdb/HMDB00217"/>
                  <rdf:li rdf:resource="https://identifiers.org/metabolights/MTBLS58349"/>
                  <rdf:li rdf:resource="https://identifiers.org/pubchem.compound/15938972"/>
                </rdf:Bag>
              </bqbiol:is>
            </rdf:Description>
          </rdf:RDF>
        </annotation>
      </species>
      <species metaid="M_GLYCERATE_c" sboTerm="SBO:0000247" id="M_GLYCERATE_c" name="(R)-glycerate" compartment="c" initialAmount="0" hasOnlySubstanceUnits="false" boundaryCondition="false" constant="false" fbc:charge="-1" fbc:chemicalFormula="C3H5O4">
        <notes>
          <body xmlns="http://www.w3.org/1999/xhtml">
            <p>formula: C3H5O4</p>
            <p>charge: -1</p>
            <p>mass: 105.0694</p>
            <p>smiles: OC[C@@H](O)C([O-])=O</p>
          </body>
        </notes>
        <annotation>
          <rdf:RDF xmlns:rdf="http://www.w3.org/1999/02/22-rdf-syntax-ns#" xmlns:dcterms="http://purl.org/dc/terms/" xmlns:vCard="http://www.w3.org/2001/vcard-rdf/3.0#" xmlns:vCard4="http://www.w3.org/2006/vcard/ns#" xmlns:bqbiol="http://biomodels.net/biology-qualifiers/" xmlns:bqmodel="http://biomodels.net/model-qualifiers/">
            <rdf:Description rdf:about="#M_GLYCERATE_c">
              <bqbiol:is>
                <rdf:Bag>
                  <rdf:li rdf:resource="https://identifiers.org/inchi/InChI=1S/C3H6O4/c4-1-2(5)3(6)7/h2,4-5H,1H2,(H,6,7)/p-1/t2-/m1/s1"/>
                  <rdf:li rdf:resource="https://identifiers.org/inchikey/RBNPOMFGQQGHHO-UWTATZPHSA-M"/>
                  <rdf:li rdf:resource="https://identifiers.org/metanetx.chemical/MNXM732052"/>
                  <rdf:li rdf:resource="https://identifiers.org/chebi/CHEBI:16659"/>
                  <rdf:li rdf:resource="https://identifiers.org/biocyc/META:GLYCERATE"/>
                  <rdf:li rdf:resource="https://identifiers.org/bigg.metabolite/glyc__R"/>
                  <rdf:li rdf:resource="https://identifiers.org/kegg.compound/C00258"/>
                  <rdf:li rdf:resource="https://identifiers.org/cas/473-81-4"/>
                  <rdf:li rdf:resource="https://identifiers.org/cas/6000-40-4"/>
                  <rdf:li rdf:resource="https://identifiers.org/chemspider/4573914"/>
                  <rdf:li rdf:resource="https://identifiers.org/hmdb/HMDB00139"/>
                  <rdf:li rdf:resource="https://identifiers.org/metabolights/MTBLS16659"/>
                  <rdf:li rdf:resource="https://identifiers.org/pubchem.compound/5460358"/>
                </rdf:Bag>
              </bqbiol:is>
            </rdf:Description>
          </rdf:RDF>
        </annotation>
      </species>
      <species metaid="M_NADPH_c" sboTerm="SBO:0000247" id="M_NADPH_c" name="NADPH" compartment="c" initialAmount="0" hasOnlySubstanceUnits="false" boundaryCondition="false" constant="false" fbc:charge="-4" fbc:chemicalFormula="C21H26N7O17P3">
        <notes>
          <body xmlns="http://www.w3.org/1999/xhtml">
            <p>formula: C21H26N7O17P3</p>
            <p>charge: -4</p>
            <p>mass: 741.389403</p>
            <p>smiles: NC(=O)C1=CN(C=CC1)[C@@H]1O[C@H](COP([O-])(=O)OP([O-])(=O)OC[C@H]2O[C@H]([C@H](OP([O-])([O-])=O)[C@@H]2O)n2cnc3c(N)ncnc23)[C@@H](O)[C@H]1O</p>
          </body>
        </notes>
        <annotation>
          <rdf:RDF xmlns:rdf="http://www.w3.org/1999/02/22-rdf-syntax-ns#" xmlns:dcterms="http://purl.org/dc/terms/" xmlns:vCard="http://www.w3.org/2001/vcard-rdf/3.0#" xmlns:vCard4="http://www.w3.org/2006/vcard/ns#" xmlns:bqbiol="http://biomodels.net/biology-qualifiers/" xmlns:bqmodel="http://biomodels.net/model-qualifiers/">
            <rdf:Description rdf:about="#M_NADPH_c">
              <bqbiol:is>
                <rdf:Bag>
                  <rdf:li rdf:resource="https://identifiers.org/inchi/InChI=1S/C21H30N7O17P3/c22-17-12-19(25-7-24-17)28(8-26-12)21-16(44-46(33,34)35)14(30)11(43-21)6-41-48(38,39)45-47(36,37)40-5-10-13(29)15(31)20(42-10)27-3-1-2-9(4-27)18(23)32/h1,3-4,7-8,10-11,13-16,20-21,29-31H,2,5-6H2,(H2,23,32)(H,36,37)(H,38,39)(H2,22,24,25)(H2,33,34,35)/p-4/t10-,11-,13-,14-,15-,16-,20-,21-/m1/s1"/>
                  <rdf:li rdf:resource="https://identifiers.org/inchikey/ACFIXJIJDZMPPO-NNYOXOHSSA-J"/>
                  <rdf:li rdf:resource="https://identifiers.org/metanetx.chemical/MNXM738702"/>
                  <rdf:li rdf:resource="https://identifiers.org/chebi/CHEBI:57783"/>
                  <rdf:li rdf:resource="https://identifiers.org/biocyc/META:NADPH"/>
                  <rdf:li rdf:resource="https://identifiers.org/bigg.metabolite/nadph"/>
                  <rdf:li rdf:resource="https://identifiers.org/kegg.compound/C00005"/>
                  <rdf:li rdf:resource="https://identifiers.org/cas/2646-71-1"/>
                  <rdf:li rdf:resource="https://identifiers.org/chemspider/10239199"/>
                  <rdf:li rdf:resource="https://identifiers.org/hmdb/HMDB00221"/>
                  <rdf:li rdf:resource="https://identifiers.org/metabolights/MTBLS57783"/>
                  <rdf:li rdf:resource="https://identifiers.org/pubchem.compound/15983949"/>
                </rdf:Bag>
              </bqbiol:is>
            </rdf:Description>
          </rdf:RDF>
        </annotation>
      </species>
      <species metaid="M_OXYGEN__45__MOLECULE_c" sboTerm="SBO:0000247" id="M_OXYGEN__45__MOLECULE_c" name="oxygen" compartment="c" initialAmount="0" hasOnlySubstanceUnits="false" boundaryCondition="false" constant="false" fbc:charge="0" fbc:chemicalFormula="O2">
        <notes>
          <body xmlns="http://www.w3.org/1999/xhtml">
            <p>formula: O2</p>
            <p>charge: 0</p>
            <p>mass: 31.9988</p>
            <p>smiles: O=O</p>
          </body>
        </notes>
        <annotation>
          <rdf:RDF xmlns:rdf="http://www.w3.org/1999/02/22-rdf-syntax-ns#" xmlns:dcterms="http://purl.org/dc/terms/" xmlns:vCard="http://www.w3.org/2001/vcard-rdf/3.0#" xmlns:vCard4="http://www.w3.org/2006/vcard/ns#" xmlns:bqbiol="http://biomodels.net/biology-qualifiers/" xmlns:bqmodel="http://biomodels.net/model-qualifiers/">
            <rdf:Description rdf:about="#M_OXYGEN__45__MOLECULE_c">
              <bqbiol:is>
                <rdf:Bag>
                  <rdf:li rdf:resource="https://identifiers.org/inchi/InChI=1S/O2/c1-2"/>
                  <rdf:li rdf:resource="https://identifiers.org/inchikey/MYMOFIZGZYHOMD-UHFFFAOYSA-N"/>
                  <rdf:li rdf:resource="https://identifiers.org/metanetx.chemical/MNXM735438"/>
                  <rdf:li rdf:resource="https://identifiers.org/chebi/CHEBI:15379"/>
                  <rdf:li rdf:resource="https://identifiers.org/biocyc/META:OXYGEN-MOLECULE"/>
                  <rdf:li rdf:resource="https://identifiers.org/bigg.metabolite/o2"/>
                  <rdf:li rdf:resource="https://identifiers.org/kegg.compound/C00007"/>
                  <rdf:li rdf:resource="https://identifiers.org/cas/7782-44-7"/>
                  <rdf:li rdf:resource="https://identifiers.org/chemspider/952"/>
                  <rdf:li rdf:resource="https://identifiers.org/hmdb/HMDB01377"/>
                  <rdf:li rdf:resource="https://identifiers.org/metabolights/MTBLS15379"/>
                  <rdf:li rdf:resource="https://identifiers.org/pubchem.compound/977"/>
                </rdf:Bag>
              </bqbiol:is>
            </rdf:Description>
          </rdf:RDF>
        </annotation>
      </species>
      <species metaid="M_HYDROGEN__45__PEROXIDE_c" sboTerm="SBO:0000247" id="M_HYDROGEN__45__PEROXIDE_c" name="hydrogen peroxide" compartment="c" initialAmount="0" hasOnlySubstanceUnits="false" boundaryCondition="false" constant="false" fbc:charge="0" fbc:chemicalFormula="H2O2">
        <notes>
          <body xmlns="http://www.w3.org/1999/xhtml">
            <p>formula: H2O2</p>
            <p>charge: 0</p>
            <p>mass: 34.01468</p>
            <p>smiles: OO</p>
          </body>
        </notes>
        <annotation>
          <rdf:RDF xmlns:rdf="http://www.w3.org/1999/02/22-rdf-syntax-ns#" xmlns:dcterms="http://purl.org/dc/terms/" xmlns:vCard="http://www.w3.org/2001/vcard-rdf/3.0#" xmlns:vCard4="http://www.w3.org/2006/vcard/ns#" xmlns:bqbiol="http://biomodels.net/biology-qualifiers/" xmlns:bqmodel="http://biomodels.net/model-qualifiers/">
            <rdf:Description rdf:about="#M_HYDROGEN__45__PEROXIDE_c">
              <bqbiol:is>
                <rdf:Bag>
                  <rdf:li rdf:resource="https://identifiers.org/inchi/InChI=1S/H2O2/c1-2/h1-2H"/>
                  <rdf:li rdf:resource="https://identifiers.org/inchikey/MHAJPDPJQMAIIY-UHFFFAOYSA-N"/>
                  <rdf:li rdf:resource="https://identifiers.org/metanetx.chemical/MNXM732620"/>
                  <rdf:li rdf:resource="https://identifiers.org/chebi/CHEBI:16240"/>
                  <rdf:li rdf:resource="https://identifiers.org/biocyc/META:HYDROGEN-PEROXIDE"/>
                  <rdf:li rdf:resource="https://identifiers.org/bigg.metabolite/h2o2"/>
                  <rdf:li rdf:resource="https://identifiers.org/kegg.compound/C00027"/>
                  <rdf:li rdf:resource="https://identifiers.org/cas/7722-84-1"/>
                  <rdf:li rdf:resource="https://identifiers.org/chemspider/763"/>
                  <rdf:li rdf:resource="https://identifiers.org/hmdb/HMDB03125"/>
                  <rdf:li rdf:resource="https://identifiers.org/metabolights/MTBLS16240"/>
                  <rdf:li rdf:resource="https://identifiers.org/pubchem.compound/784"/>
                </rdf:Bag>
              </bqbiol:is>
            </rdf:Description>
          </rdf:RDF>
        </annotation>
      </species>
      <species metaid="M_D__45__GALACTONATE_c" sboTerm="SBO:0000247" id="M_D__45__GALACTONATE_c" name="D-galactonate" compartment="c" initialAmount="0" hasOnlySubstanceUnits="false" boundaryCondition="false" constant="false" fbc:charge="-1" fbc:chemicalFormula="C6H11O7">
        <notes>
          <body xmlns="http://www.w3.org/1999/xhtml">
            <p>formula: C6H11O7</p>
            <p>charge: -1</p>
            <p>mass: 195.14734</p>
            <p>smiles: OC[C@@H](O)[C@H](O)[C@H](O)[C@@H](O)C([O-])=O</p>
          </body>
        </notes>
        <annotation>
          <rdf:RDF xmlns:rdf="http://www.w3.org/1999/02/22-rdf-syntax-ns#" xmlns:dcterms="http://purl.org/dc/terms/" xmlns:vCard="http://www.w3.org/2001/vcard-rdf/3.0#" xmlns:vCard4="http://www.w3.org/2006/vcard/ns#" xmlns:bqbiol="http://biomodels.net/biology-qualifiers/" xmlns:bqmodel="http://biomodels.net/model-qualifiers/">
            <rdf:Description rdf:about="#M_D__45__GALACTONATE_c">
              <bqbiol:is>
                <rdf:Bag>
                  <rdf:li rdf:resource="https://identifiers.org/inchi/InChI=1S/C6H12O7/c7-1-2(8)3(9)4(10)5(11)6(12)13/h2-5,7-11H,1H2,(H,12,13)/p-1/t2-,3+,4+,5-/m1/s1"/>
                  <rdf:li rdf:resource="https://identifiers.org/inchikey/RGHNJXZEOKUKBD-MGCNEYSASA-M"/>
                  <rdf:li rdf:resource="https://identifiers.org/metanetx.chemical/MNXM1734"/>
                  <rdf:li rdf:resource="https://identifiers.org/chebi/CHEBI:12931"/>
                  <rdf:li rdf:resource="https://identifiers.org/biocyc/META:D-GALACTONATE"/>
                  <rdf:li rdf:resource="https://identifiers.org/bigg.metabolite/galctn__D"/>
                  <rdf:li rdf:resource="https://identifiers.org/kegg.compound/C00880"/>
                  <rdf:li rdf:resource="https://identifiers.org/chemspider/4574468"/>
                  <rdf:li rdf:resource="https://identifiers.org/hmdb/HMDB00565"/>
                  <rdf:li rdf:resource="https://identifiers.org/pubchem.compound/5461127"/>
                </rdf:Bag>
              </bqbiol:is>
            </rdf:Description>
          </rdf:RDF>
        </annotation>
      </species>
      <species metaid="M_CPD__45__12575_c" sboTerm="SBO:0000247" id="M_CPD__45__12575_c" name="UDP-&amp;alpha;-D-glucose" compartment="c" initialAmount="0" hasOnlySubstanceUnits="false" boundaryCondition="false" constant="false" fbc:charge="-2" fbc:chemicalFormula="C15H22N2O17P2">
        <notes>
          <body xmlns="http://www.w3.org/1999/xhtml">
            <p>formula: C15H22N2O17P2</p>
            <p>charge: -2</p>
            <p>mass: 564.285982</p>
            <p>smiles: OC[C@H]1O[C@H](OP([O-])(=O)OP([O-])(=O)OC[C@H]2O[C@H]([C@H](O)[C@@H]2O)n2ccc(=O)[nH]c2=O)[C@H](O)[C@@H](O)[C@@H]1O</p>
          </body>
        </notes>
        <annotation>
          <rdf:RDF xmlns:rdf="http://www.w3.org/1999/02/22-rdf-syntax-ns#" xmlns:dcterms="http://purl.org/dc/terms/" xmlns:vCard="http://www.w3.org/2001/vcard-rdf/3.0#" xmlns:vCard4="http://www.w3.org/2006/vcard/ns#" xmlns:bqbiol="http://biomodels.net/biology-qualifiers/" xmlns:bqmodel="http://biomodels.net/model-qualifiers/">
            <rdf:Description rdf:about="#M_CPD__45__12575_c">
              <bqbiol:is>
                <rdf:Bag>
                  <rdf:li rdf:resource="https://identifiers.org/inchi/InChI=1S/C15H24N2O17P2/c18-3-5-8(20)10(22)12(24)14(32-5)33-36(28,29)34-35(26,27)30-4-6-9(21)11(23)13(31-6)17-2-1-7(19)16-15(17)25/h1-2,5-6,8-14,18,20-24H,3-4H2,(H,26,27)(H,28,29)(H,16,19,25)/p-2/t5-,6-,8-,9-,10+,11-,12-,13-,14-/m1/s1"/>
                  <rdf:li rdf:resource="https://identifiers.org/inchikey/HSCJRCZFDFQWRP-JZMIEXBBSA-L"/>
                  <rdf:li rdf:resource="https://identifiers.org/metanetx.chemical/MNXM739639"/>
                  <rdf:li rdf:resource="https://identifiers.org/chebi/CHEBI:58885"/>
                  <rdf:li rdf:resource="https://identifiers.org/biocyc/META:CPD-12575"/>
                  <rdf:li rdf:resource="https://identifiers.org/bigg.metabolite/udpg"/>
                  <rdf:li rdf:resource="https://identifiers.org/kegg.compound/C00029"/>
                  <rdf:li rdf:resource="https://identifiers.org/chemspider/10239191"/>
                  <rdf:li rdf:resource="https://identifiers.org/pubchem.compound/16667346"/>
                </rdf:Bag>
              </bqbiol:is>
            </rdf:Description>
          </rdf:RDF>
        </annotation>
      </species>
      <species metaid="M_D__45__Glucosyl__45__12__45__diacyl__45__glycerols_c" sboTerm="SBO:0000247" id="M_D__45__Glucosyl__45__12__45__diacyl__45__glycerols_c" name="a 1,2-diacyl-3-O-(&amp;beta;-D-glucopyranosyl)-sn-glycerol" compartment="c" initialAmount="0" hasOnlySubstanceUnits="false" boundaryCondition="false" constant="false" fbc:charge="0" fbc:chemicalFormula="C11H16O10">
        <notes>
          <body xmlns="http://www.w3.org/1999/xhtml">
            <p>formula: C11H16O10</p>
            <p>charge: 0</p>
            <p>mass: 308.23874</p>
            <p>smiles: OC[C@H]1O[C@@H](OC[C@@H](COC([*])=O)OC([*])=O)[C@H](O)[C@@H](O)[C@@H]1O</p>
          </body>
        </notes>
        <annotation>
          <rdf:RDF xmlns:rdf="http://www.w3.org/1999/02/22-rdf-syntax-ns#" xmlns:dcterms="http://purl.org/dc/terms/" xmlns:vCard="http://www.w3.org/2001/vcard-rdf/3.0#" xmlns:vCard4="http://www.w3.org/2006/vcard/ns#" xmlns:bqbiol="http://biomodels.net/biology-qualifiers/" xmlns:bqmodel="http://biomodels.net/model-qualifiers/">
            <rdf:Description rdf:about="#M_D__45__Glucosyl__45__12__45__diacyl__45__glycerols_c">
              <bqbiol:is>
                <rdf:Bag>
                  <rdf:li rdf:resource="https://identifiers.org/metanetx.chemical/MNXM726130"/>
                  <rdf:li rdf:resource="https://identifiers.org/biocyc/META:D-Glucosyl-12-diacyl-glycerols"/>
                </rdf:Bag>
              </bqbiol:is>
            </rdf:Description>
          </rdf:RDF>
        </annotation>
      </species>
      <species metaid="M_diacyl__45__3__45__O__45__glucl__45__1__45__6__45__gluc__45__sn__45__glycerol_c" sboTerm="SBO:0000247" id="M_diacyl__45__3__45__O__45__glucl__45__1__45__6__45__gluc__45__sn__45__glycerol_c" name="a 1,2-diacyl-3-O-(&amp;beta;-D-glucopyranosyl-(1-&gt;6)-O-&amp;beta;-D-glucopyranosyl)-sn-glycerol" compartment="c" initialAmount="0" hasOnlySubstanceUnits="false" boundaryCondition="false" constant="false" fbc:charge="0" fbc:chemicalFormula="C17H26O15">
        <notes>
          <body xmlns="http://www.w3.org/1999/xhtml">
            <p>formula: C17H26O15</p>
            <p>charge: 0</p>
            <p>mass: 470.37934</p>
            <p>smiles: OC[C@H]1O[C@@H](OC[C@H]2O[C@@H](OC[C@@H](COC([*])=O)OC([*])=O)[C@H](O)[C@@H](O)[C@@H]2O)[C@H](O)[C@@H](O)[C@@H]1O</p>
          </body>
        </notes>
        <annotation>
          <rdf:RDF xmlns:rdf="http://www.w3.org/1999/02/22-rdf-syntax-ns#" xmlns:dcterms="http://purl.org/dc/terms/" xmlns:vCard="http://www.w3.org/2001/vcard-rdf/3.0#" xmlns:vCard4="http://www.w3.org/2006/vcard/ns#" xmlns:bqbiol="http://biomodels.net/biology-qualifiers/" xmlns:bqmodel="http://biomodels.net/model-qualifiers/">
            <rdf:Description rdf:about="#M_diacyl__45__3__45__O__45__glucl__45__1__45__6__45__gluc__45__sn__45__glycerol_c">
              <bqbiol:is>
                <rdf:Bag>
                  <rdf:li rdf:resource="https://identifiers.org/metanetx.chemical/MNXM732842"/>
                  <rdf:li rdf:resource="https://identifiers.org/biocyc/META:diacyl-3-O-glucl-1-6-gluc-sn-glycerol"/>
                </rdf:Bag>
              </bqbiol:is>
            </rdf:Description>
          </rdf:RDF>
        </annotation>
      </species>
      <species metaid="M_CPD__45__1070_c" sboTerm="SBO:0000247" id="M_CPD__45__1070_c" name="3-maleylpyruvate" compartment="c" initialAmount="0" hasOnlySubstanceUnits="false" boundaryCondition="false" constant="false" fbc:charge="-2" fbc:chemicalFormula="C7H4O6">
        <notes>
          <body xmlns="http://www.w3.org/1999/xhtml">
            <p>formula: C7H4O6</p>
            <p>charge: -2</p>
            <p>mass: 184.10306</p>
            <p>smiles: [O-]C(=O)\C=C/C(=O)CC(=O)C([O-])=O</p>
          </body>
        </notes>
        <annotation>
          <rdf:RDF xmlns:rdf="http://www.w3.org/1999/02/22-rdf-syntax-ns#" xmlns:dcterms="http://purl.org/dc/terms/" xmlns:vCard="http://www.w3.org/2001/vcard-rdf/3.0#" xmlns:vCard4="http://www.w3.org/2006/vcard/ns#" xmlns:bqbiol="http://biomodels.net/biology-qualifiers/" xmlns:bqmodel="http://biomodels.net/model-qualifiers/">
            <rdf:Description rdf:about="#M_CPD__45__1070_c">
              <bqbiol:is>
                <rdf:Bag>
                  <rdf:li rdf:resource="https://identifiers.org/inchi/InChI=1S/C7H6O6/c8-4(1-2-6(10)11)3-5(9)7(12)13/h1-2H,3H2,(H,10,11)(H,12,13)/p-2/b2-1-"/>
                  <rdf:li rdf:resource="https://identifiers.org/inchikey/AZCFLHZUFANAOR-UPHRSURJSA-L"/>
                  <rdf:li rdf:resource="https://identifiers.org/metanetx.chemical/MNXM2190"/>
                  <rdf:li rdf:resource="https://identifiers.org/chebi/CHEBI:16727"/>
                  <rdf:li rdf:resource="https://identifiers.org/biocyc/META:CPD-1070"/>
                  <rdf:li rdf:resource="https://identifiers.org/kegg.compound/C02167"/>
                  <rdf:li rdf:resource="https://identifiers.org/chemspider/5256744"/>
                  <rdf:li rdf:resource="https://identifiers.org/pubchem.compound/6857405"/>
                </rdf:Bag>
              </bqbiol:is>
            </rdf:Description>
          </rdf:RDF>
        </annotation>
      </species>
      <species metaid="M_CPD__45__277_c" sboTerm="SBO:0000247" id="M_CPD__45__277_c" name="3-fumarylpyruvate" compartment="c" initialAmount="0" hasOnlySubstanceUnits="false" boundaryCondition="false" constant="false" fbc:charge="-2" fbc:chemicalFormula="C7H4O6">
        <notes>
          <body xmlns="http://www.w3.org/1999/xhtml">
            <p>formula: C7H4O6</p>
            <p>charge: -2</p>
            <p>mass: 184.10306</p>
            <p>smiles: [O-]C(=O)\C=C\C(=O)CC(=O)C([O-])=O</p>
          </body>
        </notes>
        <annotation>
          <rdf:RDF xmlns:rdf="http://www.w3.org/1999/02/22-rdf-syntax-ns#" xmlns:dcterms="http://purl.org/dc/terms/" xmlns:vCard="http://www.w3.org/2001/vcard-rdf/3.0#" xmlns:vCard4="http://www.w3.org/2006/vcard/ns#" xmlns:bqbiol="http://biomodels.net/biology-qualifiers/" xmlns:bqmodel="http://biomodels.net/model-qualifiers/">
            <rdf:Description rdf:about="#M_CPD__45__277_c">
              <bqbiol:is>
                <rdf:Bag>
                  <rdf:li rdf:resource="https://identifiers.org/inchi/InChI=1S/C7H6O6/c8-4(1-2-6(10)11)3-5(9)7(12)13/h1-2H,3H2,(H,10,11)(H,12,13)/p-2/b2-1+"/>
                  <rdf:li rdf:resource="https://identifiers.org/inchikey/AZCFLHZUFANAOR-OWOJBTEDSA-L"/>
                  <rdf:li rdf:resource="https://identifiers.org/metanetx.chemical/MNXM730293"/>
                  <rdf:li rdf:resource="https://identifiers.org/chebi/CHEBI:16854"/>
                  <rdf:li rdf:resource="https://identifiers.org/biocyc/META:CPD-277"/>
                  <rdf:li rdf:resource="https://identifiers.org/kegg.compound/C02514"/>
                  <rdf:li rdf:resource="https://identifiers.org/chemspider/5256696"/>
                  <rdf:li rdf:resource="https://identifiers.org/pubchem.compound/6857354"/>
                </rdf:Bag>
              </bqbiol:is>
            </rdf:Description>
          </rdf:RDF>
        </annotation>
      </species>
      <species metaid="M_MAL_c" sboTerm="SBO:0000247" id="M_MAL_c" name="(S)-malate" compartment="c" initialAmount="0" hasOnlySubstanceUnits="false" boundaryCondition="false" constant="false" fbc:charge="-2" fbc:chemicalFormula="C4H4O5">
        <notes>
          <body xmlns="http://www.w3.org/1999/xhtml">
            <p>formula: C4H4O5</p>
            <p>charge: -2</p>
            <p>mass: 132.07156</p>
            <p>smiles: O[C@@H](CC([O-])=O)C([O-])=O</p>
          </body>
        </notes>
        <annotation>
          <rdf:RDF xmlns:rdf="http://www.w3.org/1999/02/22-rdf-syntax-ns#" xmlns:dcterms="http://purl.org/dc/terms/" xmlns:vCard="http://www.w3.org/2001/vcard-rdf/3.0#" xmlns:vCard4="http://www.w3.org/2006/vcard/ns#" xmlns:bqbiol="http://biomodels.net/biology-qualifiers/" xmlns:bqmodel="http://biomodels.net/model-qualifiers/">
            <rdf:Description rdf:about="#M_MAL_c">
              <bqbiol:is>
                <rdf:Bag>
                  <rdf:li rdf:resource="https://identifiers.org/inchi/InChI=1S/C4H6O5/c5-2(4(8)9)1-3(6)7/h2,5H,1H2,(H,6,7)(H,8,9)/p-2/t2-/m0/s1"/>
                  <rdf:li rdf:resource="https://identifiers.org/inchikey/BJEPYKJPYRNKOW-REOHCLBHSA-L"/>
                  <rdf:li rdf:resource="https://identifiers.org/metanetx.chemical/MNXM98"/>
                  <rdf:li rdf:resource="https://identifiers.org/chebi/CHEBI:15589"/>
                  <rdf:li rdf:resource="https://identifiers.org/biocyc/META:MAL"/>
                  <rdf:li rdf:resource="https://identifiers.org/bigg.metabolite/mal__L"/>
                  <rdf:li rdf:resource="https://identifiers.org/kegg.compound/C00149"/>
                  <rdf:li rdf:resource="https://identifiers.org/cas/6915-15-7"/>
                  <rdf:li rdf:resource="https://identifiers.org/cas/97-67-6"/>
                  <rdf:li rdf:resource="https://identifiers.org/chemspider/4573566"/>
                  <rdf:li rdf:resource="https://identifiers.org/hmdb/HMDB00156"/>
                  <rdf:li rdf:resource="https://identifiers.org/metabolights/MTBLS15589"/>
                  <rdf:li rdf:resource="https://identifiers.org/pubchem.compound/5459792"/>
                </rdf:Bag>
              </bqbiol:is>
            </rdf:Description>
          </rdf:RDF>
        </annotation>
      </species>
      <species metaid="M_PYRUVATE_c" sboTerm="SBO:0000247" id="M_PYRUVATE_c" name="pyruvate" compartment="c" initialAmount="0" hasOnlySubstanceUnits="false" boundaryCondition="false" constant="false" fbc:charge="-1" fbc:chemicalFormula="C3H3O3">
        <notes>
          <body xmlns="http://www.w3.org/1999/xhtml">
            <p>formula: C3H3O3</p>
            <p>charge: -1</p>
            <p>mass: 87.05412</p>
            <p>smiles: CC(=O)C([O-])=O</p>
          </body>
        </notes>
        <annotation>
          <rdf:RDF xmlns:rdf="http://www.w3.org/1999/02/22-rdf-syntax-ns#" xmlns:dcterms="http://purl.org/dc/terms/" xmlns:vCard="http://www.w3.org/2001/vcard-rdf/3.0#" xmlns:vCard4="http://www.w3.org/2006/vcard/ns#" xmlns:bqbiol="http://biomodels.net/biology-qualifiers/" xmlns:bqmodel="http://biomodels.net/model-qualifiers/">
            <rdf:Description rdf:about="#M_PYRUVATE_c">
              <bqbiol:is>
                <rdf:Bag>
                  <rdf:li rdf:resource="https://identifiers.org/inchi/InChI=1S/C3H4O3/c1-2(4)3(5)6/h1H3,(H,5,6)/p-1"/>
                  <rdf:li rdf:resource="https://identifiers.org/inchikey/LCTONWCANYUPML-UHFFFAOYSA-M"/>
                  <rdf:li rdf:resource="https://identifiers.org/metanetx.chemical/MNXM23"/>
                  <rdf:li rdf:resource="https://identifiers.org/chebi/CHEBI:15361"/>
                  <rdf:li rdf:resource="https://identifiers.org/biocyc/META:PYRUVATE"/>
                  <rdf:li rdf:resource="https://identifiers.org/bigg.metabolite/pyr"/>
                  <rdf:li rdf:resource="https://identifiers.org/kegg.compound/C00022"/>
                  <rdf:li rdf:resource="https://identifiers.org/cas/127-17-3"/>
                  <rdf:li rdf:resource="https://identifiers.org/chemspider/96901"/>
                  <rdf:li rdf:resource="https://identifiers.org/hmdb/HMDB00243"/>
                  <rdf:li rdf:resource="https://identifiers.org/knapsack/C00001200"/>
                  <rdf:li rdf:resource="https://identifiers.org/metabolights/MTBLS15361"/>
                  <rdf:li rdf:resource="https://identifiers.org/pubchem.compound/107735"/>
                  <rdf:li rdf:resource="https://identifiers.org/umbbd.compound/c0159"/>
                </rdf:Bag>
              </bqbiol:is>
            </rdf:Description>
          </rdf:RDF>
        </annotation>
      </species>
      <species metaid="M_CARBON__45__DIOXIDE_c" sboTerm="SBO:0000247" id="M_CARBON__45__DIOXIDE_c" name="CO2" compartment="c" initialAmount="0" hasOnlySubstanceUnits="false" boundaryCondition="false" constant="false" fbc:charge="0" fbc:chemicalFormula="CO2">
        <notes>
          <body xmlns="http://www.w3.org/1999/xhtml">
            <p>formula: CO2</p>
            <p>charge: 0</p>
            <p>mass: 44.0095</p>
            <p>smiles: O=C=O</p>
          </body>
        </notes>
        <annotation>
          <rdf:RDF xmlns:rdf="http://www.w3.org/1999/02/22-rdf-syntax-ns#" xmlns:dcterms="http://purl.org/dc/terms/" xmlns:vCard="http://www.w3.org/2001/vcard-rdf/3.0#" xmlns:vCard4="http://www.w3.org/2006/vcard/ns#" xmlns:bqbiol="http://biomodels.net/biology-qualifiers/" xmlns:bqmodel="http://biomodels.net/model-qualifiers/">
            <rdf:Description rdf:about="#M_CARBON__45__DIOXIDE_c">
              <bqbiol:is>
                <rdf:Bag>
                  <rdf:li rdf:resource="https://identifiers.org/inchi/InChI=1S/CO2/c2-1-3"/>
                  <rdf:li rdf:resource="https://identifiers.org/inchikey/CURLTUGMZLYLDI-UHFFFAOYSA-N"/>
                  <rdf:li rdf:resource="https://identifiers.org/metanetx.chemical/MNXM13"/>
                  <rdf:li rdf:resource="https://identifiers.org/chebi/CHEBI:16526"/>
                  <rdf:li rdf:resource="https://identifiers.org/biocyc/META:CARBON-DIOXIDE"/>
                  <rdf:li rdf:resource="https://identifiers.org/bigg.metabolite/co2"/>
                  <rdf:li rdf:resource="https://identifiers.org/kegg.compound/C00011"/>
                  <rdf:li rdf:resource="https://identifiers.org/cas/124-38-9"/>
                  <rdf:li rdf:resource="https://identifiers.org/chemspider/274"/>
                  <rdf:li rdf:resource="https://identifiers.org/hmdb/HMDB01967"/>
                  <rdf:li rdf:resource="https://identifiers.org/metabolights/MTBLS16526"/>
                  <rdf:li rdf:resource="https://identifiers.org/pubchem.compound/280"/>
                  <rdf:li rdf:resource="https://identifiers.org/umbbd.compound/c0131"/>
                </rdf:Bag>
              </bqbiol:is>
            </rdf:Description>
          </rdf:RDF>
        </annotation>
      </species>
      <species metaid="M_ACETYL__45__COA_c" sboTerm="SBO:0000247" id="M_ACETYL__45__COA_c" name="acetyl-CoA" compartment="c" initialAmount="0" hasOnlySubstanceUnits="false" boundaryCondition="false" constant="false" fbc:charge="-4" fbc:chemicalFormula="C23H34N7O17P3S">
        <notes>
          <body xmlns="http://www.w3.org/1999/xhtml">
            <p>formula: C23H34N7O17P3S</p>
            <p>charge: -4</p>
            <p>mass: 805.540323</p>
            <p>smiles: CC(=O)SCCNC(=O)CCNC(=O)[C@H](O)C(C)(C)COP([O-])(=O)OP([O-])(=O)OC[C@H]1O[C@H]([C@H](O)[C@@H]1OP([O-])([O-])=O)n1cnc2c(N)ncnc12</p>
          </body>
        </notes>
        <annotation>
          <rdf:RDF xmlns:rdf="http://www.w3.org/1999/02/22-rdf-syntax-ns#" xmlns:dcterms="http://purl.org/dc/terms/" xmlns:vCard="http://www.w3.org/2001/vcard-rdf/3.0#" xmlns:vCard4="http://www.w3.org/2006/vcard/ns#" xmlns:bqbiol="http://biomodels.net/biology-qualifiers/" xmlns:bqmodel="http://biomodels.net/model-qualifiers/">
            <rdf:Description rdf:about="#M_ACETYL__45__COA_c">
              <bqbiol:is>
                <rdf:Bag>
                  <rdf:li rdf:resource="https://identifiers.org/inchi/InChI=1S/C23H38N7O17P3S/c1-12(31)51-7-6-25-14(32)4-5-26-21(35)18(34)23(2,3)9-44-50(41,42)47-49(39,40)43-8-13-17(46-48(36,37)38)16(33)22(45-13)30-11-29-15-19(24)27-10-28-20(15)30/h10-11,13,16-18,22,33-34H,4-9H2,1-3H3,(H,25,32)(H,26,35)(H,39,40)(H,41,42)(H2,24,27,28)(H2,36,37,38)/p-4/t13-,16-,17-,18+,22-/m1/s1"/>
                  <rdf:li rdf:resource="https://identifiers.org/inchikey/ZSLZBFCDCINBPY-ZSJPKINUSA-J"/>
                  <rdf:li rdf:resource="https://identifiers.org/metanetx.chemical/MNXM732448"/>
                  <rdf:li rdf:resource="https://identifiers.org/chebi/CHEBI:57288"/>
                  <rdf:li rdf:resource="https://identifiers.org/biocyc/META:ACETYL-COA"/>
                  <rdf:li rdf:resource="https://identifiers.org/bigg.metabolite/accoa"/>
                  <rdf:li rdf:resource="https://identifiers.org/kegg.compound/C00024"/>
                  <rdf:li rdf:resource="https://identifiers.org/cas/72-89-9"/>
                  <rdf:li rdf:resource="https://identifiers.org/hmdb/HMDB01206"/>
                  <rdf:li rdf:resource="https://identifiers.org/knapsack/C00007259"/>
                  <rdf:li rdf:resource="https://identifiers.org/metabolights/MTBLS57288"/>
                  <rdf:li rdf:resource="https://identifiers.org/pubchem.compound/45266541"/>
                  <rdf:li rdf:resource="https://identifiers.org/umbbd.compound/c0031"/>
                </rdf:Bag>
              </bqbiol:is>
            </rdf:Description>
          </rdf:RDF>
        </annotation>
      </species>
      <species metaid="M_GLUCOSAMINE__45__1P_c" sboTerm="SBO:0000247" id="M_GLUCOSAMINE__45__1P_c" name="&amp;alpha;-D-glucosamine 1-phosphate" compartment="c" initialAmount="0" hasOnlySubstanceUnits="false" boundaryCondition="false" constant="false" fbc:charge="-1" fbc:chemicalFormula="C6H13NO8P">
        <notes>
          <body xmlns="http://www.w3.org/1999/xhtml">
            <p>formula: C6H13NO8P</p>
            <p>charge: -1</p>
            <p>mass: 258.143121</p>
            <p>smiles: [NH3+][C@@H]1[C@@H](O)[C@H](O)[C@@H](CO)O[C@@H]1OP([O-])([O-])=O</p>
          </body>
        </notes>
        <annotation>
          <rdf:RDF xmlns:rdf="http://www.w3.org/1999/02/22-rdf-syntax-ns#" xmlns:dcterms="http://purl.org/dc/terms/" xmlns:vCard="http://www.w3.org/2001/vcard-rdf/3.0#" xmlns:vCard4="http://www.w3.org/2006/vcard/ns#" xmlns:bqbiol="http://biomodels.net/biology-qualifiers/" xmlns:bqmodel="http://biomodels.net/model-qualifiers/">
            <rdf:Description rdf:about="#M_GLUCOSAMINE__45__1P_c">
              <bqbiol:is>
                <rdf:Bag>
                  <rdf:li rdf:resource="https://identifiers.org/inchi/InChI=1S/C6H14NO8P/c7-3-5(10)4(9)2(1-8)14-6(3)15-16(11,12)13/h2-6,8-10H,1,7H2,(H2,11,12,13)/p-1/t2-,3-,4-,5-,6-/m1/s1"/>
                  <rdf:li rdf:resource="https://identifiers.org/inchikey/YMJBYRVFGYXULK-QZABAPFNSA-M"/>
                  <rdf:li rdf:resource="https://identifiers.org/metanetx.chemical/MNXM969"/>
                  <rdf:li rdf:resource="https://identifiers.org/chebi/CHEBI:58516"/>
                  <rdf:li rdf:resource="https://identifiers.org/biocyc/META:GLUCOSAMINE-1P"/>
                  <rdf:li rdf:resource="https://identifiers.org/bigg.metabolite/gam1p"/>
                  <rdf:li rdf:resource="https://identifiers.org/kegg.compound/C06156"/>
                  <rdf:li rdf:resource="https://identifiers.org/hmdb/HMDB01109"/>
                  <rdf:li rdf:resource="https://identifiers.org/pubchem.compound/25243931"/>
                </rdf:Bag>
              </bqbiol:is>
            </rdf:Description>
          </rdf:RDF>
        </annotation>
      </species>
      <species metaid="M_N__45__ACETYL__45__D__45__GLUCOSAMINE__45__1__45__P_c" sboTerm="SBO:0000247" id="M_N__45__ACETYL__45__D__45__GLUCOSAMINE__45__1__45__P_c" name="N-acetyl-&amp;alpha;-D-glucosamine 1-phosphate" compartment="c" initialAmount="0" hasOnlySubstanceUnits="false" boundaryCondition="false" constant="false" fbc:charge="-2" fbc:chemicalFormula="C8H14NO9P">
        <notes>
          <body xmlns="http://www.w3.org/1999/xhtml">
            <p>formula: C8H14NO9P</p>
            <p>charge: -2</p>
            <p>mass: 299.171861</p>
            <p>smiles: CC(=O)N[C@@H]1[C@@H](O)[C@H](O)[C@@H](CO)O[C@@H]1OP([O-])([O-])=O</p>
          </body>
        </notes>
        <annotation>
          <rdf:RDF xmlns:rdf="http://www.w3.org/1999/02/22-rdf-syntax-ns#" xmlns:dcterms="http://purl.org/dc/terms/" xmlns:vCard="http://www.w3.org/2001/vcard-rdf/3.0#" xmlns:vCard4="http://www.w3.org/2006/vcard/ns#" xmlns:bqbiol="http://biomodels.net/biology-qualifiers/" xmlns:bqmodel="http://biomodels.net/model-qualifiers/">
            <rdf:Description rdf:about="#M_N__45__ACETYL__45__D__45__GLUCOSAMINE__45__1__45__P_c">
              <bqbiol:is>
                <rdf:Bag>
                  <rdf:li rdf:resource="https://identifiers.org/inchi/InChI=1S/C8H16NO9P/c1-3(11)9-5-7(13)6(12)4(2-10)17-8(5)18-19(14,15)16/h4-8,10,12-13H,2H2,1H3,(H,9,11)(H2,14,15,16)/p-2/t4-,5-,6-,7-,8-/m1/s1"/>
                  <rdf:li rdf:resource="https://identifiers.org/inchikey/FZLJPEPAYPUMMR-FMDGEEDCSA-L"/>
                  <rdf:li rdf:resource="https://identifiers.org/metanetx.chemical/MNXM340"/>
                  <rdf:li rdf:resource="https://identifiers.org/chebi/CHEBI:57776"/>
                  <rdf:li rdf:resource="https://identifiers.org/biocyc/META:N-ACETYL-D-GLUCOSAMINE-1-P"/>
                  <rdf:li rdf:resource="https://identifiers.org/bigg.metabolite/acgam1p"/>
                  <rdf:li rdf:resource="https://identifiers.org/kegg.compound/C04256"/>
                  <rdf:li rdf:resource="https://identifiers.org/hmdb/HMDB01367"/>
                  <rdf:li rdf:resource="https://identifiers.org/pubchem.compound/25243937"/>
                </rdf:Bag>
              </bqbiol:is>
            </rdf:Description>
          </rdf:RDF>
        </annotation>
      </species>
      <species metaid="M_DIACYLGLYCEROL_c" sboTerm="SBO:0000247" id="M_DIACYLGLYCEROL_c" name="a 1,2-diacyl-sn-glycerol" compartment="c" initialAmount="0" hasOnlySubstanceUnits="false" boundaryCondition="false" constant="false" fbc:charge="0" fbc:chemicalFormula="C5H6O5">
        <notes>
          <body xmlns="http://www.w3.org/1999/xhtml">
            <p>formula: C5H6O5</p>
            <p>charge: 0</p>
            <p>mass: 146.09814</p>
            <p>smiles: OC[C@@H](COC([*])=O)OC([*])=O</p>
          </body>
        </notes>
        <annotation>
          <rdf:RDF xmlns:rdf="http://www.w3.org/1999/02/22-rdf-syntax-ns#" xmlns:dcterms="http://purl.org/dc/terms/" xmlns:vCard="http://www.w3.org/2001/vcard-rdf/3.0#" xmlns:vCard4="http://www.w3.org/2006/vcard/ns#" xmlns:bqbiol="http://biomodels.net/biology-qualifiers/" xmlns:bqmodel="http://biomodels.net/model-qualifiers/">
            <rdf:Description rdf:about="#M_DIACYLGLYCEROL_c">
              <bqbiol:is>
                <rdf:Bag>
                  <rdf:li rdf:resource="https://identifiers.org/metanetx.chemical/MNXM738562"/>
                  <rdf:li rdf:resource="https://identifiers.org/biocyc/META:DIACYLGLYCEROL"/>
                </rdf:Bag>
              </bqbiol:is>
            </rdf:Description>
          </rdf:RDF>
        </annotation>
      </species>
      <species metaid="M_Phospholipids_c" sboTerm="SBO:0000247" id="M_Phospholipids_c" name="a phospholipid" compartment="c" initialAmount="0" hasOnlySubstanceUnits="false" boundaryCondition="false" constant="false" fbc:charge="0" fbc:chemicalFormula="C5H6O8P">
        <notes>
          <body xmlns="http://www.w3.org/1999/xhtml">
            <p>formula: C5H6O8P</p>
            <p>charge: 0</p>
            <p>mass: 225.070101</p>
            <p>smiles: OP(=O)(O[*])OCC(COC([*])=O)OC([*])=O</p>
          </body>
        </notes>
        <annotation>
          <rdf:RDF xmlns:rdf="http://www.w3.org/1999/02/22-rdf-syntax-ns#" xmlns:dcterms="http://purl.org/dc/terms/" xmlns:vCard="http://www.w3.org/2001/vcard-rdf/3.0#" xmlns:vCard4="http://www.w3.org/2006/vcard/ns#" xmlns:bqbiol="http://biomodels.net/biology-qualifiers/" xmlns:bqmodel="http://biomodels.net/model-qualifiers/">
            <rdf:Description rdf:about="#M_Phospholipids_c">
              <bqbiol:is>
                <rdf:Bag>
                  <rdf:li rdf:resource="https://identifiers.org/metanetx.chemical/MNXM93813"/>
                  <rdf:li rdf:resource="https://identifiers.org/biocyc/META:Phospholipids"/>
                  <rdf:li rdf:resource="https://identifiers.org/kegg.compound/C00865"/>
                </rdf:Bag>
              </bqbiol:is>
            </rdf:Description>
          </rdf:RDF>
        </annotation>
      </species>
      <species metaid="M_Triacylglycerols_c" sboTerm="SBO:0000247" id="M_Triacylglycerols_c" name="a triacyl-sn-glycerol" compartment="c" initialAmount="0" hasOnlySubstanceUnits="false" boundaryCondition="false" constant="false" fbc:charge="0" fbc:chemicalFormula="C6H5O6">
        <notes>
          <body xmlns="http://www.w3.org/1999/xhtml">
            <p>formula: C6H5O6</p>
            <p>charge: 0</p>
            <p>mass: 173.1003</p>
            <p>smiles: [*]C(=O)OC[C@H](COC([*])=O)OC([*])=O</p>
          </body>
        </notes>
        <annotation>
          <rdf:RDF xmlns:rdf="http://www.w3.org/1999/02/22-rdf-syntax-ns#" xmlns:dcterms="http://purl.org/dc/terms/" xmlns:vCard="http://www.w3.org/2001/vcard-rdf/3.0#" xmlns:vCard4="http://www.w3.org/2006/vcard/ns#" xmlns:bqbiol="http://biomodels.net/biology-qualifiers/" xmlns:bqmodel="http://biomodels.net/model-qualifiers/">
            <rdf:Description rdf:about="#M_Triacylglycerols_c">
              <bqbiol:is>
                <rdf:Bag>
                  <rdf:li rdf:resource="https://identifiers.org/metanetx.chemical/MNXM732990"/>
                  <rdf:li rdf:resource="https://identifiers.org/biocyc/META:Triacylglycerols"/>
                  <rdf:li rdf:resource="https://identifiers.org/biocyc/META:Linoleate-containing-TGs"/>
                </rdf:Bag>
              </bqbiol:is>
            </rdf:Description>
          </rdf:RDF>
        </annotation>
      </species>
      <species metaid="M_GLYCEROL_c" sboTerm="SBO:0000247" id="M_GLYCEROL_c" name="glycerol" compartment="c" initialAmount="0" hasOnlySubstanceUnits="false" boundaryCondition="false" constant="false" fbc:charge="0" fbc:chemicalFormula="C3H8O3">
        <notes>
          <body xmlns="http://www.w3.org/1999/xhtml">
            <p>formula: C3H8O3</p>
            <p>charge: 0</p>
            <p>mass: 92.09382</p>
            <p>smiles: OCC(O)CO</p>
          </body>
        </notes>
        <annotation>
          <rdf:RDF xmlns:rdf="http://www.w3.org/1999/02/22-rdf-syntax-ns#" xmlns:dcterms="http://purl.org/dc/terms/" xmlns:vCard="http://www.w3.org/2001/vcard-rdf/3.0#" xmlns:vCard4="http://www.w3.org/2006/vcard/ns#" xmlns:bqbiol="http://biomodels.net/biology-qualifiers/" xmlns:bqmodel="http://biomodels.net/model-qualifiers/">
            <rdf:Description rdf:about="#M_GLYCEROL_c">
              <bqbiol:is>
                <rdf:Bag>
                  <rdf:li rdf:resource="https://identifiers.org/inchi/InChI=1S/C3H8O3/c4-1-3(6)2-5/h3-6H,1-2H2"/>
                  <rdf:li rdf:resource="https://identifiers.org/inchikey/PEDCQBHIVMGVHV-UHFFFAOYSA-N"/>
                  <rdf:li rdf:resource="https://identifiers.org/metanetx.chemical/MNXM89612"/>
                  <rdf:li rdf:resource="https://identifiers.org/chebi/CHEBI:17754"/>
                  <rdf:li rdf:resource="https://identifiers.org/biocyc/META:GLYCEROL"/>
                  <rdf:li rdf:resource="https://identifiers.org/bigg.metabolite/glyc"/>
                  <rdf:li rdf:resource="https://identifiers.org/kegg.compound/C00116"/>
                  <rdf:li rdf:resource="https://identifiers.org/cas/56-81-5"/>
                  <rdf:li rdf:resource="https://identifiers.org/chemspider/733"/>
                  <rdf:li rdf:resource="https://identifiers.org/drugbank/DB04077"/>
                  <rdf:li rdf:resource="https://identifiers.org/hmdb/HMDB00131"/>
                  <rdf:li rdf:resource="https://identifiers.org/metabolights/MTBLS17754"/>
                  <rdf:li rdf:resource="https://identifiers.org/pubchem.compound/753"/>
                </rdf:Bag>
              </bqbiol:is>
            </rdf:Description>
          </rdf:RDF>
        </annotation>
      </species>
      <species metaid="M_HYDROXYPROPANAL_c" sboTerm="SBO:0000247" id="M_HYDROXYPROPANAL_c" name="3-hydroxypropanal" compartment="c" initialAmount="0" hasOnlySubstanceUnits="false" boundaryCondition="false" constant="false" fbc:charge="0" fbc:chemicalFormula="C3H6O2">
        <notes>
          <body xmlns="http://www.w3.org/1999/xhtml">
            <p>formula: C3H6O2</p>
            <p>charge: 0</p>
            <p>mass: 74.07854</p>
            <p>smiles: OCCC=O</p>
          </body>
        </notes>
        <annotation>
          <rdf:RDF xmlns:rdf="http://www.w3.org/1999/02/22-rdf-syntax-ns#" xmlns:dcterms="http://purl.org/dc/terms/" xmlns:vCard="http://www.w3.org/2001/vcard-rdf/3.0#" xmlns:vCard4="http://www.w3.org/2006/vcard/ns#" xmlns:bqbiol="http://biomodels.net/biology-qualifiers/" xmlns:bqmodel="http://biomodels.net/model-qualifiers/">
            <rdf:Description rdf:about="#M_HYDROXYPROPANAL_c">
              <bqbiol:is>
                <rdf:Bag>
                  <rdf:li rdf:resource="https://identifiers.org/inchi/InChI=1S/C3H6O2/c4-2-1-3-5/h2,5H,1,3H2"/>
                  <rdf:li rdf:resource="https://identifiers.org/inchikey/AKXKFZDCRYJKTF-UHFFFAOYSA-N"/>
                  <rdf:li rdf:resource="https://identifiers.org/metanetx.chemical/MNXM1526"/>
                  <rdf:li rdf:resource="https://identifiers.org/chebi/CHEBI:17871"/>
                  <rdf:li rdf:resource="https://identifiers.org/biocyc/META:HYDROXYPROPANAL"/>
                  <rdf:li rdf:resource="https://identifiers.org/kegg.compound/C00969"/>
                  <rdf:li rdf:resource="https://identifiers.org/chemspider/13902283"/>
                  <rdf:li rdf:resource="https://identifiers.org/hmdb/HMDB03453"/>
                  <rdf:li rdf:resource="https://identifiers.org/pubchem.compound/75049"/>
                </rdf:Bag>
              </bqbiol:is>
            </rdf:Description>
          </rdf:RDF>
        </annotation>
      </species>
      <species metaid="M_ADENOSINE_c" sboTerm="SBO:0000247" id="M_ADENOSINE_c" name="adenosine" compartment="c" initialAmount="0" hasOnlySubstanceUnits="false" boundaryCondition="false" constant="false" fbc:charge="0" fbc:chemicalFormula="C10H13N5O4">
        <notes>
          <body xmlns="http://www.w3.org/1999/xhtml">
            <p>formula: C10H13N5O4</p>
            <p>charge: 0</p>
            <p>mass: 267.24152</p>
            <p>smiles: Nc1ncnc2n(cnc12)[C@@H]1O[C@H](CO)[C@@H](O)[C@H]1O</p>
          </body>
        </notes>
        <annotation>
          <rdf:RDF xmlns:rdf="http://www.w3.org/1999/02/22-rdf-syntax-ns#" xmlns:dcterms="http://purl.org/dc/terms/" xmlns:vCard="http://www.w3.org/2001/vcard-rdf/3.0#" xmlns:vCard4="http://www.w3.org/2006/vcard/ns#" xmlns:bqbiol="http://biomodels.net/biology-qualifiers/" xmlns:bqmodel="http://biomodels.net/model-qualifiers/">
            <rdf:Description rdf:about="#M_ADENOSINE_c">
              <bqbiol:is>
                <rdf:Bag>
                  <rdf:li rdf:resource="https://identifiers.org/inchi/InChI=1S/C10H13N5O4/c11-8-5-9(13-2-12-8)15(3-14-5)10-7(18)6(17)4(1-16)19-10/h2-4,6-7,10,16-18H,1H2,(H2,11,12,13)/t4-,6-,7-,10-/m1/s1"/>
                  <rdf:li rdf:resource="https://identifiers.org/inchikey/OIRDTQYFTABQOQ-KQYNXXCUSA-N"/>
                  <rdf:li rdf:resource="https://identifiers.org/metanetx.chemical/MNXM212"/>
                  <rdf:li rdf:resource="https://identifiers.org/chebi/CHEBI:16335"/>
                  <rdf:li rdf:resource="https://identifiers.org/biocyc/META:ADENOSINE"/>
                  <rdf:li rdf:resource="https://identifiers.org/bigg.metabolite/adn"/>
                  <rdf:li rdf:resource="https://identifiers.org/kegg.compound/C00212"/>
                  <rdf:li rdf:resource="https://identifiers.org/cas/58-61-7"/>
                  <rdf:li rdf:resource="https://identifiers.org/chemspider/18660726"/>
                  <rdf:li rdf:resource="https://identifiers.org/drugbank/DB00640"/>
                  <rdf:li rdf:resource="https://identifiers.org/hmdb/HMDB00050"/>
                  <rdf:li rdf:resource="https://identifiers.org/metabolights/MTBLS16335"/>
                  <rdf:li rdf:resource="https://identifiers.org/pubchem.compound/60961"/>
                </rdf:Bag>
              </bqbiol:is>
            </rdf:Description>
          </rdf:RDF>
        </annotation>
      </species>
      <species metaid="M_ATP_c" sboTerm="SBO:0000247" id="M_ATP_c" name="ATP" compartment="c" initialAmount="0" hasOnlySubstanceUnits="false" boundaryCondition="false" constant="false" fbc:charge="-4" fbc:chemicalFormula="C10H12N5O13P3">
        <notes>
          <body xmlns="http://www.w3.org/1999/xhtml">
            <p>formula: C10H12N5O13P3</p>
            <p>charge: -4</p>
            <p>mass: 503.149463</p>
            <p>smiles: Nc1ncnc2n(cnc12)[C@@H]1O[C@H](COP([O-])(=O)OP([O-])(=O)OP([O-])([O-])=O)[C@@H](O)[C@H]1O</p>
          </body>
        </notes>
        <annotation>
          <rdf:RDF xmlns:rdf="http://www.w3.org/1999/02/22-rdf-syntax-ns#" xmlns:dcterms="http://purl.org/dc/terms/" xmlns:vCard="http://www.w3.org/2001/vcard-rdf/3.0#" xmlns:vCard4="http://www.w3.org/2006/vcard/ns#" xmlns:bqbiol="http://biomodels.net/biology-qualifiers/" xmlns:bqmodel="http://biomodels.net/model-qualifiers/">
            <rdf:Description rdf:about="#M_ATP_c">
              <bqbiol:is>
                <rdf:Bag>
                  <rdf:li rdf:resource="https://identifiers.org/inchi/InChI=1S/C10H16N5O13P3/c11-8-5-9(13-2-12-8)15(3-14-5)10-7(17)6(16)4(26-10)1-25-30(21,22)28-31(23,24)27-29(18,19)20/h2-4,6-7,10,16-17H,1H2,(H,21,22)(H,23,24)(H2,11,12,13)(H2,18,19,20)/p-4/t4-,6-,7-,10-/m1/s1"/>
                  <rdf:li rdf:resource="https://identifiers.org/inchikey/ZKHQWZAMYRWXGA-KQYNXXCUSA-J"/>
                  <rdf:li rdf:resource="https://identifiers.org/metanetx.chemical/MNXM3"/>
                  <rdf:li rdf:resource="https://identifiers.org/chebi/CHEBI:30616"/>
                  <rdf:li rdf:resource="https://identifiers.org/biocyc/META:ATP"/>
                  <rdf:li rdf:resource="https://identifiers.org/bigg.metabolite/atp"/>
                  <rdf:li rdf:resource="https://identifiers.org/kegg.compound/C00002"/>
                  <rdf:li rdf:resource="https://identifiers.org/cas/56-65-5"/>
                  <rdf:li rdf:resource="https://identifiers.org/chemspider/4574455"/>
                  <rdf:li rdf:resource="https://identifiers.org/hmdb/HMDB00538"/>
                  <rdf:li rdf:resource="https://identifiers.org/metabolights/MTBLS30616"/>
                  <rdf:li rdf:resource="https://identifiers.org/pubchem.compound/5461108"/>
                </rdf:Bag>
              </bqbiol:is>
            </rdf:Description>
          </rdf:RDF>
        </annotation>
      </species>
      <species metaid="M_Odd__45__Saturated__45__Fatty__45__Acyl__45__CoA_c" sboTerm="SBO:0000247" id="M_Odd__45__Saturated__45__Fatty__45__Acyl__45__CoA_c" name="an odd numbered straight chain 2,3,4-saturated fatty acyl CoA" compartment="c" initialAmount="0" hasOnlySubstanceUnits="false" boundaryCondition="false" constant="false" fbc:charge="0" fbc:chemicalFormula="C24H39N7O17P3S">
        <notes>
          <body xmlns="http://www.w3.org/1999/xhtml">
            <p>formula: C24H39N7O17P3S</p>
            <p>charge: 0</p>
            <p>mass: 822.590723</p>
            <p>smiles: CC(C)(COP(O)(=O)OP(O)(=O)OC[C@H]1O[C@H]([C@H](O)[C@@H]1OP(O)(O)=O)n1cnc2c(N)ncnc12)[C@@H](O)C(=O)NCCC(=O)NCCSC(=O)CC[*]</p>
          </body>
        </notes>
        <annotation>
          <rdf:RDF xmlns:rdf="http://www.w3.org/1999/02/22-rdf-syntax-ns#" xmlns:dcterms="http://purl.org/dc/terms/" xmlns:vCard="http://www.w3.org/2001/vcard-rdf/3.0#" xmlns:vCard4="http://www.w3.org/2006/vcard/ns#" xmlns:bqbiol="http://biomodels.net/biology-qualifiers/" xmlns:bqmodel="http://biomodels.net/model-qualifiers/">
            <rdf:Description rdf:about="#M_Odd__45__Saturated__45__Fatty__45__Acyl__45__CoA_c">
              <bqbiol:is>
                <rdf:Bag>
                  <rdf:li rdf:resource="https://identifiers.org/metanetx.chemical/MNXM726998"/>
                  <rdf:li rdf:resource="https://identifiers.org/chebi/CHEBI:65122"/>
                  <rdf:li rdf:resource="https://identifiers.org/biocyc/META:Odd-Saturated-Fatty-Acyl-CoA"/>
                </rdf:Bag>
              </bqbiol:is>
            </rdf:Description>
          </rdf:RDF>
        </annotation>
      </species>
      <species metaid="M_INOSINE_c" sboTerm="SBO:0000247" id="M_INOSINE_c" name="inosine" compartment="c" initialAmount="0" hasOnlySubstanceUnits="false" boundaryCondition="false" constant="false" fbc:charge="0" fbc:chemicalFormula="C10H12N4O5">
        <notes>
          <body xmlns="http://www.w3.org/1999/xhtml">
            <p>formula: C10H12N4O5</p>
            <p>charge: 0</p>
            <p>mass: 268.22624</p>
            <p>smiles: OC[C@H]1O[C@H]([C@H](O)[C@@H]1O)n1cnc2c(O)ncnc12</p>
          </body>
        </notes>
        <annotation>
          <rdf:RDF xmlns:rdf="http://www.w3.org/1999/02/22-rdf-syntax-ns#" xmlns:dcterms="http://purl.org/dc/terms/" xmlns:vCard="http://www.w3.org/2001/vcard-rdf/3.0#" xmlns:vCard4="http://www.w3.org/2006/vcard/ns#" xmlns:bqbiol="http://biomodels.net/biology-qualifiers/" xmlns:bqmodel="http://biomodels.net/model-qualifiers/">
            <rdf:Description rdf:about="#M_INOSINE_c">
              <bqbiol:is>
                <rdf:Bag>
                  <rdf:li rdf:resource="https://identifiers.org/inchi/InChI=1S/C10H12N4O5/c15-1-4-6(16)7(17)10(19-4)14-3-13-5-8(14)11-2-12-9(5)18/h2-4,6-7,10,15-17H,1H2,(H,11,12,18)/t4-,6-,7-,10-/m1/s1"/>
                  <rdf:li rdf:resource="https://identifiers.org/inchikey/UGQMRVRMYYASKQ-KQYNXXCUSA-N"/>
                  <rdf:li rdf:resource="https://identifiers.org/metanetx.chemical/MNXM334"/>
                  <rdf:li rdf:resource="https://identifiers.org/chebi/CHEBI:17596"/>
                  <rdf:li rdf:resource="https://identifiers.org/biocyc/META:INOSINE"/>
                  <rdf:li rdf:resource="https://identifiers.org/bigg.metabolite/ins"/>
                  <rdf:li rdf:resource="https://identifiers.org/kegg.compound/C00294"/>
                  <rdf:li rdf:resource="https://identifiers.org/cas/58-63-9"/>
                  <rdf:li rdf:resource="https://identifiers.org/chemspider/5799"/>
                  <rdf:li rdf:resource="https://identifiers.org/drugbank/DB04335"/>
                  <rdf:li rdf:resource="https://identifiers.org/hmdb/HMDB00195"/>
                  <rdf:li rdf:resource="https://identifiers.org/metabolights/MTBLS17596"/>
                  <rdf:li rdf:resource="https://identifiers.org/pubchem.compound/135398641"/>
                </rdf:Bag>
              </bqbiol:is>
            </rdf:Description>
          </rdf:RDF>
        </annotation>
      </species>
      <species metaid="M_AMMONIUM_c" sboTerm="SBO:0000247" id="M_AMMONIUM_c" name="ammonium" compartment="c" initialAmount="0" hasOnlySubstanceUnits="false" boundaryCondition="false" constant="false" fbc:charge="1" fbc:chemicalFormula="H4N">
        <notes>
          <body xmlns="http://www.w3.org/1999/xhtml">
            <p>formula: H4N</p>
            <p>charge: 1</p>
            <p>mass: 18.0385</p>
            <p>smiles: [NH4+]</p>
          </body>
        </notes>
        <annotation>
          <rdf:RDF xmlns:rdf="http://www.w3.org/1999/02/22-rdf-syntax-ns#" xmlns:dcterms="http://purl.org/dc/terms/" xmlns:vCard="http://www.w3.org/2001/vcard-rdf/3.0#" xmlns:vCard4="http://www.w3.org/2006/vcard/ns#" xmlns:bqbiol="http://biomodels.net/biology-qualifiers/" xmlns:bqmodel="http://biomodels.net/model-qualifiers/">
            <rdf:Description rdf:about="#M_AMMONIUM_c">
              <bqbiol:is>
                <rdf:Bag>
                  <rdf:li rdf:resource="https://identifiers.org/inchi/InChI=1S/H3N/h1H3/p+1"/>
                  <rdf:li rdf:resource="https://identifiers.org/inchikey/QGZKDVFQNNGYKY-UHFFFAOYSA-O"/>
                  <rdf:li rdf:resource="https://identifiers.org/metanetx.chemical/MNXM729302"/>
                  <rdf:li rdf:resource="https://identifiers.org/chebi/CHEBI:28938"/>
                  <rdf:li rdf:resource="https://identifiers.org/biocyc/META:AMMONIUM"/>
                  <rdf:li rdf:resource="https://identifiers.org/bigg.metabolite/nh4"/>
                  <rdf:li rdf:resource="https://identifiers.org/kegg.compound/C01342"/>
                  <rdf:li rdf:resource="https://identifiers.org/cas/14798-03-9"/>
                  <rdf:li rdf:resource="https://identifiers.org/chemspider/218"/>
                  <rdf:li rdf:resource="https://identifiers.org/hmdb/HMDB41827"/>
                  <rdf:li rdf:resource="https://identifiers.org/metabolights/MTBLS28938"/>
                  <rdf:li rdf:resource="https://identifiers.org/pubchem.compound/223"/>
                </rdf:Bag>
              </bqbiol:is>
            </rdf:Description>
          </rdf:RDF>
        </annotation>
      </species>
      <species metaid="M_Odd__45__Straight__45__Chain__45__234__45__Sat__45__FA_c" sboTerm="SBO:0000247" id="M_Odd__45__Straight__45__Chain__45__234__45__Sat__45__FA_c" name="an odd numbered straight chain 2,3,4-saturated fatty acid" compartment="c" initialAmount="0" hasOnlySubstanceUnits="false" boundaryCondition="false" constant="false" fbc:charge="-1" fbc:chemicalFormula="C3H4O2">
        <notes>
          <body xmlns="http://www.w3.org/1999/xhtml">
            <p>formula: C3H4O2</p>
            <p>charge: -1</p>
            <p>mass: 72.06266</p>
            <p>smiles: [O-]C(=O)CC[*]</p>
          </body>
        </notes>
        <annotation>
          <rdf:RDF xmlns:rdf="http://www.w3.org/1999/02/22-rdf-syntax-ns#" xmlns:dcterms="http://purl.org/dc/terms/" xmlns:vCard="http://www.w3.org/2001/vcard-rdf/3.0#" xmlns:vCard4="http://www.w3.org/2006/vcard/ns#" xmlns:bqbiol="http://biomodels.net/biology-qualifiers/" xmlns:bqmodel="http://biomodels.net/model-qualifiers/">
            <rdf:Description rdf:about="#M_Odd__45__Straight__45__Chain__45__234__45__Sat__45__FA_c">
              <bqbiol:is>
                <rdf:Bag>
                  <rdf:li rdf:resource="https://identifiers.org/metanetx.chemical/MNXM726853"/>
                  <rdf:li rdf:resource="https://identifiers.org/chebi/CHEBI:76928"/>
                  <rdf:li rdf:resource="https://identifiers.org/biocyc/META:Odd-Straight-Chain-234-Sat-FA"/>
                </rdf:Bag>
              </bqbiol:is>
            </rdf:Description>
          </rdf:RDF>
        </annotation>
      </species>
      <species metaid="M_AMP_c" sboTerm="SBO:0000247" id="M_AMP_c" name="AMP" compartment="c" initialAmount="0" hasOnlySubstanceUnits="false" boundaryCondition="false" constant="false" fbc:charge="-2" fbc:chemicalFormula="C10H12N5O7P">
        <notes>
          <body xmlns="http://www.w3.org/1999/xhtml">
            <p>formula: C10H12N5O7P</p>
            <p>charge: -2</p>
            <p>mass: 345.205541</p>
            <p>smiles: Nc1ncnc2n(cnc12)[C@@H]1O[C@H](COP([O-])([O-])=O)[C@@H](O)[C@H]1O</p>
          </body>
        </notes>
        <annotation>
          <rdf:RDF xmlns:rdf="http://www.w3.org/1999/02/22-rdf-syntax-ns#" xmlns:dcterms="http://purl.org/dc/terms/" xmlns:vCard="http://www.w3.org/2001/vcard-rdf/3.0#" xmlns:vCard4="http://www.w3.org/2006/vcard/ns#" xmlns:bqbiol="http://biomodels.net/biology-qualifiers/" xmlns:bqmodel="http://biomodels.net/model-qualifiers/">
            <rdf:Description rdf:about="#M_AMP_c">
              <bqbiol:is>
                <rdf:Bag>
                  <rdf:li rdf:resource="https://identifiers.org/inchi/InChI=1S/C10H14N5O7P/c11-8-5-9(13-2-12-8)15(3-14-5)10-7(17)6(16)4(22-10)1-21-23(18,19)20/h2-4,6-7,10,16-17H,1H2,(H2,11,12,13)(H2,18,19,20)/p-2/t4-,6-,7-,10-/m1/s1"/>
                  <rdf:li rdf:resource="https://identifiers.org/inchikey/UDMBCSSLTHHNCD-KQYNXXCUSA-L"/>
                  <rdf:li rdf:resource="https://identifiers.org/metanetx.chemical/MNXM728294"/>
                  <rdf:li rdf:resource="https://identifiers.org/chebi/CHEBI:456215"/>
                  <rdf:li rdf:resource="https://identifiers.org/biocyc/META:AMP"/>
                  <rdf:li rdf:resource="https://identifiers.org/bigg.metabolite/amp"/>
                  <rdf:li rdf:resource="https://identifiers.org/kegg.compound/C00020"/>
                  <rdf:li rdf:resource="https://identifiers.org/cas/61-19-8"/>
                  <rdf:li rdf:resource="https://identifiers.org/chemspider/10239183"/>
                  <rdf:li rdf:resource="https://identifiers.org/hmdb/HMDB00045"/>
                  <rdf:li rdf:resource="https://identifiers.org/metabolights/MTBLS456215"/>
                  <rdf:li rdf:resource="https://identifiers.org/pubchem.compound/15938965"/>
                </rdf:Bag>
              </bqbiol:is>
            </rdf:Description>
          </rdf:RDF>
        </annotation>
      </species>
      <species metaid="M_PPI_c" sboTerm="SBO:0000247" id="M_PPI_c" name="diphosphate" compartment="c" initialAmount="0" hasOnlySubstanceUnits="false" boundaryCondition="false" constant="false" fbc:charge="-3" fbc:chemicalFormula="HO7P2">
        <notes>
          <body xmlns="http://www.w3.org/1999/xhtml">
            <p>formula: HO7P2</p>
            <p>charge: -3</p>
            <p>mass: 174.951262</p>
            <p>smiles: OP([O-])(=O)OP([O-])([O-])=O</p>
          </body>
        </notes>
        <annotation>
          <rdf:RDF xmlns:rdf="http://www.w3.org/1999/02/22-rdf-syntax-ns#" xmlns:dcterms="http://purl.org/dc/terms/" xmlns:vCard="http://www.w3.org/2001/vcard-rdf/3.0#" xmlns:vCard4="http://www.w3.org/2006/vcard/ns#" xmlns:bqbiol="http://biomodels.net/biology-qualifiers/" xmlns:bqmodel="http://biomodels.net/model-qualifiers/">
            <rdf:Description rdf:about="#M_PPI_c">
              <bqbiol:is>
                <rdf:Bag>
                  <rdf:li rdf:resource="https://identifiers.org/inchi/InChI=1S/H4O7P2/c1-8(2,3)7-9(4,5)6/h(H2,1,2,3)(H2,4,5,6)/p-3"/>
                  <rdf:li rdf:resource="https://identifiers.org/inchikey/XPPKVPWEQAFLFU-UHFFFAOYSA-K"/>
                  <rdf:li rdf:resource="https://identifiers.org/metanetx.chemical/MNXM11"/>
                  <rdf:li rdf:resource="https://identifiers.org/chebi/CHEBI:29888"/>
                  <rdf:li rdf:resource="https://identifiers.org/chebi/CHEBI:33019"/>
                  <rdf:li rdf:resource="https://identifiers.org/biocyc/META:PPI"/>
                  <rdf:li rdf:resource="https://identifiers.org/bigg.metabolite/ppi"/>
                  <rdf:li rdf:resource="https://identifiers.org/kegg.compound/C00013"/>
                  <rdf:li rdf:resource="https://identifiers.org/cas/2466-09-3"/>
                  <rdf:li rdf:resource="https://identifiers.org/chemspider/996"/>
                  <rdf:li rdf:resource="https://identifiers.org/drugbank/DB04160"/>
                  <rdf:li rdf:resource="https://identifiers.org/hmdb/HMDB00250"/>
                  <rdf:li rdf:resource="https://identifiers.org/metabolights/MTBLS33019"/>
                  <rdf:li rdf:resource="https://identifiers.org/pubchem.compound/1023"/>
                </rdf:Bag>
              </bqbiol:is>
            </rdf:Description>
          </rdf:RDF>
        </annotation>
      </species>
      <species metaid="M_ADP_c" sboTerm="SBO:0000247" id="M_ADP_c" name="ADP" compartment="c" initialAmount="0" hasOnlySubstanceUnits="false" boundaryCondition="false" constant="false" fbc:charge="-3" fbc:chemicalFormula="C10H12N5O10P2">
        <notes>
          <body xmlns="http://www.w3.org/1999/xhtml">
            <p>formula: C10H12N5O10P2</p>
            <p>charge: -3</p>
            <p>mass: 424.177502</p>
            <p>smiles: Nc1ncnc2n(cnc12)[C@@H]1O[C@H](COP([O-])(=O)OP([O-])([O-])=O)[C@@H](O)[C@H]1O</p>
          </body>
        </notes>
        <annotation>
          <rdf:RDF xmlns:rdf="http://www.w3.org/1999/02/22-rdf-syntax-ns#" xmlns:dcterms="http://purl.org/dc/terms/" xmlns:vCard="http://www.w3.org/2001/vcard-rdf/3.0#" xmlns:vCard4="http://www.w3.org/2006/vcard/ns#" xmlns:bqbiol="http://biomodels.net/biology-qualifiers/" xmlns:bqmodel="http://biomodels.net/model-qualifiers/">
            <rdf:Description rdf:about="#M_ADP_c">
              <bqbiol:is>
                <rdf:Bag>
                  <rdf:li rdf:resource="https://identifiers.org/inchi/InChI=1S/C10H15N5O10P2/c11-8-5-9(13-2-12-8)15(3-14-5)10-7(17)6(16)4(24-10)1-23-27(21,22)25-26(18,19)20/h2-4,6-7,10,16-17H,1H2,(H,21,22)(H2,11,12,13)(H2,18,19,20)/p-3/t4-,6-,7-,10-/m1/s1"/>
                  <rdf:li rdf:resource="https://identifiers.org/inchikey/XTWYTFMLZFPYCI-KQYNXXCUSA-K"/>
                  <rdf:li rdf:resource="https://identifiers.org/metanetx.chemical/MNXM7"/>
                  <rdf:li rdf:resource="https://identifiers.org/chebi/CHEBI:456216"/>
                  <rdf:li rdf:resource="https://identifiers.org/biocyc/META:ADP"/>
                  <rdf:li rdf:resource="https://identifiers.org/bigg.metabolite/adp"/>
                  <rdf:li rdf:resource="https://identifiers.org/kegg.compound/C00008"/>
                  <rdf:li rdf:resource="https://identifiers.org/cas/58-64-0"/>
                  <rdf:li rdf:resource="https://identifiers.org/chemspider/5414423"/>
                  <rdf:li rdf:resource="https://identifiers.org/hmdb/HMDB01341"/>
                  <rdf:li rdf:resource="https://identifiers.org/metabolights/MTBLS456216"/>
                  <rdf:li rdf:resource="https://identifiers.org/pubchem.compound/7058055"/>
                </rdf:Bag>
              </bqbiol:is>
            </rdf:Description>
          </rdf:RDF>
        </annotation>
      </species>
      <species metaid="M_PHYTOL_c" sboTerm="SBO:0000247" id="M_PHYTOL_c" name="phytol" compartment="c" initialAmount="0" hasOnlySubstanceUnits="false" boundaryCondition="false" constant="false" fbc:charge="0" fbc:chemicalFormula="C20H40O">
        <notes>
          <body xmlns="http://www.w3.org/1999/xhtml">
            <p>formula: C20H40O</p>
            <p>charge: 0</p>
            <p>mass: 296.531</p>
            <p>smiles: CC(C)CCC[C@@H](C)CCC[C@@H](C)CCC\C(C)=C\CO</p>
          </body>
        </notes>
        <annotation>
          <rdf:RDF xmlns:rdf="http://www.w3.org/1999/02/22-rdf-syntax-ns#" xmlns:dcterms="http://purl.org/dc/terms/" xmlns:vCard="http://www.w3.org/2001/vcard-rdf/3.0#" xmlns:vCard4="http://www.w3.org/2006/vcard/ns#" xmlns:bqbiol="http://biomodels.net/biology-qualifiers/" xmlns:bqmodel="http://biomodels.net/model-qualifiers/">
            <rdf:Description rdf:about="#M_PHYTOL_c">
              <bqbiol:is>
                <rdf:Bag>
                  <rdf:li rdf:resource="https://identifiers.org/inchi/InChI=1S/C20H40O/c1-17(2)9-6-10-18(3)11-7-12-19(4)13-8-14-20(5)15-16-21/h15,17-19,21H,6-14,16H2,1-5H3/b20-15+/t18-,19-/m1/s1"/>
                  <rdf:li rdf:resource="https://identifiers.org/inchikey/BOTWFXYSPFMFNR-PYDDKJGSSA-N"/>
                  <rdf:li rdf:resource="https://identifiers.org/metanetx.chemical/MNXM2712"/>
                  <rdf:li rdf:resource="https://identifiers.org/chebi/CHEBI:17327"/>
                  <rdf:li rdf:resource="https://identifiers.org/biocyc/META:PHYTOL"/>
                  <rdf:li rdf:resource="https://identifiers.org/kegg.compound/C01389"/>
                  <rdf:li rdf:resource="https://identifiers.org/chemspider/4444094"/>
                  <rdf:li rdf:resource="https://identifiers.org/hmdb/HMDB02019"/>
                  <rdf:li rdf:resource="https://identifiers.org/lipidmaps/LMPR0104010002"/>
                  <rdf:li rdf:resource="https://identifiers.org/metabolights/MTBLS17327"/>
                  <rdf:li rdf:resource="https://identifiers.org/pubchem.compound/5280435"/>
                </rdf:Bag>
              </bqbiol:is>
            </rdf:Description>
          </rdf:RDF>
        </annotation>
      </species>
      <species metaid="M_NAD_c" sboTerm="SBO:0000247" id="M_NAD_c" name="NAD+" compartment="c" initialAmount="0" hasOnlySubstanceUnits="false" boundaryCondition="false" constant="false" fbc:charge="-1" fbc:chemicalFormula="C21H26N7O14P2">
        <notes>
          <body xmlns="http://www.w3.org/1999/xhtml">
            <p>formula: C21H26N7O14P2</p>
            <p>charge: -1</p>
            <p>mass: 662.417442</p>
            <p>smiles: NC(=O)c1ccc[n+](c1)[C@@H]1O[C@H](COP([O-])(=O)OP([O-])(=O)OC[C@H]2O[C@H]([C@H](O)[C@@H]2O)n2cnc3c(N)ncnc23)[C@@H](O)[C@H]1O</p>
          </body>
        </notes>
        <annotation>
          <rdf:RDF xmlns:rdf="http://www.w3.org/1999/02/22-rdf-syntax-ns#" xmlns:dcterms="http://purl.org/dc/terms/" xmlns:vCard="http://www.w3.org/2001/vcard-rdf/3.0#" xmlns:vCard4="http://www.w3.org/2006/vcard/ns#" xmlns:bqbiol="http://biomodels.net/biology-qualifiers/" xmlns:bqmodel="http://biomodels.net/model-qualifiers/">
            <rdf:Description rdf:about="#M_NAD_c">
              <bqbiol:is>
                <rdf:Bag>
                  <rdf:li rdf:resource="https://identifiers.org/inchi/InChI=1S/C21H27N7O14P2/c22-17-12-19(25-7-24-17)28(8-26-12)21-16(32)14(30)11(41-21)6-39-44(36,37)42-43(34,35)38-5-10-13(29)15(31)20(40-10)27-3-1-2-9(4-27)18(23)33/h1-4,7-8,10-11,13-16,20-21,29-32H,5-6H2,(H5-,22,23,24,25,33,34,35,36,37)/p-1/t10-,11-,13-,14-,15-,16-,20-,21-/m1/s1"/>
                  <rdf:li rdf:resource="https://identifiers.org/inchikey/BAWFJGJZGIEFAR-NNYOXOHSSA-M"/>
                  <rdf:li rdf:resource="https://identifiers.org/metanetx.chemical/MNXM8"/>
                  <rdf:li rdf:resource="https://identifiers.org/chebi/CHEBI:57540"/>
                  <rdf:li rdf:resource="https://identifiers.org/biocyc/META:NAD"/>
                  <rdf:li rdf:resource="https://identifiers.org/bigg.metabolite/nad"/>
                  <rdf:li rdf:resource="https://identifiers.org/kegg.compound/C00003"/>
                  <rdf:li rdf:resource="https://identifiers.org/cas/53-84-9"/>
                  <rdf:li rdf:resource="https://identifiers.org/chemspider/10239196"/>
                  <rdf:li rdf:resource="https://identifiers.org/hmdb/HMDB00902"/>
                  <rdf:li rdf:resource="https://identifiers.org/metabolights/MTBLS57540"/>
                  <rdf:li rdf:resource="https://identifiers.org/pubchem.compound/15938971"/>
                </rdf:Bag>
              </bqbiol:is>
            </rdf:Description>
          </rdf:RDF>
        </annotation>
      </species>
      <species metaid="M_NADH_c" sboTerm="SBO:0000247" id="M_NADH_c" name="NADH" compartment="c" initialAmount="0" hasOnlySubstanceUnits="false" boundaryCondition="false" constant="false" fbc:charge="-2" fbc:chemicalFormula="C21H27N7O14P2">
        <notes>
          <body xmlns="http://www.w3.org/1999/xhtml">
            <p>formula: C21H27N7O14P2</p>
            <p>charge: -2</p>
            <p>mass: 663.425382</p>
            <p>smiles: NC(=O)C1=CN(C=CC1)[C@@H]1O[C@H](COP([O-])(=O)OP([O-])(=O)OC[C@H]2O[C@H]([C@H](O)[C@@H]2O)n2cnc3c(N)ncnc23)[C@@H](O)[C@H]1O</p>
          </body>
        </notes>
        <annotation>
          <rdf:RDF xmlns:rdf="http://www.w3.org/1999/02/22-rdf-syntax-ns#" xmlns:dcterms="http://purl.org/dc/terms/" xmlns:vCard="http://www.w3.org/2001/vcard-rdf/3.0#" xmlns:vCard4="http://www.w3.org/2006/vcard/ns#" xmlns:bqbiol="http://biomodels.net/biology-qualifiers/" xmlns:bqmodel="http://biomodels.net/model-qualifiers/">
            <rdf:Description rdf:about="#M_NADH_c">
              <bqbiol:is>
                <rdf:Bag>
                  <rdf:li rdf:resource="https://identifiers.org/inchi/InChI=1S/C21H29N7O14P2/c22-17-12-19(25-7-24-17)28(8-26-12)21-16(32)14(30)11(41-21)6-39-44(36,37)42-43(34,35)38-5-10-13(29)15(31)20(40-10)27-3-1-2-9(4-27)18(23)33/h1,3-4,7-8,10-11,13-16,20-21,29-32H,2,5-6H2,(H2,23,33)(H,34,35)(H,36,37)(H2,22,24,25)/p-2/t10-,11-,13-,14-,15-,16-,20-,21-/m1/s1"/>
                  <rdf:li rdf:resource="https://identifiers.org/inchikey/BOPGDPNILDQYTO-NNYOXOHSSA-L"/>
                  <rdf:li rdf:resource="https://identifiers.org/metanetx.chemical/MNXM10"/>
                  <rdf:li rdf:resource="https://identifiers.org/chebi/CHEBI:57945"/>
                  <rdf:li rdf:resource="https://identifiers.org/biocyc/META:NADH"/>
                  <rdf:li rdf:resource="https://identifiers.org/bigg.metabolite/nadh"/>
                  <rdf:li rdf:resource="https://identifiers.org/kegg.compound/C00004"/>
                  <rdf:li rdf:resource="https://identifiers.org/cas/58-68-4"/>
                  <rdf:li rdf:resource="https://identifiers.org/chemspider/10239197"/>
                  <rdf:li rdf:resource="https://identifiers.org/hmdb/HMDB01487"/>
                  <rdf:li rdf:resource="https://identifiers.org/metabolights/MTBLS57945"/>
                  <rdf:li rdf:resource="https://identifiers.org/pubchem.compound/21604869"/>
                </rdf:Bag>
              </bqbiol:is>
            </rdf:Description>
          </rdf:RDF>
        </annotation>
      </species>
      <species metaid="M_2E__45__5Z__45__tetradeca__45__2__45__5__45__dienoyl__45__ACPs_c" sboTerm="SBO:0000247" id="M_2E__45__5Z__45__tetradeca__45__2__45__5__45__dienoyl__45__ACPs_c" name="a (2E,5Z)-tetradeca-2,5-dienoyl-[acp]" compartment="c" initialAmount="0" hasOnlySubstanceUnits="false" boundaryCondition="false" constant="false" fbc:charge="-1" fbc:chemicalFormula="C28H47N3O9PS">
        <notes>
          <body xmlns="http://www.w3.org/1999/xhtml">
            <p>formula: C28H47N3O9PS</p>
            <p>charge: -1</p>
            <p>mass: 632.727361</p>
            <p>smiles: CCCCCCCC\C=C/C\C=C\C(=O)SCCNC(=O)CCNC(=O)[C@H](O)C(C)(C)COP([O-])(=O)OC[C@H](N[*])C([*])=O</p>
          </body>
        </notes>
        <annotation>
          <rdf:RDF xmlns:rdf="http://www.w3.org/1999/02/22-rdf-syntax-ns#" xmlns:dcterms="http://purl.org/dc/terms/" xmlns:vCard="http://www.w3.org/2001/vcard-rdf/3.0#" xmlns:vCard4="http://www.w3.org/2006/vcard/ns#" xmlns:bqbiol="http://biomodels.net/biology-qualifiers/" xmlns:bqmodel="http://biomodels.net/model-qualifiers/">
            <rdf:Description rdf:about="#M_2E__45__5Z__45__tetradeca__45__2__45__5__45__dienoyl__45__ACPs_c">
              <bqbiol:is>
                <rdf:Bag>
                  <rdf:li rdf:resource="https://identifiers.org/metanetx.chemical/MNXM147899"/>
                  <rdf:li rdf:resource="https://identifiers.org/biocyc/META:2E-5Z-tetradeca-2-5-dienoyl-ACPs"/>
                </rdf:Bag>
              </bqbiol:is>
            </rdf:Description>
          </rdf:RDF>
        </annotation>
      </species>
      <species metaid="M_PHOSPHORYL__45__CHOLINE_c" sboTerm="SBO:0000247" id="M_PHOSPHORYL__45__CHOLINE_c" name="phosphocholine" compartment="c" initialAmount="0" hasOnlySubstanceUnits="false" boundaryCondition="false" constant="false" fbc:charge="-1" fbc:chemicalFormula="C5H13NO4P">
        <notes>
          <body xmlns="http://www.w3.org/1999/xhtml">
            <p>formula: C5H13NO4P</p>
            <p>charge: -1</p>
            <p>mass: 182.134821</p>
            <p>smiles: C[N+](C)(C)CCOP([O-])([O-])=O</p>
          </body>
        </notes>
        <annotation>
          <rdf:RDF xmlns:rdf="http://www.w3.org/1999/02/22-rdf-syntax-ns#" xmlns:dcterms="http://purl.org/dc/terms/" xmlns:vCard="http://www.w3.org/2001/vcard-rdf/3.0#" xmlns:vCard4="http://www.w3.org/2006/vcard/ns#" xmlns:bqbiol="http://biomodels.net/biology-qualifiers/" xmlns:bqmodel="http://biomodels.net/model-qualifiers/">
            <rdf:Description rdf:about="#M_PHOSPHORYL__45__CHOLINE_c">
              <bqbiol:is>
                <rdf:Bag>
                  <rdf:li rdf:resource="https://identifiers.org/inchi/InChI=1S/C5H14NO4P/c1-6(2,3)4-5-10-11(7,8)9/h4-5H2,1-3H3,(H-,7,8,9)/p-1"/>
                  <rdf:li rdf:resource="https://identifiers.org/inchikey/YHHSONZFOIEMCP-UHFFFAOYSA-M"/>
                  <rdf:li rdf:resource="https://identifiers.org/metanetx.chemical/MNXM229"/>
                  <rdf:li rdf:resource="https://identifiers.org/chebi/CHEBI:295975"/>
                  <rdf:li rdf:resource="https://identifiers.org/biocyc/META:PHOSPHORYL-CHOLINE"/>
                  <rdf:li rdf:resource="https://identifiers.org/kegg.compound/C00588"/>
                  <rdf:li rdf:resource="https://identifiers.org/cas/107-73-3"/>
                  <rdf:li rdf:resource="https://identifiers.org/chemspider/2578067"/>
                  <rdf:li rdf:resource="https://identifiers.org/hmdb/HMDB01565"/>
                  <rdf:li rdf:resource="https://identifiers.org/metabolights/MTBLS295975"/>
                  <rdf:li rdf:resource="https://identifiers.org/pubchem.compound/3330960"/>
                </rdf:Bag>
              </bqbiol:is>
            </rdf:Description>
          </rdf:RDF>
        </annotation>
      </species>
      <species metaid="M_RHAMNOSE_c" sboTerm="SBO:0000247" id="M_RHAMNOSE_c" name="&amp;alpha;-L-rhamnopyranose" compartment="c" initialAmount="0" hasOnlySubstanceUnits="false" boundaryCondition="false" constant="false" fbc:charge="0" fbc:chemicalFormula="C6H12O5">
        <notes>
          <body xmlns="http://www.w3.org/1999/xhtml">
            <p>formula: C6H12O5</p>
            <p>charge: 0</p>
            <p>mass: 164.15648</p>
            <p>smiles: C[C@@H]1O[C@@H](O)[C@H](O)[C@H](O)[C@H]1O</p>
          </body>
        </notes>
        <annotation>
          <rdf:RDF xmlns:rdf="http://www.w3.org/1999/02/22-rdf-syntax-ns#" xmlns:dcterms="http://purl.org/dc/terms/" xmlns:vCard="http://www.w3.org/2001/vcard-rdf/3.0#" xmlns:vCard4="http://www.w3.org/2006/vcard/ns#" xmlns:bqbiol="http://biomodels.net/biology-qualifiers/" xmlns:bqmodel="http://biomodels.net/model-qualifiers/">
            <rdf:Description rdf:about="#M_RHAMNOSE_c">
              <bqbiol:is>
                <rdf:Bag>
                  <rdf:li rdf:resource="https://identifiers.org/inchi/InChI=1S/C6H12O5/c1-2-3(7)4(8)5(9)6(10)11-2/h2-10H,1H3/t2-,3-,4+,5+,6+/m0/s1"/>
                  <rdf:li rdf:resource="https://identifiers.org/inchikey/SHZGCJCMOBCMKK-HGVZOGFYSA-N"/>
                  <rdf:li rdf:resource="https://identifiers.org/metanetx.chemical/MNXM3536"/>
                  <rdf:li rdf:resource="https://identifiers.org/chebi/CHEBI:27907"/>
                  <rdf:li rdf:resource="https://identifiers.org/biocyc/META:RHAMNOSE"/>
                  <rdf:li rdf:resource="https://identifiers.org/kegg.compound/C02476"/>
                  <rdf:li rdf:resource="https://identifiers.org/chemspider/388776"/>
                  <rdf:li rdf:resource="https://identifiers.org/metabolights/MTBLS27907"/>
                  <rdf:li rdf:resource="https://identifiers.org/pubchem.compound/439710"/>
                </rdf:Bag>
              </bqbiol:is>
            </rdf:Description>
          </rdf:RDF>
        </annotation>
      </species>
      <species metaid="M_CPD0__45__1112_c" sboTerm="SBO:0000247" id="M_CPD0__45__1112_c" name="&amp;beta;-L-rhamnopyranose" compartment="c" initialAmount="0" hasOnlySubstanceUnits="false" boundaryCondition="false" constant="false" fbc:charge="0" fbc:chemicalFormula="C6H12O5">
        <notes>
          <body xmlns="http://www.w3.org/1999/xhtml">
            <p>formula: C6H12O5</p>
            <p>charge: 0</p>
            <p>mass: 164.15648</p>
            <p>smiles: C[C@@H]1O[C@H](O)[C@H](O)[C@H](O)[C@H]1O</p>
          </body>
        </notes>
        <annotation>
          <rdf:RDF xmlns:rdf="http://www.w3.org/1999/02/22-rdf-syntax-ns#" xmlns:dcterms="http://purl.org/dc/terms/" xmlns:vCard="http://www.w3.org/2001/vcard-rdf/3.0#" xmlns:vCard4="http://www.w3.org/2006/vcard/ns#" xmlns:bqbiol="http://biomodels.net/biology-qualifiers/" xmlns:bqmodel="http://biomodels.net/model-qualifiers/">
            <rdf:Description rdf:about="#M_CPD0__45__1112_c">
              <bqbiol:is>
                <rdf:Bag>
                  <rdf:li rdf:resource="https://identifiers.org/inchi/InChI=1S/C6H12O5/c1-2-3(7)4(8)5(9)6(10)11-2/h2-10H,1H3/t2-,3-,4+,5+,6-/m0/s1"/>
                  <rdf:li rdf:resource="https://identifiers.org/inchikey/SHZGCJCMOBCMKK-YJRYQGEOSA-N"/>
                  <rdf:li rdf:resource="https://identifiers.org/metanetx.chemical/MNXM5074"/>
                  <rdf:li rdf:resource="https://identifiers.org/chebi/CHEBI:27586"/>
                  <rdf:li rdf:resource="https://identifiers.org/biocyc/META:CPD0-1112"/>
                  <rdf:li rdf:resource="https://identifiers.org/kegg.compound/C02338"/>
                  <rdf:li rdf:resource="https://identifiers.org/chemspider/388792"/>
                  <rdf:li rdf:resource="https://identifiers.org/metabolights/MTBLS27586"/>
                  <rdf:li rdf:resource="https://identifiers.org/pubchem.compound/439730"/>
                </rdf:Bag>
              </bqbiol:is>
            </rdf:Description>
          </rdf:RDF>
        </annotation>
      </species>
      <species metaid="M_5Z__45__tetradec__45__5__45__enoyl__45__ACPs_c" sboTerm="SBO:0000247" id="M_5Z__45__tetradec__45__5__45__enoyl__45__ACPs_c" name="a (5Z)-tetradec-5-enoyl-[acp]" compartment="c" initialAmount="0" hasOnlySubstanceUnits="false" boundaryCondition="false" constant="false" fbc:charge="-1" fbc:chemicalFormula="C28H49N3O9PS">
        <notes>
          <body xmlns="http://www.w3.org/1999/xhtml">
            <p>formula: C28H49N3O9PS</p>
            <p>charge: -1</p>
            <p>mass: 634.743241</p>
            <p>smiles: CCCCCCCC\C=C/CCCC(=O)SCCNC(=O)CCNC(=O)[C@H](O)C(C)(C)COP([O-])(=O)OC[C@H](N[*])C([*])=O</p>
          </body>
        </notes>
        <annotation>
          <rdf:RDF xmlns:rdf="http://www.w3.org/1999/02/22-rdf-syntax-ns#" xmlns:dcterms="http://purl.org/dc/terms/" xmlns:vCard="http://www.w3.org/2001/vcard-rdf/3.0#" xmlns:vCard4="http://www.w3.org/2006/vcard/ns#" xmlns:bqbiol="http://biomodels.net/biology-qualifiers/" xmlns:bqmodel="http://biomodels.net/model-qualifiers/">
            <rdf:Description rdf:about="#M_5Z__45__tetradec__45__5__45__enoyl__45__ACPs_c">
              <bqbiol:is>
                <rdf:Bag>
                  <rdf:li rdf:resource="https://identifiers.org/metanetx.chemical/MNXM147907"/>
                  <rdf:li rdf:resource="https://identifiers.org/biocyc/META:5Z-tetradec-5-enoyl-ACPs"/>
                </rdf:Bag>
              </bqbiol:is>
            </rdf:Description>
          </rdf:RDF>
        </annotation>
      </species>
      <species metaid="M_CPD__45__541_c" sboTerm="SBO:0000247" id="M_CPD__45__541_c" name="sn-glycero-3-phospho-1-inositol" compartment="c" initialAmount="0" hasOnlySubstanceUnits="false" boundaryCondition="false" constant="false" fbc:charge="-1" fbc:chemicalFormula="C9H18O11P">
        <notes>
          <body xmlns="http://www.w3.org/1999/xhtml">
            <p>formula: C9H18O11P</p>
            <p>charge: -1</p>
            <p>mass: 333.206381</p>
            <p>smiles: OC[C@@H](O)COP([O-])(=O)O[C@H]1[C@H](O)[C@@H](O)[C@H](O)[C@@H](O)[C@H]1O</p>
          </body>
        </notes>
        <annotation>
          <rdf:RDF xmlns:rdf="http://www.w3.org/1999/02/22-rdf-syntax-ns#" xmlns:dcterms="http://purl.org/dc/terms/" xmlns:vCard="http://www.w3.org/2001/vcard-rdf/3.0#" xmlns:vCard4="http://www.w3.org/2006/vcard/ns#" xmlns:bqbiol="http://biomodels.net/biology-qualifiers/" xmlns:bqmodel="http://biomodels.net/model-qualifiers/">
            <rdf:Description rdf:about="#M_CPD__45__541_c">
              <bqbiol:is>
                <rdf:Bag>
                  <rdf:li rdf:resource="https://identifiers.org/inchi/InChI=1S/C9H19O11P/c10-1-3(11)2-19-21(17,18)20-9-7(15)5(13)4(12)6(14)8(9)16/h3-16H,1-2H2,(H,17,18)/p-1/t3-,4-,5-,6+,7-,8-,9-/m1/s1"/>
                  <rdf:li rdf:resource="https://identifiers.org/inchikey/BMVUIWJCUQSHLZ-UJGXJMNGSA-M"/>
                  <rdf:li rdf:resource="https://identifiers.org/metanetx.chemical/MNXM1517"/>
                  <rdf:li rdf:resource="https://identifiers.org/chebi/CHEBI:58444"/>
                  <rdf:li rdf:resource="https://identifiers.org/biocyc/META:CPD-541"/>
                  <rdf:li rdf:resource="https://identifiers.org/bigg.metabolite/g3pi"/>
                  <rdf:li rdf:resource="https://identifiers.org/kegg.compound/C01225"/>
                  <rdf:li rdf:resource="https://identifiers.org/hmdb/HMDB11649"/>
                  <rdf:li rdf:resource="https://identifiers.org/pubchem.compound/45480544"/>
                </rdf:Bag>
              </bqbiol:is>
            </rdf:Description>
          </rdf:RDF>
        </annotation>
      </species>
      <species metaid="M_D__45__MYO__45__INOSITOL__45__1__45__MONOPHOSPHATE_c" sboTerm="SBO:0000247" id="M_D__45__MYO__45__INOSITOL__45__1__45__MONOPHOSPHATE_c" name="1D-myo-inositol 1-monophosphate" compartment="c" initialAmount="0" hasOnlySubstanceUnits="false" boundaryCondition="false" constant="false" fbc:charge="-2" fbc:chemicalFormula="C6H11O9P">
        <notes>
          <body xmlns="http://www.w3.org/1999/xhtml">
            <p>formula: C6H11O9P</p>
            <p>charge: -2</p>
            <p>mass: 258.119901</p>
            <p>smiles: O[C@H]1[C@H](O)[C@@H](O)[C@H](OP([O-])([O-])=O)[C@H](O)[C@@H]1O</p>
          </body>
        </notes>
        <annotation>
          <rdf:RDF xmlns:rdf="http://www.w3.org/1999/02/22-rdf-syntax-ns#" xmlns:dcterms="http://purl.org/dc/terms/" xmlns:vCard="http://www.w3.org/2001/vcard-rdf/3.0#" xmlns:vCard4="http://www.w3.org/2006/vcard/ns#" xmlns:bqbiol="http://biomodels.net/biology-qualifiers/" xmlns:bqmodel="http://biomodels.net/model-qualifiers/">
            <rdf:Description rdf:about="#M_D__45__MYO__45__INOSITOL__45__1__45__MONOPHOSPHATE_c">
              <bqbiol:is>
                <rdf:Bag>
                  <rdf:li rdf:resource="https://identifiers.org/inchi/InChI=1S/C6H13O9P/c7-1-2(8)4(10)6(5(11)3(1)9)15-16(12,13)14/h1-11H,(H2,12,13,14)/p-2/t1-,2-,3+,4-,5-,6-/m1/s1"/>
                  <rdf:li rdf:resource="https://identifiers.org/inchikey/INAPMGSXUVUWAF-UOTPTPDRSA-L"/>
                  <rdf:li rdf:resource="https://identifiers.org/metanetx.chemical/MNXM737936"/>
                  <rdf:li rdf:resource="https://identifiers.org/chebi/CHEBI:58433"/>
                  <rdf:li rdf:resource="https://identifiers.org/biocyc/META:D-MYO-INOSITOL-1-MONOPHOSPHATE"/>
                  <rdf:li rdf:resource="https://identifiers.org/bigg.metabolite/mi1p__D"/>
                  <rdf:li rdf:resource="https://identifiers.org/kegg.compound/C01177"/>
                  <rdf:li rdf:resource="https://identifiers.org/chemspider/16744063"/>
                  <rdf:li rdf:resource="https://identifiers.org/hmdb/HMDB02985"/>
                  <rdf:li rdf:resource="https://identifiers.org/knapsack/C00007483"/>
                  <rdf:li rdf:resource="https://identifiers.org/metabolights/MTBLS58433"/>
                  <rdf:li rdf:resource="https://identifiers.org/pubchem.compound/5288642"/>
                </rdf:Bag>
              </bqbiol:is>
            </rdf:Description>
          </rdf:RDF>
        </annotation>
      </species>
      <species metaid="M_CPD0__45__1122_c" sboTerm="SBO:0000247" id="M_CPD0__45__1122_c" name="N-acetyl-&amp;alpha;-neuraminate" compartment="c" initialAmount="0" hasOnlySubstanceUnits="false" boundaryCondition="false" constant="false" fbc:charge="-1" fbc:chemicalFormula="C11H18NO9">
        <notes>
          <body xmlns="http://www.w3.org/1999/xhtml">
            <p>formula: C11H18NO9</p>
            <p>charge: -1</p>
            <p>mass: 308.26196</p>
            <p>smiles: CC(=O)N[C@@H]1[C@@H](O)C[C@@](O)(O[C@H]1[C@H](O)[C@H](O)CO)C([O-])=O</p>
          </body>
        </notes>
        <annotation>
          <rdf:RDF xmlns:rdf="http://www.w3.org/1999/02/22-rdf-syntax-ns#" xmlns:dcterms="http://purl.org/dc/terms/" xmlns:vCard="http://www.w3.org/2001/vcard-rdf/3.0#" xmlns:vCard4="http://www.w3.org/2006/vcard/ns#" xmlns:bqbiol="http://biomodels.net/biology-qualifiers/" xmlns:bqmodel="http://biomodels.net/model-qualifiers/">
            <rdf:Description rdf:about="#M_CPD0__45__1122_c">
              <bqbiol:is>
                <rdf:Bag>
                  <rdf:li rdf:resource="https://identifiers.org/inchi/InChI=1S/C11H19NO9/c1-4(14)12-7-5(15)2-11(20,10(18)19)21-9(7)8(17)6(16)3-13/h5-9,13,15-17,20H,2-3H2,1H3,(H,12,14)(H,18,19)/p-1/t5-,6+,7+,8+,9+,11+/m0/s1"/>
                  <rdf:li rdf:resource="https://identifiers.org/inchikey/SQVRNKJHWKZAKO-YRMXFSIDSA-M"/>
                  <rdf:li rdf:resource="https://identifiers.org/metanetx.chemical/MNXM732768"/>
                  <rdf:li rdf:resource="https://identifiers.org/chebi/CHEBI:58770"/>
                  <rdf:li rdf:resource="https://identifiers.org/biocyc/META:CPD0-1122"/>
                  <rdf:li rdf:resource="https://identifiers.org/pubchem.compound/11876106"/>
                </rdf:Bag>
              </bqbiol:is>
            </rdf:Description>
          </rdf:RDF>
        </annotation>
      </species>
      <species metaid="M_CPD0__45__1123_c" sboTerm="SBO:0000247" id="M_CPD0__45__1123_c" name="N-acetyl-&amp;beta;-neuraminate" compartment="c" initialAmount="0" hasOnlySubstanceUnits="false" boundaryCondition="false" constant="false" fbc:charge="-1" fbc:chemicalFormula="C11H18NO9">
        <notes>
          <body xmlns="http://www.w3.org/1999/xhtml">
            <p>formula: C11H18NO9</p>
            <p>charge: -1</p>
            <p>mass: 308.26196</p>
            <p>smiles: CC(=O)N[C@@H]1[C@@H](O)C[C@](O)(O[C@H]1[C@H](O)[C@H](O)CO)C([O-])=O</p>
          </body>
        </notes>
        <annotation>
          <rdf:RDF xmlns:rdf="http://www.w3.org/1999/02/22-rdf-syntax-ns#" xmlns:dcterms="http://purl.org/dc/terms/" xmlns:vCard="http://www.w3.org/2001/vcard-rdf/3.0#" xmlns:vCard4="http://www.w3.org/2006/vcard/ns#" xmlns:bqbiol="http://biomodels.net/biology-qualifiers/" xmlns:bqmodel="http://biomodels.net/model-qualifiers/">
            <rdf:Description rdf:about="#M_CPD0__45__1123_c">
              <bqbiol:is>
                <rdf:Bag>
                  <rdf:li rdf:resource="https://identifiers.org/inchi/InChI=1S/C11H19NO9/c1-4(14)12-7-5(15)2-11(20,10(18)19)21-9(7)8(17)6(16)3-13/h5-9,13,15-17,20H,2-3H2,1H3,(H,12,14)(H,18,19)/p-1/t5-,6+,7+,8+,9+,11-/m0/s1"/>
                  <rdf:li rdf:resource="https://identifiers.org/inchikey/SQVRNKJHWKZAKO-PFQGKNLYSA-M"/>
                  <rdf:li rdf:resource="https://identifiers.org/metanetx.chemical/MNXM732767"/>
                  <rdf:li rdf:resource="https://identifiers.org/chebi/CHEBI:58705"/>
                  <rdf:li rdf:resource="https://identifiers.org/biocyc/META:CPD0-1123"/>
                  <rdf:li rdf:resource="https://identifiers.org/pubchem.compound/7173827"/>
                </rdf:Bag>
              </bqbiol:is>
            </rdf:Description>
          </rdf:RDF>
        </annotation>
      </species>
      <species metaid="M_CPD__45__171_c" sboTerm="SBO:0000247" id="M_CPD__45__171_c" name="a dolichyl &amp;beta;-D-mannosyl phosphate" compartment="c" initialAmount="0" hasOnlySubstanceUnits="false" boundaryCondition="false" constant="false" fbc:charge="-1" fbc:chemicalFormula="C86H142O9P">
        <notes>
          <body xmlns="http://www.w3.org/1999/xhtml">
            <p>formula: C86H142O9P</p>
            <p>charge: -1</p>
            <p>mass: 1351.016041</p>
            <p>smiles: CC(CCOP([O-])(=O)O[C@@H]1O[C@H](CO)[C@@H](O)[C@H](O)[C@@H]1O)CC\C=C(\C)CC\C=C(\C)CC\C=C(\C)CC\C=C(\C)CC\C=C(\C)CC\C=C(\C)CC\C=C(\C)CC\C=C(\C)CC\C=C(\C)CC\C=C(\C)CC\C=C(\C)CC\C=C(\C)CC\C=C(/C)CC\C=C(/C)CCC=C(C)C</p>
          </body>
        </notes>
        <annotation>
          <rdf:RDF xmlns:rdf="http://www.w3.org/1999/02/22-rdf-syntax-ns#" xmlns:dcterms="http://purl.org/dc/terms/" xmlns:vCard="http://www.w3.org/2001/vcard-rdf/3.0#" xmlns:vCard4="http://www.w3.org/2006/vcard/ns#" xmlns:bqbiol="http://biomodels.net/biology-qualifiers/" xmlns:bqmodel="http://biomodels.net/model-qualifiers/">
            <rdf:Description rdf:about="#M_CPD__45__171_c">
              <bqbiol:is>
                <rdf:Bag>
                  <rdf:li rdf:resource="https://identifiers.org/inchi/InChI=1S/C86H143O9P/c1-66(2)33-18-34-67(3)35-19-36-68(4)37-20-38-69(5)39-21-40-70(6)41-22-42-71(7)43-23-44-72(8)45-24-46-73(9)47-25-48-74(10)49-26-50-75(11)51-27-52-76(12)53-28-54-77(13)55-29-56-78(14)57-30-58-79(15)59-31-60-80(16)61-32-62-81(17)63-64-93-96(91,92)95-86-85(90)84(89)83(88)82(65-87)94-86/h33,35,37,39,41,43,45,47,49,51,53,55,57,59,61,81-90H,18-32,34,36,38,40,42,44,46,48,50,52,54,56,58,60,62-65H2,1-17H3,(H,91,92)/p-1/b67-35+,68-37+,69-39-,70-41-,71-43-,72-45-,73-47-,74-49-,75-51-,76-53-,77-55-,78-57-,79-59-,80-61-/t81?,82-,83-,84+,85+,86+/m1/s1"/>
                  <rdf:li rdf:resource="https://identifiers.org/inchikey/YRJQNWAWJNIMPJ-NWNWEXASSA-M"/>
                  <rdf:li rdf:resource="https://identifiers.org/metanetx.chemical/MNXM733599"/>
                  <rdf:li rdf:resource="https://identifiers.org/biocyc/META:CPD-171"/>
                </rdf:Bag>
              </bqbiol:is>
            </rdf:Description>
          </rdf:RDF>
        </annotation>
      </species>
      <species metaid="M_DOLICHOLP_c" sboTerm="SBO:0000247" id="M_DOLICHOLP_c" name="a dolichyl phosphate" compartment="c" initialAmount="0" hasOnlySubstanceUnits="false" boundaryCondition="false" constant="false" fbc:charge="-2" fbc:chemicalFormula="C80H131O4P">
        <notes>
          <body xmlns="http://www.w3.org/1999/xhtml">
            <p>formula: C80H131O4P</p>
            <p>charge: -2</p>
            <p>mass: 1187.867501</p>
            <p>smiles: CC(CCOP([O-])([O-])=O)CC\C=C(\C)CC\C=C(\C)CC\C=C(\C)CC\C=C(\C)CC\C=C(\C)CC\C=C(\C)CC\C=C(\C)CC\C=C(\C)CC\C=C(\C)CC\C=C(\C)CC\C=C(\C)CC\C=C(\C)CC\C=C(/C)CC\C=C(/C)CCC=C(C)C</p>
          </body>
        </notes>
        <annotation>
          <rdf:RDF xmlns:rdf="http://www.w3.org/1999/02/22-rdf-syntax-ns#" xmlns:dcterms="http://purl.org/dc/terms/" xmlns:vCard="http://www.w3.org/2001/vcard-rdf/3.0#" xmlns:vCard4="http://www.w3.org/2006/vcard/ns#" xmlns:bqbiol="http://biomodels.net/biology-qualifiers/" xmlns:bqmodel="http://biomodels.net/model-qualifiers/">
            <rdf:Description rdf:about="#M_DOLICHOLP_c">
              <bqbiol:is>
                <rdf:Bag>
                  <rdf:li rdf:resource="https://identifiers.org/inchi/InChI=1S/C80H133O4P/c1-65(2)33-18-34-66(3)35-19-36-67(4)37-20-38-68(5)39-21-40-69(6)41-22-42-70(7)43-23-44-71(8)45-24-46-72(9)47-25-48-73(10)49-26-50-74(11)51-27-52-75(12)53-28-54-76(13)55-29-56-77(14)57-30-58-78(15)59-31-60-79(16)61-32-62-80(17)63-64-84-85(81,82)83/h33,35,37,39,41,43,45,47,49,51,53,55,57,59,61,80H,18-32,34,36,38,40,42,44,46,48,50,52,54,56,58,60,62-64H2,1-17H3,(H2,81,82,83)/p-2/b66-35+,67-37+,68-39-,69-41-,70-43-,71-45-,72-47-,73-49-,74-51-,75-53-,76-55-,77-57-,78-59-,79-61-"/>
                  <rdf:li rdf:resource="https://identifiers.org/inchikey/BWKNNYLEGLXMHQ-AMBVJARFSA-L"/>
                  <rdf:li rdf:resource="https://identifiers.org/metanetx.chemical/MNXM731232"/>
                  <rdf:li rdf:resource="https://identifiers.org/biocyc/META:DOLICHOLP"/>
                  <rdf:li rdf:resource="https://identifiers.org/biocyc/META:CPD-17833"/>
                </rdf:Bag>
              </bqbiol:is>
            </rdf:Description>
          </rdf:RDF>
        </annotation>
      </species>
      <species metaid="M_MANNOSE_c" sboTerm="SBO:0000247" id="M_MANNOSE_c" name="D-mannose" compartment="c" initialAmount="0" hasOnlySubstanceUnits="false" boundaryCondition="false" constant="false" fbc:charge="0" fbc:chemicalFormula="C6H12O6">
        <notes>
          <body xmlns="http://www.w3.org/1999/xhtml">
            <p>formula: C6H12O6</p>
            <p>charge: 0</p>
            <p>mass: 180.15588</p>
            <p>smiles: OC[C@@H](O)[C@@H](O)[C@H](O)[C@H](O)C=O</p>
          </body>
        </notes>
        <annotation>
          <rdf:RDF xmlns:rdf="http://www.w3.org/1999/02/22-rdf-syntax-ns#" xmlns:dcterms="http://purl.org/dc/terms/" xmlns:vCard="http://www.w3.org/2001/vcard-rdf/3.0#" xmlns:vCard4="http://www.w3.org/2006/vcard/ns#" xmlns:bqbiol="http://biomodels.net/biology-qualifiers/" xmlns:bqmodel="http://biomodels.net/model-qualifiers/">
            <rdf:Description rdf:about="#M_MANNOSE_c">
              <bqbiol:is>
                <rdf:Bag>
                  <rdf:li rdf:resource="https://identifiers.org/inchi/InChI=1S/C6H12O6/c7-1-3(9)5(11)6(12)4(10)2-8/h1,3-6,8-12H,2H2/t3-,4-,5-,6-/m1/s1"/>
                  <rdf:li rdf:resource="https://identifiers.org/inchikey/GZCGUPFRVQAUEE-KVTDHHQDSA-N"/>
                  <rdf:li rdf:resource="https://identifiers.org/metanetx.chemical/MNXM731376"/>
                  <rdf:li rdf:resource="https://identifiers.org/chebi/CHEBI:37675"/>
                  <rdf:li rdf:resource="https://identifiers.org/biocyc/META:MANNOSE"/>
                </rdf:Bag>
              </bqbiol:is>
            </rdf:Description>
          </rdf:RDF>
        </annotation>
      </species>
      <species metaid="M_SULFATE_c" sboTerm="SBO:0000247" id="M_SULFATE_c" name="sulfate" compartment="c" initialAmount="0" hasOnlySubstanceUnits="false" boundaryCondition="false" constant="false" fbc:charge="-2" fbc:chemicalFormula="O4S">
        <notes>
          <body xmlns="http://www.w3.org/1999/xhtml">
            <p>formula: O4S</p>
            <p>charge: -2</p>
            <p>mass: 96.0636</p>
            <p>smiles: [O-]S([O-])(=O)=O</p>
          </body>
        </notes>
        <annotation>
          <rdf:RDF xmlns:rdf="http://www.w3.org/1999/02/22-rdf-syntax-ns#" xmlns:dcterms="http://purl.org/dc/terms/" xmlns:vCard="http://www.w3.org/2001/vcard-rdf/3.0#" xmlns:vCard4="http://www.w3.org/2006/vcard/ns#" xmlns:bqbiol="http://biomodels.net/biology-qualifiers/" xmlns:bqmodel="http://biomodels.net/model-qualifiers/">
            <rdf:Description rdf:about="#M_SULFATE_c">
              <bqbiol:is>
                <rdf:Bag>
                  <rdf:li rdf:resource="https://identifiers.org/inchi/InChI=1S/H2O4S/c1-5(2,3)4/h(H2,1,2,3,4)/p-2"/>
                  <rdf:li rdf:resource="https://identifiers.org/inchikey/QAOWNCQODCNURD-UHFFFAOYSA-L"/>
                  <rdf:li rdf:resource="https://identifiers.org/metanetx.chemical/MNXM58"/>
                  <rdf:li rdf:resource="https://identifiers.org/chebi/CHEBI:16189"/>
                  <rdf:li rdf:resource="https://identifiers.org/biocyc/META:SULFATE"/>
                  <rdf:li rdf:resource="https://identifiers.org/bigg.metabolite/so4"/>
                  <rdf:li rdf:resource="https://identifiers.org/kegg.compound/C00059"/>
                  <rdf:li rdf:resource="https://identifiers.org/cas/14808-79-8"/>
                  <rdf:li rdf:resource="https://identifiers.org/chemspider/1085"/>
                  <rdf:li rdf:resource="https://identifiers.org/hmdb/HMDB01448"/>
                  <rdf:li rdf:resource="https://identifiers.org/metabolights/MTBLS16189"/>
                  <rdf:li rdf:resource="https://identifiers.org/pubchem.compound/1117"/>
                </rdf:Bag>
              </bqbiol:is>
            </rdf:Description>
          </rdf:RDF>
        </annotation>
      </species>
      <species metaid="M_MALONYL__45__ACP_c" sboTerm="SBO:0000247" id="M_MALONYL__45__ACP_c" name="a malonyl-[acp]" compartment="c" initialAmount="0" hasOnlySubstanceUnits="false" boundaryCondition="false" constant="false" fbc:charge="-2" fbc:chemicalFormula="C17H26N3O11PS">
        <notes>
          <body xmlns="http://www.w3.org/1999/xhtml">
            <p>formula: C17H26N3O11PS</p>
            <p>charge: -2</p>
            <p>mass: 511.441721</p>
            <p>smiles: CC(C)(COP([O-])(=O)OC[C@H](N[*])C([*])=O)[C@@H](O)C(=O)NCCC(=O)NCCSC(=O)CC([O-])=O</p>
          </body>
        </notes>
        <annotation>
          <rdf:RDF xmlns:rdf="http://www.w3.org/1999/02/22-rdf-syntax-ns#" xmlns:dcterms="http://purl.org/dc/terms/" xmlns:vCard="http://www.w3.org/2001/vcard-rdf/3.0#" xmlns:vCard4="http://www.w3.org/2006/vcard/ns#" xmlns:bqbiol="http://biomodels.net/biology-qualifiers/" xmlns:bqmodel="http://biomodels.net/model-qualifiers/">
            <rdf:Description rdf:about="#M_MALONYL__45__ACP_c">
              <bqbiol:is>
                <rdf:Bag>
                  <rdf:li rdf:resource="https://identifiers.org/metanetx.chemical/MNXM731939"/>
                  <rdf:li rdf:resource="https://identifiers.org/biocyc/META:MALONYL-ACP"/>
                </rdf:Bag>
              </bqbiol:is>
            </rdf:Description>
          </rdf:RDF>
        </annotation>
      </species>
      <species metaid="M_Chondroitin__45__N__45__acetyl__45__galactosamines_c" sboTerm="SBO:0000247" id="M_Chondroitin__45__N__45__acetyl__45__galactosamines_c" name="a [chondroitin] containing N-acetyl-galactosamine" compartment="c" initialAmount="0" hasOnlySubstanceUnits="false" boundaryCondition="false" constant="false" fbc:charge="0" fbc:chemicalFormula="C8H13NO6">
        <notes>
          <body xmlns="http://www.w3.org/1999/xhtml">
            <p>formula: C8H13NO6</p>
            <p>charge: 0</p>
            <p>mass: 219.19196</p>
            <p>smiles: CC(=O)N[C@H]1[C@H](O[*])O[C@H](CO)[C@H](O)[C@@H]1O[*]</p>
          </body>
        </notes>
        <annotation>
          <rdf:RDF xmlns:rdf="http://www.w3.org/1999/02/22-rdf-syntax-ns#" xmlns:dcterms="http://purl.org/dc/terms/" xmlns:vCard="http://www.w3.org/2001/vcard-rdf/3.0#" xmlns:vCard4="http://www.w3.org/2006/vcard/ns#" xmlns:bqbiol="http://biomodels.net/biology-qualifiers/" xmlns:bqmodel="http://biomodels.net/model-qualifiers/">
            <rdf:Description rdf:about="#M_Chondroitin__45__N__45__acetyl__45__galactosamines_c">
              <bqbiol:is>
                <rdf:Bag>
                  <rdf:li rdf:resource="https://identifiers.org/metanetx.chemical/MNXM738278"/>
                  <rdf:li rdf:resource="https://identifiers.org/biocyc/META:Chondroitin-N-acetyl-galactosamines"/>
                </rdf:Bag>
              </bqbiol:is>
            </rdf:Description>
          </rdf:RDF>
        </annotation>
      </species>
      <species metaid="M_7Z__45__3__45__oxo__45__hexadec__45__7__45__enoyl__45__ACPs_c" sboTerm="SBO:0000247" id="M_7Z__45__3__45__oxo__45__hexadec__45__7__45__enoyl__45__ACPs_c" name="a (7Z)-3-oxo-hexadec-7-enoyl-[acp]" compartment="c" initialAmount="0" hasOnlySubstanceUnits="false" boundaryCondition="false" constant="false" fbc:charge="-1" fbc:chemicalFormula="C30H51N3O10PS">
        <notes>
          <body xmlns="http://www.w3.org/1999/xhtml">
            <p>formula: C30H51N3O10PS</p>
            <p>charge: -1</p>
            <p>mass: 676.779921</p>
            <p>smiles: CCCCCCCC\C=C/CCCC(=O)CC(=O)SCCNC(=O)CCNC(=O)[C@H](O)C(C)(C)COP([O-])(=O)OC[C@H](N[*])C([*])=O</p>
          </body>
        </notes>
        <annotation>
          <rdf:RDF xmlns:rdf="http://www.w3.org/1999/02/22-rdf-syntax-ns#" xmlns:dcterms="http://purl.org/dc/terms/" xmlns:vCard="http://www.w3.org/2001/vcard-rdf/3.0#" xmlns:vCard4="http://www.w3.org/2006/vcard/ns#" xmlns:bqbiol="http://biomodels.net/biology-qualifiers/" xmlns:bqmodel="http://biomodels.net/model-qualifiers/">
            <rdf:Description rdf:about="#M_7Z__45__3__45__oxo__45__hexadec__45__7__45__enoyl__45__ACPs_c">
              <bqbiol:is>
                <rdf:Bag>
                  <rdf:li rdf:resource="https://identifiers.org/metanetx.chemical/MNXM147908"/>
                  <rdf:li rdf:resource="https://identifiers.org/biocyc/META:7Z-3-oxo-hexadec-7-enoyl-ACPs"/>
                </rdf:Bag>
              </bqbiol:is>
            </rdf:Description>
          </rdf:RDF>
        </annotation>
      </species>
      <species metaid="M_ACP_c" sboTerm="SBO:0000247" id="M_ACP_c" name="a soluble [acyl-carrier protein]" compartment="c" initialAmount="0" hasOnlySubstanceUnits="false" boundaryCondition="false" constant="false" fbc:charge="-1" fbc:chemicalFormula="C14H25N3O8PS">
        <notes>
          <body xmlns="http://www.w3.org/1999/xhtml">
            <p>formula: C14H25N3O8PS</p>
            <p>charge: -1</p>
            <p>mass: 426.403481</p>
            <p>smiles: CC(C)(COP([O-])(=O)OC[C@H](N[*])C([*])=O)[C@@H](O)C(=O)NCCC(=O)NCCS</p>
          </body>
        </notes>
        <annotation>
          <rdf:RDF xmlns:rdf="http://www.w3.org/1999/02/22-rdf-syntax-ns#" xmlns:dcterms="http://purl.org/dc/terms/" xmlns:vCard="http://www.w3.org/2001/vcard-rdf/3.0#" xmlns:vCard4="http://www.w3.org/2006/vcard/ns#" xmlns:bqbiol="http://biomodels.net/biology-qualifiers/" xmlns:bqmodel="http://biomodels.net/model-qualifiers/">
            <rdf:Description rdf:about="#M_ACP_c">
              <bqbiol:is>
                <rdf:Bag>
                  <rdf:li rdf:resource="https://identifiers.org/metanetx.chemical/MNXM740695"/>
                  <rdf:li rdf:resource="https://identifiers.org/biocyc/META:ACP"/>
                </rdf:Bag>
              </bqbiol:is>
            </rdf:Description>
          </rdf:RDF>
        </annotation>
      </species>
      <species metaid="M_CHONDROITIN__45__4__45__SULFATE_c" sboTerm="SBO:0000247" id="M_CHONDROITIN__45__4__45__SULFATE_c" name="a [chondroitin-sulfate] containing 4-O-sulfo-N-acetylgalactosamine" compartment="c" initialAmount="0" hasOnlySubstanceUnits="false" boundaryCondition="false" constant="false" fbc:charge="-1" fbc:chemicalFormula="C8H12NO9S">
        <notes>
          <body xmlns="http://www.w3.org/1999/xhtml">
            <p>formula: C8H12NO9S</p>
            <p>charge: -1</p>
            <p>mass: 298.24822</p>
            <p>smiles: CC(=O)N[C@H]1[C@H](O[*])O[C@H](CO)[C@H](OS([O-])(=O)=O)[C@@H]1O[*]</p>
          </body>
        </notes>
        <annotation>
          <rdf:RDF xmlns:rdf="http://www.w3.org/1999/02/22-rdf-syntax-ns#" xmlns:dcterms="http://purl.org/dc/terms/" xmlns:vCard="http://www.w3.org/2001/vcard-rdf/3.0#" xmlns:vCard4="http://www.w3.org/2006/vcard/ns#" xmlns:bqbiol="http://biomodels.net/biology-qualifiers/" xmlns:bqmodel="http://biomodels.net/model-qualifiers/">
            <rdf:Description rdf:about="#M_CHONDROITIN__45__4__45__SULFATE_c">
              <bqbiol:is>
                <rdf:Bag>
                  <rdf:li rdf:resource="https://identifiers.org/metanetx.chemical/MNXM736603"/>
                  <rdf:li rdf:resource="https://identifiers.org/biocyc/META:CHONDROITIN-4-SULFATE"/>
                </rdf:Bag>
              </bqbiol:is>
            </rdf:Description>
          </rdf:RDF>
        </annotation>
      </species>
      <species metaid="M_Heparan__45__sulfate__45__L__45__iduronate_c" sboTerm="SBO:0000247" id="M_Heparan__45__sulfate__45__L__45__iduronate_c" name="a [heparan sulfate]-&amp;alpha;-L-iduronate" compartment="c" initialAmount="0" hasOnlySubstanceUnits="false" boundaryCondition="false" constant="false" fbc:charge="-2" fbc:chemicalFormula="C12H17NO14S">
        <notes>
          <body xmlns="http://www.w3.org/1999/xhtml">
            <p>formula: C12H17NO14S</p>
            <p>charge: -2</p>
            <p>mass: 431.32772</p>
            <p>smiles: OC[C@H]1O[C@H](O[C@H]2[C@H](O)[C@@H](O)[C@H](O[*])O[C@H]2C([O-])=O)[C@H](NS([O-])(=O)=O)[C@@H](O)[C@@H]1O[*]</p>
          </body>
        </notes>
        <annotation>
          <rdf:RDF xmlns:rdf="http://www.w3.org/1999/02/22-rdf-syntax-ns#" xmlns:dcterms="http://purl.org/dc/terms/" xmlns:vCard="http://www.w3.org/2001/vcard-rdf/3.0#" xmlns:vCard4="http://www.w3.org/2006/vcard/ns#" xmlns:bqbiol="http://biomodels.net/biology-qualifiers/" xmlns:bqmodel="http://biomodels.net/model-qualifiers/">
            <rdf:Description rdf:about="#M_Heparan__45__sulfate__45__L__45__iduronate_c">
              <bqbiol:is>
                <rdf:Bag>
                  <rdf:li rdf:resource="https://identifiers.org/metanetx.chemical/MNXM730871"/>
                  <rdf:li rdf:resource="https://identifiers.org/biocyc/META:Heparan-sulfate-L-iduronate"/>
                </rdf:Bag>
              </bqbiol:is>
            </rdf:Description>
          </rdf:RDF>
        </annotation>
      </species>
      <species metaid="M_Ubiquinones_c" sboTerm="SBO:0000247" id="M_Ubiquinones_c" name="a ubiquinone" compartment="c" initialAmount="0" hasOnlySubstanceUnits="false" boundaryCondition="false" constant="false" fbc:charge="0" fbc:chemicalFormula="C14H17O4">
        <notes>
          <body xmlns="http://www.w3.org/1999/xhtml">
            <p>formula: C14H17O4</p>
            <p>charge: 0</p>
            <p>mass: 249.28238</p>
            <p>smiles: COC1=C(OC)C(=O)C(C\C=C(/C)C[*])=C(C)C1=O</p>
          </body>
        </notes>
        <annotation>
          <rdf:RDF xmlns:rdf="http://www.w3.org/1999/02/22-rdf-syntax-ns#" xmlns:dcterms="http://purl.org/dc/terms/" xmlns:vCard="http://www.w3.org/2001/vcard-rdf/3.0#" xmlns:vCard4="http://www.w3.org/2006/vcard/ns#" xmlns:bqbiol="http://biomodels.net/biology-qualifiers/" xmlns:bqmodel="http://biomodels.net/model-qualifiers/">
            <rdf:Description rdf:about="#M_Ubiquinones_c">
              <bqbiol:is>
                <rdf:Bag>
                  <rdf:li rdf:resource="https://identifiers.org/metanetx.chemical/MNXM731778"/>
                  <rdf:li rdf:resource="https://identifiers.org/biocyc/META:Ubiquinones"/>
                </rdf:Bag>
              </bqbiol:is>
            </rdf:Description>
          </rdf:RDF>
        </annotation>
      </species>
      <species metaid="M_Heparan__45__sulfate__45__L__45__IdoA__45__2S_c" sboTerm="SBO:0000247" id="M_Heparan__45__sulfate__45__L__45__IdoA__45__2S_c" name="a [heparan-sulfate]-2-O-sulfo-&amp;alpha;-L-iduronate" compartment="c" initialAmount="0" hasOnlySubstanceUnits="false" boundaryCondition="false" constant="false" fbc:charge="-3" fbc:chemicalFormula="C12H16NO17S2">
        <notes>
          <body xmlns="http://www.w3.org/1999/xhtml">
            <p>formula: C12H16NO17S2</p>
            <p>charge: -3</p>
            <p>mass: 510.38398</p>
            <p>smiles: OC[C@H]1O[C@H](O[C@H]2[C@H](O)[C@@H](OS([O-])(=O)=O)[C@H](O[*])O[C@H]2C([O-])=O)[C@H](NS([O-])(=O)=O)[C@@H](O)[C@@H]1O[*]</p>
          </body>
        </notes>
        <annotation>
          <rdf:RDF xmlns:rdf="http://www.w3.org/1999/02/22-rdf-syntax-ns#" xmlns:dcterms="http://purl.org/dc/terms/" xmlns:vCard="http://www.w3.org/2001/vcard-rdf/3.0#" xmlns:vCard4="http://www.w3.org/2006/vcard/ns#" xmlns:bqbiol="http://biomodels.net/biology-qualifiers/" xmlns:bqmodel="http://biomodels.net/model-qualifiers/">
            <rdf:Description rdf:about="#M_Heparan__45__sulfate__45__L__45__IdoA__45__2S_c">
              <bqbiol:is>
                <rdf:Bag>
                  <rdf:li rdf:resource="https://identifiers.org/metanetx.chemical/MNXM741647"/>
                  <rdf:li rdf:resource="https://identifiers.org/biocyc/META:Heparan-sulfate-L-IdoA-2S"/>
                </rdf:Bag>
              </bqbiol:is>
            </rdf:Description>
          </rdf:RDF>
        </annotation>
      </species>
      <species metaid="M_Heparan__45__NAc__45__Glc__45__6S_c" sboTerm="SBO:0000247" id="M_Heparan__45__NAc__45__Glc__45__6S_c" name="[heparan sulfate]-&amp;alpha;-N-acetyl-D-glucosamine 6-O-sulfate" compartment="c" initialAmount="0" hasOnlySubstanceUnits="false" boundaryCondition="false" constant="false" fbc:charge="-1" fbc:chemicalFormula="C8H12NO9S">
        <notes>
          <body xmlns="http://www.w3.org/1999/xhtml">
            <p>formula: C8H12NO9S</p>
            <p>charge: -1</p>
            <p>mass: 298.24822</p>
            <p>smiles: CC(=O)N[C@@H]1[C@@H](O)[C@H](O[*])[C@@H](COS([O-])(=O)=O)O[C@@H]1O[*]</p>
          </body>
        </notes>
        <annotation>
          <rdf:RDF xmlns:rdf="http://www.w3.org/1999/02/22-rdf-syntax-ns#" xmlns:dcterms="http://purl.org/dc/terms/" xmlns:vCard="http://www.w3.org/2001/vcard-rdf/3.0#" xmlns:vCard4="http://www.w3.org/2006/vcard/ns#" xmlns:bqbiol="http://biomodels.net/biology-qualifiers/" xmlns:bqmodel="http://biomodels.net/model-qualifiers/">
            <rdf:Description rdf:about="#M_Heparan__45__NAc__45__Glc__45__6S_c">
              <bqbiol:is>
                <rdf:Bag>
                  <rdf:li rdf:resource="https://identifiers.org/metanetx.chemical/MNXM727175"/>
                  <rdf:li rdf:resource="https://identifiers.org/biocyc/META:Heparan-NAc-Glc-6S"/>
                </rdf:Bag>
              </bqbiol:is>
            </rdf:Description>
          </rdf:RDF>
        </annotation>
      </species>
      <species metaid="M_FERRICYTOCHROME__45__B5_c" sboTerm="SBO:0000247" id="M_FERRICYTOCHROME__45__B5_c" name="a ferricytochrome b5" compartment="c" initialAmount="0" hasOnlySubstanceUnits="false" boundaryCondition="false" constant="false" fbc:charge="-1" fbc:chemicalFormula="C34H30FeN4O4">
        <notes>
          <body xmlns="http://www.w3.org/1999/xhtml">
            <p>formula: C34H30FeN4O4</p>
            <p>charge: -1</p>
            <p>mass: 614.47156</p>
            <p>smiles: CC1=C(CCC([O-])=O)C2=[N+]3C1=Cc1c(C)c(C=C)c4C=C5C(C)=C(C=C)C6=[N+]5[Fe-]3([*])(n14)n1c(=C6)c(C)c(CCC([O-])=O)c1=C2</p>
          </body>
        </notes>
        <annotation>
          <rdf:RDF xmlns:rdf="http://www.w3.org/1999/02/22-rdf-syntax-ns#" xmlns:dcterms="http://purl.org/dc/terms/" xmlns:vCard="http://www.w3.org/2001/vcard-rdf/3.0#" xmlns:vCard4="http://www.w3.org/2006/vcard/ns#" xmlns:bqbiol="http://biomodels.net/biology-qualifiers/" xmlns:bqmodel="http://biomodels.net/model-qualifiers/">
            <rdf:Description rdf:about="#M_FERRICYTOCHROME__45__B5_c">
              <bqbiol:is>
                <rdf:Bag>
                  <rdf:li rdf:resource="https://identifiers.org/metanetx.chemical/MNXM726594"/>
                  <rdf:li rdf:resource="https://identifiers.org/biocyc/META:FERRICYTOCHROME-B5"/>
                  <rdf:li rdf:resource="https://identifiers.org/biocyc/META:Cytochromes-B-Oxidized"/>
                </rdf:Bag>
              </bqbiol:is>
            </rdf:Description>
          </rdf:RDF>
        </annotation>
      </species>
      <species metaid="M_LINOLEIC_ACID_c" sboTerm="SBO:0000247" id="M_LINOLEIC_ACID_c" name="linoleate" compartment="c" initialAmount="0" hasOnlySubstanceUnits="false" boundaryCondition="false" constant="false" fbc:charge="-1" fbc:chemicalFormula="C18H31O2">
        <notes>
          <body xmlns="http://www.w3.org/1999/xhtml">
            <p>formula: C18H31O2</p>
            <p>charge: -1</p>
            <p>mass: 279.43754</p>
            <p>smiles: CCCCC\C=C/C\C=C/CCCCCCCC([O-])=O</p>
          </body>
        </notes>
        <annotation>
          <rdf:RDF xmlns:rdf="http://www.w3.org/1999/02/22-rdf-syntax-ns#" xmlns:dcterms="http://purl.org/dc/terms/" xmlns:vCard="http://www.w3.org/2001/vcard-rdf/3.0#" xmlns:vCard4="http://www.w3.org/2006/vcard/ns#" xmlns:bqbiol="http://biomodels.net/biology-qualifiers/" xmlns:bqmodel="http://biomodels.net/model-qualifiers/">
            <rdf:Description rdf:about="#M_LINOLEIC_ACID_c">
              <bqbiol:is>
                <rdf:Bag>
                  <rdf:li rdf:resource="https://identifiers.org/inchi/InChI=1S/C18H32O2/c1-2-3-4-5-6-7-8-9-10-11-12-13-14-15-16-17-18(19)20/h6-7,9-10H,2-5,8,11-17H2,1H3,(H,19,20)/p-1/b7-6-,10-9-"/>
                  <rdf:li rdf:resource="https://identifiers.org/inchikey/OYHQOLUKZRVURQ-HZJYTTRNSA-M"/>
                  <rdf:li rdf:resource="https://identifiers.org/metanetx.chemical/MNXM733089"/>
                  <rdf:li rdf:resource="https://identifiers.org/chebi/CHEBI:30245"/>
                  <rdf:li rdf:resource="https://identifiers.org/biocyc/META:LINOLEIC_ACID"/>
                  <rdf:li rdf:resource="https://identifiers.org/kegg.compound/C01595"/>
                  <rdf:li rdf:resource="https://identifiers.org/cas/60-33-3"/>
                  <rdf:li rdf:resource="https://identifiers.org/chemspider/4573899"/>
                  <rdf:li rdf:resource="https://identifiers.org/hmdb/HMDB00673"/>
                  <rdf:li rdf:resource="https://identifiers.org/lipidmaps/LMFA01030120"/>
                  <rdf:li rdf:resource="https://identifiers.org/metabolights/MTBLS30245"/>
                  <rdf:li rdf:resource="https://identifiers.org/pubchem.compound/5460332"/>
                </rdf:Bag>
              </bqbiol:is>
            </rdf:Description>
          </rdf:RDF>
        </annotation>
      </species>
      <species metaid="M_9__45__CIS11__45__TRANS__45__OCTADECADIENOATE_c" sboTerm="SBO:0000247" id="M_9__45__CIS11__45__TRANS__45__OCTADECADIENOATE_c" name="9-cis,11-trans-octadecadienoate" compartment="c" initialAmount="0" hasOnlySubstanceUnits="false" boundaryCondition="false" constant="false" fbc:charge="-1" fbc:chemicalFormula="C18H31O2">
        <notes>
          <body xmlns="http://www.w3.org/1999/xhtml">
            <p>formula: C18H31O2</p>
            <p>charge: -1</p>
            <p>mass: 279.43754</p>
            <p>smiles: CCCCCC\C=C\C=C/CCCCCCCC([O-])=O</p>
          </body>
        </notes>
        <annotation>
          <rdf:RDF xmlns:rdf="http://www.w3.org/1999/02/22-rdf-syntax-ns#" xmlns:dcterms="http://purl.org/dc/terms/" xmlns:vCard="http://www.w3.org/2001/vcard-rdf/3.0#" xmlns:vCard4="http://www.w3.org/2006/vcard/ns#" xmlns:bqbiol="http://biomodels.net/biology-qualifiers/" xmlns:bqmodel="http://biomodels.net/model-qualifiers/">
            <rdf:Description rdf:about="#M_9__45__CIS11__45__TRANS__45__OCTADECADIENOATE_c">
              <bqbiol:is>
                <rdf:Bag>
                  <rdf:li rdf:resource="https://identifiers.org/inchi/InChI=1S/C18H32O2/c1-2-3-4-5-6-7-8-9-10-11-12-13-14-15-16-17-18(19)20/h7-10H,2-6,11-17H2,1H3,(H,19,20)/p-1/b8-7+,10-9-"/>
                  <rdf:li rdf:resource="https://identifiers.org/inchikey/JBYXPOFIGCOSSB-GOJKSUSPSA-M"/>
                  <rdf:li rdf:resource="https://identifiers.org/metanetx.chemical/MNXM727543"/>
                  <rdf:li rdf:resource="https://identifiers.org/chebi/CHEBI:17539"/>
                  <rdf:li rdf:resource="https://identifiers.org/biocyc/META:9-CIS11-TRANS-OCTADECADIENOATE"/>
                  <rdf:li rdf:resource="https://identifiers.org/kegg.compound/C04056"/>
                  <rdf:li rdf:resource="https://identifiers.org/cas/872-23-1"/>
                  <rdf:li rdf:resource="https://identifiers.org/chemspider/4573777"/>
                  <rdf:li rdf:resource="https://identifiers.org/hmdb/HMDB03797"/>
                  <rdf:li rdf:resource="https://identifiers.org/pubchem.compound/5460120"/>
                </rdf:Bag>
              </bqbiol:is>
            </rdf:Description>
          </rdf:RDF>
        </annotation>
      </species>
      <species metaid="M_CPD__45__8091_c" sboTerm="SBO:0000247" id="M_CPD__45__8091_c" name="1-oleoyl-2-linoleoyl-phosphatidylcholine" compartment="c" initialAmount="0" hasOnlySubstanceUnits="false" boundaryCondition="false" constant="false" fbc:charge="0" fbc:chemicalFormula="C44H82NO8P">
        <notes>
          <body xmlns="http://www.w3.org/1999/xhtml">
            <p>formula: C44H82NO8P</p>
            <p>charge: 0</p>
            <p>mass: 784.097581</p>
            <p>smiles: CCCCCCCC\C=C/CCCCCCCC(=O)OC[C@H](COP([O-])(=O)OCC[N+](C)(C)C)OC(=O)CCCCCCC\C=C/C\C=C/CCCCC</p>
          </body>
        </notes>
        <annotation>
          <rdf:RDF xmlns:rdf="http://www.w3.org/1999/02/22-rdf-syntax-ns#" xmlns:dcterms="http://purl.org/dc/terms/" xmlns:vCard="http://www.w3.org/2001/vcard-rdf/3.0#" xmlns:vCard4="http://www.w3.org/2006/vcard/ns#" xmlns:bqbiol="http://biomodels.net/biology-qualifiers/" xmlns:bqmodel="http://biomodels.net/model-qualifiers/">
            <rdf:Description rdf:about="#M_CPD__45__8091_c">
              <bqbiol:is>
                <rdf:Bag>
                  <rdf:li rdf:resource="https://identifiers.org/inchi/InChI=1S/C44H82NO8P/c1-6-8-10-12-14-16-18-20-22-24-26-28-30-32-34-36-43(46)50-40-42(41-52-54(48,49)51-39-38-45(3,4)5)53-44(47)37-35-33-31-29-27-25-23-21-19-17-15-13-11-9-7-2/h15,17,20-23,42H,6-14,16,18-19,24-41H2,1-5H3/b17-15-,22-20-,23-21-/t42-/m1/s1"/>
                  <rdf:li rdf:resource="https://identifiers.org/inchikey/GDWULUGDXGHJIJ-VJHNMZKJSA-N"/>
                  <rdf:li rdf:resource="https://identifiers.org/metanetx.chemical/MNXM7973"/>
                  <rdf:li rdf:resource="https://identifiers.org/chebi/CHEBI:74670"/>
                  <rdf:li rdf:resource="https://identifiers.org/biocyc/META:CPD-8091"/>
                  <rdf:li rdf:resource="https://identifiers.org/pubchem.compound/24778939"/>
                </rdf:Bag>
              </bqbiol:is>
            </rdf:Description>
          </rdf:RDF>
        </annotation>
      </species>
      <species metaid="M_FERROCYTOCHROME__45__B5_c" sboTerm="SBO:0000247" id="M_FERROCYTOCHROME__45__B5_c" name="a ferrocytochrome b5" compartment="c" initialAmount="0" hasOnlySubstanceUnits="false" boundaryCondition="false" constant="false" fbc:charge="-2" fbc:chemicalFormula="C34H30FeN4O4">
        <notes>
          <body xmlns="http://www.w3.org/1999/xhtml">
            <p>formula: C34H30FeN4O4</p>
            <p>charge: -2</p>
            <p>mass: 614.47156</p>
            <p>smiles: CC1=C(CCC([O-])=O)C2=[N+]3C1=Cc1c(C)c(C=C)c4C=C5C(C)=C(C=C)C6=[N+]5[Fe--]3([*])(n14)n1c(=C6)c(C)c(CCC([O-])=O)c1=C2</p>
          </body>
        </notes>
        <annotation>
          <rdf:RDF xmlns:rdf="http://www.w3.org/1999/02/22-rdf-syntax-ns#" xmlns:dcterms="http://purl.org/dc/terms/" xmlns:vCard="http://www.w3.org/2001/vcard-rdf/3.0#" xmlns:vCard4="http://www.w3.org/2006/vcard/ns#" xmlns:bqbiol="http://biomodels.net/biology-qualifiers/" xmlns:bqmodel="http://biomodels.net/model-qualifiers/">
            <rdf:Description rdf:about="#M_FERROCYTOCHROME__45__B5_c">
              <bqbiol:is>
                <rdf:Bag>
                  <rdf:li rdf:resource="https://identifiers.org/metanetx.chemical/MNXM726611"/>
                  <rdf:li rdf:resource="https://identifiers.org/biocyc/META:FERROCYTOCHROME-B5"/>
                  <rdf:li rdf:resource="https://identifiers.org/biocyc/META:Cytochromes-B-Reduced"/>
                </rdf:Bag>
              </bqbiol:is>
            </rdf:Description>
          </rdf:RDF>
        </annotation>
      </species>
      <species metaid="M_CPD__45__8092_c" sboTerm="SBO:0000247" id="M_CPD__45__8092_c" name="1-oleoyl-2-&amp;alpha;-linolenoyl-phosphatidylcholine" compartment="c" initialAmount="0" hasOnlySubstanceUnits="false" boundaryCondition="false" constant="false" fbc:charge="0" fbc:chemicalFormula="C44H80NO8P">
        <notes>
          <body xmlns="http://www.w3.org/1999/xhtml">
            <p>formula: C44H80NO8P</p>
            <p>charge: 0</p>
            <p>mass: 782.081701</p>
            <p>smiles: CCCCCCCC\C=C/CCCCCCCC(=O)OC[C@H](COP([O-])(=O)OCC[N+](C)(C)C)OC(=O)CCCCCCC\C=C/C\C=C/C\C=C/CC</p>
          </body>
        </notes>
        <annotation>
          <rdf:RDF xmlns:rdf="http://www.w3.org/1999/02/22-rdf-syntax-ns#" xmlns:dcterms="http://purl.org/dc/terms/" xmlns:vCard="http://www.w3.org/2001/vcard-rdf/3.0#" xmlns:vCard4="http://www.w3.org/2006/vcard/ns#" xmlns:bqbiol="http://biomodels.net/biology-qualifiers/" xmlns:bqmodel="http://biomodels.net/model-qualifiers/">
            <rdf:Description rdf:about="#M_CPD__45__8092_c">
              <bqbiol:is>
                <rdf:Bag>
                  <rdf:li rdf:resource="https://identifiers.org/inchi/InChI=1S/C44H80NO8P/c1-6-8-10-12-14-16-18-20-22-24-26-28-30-32-34-36-43(46)50-40-42(41-52-54(48,49)51-39-38-45(3,4)5)53-44(47)37-35-33-31-29-27-25-23-21-19-17-15-13-11-9-7-2/h9,11,15,17,20-23,42H,6-8,10,12-14,16,18-19,24-41H2,1-5H3/b11-9-,17-15-,22-20-,23-21-/t42-/m1/s1"/>
                  <rdf:li rdf:resource="https://identifiers.org/inchikey/FVQGNFUBHWGFCY-HJOYQDMMSA-N"/>
                  <rdf:li rdf:resource="https://identifiers.org/metanetx.chemical/MNXM9560"/>
                  <rdf:li rdf:resource="https://identifiers.org/chebi/CHEBI:86133"/>
                  <rdf:li rdf:resource="https://identifiers.org/biocyc/META:CPD-8092"/>
                  <rdf:li rdf:resource="https://identifiers.org/pubchem.compound/24778941"/>
                </rdf:Bag>
              </bqbiol:is>
            </rdf:Description>
          </rdf:RDF>
        </annotation>
      </species>
      <species metaid="M_LINOLENIC_ACID_c" sboTerm="SBO:0000247" id="M_LINOLENIC_ACID_c" name="&amp;alpha;-linolenate" compartment="c" initialAmount="0" hasOnlySubstanceUnits="false" boundaryCondition="false" constant="false" fbc:charge="-1" fbc:chemicalFormula="C18H29O2">
        <notes>
          <body xmlns="http://www.w3.org/1999/xhtml">
            <p>formula: C18H29O2</p>
            <p>charge: -1</p>
            <p>mass: 277.42166</p>
            <p>smiles: CC\C=C/C\C=C/C\C=C/CCCCCCCC([O-])=O</p>
          </body>
        </notes>
        <annotation>
          <rdf:RDF xmlns:rdf="http://www.w3.org/1999/02/22-rdf-syntax-ns#" xmlns:dcterms="http://purl.org/dc/terms/" xmlns:vCard="http://www.w3.org/2001/vcard-rdf/3.0#" xmlns:vCard4="http://www.w3.org/2006/vcard/ns#" xmlns:bqbiol="http://biomodels.net/biology-qualifiers/" xmlns:bqmodel="http://biomodels.net/model-qualifiers/">
            <rdf:Description rdf:about="#M_LINOLENIC_ACID_c">
              <bqbiol:is>
                <rdf:Bag>
                  <rdf:li rdf:resource="https://identifiers.org/inchi/InChI=1S/C18H30O2/c1-2-3-4-5-6-7-8-9-10-11-12-13-14-15-16-17-18(19)20/h3-4,6-7,9-10H,2,5,8,11-17H2,1H3,(H,19,20)/p-1/b4-3-,7-6-,10-9-"/>
                  <rdf:li rdf:resource="https://identifiers.org/inchikey/DTOSIQBPPRVQHS-PDBXOOCHSA-M"/>
                  <rdf:li rdf:resource="https://identifiers.org/metanetx.chemical/MNXM737566"/>
                  <rdf:li rdf:resource="https://identifiers.org/chebi/CHEBI:32387"/>
                  <rdf:li rdf:resource="https://identifiers.org/biocyc/META:LINOLENIC_ACID"/>
                  <rdf:li rdf:resource="https://identifiers.org/kegg.compound/C06427"/>
                  <rdf:li rdf:resource="https://identifiers.org/cas/463-40-1"/>
                  <rdf:li rdf:resource="https://identifiers.org/chemspider/4574388"/>
                  <rdf:li rdf:resource="https://identifiers.org/hmdb/HMDB01388"/>
                  <rdf:li rdf:resource="https://identifiers.org/metabolights/MTBLS32387"/>
                  <rdf:li rdf:resource="https://identifiers.org/pubchem.compound/5461005"/>
                </rdf:Bag>
              </bqbiol:is>
            </rdf:Description>
          </rdf:RDF>
        </annotation>
      </species>
      <species metaid="M_CPD__45__2181_c" sboTerm="SBO:0000247" id="M_CPD__45__2181_c" name="1-oleoyl-2-oleoyl-phosphatidylcholine" compartment="c" initialAmount="0" hasOnlySubstanceUnits="false" boundaryCondition="false" constant="false" fbc:charge="0" fbc:chemicalFormula="C44H84NO8P">
        <notes>
          <body xmlns="http://www.w3.org/1999/xhtml">
            <p>formula: C44H84NO8P</p>
            <p>charge: 0</p>
            <p>mass: 786.113461</p>
            <p>smiles: CCCCCCCC\C=C/CCCCCCCC(=O)OC[C@H](COP([O-])(=O)OCC[N+](C)(C)C)OC(=O)CCCCCCC\C=C/CCCCCCCC</p>
          </body>
        </notes>
        <annotation>
          <rdf:RDF xmlns:rdf="http://www.w3.org/1999/02/22-rdf-syntax-ns#" xmlns:dcterms="http://purl.org/dc/terms/" xmlns:vCard="http://www.w3.org/2001/vcard-rdf/3.0#" xmlns:vCard4="http://www.w3.org/2006/vcard/ns#" xmlns:bqbiol="http://biomodels.net/biology-qualifiers/" xmlns:bqmodel="http://biomodels.net/model-qualifiers/">
            <rdf:Description rdf:about="#M_CPD__45__2181_c">
              <bqbiol:is>
                <rdf:Bag>
                  <rdf:li rdf:resource="https://identifiers.org/inchi/InChI=1S/C44H84NO8P/c1-6-8-10-12-14-16-18-20-22-24-26-28-30-32-34-36-43(46)50-40-42(41-52-54(48,49)51-39-38-45(3,4)5)53-44(47)37-35-33-31-29-27-25-23-21-19-17-15-13-11-9-7-2/h20-23,42H,6-19,24-41H2,1-5H3/b22-20-,23-21-/t42-/m1/s1"/>
                  <rdf:li rdf:resource="https://identifiers.org/inchikey/SNKAWJBJQDLSFF-NVKMUCNASA-N"/>
                  <rdf:li rdf:resource="https://identifiers.org/metanetx.chemical/MNXM731737"/>
                  <rdf:li rdf:resource="https://identifiers.org/chebi/CHEBI:74669"/>
                  <rdf:li rdf:resource="https://identifiers.org/biocyc/META:CPD-2181"/>
                  <rdf:li rdf:resource="https://identifiers.org/chemspider/4941669"/>
                  <rdf:li rdf:resource="https://identifiers.org/hmdb/HMDB00593"/>
                  <rdf:li rdf:resource="https://identifiers.org/pubchem.compound/10350317"/>
                </rdf:Bag>
              </bqbiol:is>
            </rdf:Description>
          </rdf:RDF>
        </annotation>
      </species>
      <species metaid="M_LINOLENOYL__45__COA_c" sboTerm="SBO:0000247" id="M_LINOLENOYL__45__COA_c" name="&amp;alpha;-linolenoyl-CoA" compartment="c" initialAmount="0" hasOnlySubstanceUnits="false" boundaryCondition="false" constant="false" fbc:charge="-4" fbc:chemicalFormula="C39H60N7O17P3S">
        <notes>
          <body xmlns="http://www.w3.org/1999/xhtml">
            <p>formula: C39H60N7O17P3S</p>
            <p>charge: -4</p>
            <p>mass: 1023.917963</p>
            <p>smiles: CC\C=C/C\C=C/C\C=C/CCCCCCCC(=O)SCCNC(=O)CCNC(=O)[C@H](O)C(C)(C)COP([O-])(=O)OP([O-])(=O)OC[C@H]1O[C@H]([C@H](O)[C@@H]1OP([O-])([O-])=O)n1cnc2c(N)ncnc12</p>
          </body>
        </notes>
        <annotation>
          <rdf:RDF xmlns:rdf="http://www.w3.org/1999/02/22-rdf-syntax-ns#" xmlns:dcterms="http://purl.org/dc/terms/" xmlns:vCard="http://www.w3.org/2001/vcard-rdf/3.0#" xmlns:vCard4="http://www.w3.org/2006/vcard/ns#" xmlns:bqbiol="http://biomodels.net/biology-qualifiers/" xmlns:bqmodel="http://biomodels.net/model-qualifiers/">
            <rdf:Description rdf:about="#M_LINOLENOYL__45__COA_c">
              <bqbiol:is>
                <rdf:Bag>
                  <rdf:li rdf:resource="https://identifiers.org/inchi/InChI=1S/C39H64N7O17P3S/c1-4-5-6-7-8-9-10-11-12-13-14-15-16-17-18-19-30(48)67-23-22-41-29(47)20-21-42-37(51)34(50)39(2,3)25-60-66(57,58)63-65(55,56)59-24-28-33(62-64(52,53)54)32(49)38(61-28)46-27-45-31-35(40)43-26-44-36(31)46/h5-6,8-9,11-12,26-28,32-34,38,49-50H,4,7,10,13-25H2,1-3H3,(H,41,47)(H,42,51)(H,55,56)(H,57,58)(H2,40,43,44)(H2,52,53,54)/p-4/b6-5-,9-8-,12-11-/t28-,32-,33-,34+,38-/m1/s1"/>
                  <rdf:li rdf:resource="https://identifiers.org/inchikey/OMKFKBGZHNJNEX-PQBHNYBOSA-J"/>
                  <rdf:li rdf:resource="https://identifiers.org/metanetx.chemical/MNXM741808"/>
                  <rdf:li rdf:resource="https://identifiers.org/chebi/CHEBI:51985"/>
                  <rdf:li rdf:resource="https://identifiers.org/chebi/CHEBI:74034"/>
                  <rdf:li rdf:resource="https://identifiers.org/biocyc/META:LINOLENOYL-COA"/>
                  <rdf:li rdf:resource="https://identifiers.org/kegg.compound/C16162"/>
                  <rdf:li rdf:resource="https://identifiers.org/hmdb/HMDB06290"/>
                  <rdf:li rdf:resource="https://identifiers.org/metabolights/MTBLS51985"/>
                  <rdf:li rdf:resource="https://identifiers.org/pubchem.compound/49859601"/>
                </rdf:Bag>
              </bqbiol:is>
            </rdf:Description>
          </rdf:RDF>
        </annotation>
      </species>
      <species metaid="M_CPD__45__2182_c" sboTerm="SBO:0000247" id="M_CPD__45__2182_c" name="1-linoleoyl-2-linoleoyl-phosphatidylcholine" compartment="c" initialAmount="0" hasOnlySubstanceUnits="false" boundaryCondition="false" constant="false" fbc:charge="0" fbc:chemicalFormula="C44H80NO8P">
        <notes>
          <body xmlns="http://www.w3.org/1999/xhtml">
            <p>formula: C44H80NO8P</p>
            <p>charge: 0</p>
            <p>mass: 782.081701</p>
            <p>smiles: CCCCC\C=C/C\C=C/CCCCCCCC(=O)OC[C@H](COP([O-])(=O)OCC[N+](C)(C)C)OC(=O)CCCCCCC\C=C/C\C=C/CCCCC</p>
          </body>
        </notes>
        <annotation>
          <rdf:RDF xmlns:rdf="http://www.w3.org/1999/02/22-rdf-syntax-ns#" xmlns:dcterms="http://purl.org/dc/terms/" xmlns:vCard="http://www.w3.org/2001/vcard-rdf/3.0#" xmlns:vCard4="http://www.w3.org/2006/vcard/ns#" xmlns:bqbiol="http://biomodels.net/biology-qualifiers/" xmlns:bqmodel="http://biomodels.net/model-qualifiers/">
            <rdf:Description rdf:about="#M_CPD__45__2182_c">
              <bqbiol:is>
                <rdf:Bag>
                  <rdf:li rdf:resource="https://identifiers.org/inchi/InChI=1S/C44H80NO8P/c1-6-8-10-12-14-16-18-20-22-24-26-28-30-32-34-36-43(46)50-40-42(41-52-54(48,49)51-39-38-45(3,4)5)53-44(47)37-35-33-31-29-27-25-23-21-19-17-15-13-11-9-7-2/h14-17,20-23,42H,6-13,18-19,24-41H2,1-5H3/b16-14-,17-15-,22-20-,23-21-/t42-/m1/s1"/>
                  <rdf:li rdf:resource="https://identifiers.org/inchikey/FVXDQWZBHIXIEJ-LNDKUQBDSA-N"/>
                  <rdf:li rdf:resource="https://identifiers.org/metanetx.chemical/MNXM6595"/>
                  <rdf:li rdf:resource="https://identifiers.org/chebi/CHEBI:42027"/>
                  <rdf:li rdf:resource="https://identifiers.org/biocyc/META:CPD-2182"/>
                  <rdf:li rdf:resource="https://identifiers.org/chemspider/4945180"/>
                  <rdf:li rdf:resource="https://identifiers.org/pubchem.compound/5288075"/>
                </rdf:Bag>
              </bqbiol:is>
            </rdf:Description>
          </rdf:RDF>
        </annotation>
      </species>
      <species metaid="M_CPD__45__8088_c" sboTerm="SBO:0000247" id="M_CPD__45__8088_c" name="1-linoleoyl-2-oleoyl-phosphatidylcholine" compartment="c" initialAmount="0" hasOnlySubstanceUnits="false" boundaryCondition="false" constant="false" fbc:charge="0" fbc:chemicalFormula="C44H82NO8P">
        <notes>
          <body xmlns="http://www.w3.org/1999/xhtml">
            <p>formula: C44H82NO8P</p>
            <p>charge: 0</p>
            <p>mass: 784.097581</p>
            <p>smiles: CCCCCCCC\C=C/CCCCCCCC(=O)O[C@H](COC(=O)CCCCCCC\C=C/C\C=C/CCCCC)COP([O-])(=O)OCC[N+](C)(C)C</p>
          </body>
        </notes>
        <annotation>
          <rdf:RDF xmlns:rdf="http://www.w3.org/1999/02/22-rdf-syntax-ns#" xmlns:dcterms="http://purl.org/dc/terms/" xmlns:vCard="http://www.w3.org/2001/vcard-rdf/3.0#" xmlns:vCard4="http://www.w3.org/2006/vcard/ns#" xmlns:bqbiol="http://biomodels.net/biology-qualifiers/" xmlns:bqmodel="http://biomodels.net/model-qualifiers/">
            <rdf:Description rdf:about="#M_CPD__45__8088_c">
              <bqbiol:is>
                <rdf:Bag>
                  <rdf:li rdf:resource="https://identifiers.org/inchi/InChI=1S/C44H82NO8P/c1-6-8-10-12-14-16-18-20-22-24-26-28-30-32-34-36-43(46)50-40-42(41-52-54(48,49)51-39-38-45(3,4)5)53-44(47)37-35-33-31-29-27-25-23-21-19-17-15-13-11-9-7-2/h14,16,20-23,42H,6-13,15,17-19,24-41H2,1-5H3/b16-14-,22-20-,23-21-/t42-/m1/s1"/>
                  <rdf:li rdf:resource="https://identifiers.org/inchikey/RTAZWRZKFSTMOY-NMSVECGZSA-N"/>
                  <rdf:li rdf:resource="https://identifiers.org/metanetx.chemical/MNXM7977"/>
                  <rdf:li rdf:resource="https://identifiers.org/chebi/CHEBI:89597"/>
                  <rdf:li rdf:resource="https://identifiers.org/biocyc/META:CPD-8088"/>
                  <rdf:li rdf:resource="https://identifiers.org/pubchem.compound/52922727"/>
                </rdf:Bag>
              </bqbiol:is>
            </rdf:Description>
          </rdf:RDF>
        </annotation>
      </species>
      <species metaid="M_CPD__45__8093_c" sboTerm="SBO:0000247" id="M_CPD__45__8093_c" name="1-linoleoyl-2-&amp;alpha;-linolenoyl-phosphatidylcholine" compartment="c" initialAmount="0" hasOnlySubstanceUnits="false" boundaryCondition="false" constant="false" fbc:charge="0" fbc:chemicalFormula="C44H78NO8P">
        <notes>
          <body xmlns="http://www.w3.org/1999/xhtml">
            <p>formula: C44H78NO8P</p>
            <p>charge: 0</p>
            <p>mass: 780.065821</p>
            <p>smiles: CCCCC\C=C/C\C=C/CCCCCCCC(=O)OC[C@H](COP([O-])(=O)OCC[N+](C)(C)C)OC(=O)CCCCCCC\C=C/C\C=C/C\C=C/CC</p>
          </body>
        </notes>
        <annotation>
          <rdf:RDF xmlns:rdf="http://www.w3.org/1999/02/22-rdf-syntax-ns#" xmlns:dcterms="http://purl.org/dc/terms/" xmlns:vCard="http://www.w3.org/2001/vcard-rdf/3.0#" xmlns:vCard4="http://www.w3.org/2006/vcard/ns#" xmlns:bqbiol="http://biomodels.net/biology-qualifiers/" xmlns:bqmodel="http://biomodels.net/model-qualifiers/">
            <rdf:Description rdf:about="#M_CPD__45__8093_c">
              <bqbiol:is>
                <rdf:Bag>
                  <rdf:li rdf:resource="https://identifiers.org/inchi/InChI=1S/C44H78NO8P/c1-6-8-10-12-14-16-18-20-22-24-26-28-30-32-34-36-43(46)50-40-42(41-52-54(48,49)51-39-38-45(3,4)5)53-44(47)37-35-33-31-29-27-25-23-21-19-17-15-13-11-9-7-2/h9,11,14-17,20-23,42H,6-8,10,12-13,18-19,24-41H2,1-5H3/b11-9-,16-14-,17-15-,22-20-,23-21-/t42-/m1/s1"/>
                  <rdf:li rdf:resource="https://identifiers.org/inchikey/HZGAVPNEGHQJID-UNBCHYIMSA-N"/>
                  <rdf:li rdf:resource="https://identifiers.org/metanetx.chemical/MNXM7978"/>
                  <rdf:li rdf:resource="https://identifiers.org/chebi/CHEBI:89577"/>
                  <rdf:li rdf:resource="https://identifiers.org/biocyc/META:CPD-8093"/>
                  <rdf:li rdf:resource="https://identifiers.org/pubchem.compound/52922731"/>
                </rdf:Bag>
              </bqbiol:is>
            </rdf:Description>
          </rdf:RDF>
        </annotation>
      </species>
      <species metaid="M_N__45__ALPHA__45__ACETYLORNITHINE_c" sboTerm="SBO:0000247" id="M_N__45__ALPHA__45__ACETYLORNITHINE_c" name="N-acetyl-L-ornithine" compartment="c" initialAmount="0" hasOnlySubstanceUnits="false" boundaryCondition="false" constant="false" fbc:charge="0" fbc:chemicalFormula="C7H14N2O3">
        <notes>
          <body xmlns="http://www.w3.org/1999/xhtml">
            <p>formula: C7H14N2O3</p>
            <p>charge: 0</p>
            <p>mass: 174.19774</p>
            <p>smiles: CC(=O)N[C@@H](CCC[NH3+])C([O-])=O</p>
          </body>
        </notes>
        <annotation>
          <rdf:RDF xmlns:rdf="http://www.w3.org/1999/02/22-rdf-syntax-ns#" xmlns:dcterms="http://purl.org/dc/terms/" xmlns:vCard="http://www.w3.org/2001/vcard-rdf/3.0#" xmlns:vCard4="http://www.w3.org/2006/vcard/ns#" xmlns:bqbiol="http://biomodels.net/biology-qualifiers/" xmlns:bqmodel="http://biomodels.net/model-qualifiers/">
            <rdf:Description rdf:about="#M_N__45__ALPHA__45__ACETYLORNITHINE_c">
              <bqbiol:is>
                <rdf:Bag>
                  <rdf:li rdf:resource="https://identifiers.org/inchi/InChI=1S/C7H14N2O3/c1-5(10)9-6(7(11)12)3-2-4-8/h6H,2-4,8H2,1H3,(H,9,10)(H,11,12)/t6-/m0/s1"/>
                  <rdf:li rdf:resource="https://identifiers.org/inchikey/JRLGPAXAGHMNOL-LURJTMIESA-N"/>
                  <rdf:li rdf:resource="https://identifiers.org/metanetx.chemical/MNXM817"/>
                  <rdf:li rdf:resource="https://identifiers.org/chebi/CHEBI:57805"/>
                  <rdf:li rdf:resource="https://identifiers.org/biocyc/META:N-ALPHA-ACETYLORNITHINE"/>
                  <rdf:li rdf:resource="https://identifiers.org/bigg.metabolite/acorn"/>
                  <rdf:li rdf:resource="https://identifiers.org/kegg.compound/C00437"/>
                  <rdf:li rdf:resource="https://identifiers.org/hmdb/HMDB03357"/>
                  <rdf:li rdf:resource="https://identifiers.org/metabolights/MTBLS57805"/>
                  <rdf:li rdf:resource="https://identifiers.org/pubchem.compound/6992102"/>
                </rdf:Bag>
              </bqbiol:is>
            </rdf:Description>
          </rdf:RDF>
        </annotation>
      </species>
      <species metaid="M_L__45__ORNITHINE_c" sboTerm="SBO:0000247" id="M_L__45__ORNITHINE_c" name="L-ornithine" compartment="c" initialAmount="0" hasOnlySubstanceUnits="false" boundaryCondition="false" constant="false" fbc:charge="1" fbc:chemicalFormula="C5H13N2O2">
        <notes>
          <body xmlns="http://www.w3.org/1999/xhtml">
            <p>formula: C5H13N2O2</p>
            <p>charge: 1</p>
            <p>mass: 133.169</p>
            <p>smiles: [NH3+]CCC[C@H]([NH3+])C([O-])=O</p>
          </body>
        </notes>
        <annotation>
          <rdf:RDF xmlns:rdf="http://www.w3.org/1999/02/22-rdf-syntax-ns#" xmlns:dcterms="http://purl.org/dc/terms/" xmlns:vCard="http://www.w3.org/2001/vcard-rdf/3.0#" xmlns:vCard4="http://www.w3.org/2006/vcard/ns#" xmlns:bqbiol="http://biomodels.net/biology-qualifiers/" xmlns:bqmodel="http://biomodels.net/model-qualifiers/">
            <rdf:Description rdf:about="#M_L__45__ORNITHINE_c">
              <bqbiol:is>
                <rdf:Bag>
                  <rdf:li rdf:resource="https://identifiers.org/inchi/InChI=1S/C5H12N2O2/c6-3-1-2-4(7)5(8)9/h4H,1-3,6-7H2,(H,8,9)/p+1/t4-/m0/s1"/>
                  <rdf:li rdf:resource="https://identifiers.org/inchikey/AHLPHDHHMVZTML-BYPYZUCNSA-O"/>
                  <rdf:li rdf:resource="https://identifiers.org/metanetx.chemical/MNXM741175"/>
                  <rdf:li rdf:resource="https://identifiers.org/chebi/CHEBI:46911"/>
                  <rdf:li rdf:resource="https://identifiers.org/biocyc/META:L-ORNITHINE"/>
                  <rdf:li rdf:resource="https://identifiers.org/bigg.metabolite/orn"/>
                  <rdf:li rdf:resource="https://identifiers.org/kegg.compound/C00077"/>
                  <rdf:li rdf:resource="https://identifiers.org/chemspider/5360242"/>
                  <rdf:li rdf:resource="https://identifiers.org/hmdb/HMDB00214"/>
                  <rdf:li rdf:resource="https://identifiers.org/metabolights/MTBLS46911"/>
                  <rdf:li rdf:resource="https://identifiers.org/pubchem.compound/6992088"/>
                </rdf:Bag>
              </bqbiol:is>
            </rdf:Description>
          </rdf:RDF>
        </annotation>
      </species>
      <species metaid="M_ACET_c" sboTerm="SBO:0000247" id="M_ACET_c" name="acetate" compartment="c" initialAmount="0" hasOnlySubstanceUnits="false" boundaryCondition="false" constant="false" fbc:charge="-1" fbc:chemicalFormula="C2H3O2">
        <notes>
          <body xmlns="http://www.w3.org/1999/xhtml">
            <p>formula: C2H3O2</p>
            <p>charge: -1</p>
            <p>mass: 59.04402</p>
            <p>smiles: CC([O-])=O</p>
          </body>
        </notes>
        <annotation>
          <rdf:RDF xmlns:rdf="http://www.w3.org/1999/02/22-rdf-syntax-ns#" xmlns:dcterms="http://purl.org/dc/terms/" xmlns:vCard="http://www.w3.org/2001/vcard-rdf/3.0#" xmlns:vCard4="http://www.w3.org/2006/vcard/ns#" xmlns:bqbiol="http://biomodels.net/biology-qualifiers/" xmlns:bqmodel="http://biomodels.net/model-qualifiers/">
            <rdf:Description rdf:about="#M_ACET_c">
              <bqbiol:is>
                <rdf:Bag>
                  <rdf:li rdf:resource="https://identifiers.org/inchi/InChI=1S/C2H4O2/c1-2(3)4/h1H3,(H,3,4)/p-1"/>
                  <rdf:li rdf:resource="https://identifiers.org/inchikey/QTBSBXVTEAMEQO-UHFFFAOYSA-M"/>
                  <rdf:li rdf:resource="https://identifiers.org/metanetx.chemical/MNXM26"/>
                  <rdf:li rdf:resource="https://identifiers.org/chebi/CHEBI:30089"/>
                  <rdf:li rdf:resource="https://identifiers.org/biocyc/META:ACET"/>
                  <rdf:li rdf:resource="https://identifiers.org/bigg.metabolite/ac"/>
                  <rdf:li rdf:resource="https://identifiers.org/kegg.compound/C00033"/>
                  <rdf:li rdf:resource="https://identifiers.org/cas/64-19-7"/>
                  <rdf:li rdf:resource="https://identifiers.org/cas/71-50-1"/>
                  <rdf:li rdf:resource="https://identifiers.org/chemspider/170"/>
                  <rdf:li rdf:resource="https://identifiers.org/drugbank/DB03166"/>
                  <rdf:li rdf:resource="https://identifiers.org/hmdb/HMDB00042"/>
                  <rdf:li rdf:resource="https://identifiers.org/metabolights/MTBLS30089"/>
                  <rdf:li rdf:resource="https://identifiers.org/pubchem.compound/175"/>
                </rdf:Bag>
              </bqbiol:is>
            </rdf:Description>
          </rdf:RDF>
        </annotation>
      </species>
      <species metaid="M_2__45__KETOGLUTARATE_c" sboTerm="SBO:0000247" id="M_2__45__KETOGLUTARATE_c" name="2-oxoglutarate" compartment="c" initialAmount="0" hasOnlySubstanceUnits="false" boundaryCondition="false" constant="false" fbc:charge="-2" fbc:chemicalFormula="C5H4O5">
        <notes>
          <body xmlns="http://www.w3.org/1999/xhtml">
            <p>formula: C5H4O5</p>
            <p>charge: -2</p>
            <p>mass: 144.08226</p>
            <p>smiles: [O-]C(=O)CCC(=O)C([O-])=O</p>
          </body>
        </notes>
        <annotation>
          <rdf:RDF xmlns:rdf="http://www.w3.org/1999/02/22-rdf-syntax-ns#" xmlns:dcterms="http://purl.org/dc/terms/" xmlns:vCard="http://www.w3.org/2001/vcard-rdf/3.0#" xmlns:vCard4="http://www.w3.org/2006/vcard/ns#" xmlns:bqbiol="http://biomodels.net/biology-qualifiers/" xmlns:bqmodel="http://biomodels.net/model-qualifiers/">
            <rdf:Description rdf:about="#M_2__45__KETOGLUTARATE_c">
              <bqbiol:is>
                <rdf:Bag>
                  <rdf:li rdf:resource="https://identifiers.org/inchi/InChI=1S/C5H6O5/c6-3(5(9)10)1-2-4(7)8/h1-2H2,(H,7,8)(H,9,10)/p-2"/>
                  <rdf:li rdf:resource="https://identifiers.org/inchikey/KPGXRSRHYNQIFN-UHFFFAOYSA-L"/>
                  <rdf:li rdf:resource="https://identifiers.org/metanetx.chemical/MNXM20"/>
                  <rdf:li rdf:resource="https://identifiers.org/chebi/CHEBI:16810"/>
                  <rdf:li rdf:resource="https://identifiers.org/biocyc/META:2-KETOGLUTARATE"/>
                  <rdf:li rdf:resource="https://identifiers.org/bigg.metabolite/akg"/>
                  <rdf:li rdf:resource="https://identifiers.org/kegg.compound/C00026"/>
                  <rdf:li rdf:resource="https://identifiers.org/cas/328-50-7"/>
                  <rdf:li rdf:resource="https://identifiers.org/chemspider/144236"/>
                  <rdf:li rdf:resource="https://identifiers.org/hmdb/HMDB00208"/>
                  <rdf:li rdf:resource="https://identifiers.org/knapsack/C00000769"/>
                  <rdf:li rdf:resource="https://identifiers.org/metabolights/MTBLS16810"/>
                  <rdf:li rdf:resource="https://identifiers.org/pubchem.compound/164533"/>
                </rdf:Bag>
              </bqbiol:is>
            </rdf:Description>
          </rdf:RDF>
        </annotation>
      </species>
      <species metaid="M_GLT_c" sboTerm="SBO:0000247" id="M_GLT_c" name="L-glutamate" compartment="c" initialAmount="0" hasOnlySubstanceUnits="false" boundaryCondition="false" constant="false" fbc:charge="-1" fbc:chemicalFormula="C5H8NO4">
        <notes>
          <body xmlns="http://www.w3.org/1999/xhtml">
            <p>formula: C5H8NO4</p>
            <p>charge: -1</p>
            <p>mass: 146.12136</p>
            <p>smiles: [NH3+][C@@H](CCC([O-])=O)C([O-])=O</p>
          </body>
        </notes>
        <annotation>
          <rdf:RDF xmlns:rdf="http://www.w3.org/1999/02/22-rdf-syntax-ns#" xmlns:dcterms="http://purl.org/dc/terms/" xmlns:vCard="http://www.w3.org/2001/vcard-rdf/3.0#" xmlns:vCard4="http://www.w3.org/2006/vcard/ns#" xmlns:bqbiol="http://biomodels.net/biology-qualifiers/" xmlns:bqmodel="http://biomodels.net/model-qualifiers/">
            <rdf:Description rdf:about="#M_GLT_c">
              <bqbiol:is>
                <rdf:Bag>
                  <rdf:li rdf:resource="https://identifiers.org/inchi/InChI=1S/C5H9NO4/c6-3(5(9)10)1-2-4(7)8/h3H,1-2,6H2,(H,7,8)(H,9,10)/p-1/t3-/m0/s1"/>
                  <rdf:li rdf:resource="https://identifiers.org/inchikey/WHUUTDBJXJRKMK-VKHMYHEASA-M"/>
                  <rdf:li rdf:resource="https://identifiers.org/metanetx.chemical/MNXM741173"/>
                  <rdf:li rdf:resource="https://identifiers.org/chebi/CHEBI:29985"/>
                  <rdf:li rdf:resource="https://identifiers.org/biocyc/META:GLT"/>
                  <rdf:li rdf:resource="https://identifiers.org/bigg.metabolite/glu__L"/>
                  <rdf:li rdf:resource="https://identifiers.org/kegg.compound/C00025"/>
                  <rdf:li rdf:resource="https://identifiers.org/cas/56-86-0"/>
                  <rdf:li rdf:resource="https://identifiers.org/chemspider/4573882"/>
                  <rdf:li rdf:resource="https://identifiers.org/hmdb/HMDB00148"/>
                  <rdf:li rdf:resource="https://identifiers.org/knapsack/C00001358"/>
                  <rdf:li rdf:resource="https://identifiers.org/metabolights/MTBLS29985"/>
                  <rdf:li rdf:resource="https://identifiers.org/pubchem.compound/5460299"/>
                </rdf:Bag>
              </bqbiol:is>
            </rdf:Description>
          </rdf:RDF>
        </annotation>
      </species>
      <species metaid="M_CPD__45__469_c" sboTerm="SBO:0000247" id="M_CPD__45__469_c" name="N-acetyl-L-glutamate 5-semialdehyde" compartment="c" initialAmount="0" hasOnlySubstanceUnits="false" boundaryCondition="false" constant="false" fbc:charge="-1" fbc:chemicalFormula="C7H10NO4">
        <notes>
          <body xmlns="http://www.w3.org/1999/xhtml">
            <p>formula: C7H10NO4</p>
            <p>charge: -1</p>
            <p>mass: 172.15864</p>
            <p>smiles: CC(=O)N[C@@H](CCC=O)C([O-])=O</p>
          </body>
        </notes>
        <annotation>
          <rdf:RDF xmlns:rdf="http://www.w3.org/1999/02/22-rdf-syntax-ns#" xmlns:dcterms="http://purl.org/dc/terms/" xmlns:vCard="http://www.w3.org/2001/vcard-rdf/3.0#" xmlns:vCard4="http://www.w3.org/2006/vcard/ns#" xmlns:bqbiol="http://biomodels.net/biology-qualifiers/" xmlns:bqmodel="http://biomodels.net/model-qualifiers/">
            <rdf:Description rdf:about="#M_CPD__45__469_c">
              <bqbiol:is>
                <rdf:Bag>
                  <rdf:li rdf:resource="https://identifiers.org/inchi/InChI=1S/C7H11NO4/c1-5(10)8-6(7(11)12)3-2-4-9/h4,6H,2-3H2,1H3,(H,8,10)(H,11,12)/p-1/t6-/m0/s1"/>
                  <rdf:li rdf:resource="https://identifiers.org/inchikey/BCPSFKBPHHBDAI-LURJTMIESA-M"/>
                  <rdf:li rdf:resource="https://identifiers.org/metanetx.chemical/MNXM1062"/>
                  <rdf:li rdf:resource="https://identifiers.org/chebi/CHEBI:29123"/>
                  <rdf:li rdf:resource="https://identifiers.org/biocyc/META:CPD-469"/>
                  <rdf:li rdf:resource="https://identifiers.org/bigg.metabolite/acg5sa"/>
                  <rdf:li rdf:resource="https://identifiers.org/kegg.compound/C01250"/>
                  <rdf:li rdf:resource="https://identifiers.org/chemspider/5256773"/>
                  <rdf:li rdf:resource="https://identifiers.org/hmdb/HMDB06488"/>
                  <rdf:li rdf:resource="https://identifiers.org/metabolights/MTBLS29123"/>
                  <rdf:li rdf:resource="https://identifiers.org/pubchem.compound/6857435"/>
                </rdf:Bag>
              </bqbiol:is>
            </rdf:Description>
          </rdf:RDF>
        </annotation>
      </species>
      <species metaid="M_CPD__45__612_c" sboTerm="SBO:0000247" id="M_CPD__45__612_c" name="acetylpyruvate" compartment="c" initialAmount="0" hasOnlySubstanceUnits="false" boundaryCondition="false" constant="false" fbc:charge="-1" fbc:chemicalFormula="C5H5O4">
        <notes>
          <body xmlns="http://www.w3.org/1999/xhtml">
            <p>formula: C5H5O4</p>
            <p>charge: -1</p>
            <p>mass: 129.0908</p>
            <p>smiles: CC(=O)CC(=O)C([O-])=O</p>
          </body>
        </notes>
        <annotation>
          <rdf:RDF xmlns:rdf="http://www.w3.org/1999/02/22-rdf-syntax-ns#" xmlns:dcterms="http://purl.org/dc/terms/" xmlns:vCard="http://www.w3.org/2001/vcard-rdf/3.0#" xmlns:vCard4="http://www.w3.org/2006/vcard/ns#" xmlns:bqbiol="http://biomodels.net/biology-qualifiers/" xmlns:bqmodel="http://biomodels.net/model-qualifiers/">
            <rdf:Description rdf:about="#M_CPD__45__612_c">
              <bqbiol:is>
                <rdf:Bag>
                  <rdf:li rdf:resource="https://identifiers.org/inchi/InChI=1S/C5H6O4/c1-3(6)2-4(7)5(8)9/h2H2,1H3,(H,8,9)/p-1"/>
                  <rdf:li rdf:resource="https://identifiers.org/inchikey/UNRQTHVKJQUDDF-UHFFFAOYSA-M"/>
                  <rdf:li rdf:resource="https://identifiers.org/metanetx.chemical/MNXM3894"/>
                  <rdf:li rdf:resource="https://identifiers.org/chebi/CHEBI:15360"/>
                  <rdf:li rdf:resource="https://identifiers.org/biocyc/META:CPD-612"/>
                  <rdf:li rdf:resource="https://identifiers.org/kegg.compound/C02132"/>
                  <rdf:li rdf:resource="https://identifiers.org/chemspider/4573547"/>
                  <rdf:li rdf:resource="https://identifiers.org/pubchem.compound/5459760"/>
                </rdf:Bag>
              </bqbiol:is>
            </rdf:Description>
          </rdf:RDF>
        </annotation>
      </species>
      <species metaid="M_CPD__45__15972_c" sboTerm="SBO:0000247" id="M_CPD__45__15972_c" name="lactose" compartment="c" initialAmount="0" hasOnlySubstanceUnits="false" boundaryCondition="false" constant="false" fbc:charge="0" fbc:chemicalFormula="C12H22O11">
        <notes>
          <body xmlns="http://www.w3.org/1999/xhtml">
            <p>formula: C12H22O11</p>
            <p>charge: 0</p>
            <p>mass: 342.29648</p>
            <p>smiles: OC[C@H]1O[C@@H](O[C@H]2[C@H](O)[C@@H](O)C(O)O[C@@H]2CO)[C@H](O)[C@@H](O)[C@H]1O</p>
          </body>
        </notes>
        <annotation>
          <rdf:RDF xmlns:rdf="http://www.w3.org/1999/02/22-rdf-syntax-ns#" xmlns:dcterms="http://purl.org/dc/terms/" xmlns:vCard="http://www.w3.org/2001/vcard-rdf/3.0#" xmlns:vCard4="http://www.w3.org/2006/vcard/ns#" xmlns:bqbiol="http://biomodels.net/biology-qualifiers/" xmlns:bqmodel="http://biomodels.net/model-qualifiers/">
            <rdf:Description rdf:about="#M_CPD__45__15972_c">
              <bqbiol:is>
                <rdf:Bag>
                  <rdf:li rdf:resource="https://identifiers.org/inchi/InChI=1S/C12H22O11/c13-1-3-5(15)6(16)9(19)12(22-3)23-10-4(2-14)21-11(20)8(18)7(10)17/h3-20H,1-2H2/t3-,4-,5+,6+,7-,8-,9-,10-,11?,12+/m1/s1"/>
                  <rdf:li rdf:resource="https://identifiers.org/inchikey/GUBGYTABKSRVRQ-QKKXKWKRSA-N"/>
                  <rdf:li rdf:resource="https://identifiers.org/metanetx.chemical/MNXM734836"/>
                  <rdf:li rdf:resource="https://identifiers.org/chebi/CHEBI:17716"/>
                  <rdf:li rdf:resource="https://identifiers.org/biocyc/META:CPD-15972"/>
                </rdf:Bag>
              </bqbiol:is>
            </rdf:Description>
          </rdf:RDF>
        </annotation>
      </species>
      <species metaid="M_Glucopyranose_c" sboTerm="SBO:0000247" id="M_Glucopyranose_c" name="D-glucopyranose" compartment="c" initialAmount="0" hasOnlySubstanceUnits="false" boundaryCondition="false" constant="false" fbc:charge="0" fbc:chemicalFormula="C6H12O6">
        <notes>
          <body xmlns="http://www.w3.org/1999/xhtml">
            <p>formula: C6H12O6</p>
            <p>charge: 0</p>
            <p>mass: 180.15588</p>
            <p>smiles: OC[C@H]1OC(O)[C@H](O)[C@@H](O)[C@@H]1O</p>
          </body>
        </notes>
        <annotation>
          <rdf:RDF xmlns:rdf="http://www.w3.org/1999/02/22-rdf-syntax-ns#" xmlns:dcterms="http://purl.org/dc/terms/" xmlns:vCard="http://www.w3.org/2001/vcard-rdf/3.0#" xmlns:vCard4="http://www.w3.org/2006/vcard/ns#" xmlns:bqbiol="http://biomodels.net/biology-qualifiers/" xmlns:bqmodel="http://biomodels.net/model-qualifiers/">
            <rdf:Description rdf:about="#M_Glucopyranose_c">
              <bqbiol:is>
                <rdf:Bag>
                  <rdf:li rdf:resource="https://identifiers.org/inchi/InChI=1S/C6H12O6/c7-1-2-3(8)4(9)5(10)6(11)12-2/h2-11H,1H2/t2-,3-,4+,5-,6?/m1/s1"/>
                  <rdf:li rdf:resource="https://identifiers.org/inchikey/WQZGKKKJIJFFOK-GASJEMHNSA-N"/>
                  <rdf:li rdf:resource="https://identifiers.org/metanetx.chemical/MNXM735619"/>
                  <rdf:li rdf:resource="https://identifiers.org/chebi/CHEBI:4167"/>
                  <rdf:li rdf:resource="https://identifiers.org/biocyc/META:Glucopyranose"/>
                </rdf:Bag>
              </bqbiol:is>
            </rdf:Description>
          </rdf:RDF>
        </annotation>
      </species>
      <species metaid="M_CPD__45__12384_c" sboTerm="SBO:0000247" id="M_CPD__45__12384_c" name="(Z)-1-(glutathion-S-yl)-N-hydroxy-2-phenylethan-1-imine" compartment="c" initialAmount="0" hasOnlySubstanceUnits="false" boundaryCondition="false" constant="false" fbc:charge="-1" fbc:chemicalFormula="C18H23N4O7S">
        <notes>
          <body xmlns="http://www.w3.org/1999/xhtml">
            <p>formula: C18H23N4O7S</p>
            <p>charge: -1</p>
            <p>mass: 439.46398</p>
            <p>smiles: [NH3+][C@@H](CCC(=O)N[C@@H](CS\C(Cc1ccccc1)=N/O)C(=O)NCC([O-])=O)C([O-])=O</p>
          </body>
        </notes>
        <annotation>
          <rdf:RDF xmlns:rdf="http://www.w3.org/1999/02/22-rdf-syntax-ns#" xmlns:dcterms="http://purl.org/dc/terms/" xmlns:vCard="http://www.w3.org/2001/vcard-rdf/3.0#" xmlns:vCard4="http://www.w3.org/2006/vcard/ns#" xmlns:bqbiol="http://biomodels.net/biology-qualifiers/" xmlns:bqmodel="http://biomodels.net/model-qualifiers/">
            <rdf:Description rdf:about="#M_CPD__45__12384_c">
              <bqbiol:is>
                <rdf:Bag>
                  <rdf:li rdf:resource="https://identifiers.org/inchi/InChI=1S/C18H24N4O7S/c19-12(18(27)28)6-7-14(23)21-13(17(26)20-9-16(24)25)10-30-15(22-29)8-11-4-2-1-3-5-11/h1-5,12-13,29H,6-10,19H2,(H,20,26)(H,21,23)(H,24,25)(H,27,28)/p-1/b22-15-/t12-,13-/m0/s1"/>
                  <rdf:li rdf:resource="https://identifiers.org/inchikey/DMZSTCRTOPLDAY-XUJJJAFJSA-M"/>
                  <rdf:li rdf:resource="https://identifiers.org/metanetx.chemical/MNXM12636"/>
                  <rdf:li rdf:resource="https://identifiers.org/chebi/CHEBI:136447"/>
                  <rdf:li rdf:resource="https://identifiers.org/biocyc/META:CPD-12384"/>
                  <rdf:li rdf:resource="https://identifiers.org/pubchem.compound/91820399"/>
                </rdf:Bag>
              </bqbiol:is>
            </rdf:Description>
          </rdf:RDF>
        </annotation>
      </species>
      <species metaid="M_CPD__45__4578_c" sboTerm="SBO:0000247" id="M_CPD__45__4578_c" name="3-dehydro-4-methylzymosterol" compartment="c" initialAmount="0" hasOnlySubstanceUnits="false" boundaryCondition="false" constant="false" fbc:charge="0" fbc:chemicalFormula="C28H44O">
        <notes>
          <body xmlns="http://www.w3.org/1999/xhtml">
            <p>formula: C28H44O</p>
            <p>charge: 0</p>
            <p>mass: 396.64836</p>
            <p>smiles: C[C@H](CCC=C(C)C)[C@H]1CC[C@H]2C3=C(CC[C@]12C)[C@@]1(C)CCC(=O)[C@@H](C)[C@@H]1CC3</p>
          </body>
        </notes>
        <annotation>
          <rdf:RDF xmlns:rdf="http://www.w3.org/1999/02/22-rdf-syntax-ns#" xmlns:dcterms="http://purl.org/dc/terms/" xmlns:vCard="http://www.w3.org/2001/vcard-rdf/3.0#" xmlns:vCard4="http://www.w3.org/2006/vcard/ns#" xmlns:bqbiol="http://biomodels.net/biology-qualifiers/" xmlns:bqmodel="http://biomodels.net/model-qualifiers/">
            <rdf:Description rdf:about="#M_CPD__45__4578_c">
              <bqbiol:is>
                <rdf:Bag>
                  <rdf:li rdf:resource="https://identifiers.org/inchi/InChI=1S/C28H44O/c1-18(2)8-7-9-19(3)22-12-13-24-21-10-11-23-20(4)26(29)15-17-28(23,6)25(21)14-16-27(22,24)5/h8,19-20,22-24H,7,9-17H2,1-6H3/t19-,20+,22-,23+,24+,27-,28+/m1/s1"/>
                  <rdf:li rdf:resource="https://identifiers.org/inchikey/DBPZYKHQDWKORQ-SINUOACOSA-N"/>
                  <rdf:li rdf:resource="https://identifiers.org/metanetx.chemical/MNXM730540"/>
                  <rdf:li rdf:resource="https://identifiers.org/chebi/CHEBI:136486"/>
                  <rdf:li rdf:resource="https://identifiers.org/biocyc/META:CPD-4578"/>
                  <rdf:li rdf:resource="https://identifiers.org/kegg.compound/C15816"/>
                  <rdf:li rdf:resource="https://identifiers.org/hmdb/HMDB06838"/>
                  <rdf:li rdf:resource="https://identifiers.org/metabolights/MTBLS50593"/>
                  <rdf:li rdf:resource="https://identifiers.org/pubchem.compound/22298939"/>
                </rdf:Bag>
              </bqbiol:is>
            </rdf:Description>
          </rdf:RDF>
        </annotation>
      </species>
      <species metaid="M_CPD__45__12385_c" sboTerm="SBO:0000247" id="M_CPD__45__12385_c" name="(Z)-1-(L-cysteinyglycin-S-yl)-N-hydroxy-2-phenylethan-1-imine" compartment="c" initialAmount="0" hasOnlySubstanceUnits="false" boundaryCondition="false" constant="false" fbc:charge="0" fbc:chemicalFormula="C13H17N3O4S">
        <notes>
          <body xmlns="http://www.w3.org/1999/xhtml">
            <p>formula: C13H17N3O4S</p>
            <p>charge: 0</p>
            <p>mass: 311.3579</p>
            <p>smiles: [NH3+][C@@H](CS\C(Cc1ccccc1)=N/O)C(=O)NCC([O-])=O</p>
          </body>
        </notes>
        <annotation>
          <rdf:RDF xmlns:rdf="http://www.w3.org/1999/02/22-rdf-syntax-ns#" xmlns:dcterms="http://purl.org/dc/terms/" xmlns:vCard="http://www.w3.org/2001/vcard-rdf/3.0#" xmlns:vCard4="http://www.w3.org/2006/vcard/ns#" xmlns:bqbiol="http://biomodels.net/biology-qualifiers/" xmlns:bqmodel="http://biomodels.net/model-qualifiers/">
            <rdf:Description rdf:about="#M_CPD__45__12385_c">
              <bqbiol:is>
                <rdf:Bag>
                  <rdf:li rdf:resource="https://identifiers.org/inchi/InChI=1S/C13H17N3O4S/c14-10(13(19)15-7-12(17)18)8-21-11(16-20)6-9-4-2-1-3-5-9/h1-5,10,20H,6-8,14H2,(H,15,19)(H,17,18)/b16-11-/t10-/m0/s1"/>
                  <rdf:li rdf:resource="https://identifiers.org/inchikey/FRNQPMDCZLCKPZ-WSJCWXPMSA-N"/>
                  <rdf:li rdf:resource="https://identifiers.org/metanetx.chemical/MNXM12635"/>
                  <rdf:li rdf:resource="https://identifiers.org/chebi/CHEBI:136830"/>
                  <rdf:li rdf:resource="https://identifiers.org/biocyc/META:CPD-12385"/>
                  <rdf:li rdf:resource="https://identifiers.org/pubchem.compound/25246410"/>
                </rdf:Bag>
              </bqbiol:is>
            </rdf:Description>
          </rdf:RDF>
        </annotation>
      </species>
      <species metaid="M_NADH__45__P__45__OR__45__NOP_c" sboTerm="SBO:0000247" id="M_NADH__45__P__45__OR__45__NOP_c" name="NAD(P)H" compartment="c" initialAmount="0" hasOnlySubstanceUnits="false" boundaryCondition="false" constant="false" fbc:charge="-2" fbc:chemicalFormula="C21H26N7O14P2">
        <notes>
          <body xmlns="http://www.w3.org/1999/xhtml">
            <p>formula: C21H26N7O14P2</p>
            <p>charge: -2</p>
            <p>mass: 662.417442</p>
            <p>smiles: NC(=O)C1=CN(C=CC1)[C@@H]1O[C@H](COP([O-])(=O)OP([O-])(=O)OC[C@H]2O[C@H]([C@H](O[*])[C@@H]2O)n2cnc3c(N)ncnc23)[C@@H](O)[C@H]1O</p>
          </body>
        </notes>
        <annotation>
          <rdf:RDF xmlns:rdf="http://www.w3.org/1999/02/22-rdf-syntax-ns#" xmlns:dcterms="http://purl.org/dc/terms/" xmlns:vCard="http://www.w3.org/2001/vcard-rdf/3.0#" xmlns:vCard4="http://www.w3.org/2006/vcard/ns#" xmlns:bqbiol="http://biomodels.net/biology-qualifiers/" xmlns:bqmodel="http://biomodels.net/model-qualifiers/">
            <rdf:Description rdf:about="#M_NADH__45__P__45__OR__45__NOP_c">
              <bqbiol:is>
                <rdf:Bag>
                  <rdf:li rdf:resource="https://identifiers.org/metanetx.chemical/MNXM162231"/>
                  <rdf:li rdf:resource="https://identifiers.org/biocyc/META:NADH-P-OR-NOP"/>
                </rdf:Bag>
              </bqbiol:is>
            </rdf:Description>
          </rdf:RDF>
        </annotation>
      </species>
      <species metaid="M_S__45__ADENOSYLMETHIONINE_c" sboTerm="SBO:0000247" id="M_S__45__ADENOSYLMETHIONINE_c" name="S-adenosyl-L-methionine" compartment="c" initialAmount="0" hasOnlySubstanceUnits="false" boundaryCondition="false" constant="false" fbc:charge="1" fbc:chemicalFormula="C15H23N6O5S">
        <notes>
          <body xmlns="http://www.w3.org/1999/xhtml">
            <p>formula: C15H23N6O5S</p>
            <p>charge: 1</p>
            <p>mass: 399.44656</p>
            <p>smiles: C[S@@+](CC[C@H]([NH3+])C([O-])=O)C[C@H]1O[C@H]([C@H](O)[C@@H]1O)n1cnc2c(N)ncnc12</p>
          </body>
        </notes>
        <annotation>
          <rdf:RDF xmlns:rdf="http://www.w3.org/1999/02/22-rdf-syntax-ns#" xmlns:dcterms="http://purl.org/dc/terms/" xmlns:vCard="http://www.w3.org/2001/vcard-rdf/3.0#" xmlns:vCard4="http://www.w3.org/2006/vcard/ns#" xmlns:bqbiol="http://biomodels.net/biology-qualifiers/" xmlns:bqmodel="http://biomodels.net/model-qualifiers/">
            <rdf:Description rdf:about="#M_S__45__ADENOSYLMETHIONINE_c">
              <bqbiol:is>
                <rdf:Bag>
                  <rdf:li rdf:resource="https://identifiers.org/inchi/InChI=1S/C15H22N6O5S/c1-27(3-2-7(16)15(24)25)4-8-10(22)11(23)14(26-8)21-6-20-9-12(17)18-5-19-13(9)21/h5-8,10-11,14,22-23H,2-4,16H2,1H3,(H2-,17,18,19,24,25)/p+1/t7-,8+,10+,11+,14+,27-/m0/s1"/>
                  <rdf:li rdf:resource="https://identifiers.org/inchikey/MEFKEPWMEQBLKI-FCKMPRQPSA-O"/>
                  <rdf:li rdf:resource="https://identifiers.org/metanetx.chemical/MNXM16"/>
                  <rdf:li rdf:resource="https://identifiers.org/chebi/CHEBI:33442"/>
                  <rdf:li rdf:resource="https://identifiers.org/chebi/CHEBI:59789"/>
                  <rdf:li rdf:resource="https://identifiers.org/chebi/CHEBI:142094"/>
                  <rdf:li rdf:resource="https://identifiers.org/biocyc/META:S-ADENOSYLMETHIONINE"/>
                  <rdf:li rdf:resource="https://identifiers.org/bigg.metabolite/amet"/>
                  <rdf:li rdf:resource="https://identifiers.org/kegg.compound/C00019"/>
                  <rdf:li rdf:resource="https://identifiers.org/cas/29908-03-0"/>
                  <rdf:li rdf:resource="https://identifiers.org/hmdb/HMDB01185"/>
                  <rdf:li rdf:resource="https://identifiers.org/metabolights/MTBLS59789"/>
                  <rdf:li rdf:resource="https://identifiers.org/pubchem.compound/24762165"/>
                </rdf:Bag>
              </bqbiol:is>
            </rdf:Description>
          </rdf:RDF>
        </annotation>
      </species>
      <species metaid="M_2__45__OCTAPRENYL__45__6__45__HYDROXYPHENOL_c" sboTerm="SBO:0000247" id="M_2__45__OCTAPRENYL__45__6__45__HYDROXYPHENOL_c" name="3-(all-trans-octaprenyl)benzene-1,2-diol" compartment="c" initialAmount="0" hasOnlySubstanceUnits="false" boundaryCondition="false" constant="false" fbc:charge="0" fbc:chemicalFormula="C46H70O2">
        <notes>
          <body xmlns="http://www.w3.org/1999/xhtml">
            <p>formula: C46H70O2</p>
            <p>charge: 0</p>
            <p>mass: 655.0468</p>
            <p>smiles: CC(C)=CCC\C(C)=C\CC\C(C)=C\CC\C(C)=C\CC\C(C)=C\CC\C(C)=C\CC\C(C)=C\CC\C(C)=C\Cc1cccc(O)c1O</p>
          </body>
        </notes>
        <annotation>
          <rdf:RDF xmlns:rdf="http://www.w3.org/1999/02/22-rdf-syntax-ns#" xmlns:dcterms="http://purl.org/dc/terms/" xmlns:vCard="http://www.w3.org/2001/vcard-rdf/3.0#" xmlns:vCard4="http://www.w3.org/2006/vcard/ns#" xmlns:bqbiol="http://biomodels.net/biology-qualifiers/" xmlns:bqmodel="http://biomodels.net/model-qualifiers/">
            <rdf:Description rdf:about="#M_2__45__OCTAPRENYL__45__6__45__HYDROXYPHENOL_c">
              <bqbiol:is>
                <rdf:Bag>
                  <rdf:li rdf:resource="https://identifiers.org/inchi/InChI=1S/C46H70O2/c1-36(2)18-10-19-37(3)20-11-21-38(4)22-12-23-39(5)24-13-25-40(6)26-14-27-41(7)28-15-29-42(8)30-16-31-43(9)34-35-44-32-17-33-45(47)46(44)48/h17-18,20,22,24,26,28,30,32-34,47-48H,10-16,19,21,23,25,27,29,31,35H2,1-9H3/b37-20+,38-22+,39-24+,40-26+,41-28+,42-30+,43-34+"/>
                  <rdf:li rdf:resource="https://identifiers.org/inchikey/YNPGYMZVNLIZLD-BQFKTQOQSA-N"/>
                  <rdf:li rdf:resource="https://identifiers.org/metanetx.chemical/MNXM1635"/>
                  <rdf:li rdf:resource="https://identifiers.org/chebi/CHEBI:1233"/>
                  <rdf:li rdf:resource="https://identifiers.org/biocyc/META:2-OCTAPRENYL-6-HYDROXYPHENOL"/>
                  <rdf:li rdf:resource="https://identifiers.org/bigg.metabolite/2ohph"/>
                  <rdf:li rdf:resource="https://identifiers.org/kegg.compound/C05811"/>
                  <rdf:li rdf:resource="https://identifiers.org/chemspider/4444382"/>
                  <rdf:li rdf:resource="https://identifiers.org/pubchem.compound/5280833"/>
                </rdf:Bag>
              </bqbiol:is>
            </rdf:Description>
          </rdf:RDF>
        </annotation>
      </species>
      <species metaid="M_CPD__45__12388_c" sboTerm="SBO:0000247" id="M_CPD__45__12388_c" name="(E)-1-(L-cysteinylglycin-S-yl)-N-hydroxy-2-(1H-indol-3-yl)ethan-1-imine" compartment="c" initialAmount="0" hasOnlySubstanceUnits="false" boundaryCondition="false" constant="false" fbc:charge="0" fbc:chemicalFormula="C15H18N4O4S">
        <notes>
          <body xmlns="http://www.w3.org/1999/xhtml">
            <p>formula: C15H18N4O4S</p>
            <p>charge: 0</p>
            <p>mass: 350.39398</p>
            <p>smiles: [NH3+][C@@H](CS\C(Cc1c[nH]c2ccccc12)=N\O)C(=O)NCC([O-])=O</p>
          </body>
        </notes>
        <annotation>
          <rdf:RDF xmlns:rdf="http://www.w3.org/1999/02/22-rdf-syntax-ns#" xmlns:dcterms="http://purl.org/dc/terms/" xmlns:vCard="http://www.w3.org/2001/vcard-rdf/3.0#" xmlns:vCard4="http://www.w3.org/2006/vcard/ns#" xmlns:bqbiol="http://biomodels.net/biology-qualifiers/" xmlns:bqmodel="http://biomodels.net/model-qualifiers/">
            <rdf:Description rdf:about="#M_CPD__45__12388_c">
              <bqbiol:is>
                <rdf:Bag>
                  <rdf:li rdf:resource="https://identifiers.org/inchi/InChI=1S/C15H18N4O4S/c16-11(15(22)18-7-14(20)21)8-24-13(19-23)5-9-6-17-12-4-2-1-3-10(9)12/h1-4,6,11,17,23H,5,7-8,16H2,(H,18,22)(H,20,21)/b19-13+/t11-/m0/s1"/>
                  <rdf:li rdf:resource="https://identifiers.org/inchikey/PQEHILHGDWJAOT-YODGCNRUSA-N"/>
                  <rdf:li rdf:resource="https://identifiers.org/metanetx.chemical/MNXM11865"/>
                  <rdf:li rdf:resource="https://identifiers.org/chebi/CHEBI:136831"/>
                  <rdf:li rdf:resource="https://identifiers.org/biocyc/META:CPD-12388"/>
                  <rdf:li rdf:resource="https://identifiers.org/pubchem.compound/90657214"/>
                </rdf:Bag>
              </bqbiol:is>
            </rdf:Description>
          </rdf:RDF>
        </annotation>
      </species>
      <species metaid="M_2__45__OCTAPRENYL__45__6__45__METHOXYPHENOL_c" sboTerm="SBO:0000247" id="M_2__45__OCTAPRENYL__45__6__45__METHOXYPHENOL_c" name="2-methoxy-6-(all-trans-octaprenyl)phenol" compartment="c" initialAmount="0" hasOnlySubstanceUnits="false" boundaryCondition="false" constant="false" fbc:charge="0" fbc:chemicalFormula="C47H72O2">
        <notes>
          <body xmlns="http://www.w3.org/1999/xhtml">
            <p>formula: C47H72O2</p>
            <p>charge: 0</p>
            <p>mass: 669.07338</p>
            <p>smiles: COc1cccc(C\C=C(/C)CC\C=C(/C)CC\C=C(/C)CC\C=C(/C)CC\C=C(/C)CC\C=C(/C)CC\C=C(/C)CCC=C(C)C)c1O</p>
          </body>
        </notes>
        <annotation>
          <rdf:RDF xmlns:rdf="http://www.w3.org/1999/02/22-rdf-syntax-ns#" xmlns:dcterms="http://purl.org/dc/terms/" xmlns:vCard="http://www.w3.org/2001/vcard-rdf/3.0#" xmlns:vCard4="http://www.w3.org/2006/vcard/ns#" xmlns:bqbiol="http://biomodels.net/biology-qualifiers/" xmlns:bqmodel="http://biomodels.net/model-qualifiers/">
            <rdf:Description rdf:about="#M_2__45__OCTAPRENYL__45__6__45__METHOXYPHENOL_c">
              <bqbiol:is>
                <rdf:Bag>
                  <rdf:li rdf:resource="https://identifiers.org/inchi/InChI=1S/C47H72O2/c1-37(2)19-11-20-38(3)21-12-22-39(4)23-13-24-40(5)25-14-26-41(6)27-15-28-42(7)29-16-30-43(8)31-17-32-44(9)35-36-45-33-18-34-46(49-10)47(45)48/h18-19,21,23,25,27,29,31,33-35,48H,11-17,20,22,24,26,28,30,32,36H2,1-10H3/b38-21+,39-23+,40-25+,41-27+,42-29+,43-31+,44-35+"/>
                  <rdf:li rdf:resource="https://identifiers.org/inchikey/MARGKPIMNMASKJ-CMAXTTDKSA-N"/>
                  <rdf:li rdf:resource="https://identifiers.org/metanetx.chemical/MNXM1707"/>
                  <rdf:li rdf:resource="https://identifiers.org/chebi/CHEBI:1235"/>
                  <rdf:li rdf:resource="https://identifiers.org/biocyc/META:2-OCTAPRENYL-6-METHOXYPHENOL"/>
                  <rdf:li rdf:resource="https://identifiers.org/bigg.metabolite/2omph"/>
                  <rdf:li rdf:resource="https://identifiers.org/kegg.compound/C05812"/>
                  <rdf:li rdf:resource="https://identifiers.org/chemspider/4444383"/>
                  <rdf:li rdf:resource="https://identifiers.org/pubchem.compound/5280834"/>
                </rdf:Bag>
              </bqbiol:is>
            </rdf:Description>
          </rdf:RDF>
        </annotation>
      </species>
      <species metaid="M_ADENOSYL__45__HOMO__45__CYS_c" sboTerm="SBO:0000247" id="M_ADENOSYL__45__HOMO__45__CYS_c" name="S-adenosyl-L-homocysteine" compartment="c" initialAmount="0" hasOnlySubstanceUnits="false" boundaryCondition="false" constant="false" fbc:charge="0" fbc:chemicalFormula="C14H20N6O5S">
        <notes>
          <body xmlns="http://www.w3.org/1999/xhtml">
            <p>formula: C14H20N6O5S</p>
            <p>charge: 0</p>
            <p>mass: 384.41204</p>
            <p>smiles: Nc1ncnc2n(cnc12)[C@@H]1O[C@H](CSCC[C@H]([NH3+])C([O-])=O)[C@@H](O)[C@H]1O</p>
          </body>
        </notes>
        <annotation>
          <rdf:RDF xmlns:rdf="http://www.w3.org/1999/02/22-rdf-syntax-ns#" xmlns:dcterms="http://purl.org/dc/terms/" xmlns:vCard="http://www.w3.org/2001/vcard-rdf/3.0#" xmlns:vCard4="http://www.w3.org/2006/vcard/ns#" xmlns:bqbiol="http://biomodels.net/biology-qualifiers/" xmlns:bqmodel="http://biomodels.net/model-qualifiers/">
            <rdf:Description rdf:about="#M_ADENOSYL__45__HOMO__45__CYS_c">
              <bqbiol:is>
                <rdf:Bag>
                  <rdf:li rdf:resource="https://identifiers.org/inchi/InChI=1S/C14H20N6O5S/c15-6(14(23)24)1-2-26-3-7-9(21)10(22)13(25-7)20-5-19-8-11(16)17-4-18-12(8)20/h4-7,9-10,13,21-22H,1-3,15H2,(H,23,24)(H2,16,17,18)/t6-,7+,9+,10+,13+/m0/s1"/>
                  <rdf:li rdf:resource="https://identifiers.org/inchikey/ZJUKTBDSGOFHSH-WFMPWKQPSA-N"/>
                  <rdf:li rdf:resource="https://identifiers.org/metanetx.chemical/MNXM19"/>
                  <rdf:li rdf:resource="https://identifiers.org/chebi/CHEBI:57856"/>
                  <rdf:li rdf:resource="https://identifiers.org/biocyc/META:ADENOSYL-HOMO-CYS"/>
                  <rdf:li rdf:resource="https://identifiers.org/bigg.metabolite/ahcys"/>
                  <rdf:li rdf:resource="https://identifiers.org/kegg.compound/C00021"/>
                  <rdf:li rdf:resource="https://identifiers.org/cas/979-92-0"/>
                  <rdf:li rdf:resource="https://identifiers.org/hmdb/HMDB00939"/>
                  <rdf:li rdf:resource="https://identifiers.org/metabolights/MTBLS57856"/>
                  <rdf:li rdf:resource="https://identifiers.org/pubchem.compound/25246222"/>
                </rdf:Bag>
              </bqbiol:is>
            </rdf:Description>
          </rdf:RDF>
        </annotation>
      </species>
      <species metaid="M_OCTAPRENYL__45__METHYL__45__METHOXY__45__BENZQ_c" sboTerm="SBO:0000247" id="M_OCTAPRENYL__45__METHYL__45__METHOXY__45__BENZQ_c" name="6-methoxy-3-methyl-2-all-trans-octaprenyl-1,4-benzoquinol" compartment="c" initialAmount="0" hasOnlySubstanceUnits="false" boundaryCondition="false" constant="false" fbc:charge="0" fbc:chemicalFormula="C48H74O3">
        <notes>
          <body xmlns="http://www.w3.org/1999/xhtml">
            <p>formula: C48H74O3</p>
            <p>charge: 0</p>
            <p>mass: 699.09936</p>
            <p>smiles: COc1cc(O)c(C)c(C\C=C(/C)CC\C=C(/C)CC\C=C(/C)CC\C=C(/C)CC\C=C(/C)CC\C=C(/C)CC\C=C(/C)CCC=C(C)C)c1O</p>
          </body>
        </notes>
        <annotation>
          <rdf:RDF xmlns:rdf="http://www.w3.org/1999/02/22-rdf-syntax-ns#" xmlns:dcterms="http://purl.org/dc/terms/" xmlns:vCard="http://www.w3.org/2001/vcard-rdf/3.0#" xmlns:vCard4="http://www.w3.org/2006/vcard/ns#" xmlns:bqbiol="http://biomodels.net/biology-qualifiers/" xmlns:bqmodel="http://biomodels.net/model-qualifiers/">
            <rdf:Description rdf:about="#M_OCTAPRENYL__45__METHYL__45__METHOXY__45__BENZQ_c">
              <bqbiol:is>
                <rdf:Bag>
                  <rdf:li rdf:resource="https://identifiers.org/inchi/InChI=1S/C48H74O3/c1-36(2)19-12-20-37(3)21-13-22-38(4)23-14-24-39(5)25-15-26-40(6)27-16-28-41(7)29-17-30-42(8)31-18-32-43(9)33-34-45-44(10)46(49)35-47(51-11)48(45)50/h19,21,23,25,27,29,31,33,35,49-50H,12-18,20,22,24,26,28,30,32,34H2,1-11H3/b37-21+,38-23+,39-25+,40-27+,41-29+,42-31+,43-33+"/>
                  <rdf:li rdf:resource="https://identifiers.org/inchikey/HDSGDGSLNMIMKU-KFSSTAEESA-N"/>
                  <rdf:li rdf:resource="https://identifiers.org/metanetx.chemical/MNXM732067"/>
                  <rdf:li rdf:resource="https://identifiers.org/chebi/CHEBI:60656"/>
                  <rdf:li rdf:resource="https://identifiers.org/biocyc/META:OCTAPRENYL-METHYL-METHOXY-BENZQ"/>
                  <rdf:li rdf:resource="https://identifiers.org/bigg.metabolite/2ommbl"/>
                  <rdf:li rdf:resource="https://identifiers.org/pubchem.compound/49852330"/>
                </rdf:Bag>
              </bqbiol:is>
            </rdf:Description>
          </rdf:RDF>
        </annotation>
      </species>
      <species metaid="M_CPD__45__12387_c" sboTerm="SBO:0000247" id="M_CPD__45__12387_c" name="(E)-1-(glutathion-S-yl)-N-hydroxy-2-(1H-indol-3-yl)ethan-1-imine" compartment="c" initialAmount="0" hasOnlySubstanceUnits="false" boundaryCondition="false" constant="false" fbc:charge="-1" fbc:chemicalFormula="C20H24N5O7S">
        <notes>
          <body xmlns="http://www.w3.org/1999/xhtml">
            <p>formula: C20H24N5O7S</p>
            <p>charge: -1</p>
            <p>mass: 478.50006</p>
            <p>smiles: [NH3+][C@@H](CCC(=O)N[C@@H](CS\C(Cc1c[nH]c2ccccc12)=N\O)C(=O)NCC([O-])=O)C([O-])=O</p>
          </body>
        </notes>
        <annotation>
          <rdf:RDF xmlns:rdf="http://www.w3.org/1999/02/22-rdf-syntax-ns#" xmlns:dcterms="http://purl.org/dc/terms/" xmlns:vCard="http://www.w3.org/2001/vcard-rdf/3.0#" xmlns:vCard4="http://www.w3.org/2006/vcard/ns#" xmlns:bqbiol="http://biomodels.net/biology-qualifiers/" xmlns:bqmodel="http://biomodels.net/model-qualifiers/">
            <rdf:Description rdf:about="#M_CPD__45__12387_c">
              <bqbiol:is>
                <rdf:Bag>
                  <rdf:li rdf:resource="https://identifiers.org/inchi/InChI=1S/C20H25N5O7S/c21-13(20(30)31)5-6-16(26)24-15(19(29)23-9-18(27)28)10-33-17(25-32)7-11-8-22-14-4-2-1-3-12(11)14/h1-4,8,13,15,22,32H,5-7,9-10,21H2,(H,23,29)(H,24,26)(H,27,28)(H,30,31)/p-1/b25-17+/t13-,15-/m0/s1"/>
                  <rdf:li rdf:resource="https://identifiers.org/inchikey/RAKAOQJZHXOSHL-FZRQNGHYSA-M"/>
                  <rdf:li rdf:resource="https://identifiers.org/metanetx.chemical/MNXM11866"/>
                  <rdf:li rdf:resource="https://identifiers.org/chebi/CHEBI:136444"/>
                  <rdf:li rdf:resource="https://identifiers.org/biocyc/META:CPD-12387"/>
                  <rdf:li rdf:resource="https://identifiers.org/pubchem.compound/90658497"/>
                </rdf:Bag>
              </bqbiol:is>
            </rdf:Description>
          </rdf:RDF>
        </annotation>
      </species>
      <species metaid="M_4__45__METHYL__45__824__45__CHOLESTADIENOL_c" sboTerm="SBO:0000247" id="M_4__45__METHYL__45__824__45__CHOLESTADIENOL_c" name="4&amp;alpha;-methyl-5&amp;alpha;-cholesta-8,24-dien-3&amp;beta;-ol" compartment="c" initialAmount="0" hasOnlySubstanceUnits="false" boundaryCondition="false" constant="false" fbc:charge="0" fbc:chemicalFormula="C28H46O">
        <notes>
          <body xmlns="http://www.w3.org/1999/xhtml">
            <p>formula: C28H46O</p>
            <p>charge: 0</p>
            <p>mass: 398.66424</p>
            <p>smiles: C[C@H](CCC=C(C)C)[C@H]1CC[C@H]2C3=C(CC[C@]12C)[C@@]1(C)CC[C@H](O)[C@@H](C)[C@@H]1CC3</p>
          </body>
        </notes>
        <annotation>
          <rdf:RDF xmlns:rdf="http://www.w3.org/1999/02/22-rdf-syntax-ns#" xmlns:dcterms="http://purl.org/dc/terms/" xmlns:vCard="http://www.w3.org/2001/vcard-rdf/3.0#" xmlns:vCard4="http://www.w3.org/2006/vcard/ns#" xmlns:bqbiol="http://biomodels.net/biology-qualifiers/" xmlns:bqmodel="http://biomodels.net/model-qualifiers/">
            <rdf:Description rdf:about="#M_4__45__METHYL__45__824__45__CHOLESTADIENOL_c">
              <bqbiol:is>
                <rdf:Bag>
                  <rdf:li rdf:resource="https://identifiers.org/inchi/InChI=1S/C28H46O/c1-18(2)8-7-9-19(3)22-12-13-24-21-10-11-23-20(4)26(29)15-17-28(23,6)25(21)14-16-27(22,24)5/h8,19-20,22-24,26,29H,7,9-17H2,1-6H3/t19-,20+,22-,23+,24+,26+,27-,28+/m1/s1"/>
                  <rdf:li rdf:resource="https://identifiers.org/inchikey/FOUJWBXBKVVHCJ-YIJYGBTNSA-N"/>
                  <rdf:li rdf:resource="https://identifiers.org/metanetx.chemical/MNXM731872"/>
                  <rdf:li rdf:resource="https://identifiers.org/chebi/CHEBI:1949"/>
                  <rdf:li rdf:resource="https://identifiers.org/biocyc/META:4-METHYL-824-CHOLESTADIENOL"/>
                  <rdf:li rdf:resource="https://identifiers.org/kegg.compound/C05103"/>
                  <rdf:li rdf:resource="https://identifiers.org/hmdb/HMDB01217"/>
                  <rdf:li rdf:resource="https://identifiers.org/metabolights/MTBLS1949"/>
                  <rdf:li rdf:resource="https://identifiers.org/pubchem.compound/22212495"/>
                </rdf:Bag>
              </bqbiol:is>
            </rdf:Description>
          </rdf:RDF>
        </annotation>
      </species>
      <species metaid="M_5__45__HYDROXY__45__CONIFERALDEHYDE_c" sboTerm="SBO:0000247" id="M_5__45__HYDROXY__45__CONIFERALDEHYDE_c" name="5-hydroxy-coniferaldehyde" compartment="c" initialAmount="0" hasOnlySubstanceUnits="false" boundaryCondition="false" constant="false" fbc:charge="0" fbc:chemicalFormula="C10H10O4">
        <notes>
          <body xmlns="http://www.w3.org/1999/xhtml">
            <p>formula: C10H10O4</p>
            <p>charge: 0</p>
            <p>mass: 194.184</p>
            <p>smiles: COc1cc(\C=C\C=O)cc(O)c1O</p>
          </body>
        </notes>
        <annotation>
          <rdf:RDF xmlns:rdf="http://www.w3.org/1999/02/22-rdf-syntax-ns#" xmlns:dcterms="http://purl.org/dc/terms/" xmlns:vCard="http://www.w3.org/2001/vcard-rdf/3.0#" xmlns:vCard4="http://www.w3.org/2006/vcard/ns#" xmlns:bqbiol="http://biomodels.net/biology-qualifiers/" xmlns:bqmodel="http://biomodels.net/model-qualifiers/">
            <rdf:Description rdf:about="#M_5__45__HYDROXY__45__CONIFERALDEHYDE_c">
              <bqbiol:is>
                <rdf:Bag>
                  <rdf:li rdf:resource="https://identifiers.org/inchi/InChI=1S/C10H10O4/c1-14-9-6-7(3-2-4-11)5-8(12)10(9)13/h2-6,12-13H,1H3/b3-2+"/>
                  <rdf:li rdf:resource="https://identifiers.org/inchikey/IEHPLRVWOHZKCS-NSCUHMNNSA-N"/>
                  <rdf:li rdf:resource="https://identifiers.org/metanetx.chemical/MNXM3506"/>
                  <rdf:li rdf:resource="https://identifiers.org/chebi/CHEBI:31134"/>
                  <rdf:li rdf:resource="https://identifiers.org/biocyc/META:5-HYDROXY-CONIFERALDEHYDE"/>
                  <rdf:li rdf:resource="https://identifiers.org/kegg.compound/C12204"/>
                  <rdf:li rdf:resource="https://identifiers.org/chemspider/4445308"/>
                  <rdf:li rdf:resource="https://identifiers.org/pubchem.compound/5282094"/>
                </rdf:Bag>
              </bqbiol:is>
            </rdf:Description>
          </rdf:RDF>
        </annotation>
      </species>
      <species metaid="M_OCTAPRENYL__45__METHOXY__45__BENZOQUINONE_c" sboTerm="SBO:0000247" id="M_OCTAPRENYL__45__METHOXY__45__BENZOQUINONE_c" name="2-methoxy-6-all trans-octaprenyl-1,4-benzoquinol" compartment="c" initialAmount="0" hasOnlySubstanceUnits="false" boundaryCondition="false" constant="false" fbc:charge="0" fbc:chemicalFormula="C47H72O3">
        <notes>
          <body xmlns="http://www.w3.org/1999/xhtml">
            <p>formula: C47H72O3</p>
            <p>charge: 0</p>
            <p>mass: 685.07278</p>
            <p>smiles: COc1cc(O)cc(C\C=C(/C)CC\C=C(/C)CC\C=C(/C)CC\C=C(/C)CC\C=C(/C)CC\C=C(/C)CC\C=C(/C)CCC=C(C)C)c1O</p>
          </body>
        </notes>
        <annotation>
          <rdf:RDF xmlns:rdf="http://www.w3.org/1999/02/22-rdf-syntax-ns#" xmlns:dcterms="http://purl.org/dc/terms/" xmlns:vCard="http://www.w3.org/2001/vcard-rdf/3.0#" xmlns:vCard4="http://www.w3.org/2006/vcard/ns#" xmlns:bqbiol="http://biomodels.net/biology-qualifiers/" xmlns:bqmodel="http://biomodels.net/model-qualifiers/">
            <rdf:Description rdf:about="#M_OCTAPRENYL__45__METHOXY__45__BENZOQUINONE_c">
              <bqbiol:is>
                <rdf:Bag>
                  <rdf:li rdf:resource="https://identifiers.org/inchi/InChI=1S/C47H72O3/c1-36(2)18-11-19-37(3)20-12-21-38(4)22-13-23-39(5)24-14-25-40(6)26-15-27-41(7)28-16-29-42(8)30-17-31-43(9)32-33-44-34-45(48)35-46(50-10)47(44)49/h18,20,22,24,26,28,30,32,34-35,48-49H,11-17,19,21,23,25,27,29,31,33H2,1-10H3/b37-20+,38-22+,39-24+,40-26+,41-28+,42-30+,43-32+"/>
                  <rdf:li rdf:resource="https://identifiers.org/inchikey/CZFRMASEEPTBAQ-MYCGWMCTSA-N"/>
                  <rdf:li rdf:resource="https://identifiers.org/metanetx.chemical/MNXM90444"/>
                  <rdf:li rdf:resource="https://identifiers.org/chebi/CHEBI:60655"/>
                  <rdf:li rdf:resource="https://identifiers.org/biocyc/META:OCTAPRENYL-METHOXY-BENZOQUINONE"/>
                  <rdf:li rdf:resource="https://identifiers.org/bigg.metabolite/2ombzl"/>
                  <rdf:li rdf:resource="https://identifiers.org/kegg.compound/C05813"/>
                  <rdf:li rdf:resource="https://identifiers.org/pubchem.compound/49852329"/>
                </rdf:Bag>
              </bqbiol:is>
            </rdf:Description>
          </rdf:RDF>
        </annotation>
      </species>
      <species metaid="M_SINAPALDEHYDE_c" sboTerm="SBO:0000247" id="M_SINAPALDEHYDE_c" name="sinapaldehyde" compartment="c" initialAmount="0" hasOnlySubstanceUnits="false" boundaryCondition="false" constant="false" fbc:charge="0" fbc:chemicalFormula="C11H12O4">
        <notes>
          <body xmlns="http://www.w3.org/1999/xhtml">
            <p>formula: C11H12O4</p>
            <p>charge: 0</p>
            <p>mass: 208.21058</p>
            <p>smiles: COc1cc(\C=C\C=O)cc(OC)c1O</p>
          </body>
        </notes>
        <annotation>
          <rdf:RDF xmlns:rdf="http://www.w3.org/1999/02/22-rdf-syntax-ns#" xmlns:dcterms="http://purl.org/dc/terms/" xmlns:vCard="http://www.w3.org/2001/vcard-rdf/3.0#" xmlns:vCard4="http://www.w3.org/2006/vcard/ns#" xmlns:bqbiol="http://biomodels.net/biology-qualifiers/" xmlns:bqmodel="http://biomodels.net/model-qualifiers/">
            <rdf:Description rdf:about="#M_SINAPALDEHYDE_c">
              <bqbiol:is>
                <rdf:Bag>
                  <rdf:li rdf:resource="https://identifiers.org/inchi/InChI=1S/C11H12O4/c1-14-9-6-8(4-3-5-12)7-10(15-2)11(9)13/h3-7,13H,1-2H3/b4-3+"/>
                  <rdf:li rdf:resource="https://identifiers.org/inchikey/CDICDSOGTRCHMG-ONEGZZNKSA-N"/>
                  <rdf:li rdf:resource="https://identifiers.org/metanetx.chemical/MNXM2283"/>
                  <rdf:li rdf:resource="https://identifiers.org/chebi/CHEBI:27949"/>
                  <rdf:li rdf:resource="https://identifiers.org/biocyc/META:SINAPALDEHYDE"/>
                  <rdf:li rdf:resource="https://identifiers.org/kegg.compound/C05610"/>
                  <rdf:li rdf:resource="https://identifiers.org/chemspider/4444359"/>
                  <rdf:li rdf:resource="https://identifiers.org/metabolights/MTBLS27949"/>
                  <rdf:li rdf:resource="https://identifiers.org/pubchem.compound/5280802"/>
                </rdf:Bag>
              </bqbiol:is>
            </rdf:Description>
          </rdf:RDF>
        </annotation>
      </species>
      <species metaid="M_CPD__45__4579_c" sboTerm="SBO:0000247" id="M_CPD__45__4579_c" name="4&amp;alpha;-hydroxymethyl-5&amp;alpha;-cholesta-8,24-dien-3&amp;beta;-ol" compartment="c" initialAmount="0" hasOnlySubstanceUnits="false" boundaryCondition="false" constant="false" fbc:charge="0" fbc:chemicalFormula="C28H46O2">
        <notes>
          <body xmlns="http://www.w3.org/1999/xhtml">
            <p>formula: C28H46O2</p>
            <p>charge: 0</p>
            <p>mass: 414.66364</p>
            <p>smiles: C[C@H](CCC=C(C)C)[C@H]1CC[C@H]2C3=C(CC[C@]12C)[C@@]1(C)CC[C@H](O)[C@@H](CO)[C@@H]1CC3</p>
          </body>
        </notes>
        <annotation>
          <rdf:RDF xmlns:rdf="http://www.w3.org/1999/02/22-rdf-syntax-ns#" xmlns:dcterms="http://purl.org/dc/terms/" xmlns:vCard="http://www.w3.org/2001/vcard-rdf/3.0#" xmlns:vCard4="http://www.w3.org/2006/vcard/ns#" xmlns:bqbiol="http://biomodels.net/biology-qualifiers/" xmlns:bqmodel="http://biomodels.net/model-qualifiers/">
            <rdf:Description rdf:about="#M_CPD__45__4579_c">
              <bqbiol:is>
                <rdf:Bag>
                  <rdf:li rdf:resource="https://identifiers.org/inchi/InChI=1S/C28H46O2/c1-18(2)7-6-8-19(3)22-11-12-23-20-9-10-24-21(17-29)26(30)14-16-28(24,5)25(20)13-15-27(22,23)4/h7,19,21-24,26,29-30H,6,8-17H2,1-5H3/t19-,21+,22-,23+,24+,26+,27-,28+/m1/s1"/>
                  <rdf:li rdf:resource="https://identifiers.org/inchikey/ORZKEIGPXNMCHC-NUESBDPTSA-N"/>
                  <rdf:li rdf:resource="https://identifiers.org/metanetx.chemical/MNXM741158"/>
                  <rdf:li rdf:resource="https://identifiers.org/chebi/CHEBI:146130"/>
                  <rdf:li rdf:resource="https://identifiers.org/biocyc/META:CPD-4579"/>
                  <rdf:li rdf:resource="https://identifiers.org/hmdb/HMDB12172"/>
                  <rdf:li rdf:resource="https://identifiers.org/pubchem.compound/22298940"/>
                </rdf:Bag>
              </bqbiol:is>
            </rdf:Description>
          </rdf:RDF>
        </annotation>
      </species>
      <species metaid="M_2__45__OCTAPRENYLPHENOL_c" sboTerm="SBO:0000247" id="M_2__45__OCTAPRENYLPHENOL_c" name="2-octaprenylphenol" compartment="c" initialAmount="0" hasOnlySubstanceUnits="false" boundaryCondition="false" constant="false" fbc:charge="0" fbc:chemicalFormula="C46H70O">
        <notes>
          <body xmlns="http://www.w3.org/1999/xhtml">
            <p>formula: C46H70O</p>
            <p>charge: 0</p>
            <p>mass: 639.0474</p>
            <p>smiles: CC(C)=CCC\C(C)=C\CC\C(C)=C\CC\C(C)=C\CC\C(C)=C\CC\C(C)=C\CC\C(C)=C\CC\C(C)=C\Cc1ccccc1O</p>
          </body>
        </notes>
        <annotation>
          <rdf:RDF xmlns:rdf="http://www.w3.org/1999/02/22-rdf-syntax-ns#" xmlns:dcterms="http://purl.org/dc/terms/" xmlns:vCard="http://www.w3.org/2001/vcard-rdf/3.0#" xmlns:vCard4="http://www.w3.org/2006/vcard/ns#" xmlns:bqbiol="http://biomodels.net/biology-qualifiers/" xmlns:bqmodel="http://biomodels.net/model-qualifiers/">
            <rdf:Description rdf:about="#M_2__45__OCTAPRENYLPHENOL_c">
              <bqbiol:is>
                <rdf:Bag>
                  <rdf:li rdf:resource="https://identifiers.org/inchi/InChI=1S/C46H70O/c1-37(2)19-12-20-38(3)21-13-22-39(4)23-14-24-40(5)25-15-26-41(6)27-16-28-42(7)29-17-30-43(8)31-18-32-44(9)35-36-45-33-10-11-34-46(45)47/h10-11,19,21,23,25,27,29,31,33-35,47H,12-18,20,22,24,26,28,30,32,36H2,1-9H3/b38-21+,39-23+,40-25+,41-27+,42-29+,43-31+,44-35+"/>
                  <rdf:li rdf:resource="https://identifiers.org/inchikey/VUNQJPPPTJIREN-CMAXTTDKSA-N"/>
                  <rdf:li rdf:resource="https://identifiers.org/metanetx.chemical/MNXM1886"/>
                  <rdf:li rdf:resource="https://identifiers.org/chebi/CHEBI:40407"/>
                  <rdf:li rdf:resource="https://identifiers.org/biocyc/META:2-OCTAPRENYLPHENOL"/>
                  <rdf:li rdf:resource="https://identifiers.org/bigg.metabolite/2oph"/>
                  <rdf:li rdf:resource="https://identifiers.org/kegg.compound/C05810"/>
                  <rdf:li rdf:resource="https://identifiers.org/chemspider/4444381"/>
                  <rdf:li rdf:resource="https://identifiers.org/drugbank/DB03232"/>
                  <rdf:li rdf:resource="https://identifiers.org/pubchem.compound/5280832"/>
                </rdf:Bag>
              </bqbiol:is>
            </rdf:Description>
          </rdf:RDF>
        </annotation>
      </species>
      <species metaid="M_CPD__45__12390_c" sboTerm="SBO:0000247" id="M_CPD__45__12390_c" name="(E)-1-(glutathion-S-yl)-N-hydroxy-&amp;omega;-(methylsulfanyl)butan-1-imine" compartment="c" initialAmount="0" hasOnlySubstanceUnits="false" boundaryCondition="false" constant="false" fbc:charge="-1" fbc:chemicalFormula="C15H25N4O7S2">
        <notes>
          <body xmlns="http://www.w3.org/1999/xhtml">
            <p>formula: C15H25N4O7S2</p>
            <p>charge: -1</p>
            <p>mass: 437.51376</p>
            <p>smiles: CSCCC\C(SC[C@H](NC(=O)CC[C@H]([NH3+])C([O-])=O)C(=O)NCC([O-])=O)=N/O</p>
          </body>
        </notes>
        <annotation>
          <rdf:RDF xmlns:rdf="http://www.w3.org/1999/02/22-rdf-syntax-ns#" xmlns:dcterms="http://purl.org/dc/terms/" xmlns:vCard="http://www.w3.org/2001/vcard-rdf/3.0#" xmlns:vCard4="http://www.w3.org/2006/vcard/ns#" xmlns:bqbiol="http://biomodels.net/biology-qualifiers/" xmlns:bqmodel="http://biomodels.net/model-qualifiers/">
            <rdf:Description rdf:about="#M_CPD__45__12390_c">
              <bqbiol:is>
                <rdf:Bag>
                  <rdf:li rdf:resource="https://identifiers.org/inchi/InChI=1S/C15H26N4O7S2/c1-27-6-2-3-12(19-26)28-8-10(14(23)17-7-13(21)22)18-11(20)5-4-9(16)15(24)25/h9-10,26H,2-8,16H2,1H3,(H,17,23)(H,18,20)(H,21,22)(H,24,25)/p-1/b19-12+/t9-,10-/m0/s1"/>
                  <rdf:li rdf:resource="https://identifiers.org/inchikey/MZIFZNVMGWJZJS-VLYKUNOGSA-M"/>
                  <rdf:li rdf:resource="https://identifiers.org/metanetx.chemical/MNXM10224"/>
                  <rdf:li rdf:resource="https://identifiers.org/chebi/CHEBI:136061"/>
                  <rdf:li rdf:resource="https://identifiers.org/biocyc/META:CPD-12390"/>
                  <rdf:li rdf:resource="https://identifiers.org/pubchem.compound/90657180"/>
                </rdf:Bag>
              </bqbiol:is>
            </rdf:Description>
          </rdf:RDF>
        </annotation>
      </species>
      <species metaid="M_CPD__45__12391_c" sboTerm="SBO:0000247" id="M_CPD__45__12391_c" name="(E)-1-(L-cysteinylglycin-S-yl)-N-hydroxy-&amp;omega;-(methylsulfanyl)butan-1-imine" compartment="c" initialAmount="0" hasOnlySubstanceUnits="false" boundaryCondition="false" constant="false" fbc:charge="0" fbc:chemicalFormula="C10H19N3O4S2">
        <notes>
          <body xmlns="http://www.w3.org/1999/xhtml">
            <p>formula: C10H19N3O4S2</p>
            <p>charge: 0</p>
            <p>mass: 309.40768</p>
            <p>smiles: CSCCC\C(SC[C@H]([NH3+])C(=O)NCC([O-])=O)=N/O</p>
          </body>
        </notes>
        <annotation>
          <rdf:RDF xmlns:rdf="http://www.w3.org/1999/02/22-rdf-syntax-ns#" xmlns:dcterms="http://purl.org/dc/terms/" xmlns:vCard="http://www.w3.org/2001/vcard-rdf/3.0#" xmlns:vCard4="http://www.w3.org/2006/vcard/ns#" xmlns:bqbiol="http://biomodels.net/biology-qualifiers/" xmlns:bqmodel="http://biomodels.net/model-qualifiers/">
            <rdf:Description rdf:about="#M_CPD__45__12391_c">
              <bqbiol:is>
                <rdf:Bag>
                  <rdf:li rdf:resource="https://identifiers.org/inchi/InChI=1S/C10H19N3O4S2/c1-18-4-2-3-8(13-17)19-6-7(11)10(16)12-5-9(14)15/h7,17H,2-6,11H2,1H3,(H,12,16)(H,14,15)/b13-8+/t7-/m0/s1"/>
                  <rdf:li rdf:resource="https://identifiers.org/inchikey/CRFBBNBNLWWNBP-AXGKHFFLSA-N"/>
                  <rdf:li rdf:resource="https://identifiers.org/metanetx.chemical/MNXM10223"/>
                  <rdf:li rdf:resource="https://identifiers.org/chebi/CHEBI:136825"/>
                  <rdf:li rdf:resource="https://identifiers.org/biocyc/META:CPD-12391"/>
                  <rdf:li rdf:resource="https://identifiers.org/pubchem.compound/90658957"/>
                </rdf:Bag>
              </bqbiol:is>
            </rdf:Description>
          </rdf:RDF>
        </annotation>
      </species>
      <species metaid="M_CPD__45__4580_c" sboTerm="SBO:0000247" id="M_CPD__45__4580_c" name="4&amp;alpha;-formyl-5&amp;alpha;-cholesta-8,24-dien-3&amp;beta;-ol" compartment="c" initialAmount="0" hasOnlySubstanceUnits="false" boundaryCondition="false" constant="false" fbc:charge="0" fbc:chemicalFormula="C28H44O2">
        <notes>
          <body xmlns="http://www.w3.org/1999/xhtml">
            <p>formula: C28H44O2</p>
            <p>charge: 0</p>
            <p>mass: 412.64776</p>
            <p>smiles: C[C@H](CCC=C(C)C)[C@H]1CC[C@H]2C3=C(CC[C@]12C)[C@@]1(C)CC[C@H](O)[C@@H](C=O)[C@@H]1CC3</p>
          </body>
        </notes>
        <annotation>
          <rdf:RDF xmlns:rdf="http://www.w3.org/1999/02/22-rdf-syntax-ns#" xmlns:dcterms="http://purl.org/dc/terms/" xmlns:vCard="http://www.w3.org/2001/vcard-rdf/3.0#" xmlns:vCard4="http://www.w3.org/2006/vcard/ns#" xmlns:bqbiol="http://biomodels.net/biology-qualifiers/" xmlns:bqmodel="http://biomodels.net/model-qualifiers/">
            <rdf:Description rdf:about="#M_CPD__45__4580_c">
              <bqbiol:is>
                <rdf:Bag>
                  <rdf:li rdf:resource="https://identifiers.org/inchi/InChI=1S/C28H44O2/c1-18(2)7-6-8-19(3)22-11-12-23-20-9-10-24-21(17-29)26(30)14-16-28(24,5)25(20)13-15-27(22,23)4/h7,17,19,21-24,26,30H,6,8-16H2,1-5H3/t19-,21+,22-,23+,24+,26+,27-,28+/m1/s1"/>
                  <rdf:li rdf:resource="https://identifiers.org/inchikey/ZLQSSFNCEUGGJF-NUESBDPTSA-N"/>
                  <rdf:li rdf:resource="https://identifiers.org/metanetx.chemical/MNXM739479"/>
                  <rdf:li rdf:resource="https://identifiers.org/chebi/CHEBI:146131"/>
                  <rdf:li rdf:resource="https://identifiers.org/biocyc/META:CPD-4580"/>
                  <rdf:li rdf:resource="https://identifiers.org/hmdb/HMDB01203"/>
                  <rdf:li rdf:resource="https://identifiers.org/pubchem.compound/22298941"/>
                </rdf:Bag>
              </bqbiol:is>
            </rdf:Description>
          </rdf:RDF>
        </annotation>
      </species>
      <species metaid="M_CPD__45__12393_c" sboTerm="SBO:0000247" id="M_CPD__45__12393_c" name="(E)-1-(glutathion-S-yl)-N-hydroxy-&amp;omega;-(methylsulfanyl)pentan-1-imine" compartment="c" initialAmount="0" hasOnlySubstanceUnits="false" boundaryCondition="false" constant="false" fbc:charge="-1" fbc:chemicalFormula="C16H27N4O7S2">
        <notes>
          <body xmlns="http://www.w3.org/1999/xhtml">
            <p>formula: C16H27N4O7S2</p>
            <p>charge: -1</p>
            <p>mass: 451.54034</p>
            <p>smiles: CSCCCC\C(SC[C@H](NC(=O)CC[C@H]([NH3+])C([O-])=O)C(=O)NCC([O-])=O)=N/O</p>
          </body>
        </notes>
        <annotation>
          <rdf:RDF xmlns:rdf="http://www.w3.org/1999/02/22-rdf-syntax-ns#" xmlns:dcterms="http://purl.org/dc/terms/" xmlns:vCard="http://www.w3.org/2001/vcard-rdf/3.0#" xmlns:vCard4="http://www.w3.org/2006/vcard/ns#" xmlns:bqbiol="http://biomodels.net/biology-qualifiers/" xmlns:bqmodel="http://biomodels.net/model-qualifiers/">
            <rdf:Description rdf:about="#M_CPD__45__12393_c">
              <bqbiol:is>
                <rdf:Bag>
                  <rdf:li rdf:resource="https://identifiers.org/inchi/InChI=1S/C16H28N4O7S2/c1-28-7-3-2-4-13(20-27)29-9-11(15(24)18-8-14(22)23)19-12(21)6-5-10(17)16(25)26/h10-11,27H,2-9,17H2,1H3,(H,18,24)(H,19,21)(H,22,23)(H,25,26)/p-1/b20-13+/t10-,11-/m0/s1"/>
                  <rdf:li rdf:resource="https://identifiers.org/inchikey/YQUHLDHXDRTWFY-BOVADZLKSA-M"/>
                  <rdf:li rdf:resource="https://identifiers.org/metanetx.chemical/MNXM10338"/>
                  <rdf:li rdf:resource="https://identifiers.org/biocyc/META:CPD-12393"/>
                  <rdf:li rdf:resource="https://identifiers.org/pubchem.compound/90657804"/>
                </rdf:Bag>
              </bqbiol:is>
            </rdf:Description>
          </rdf:RDF>
        </annotation>
      </species>
      <species metaid="M_CPD__45__4702_c" sboTerm="SBO:0000247" id="M_CPD__45__4702_c" name="4&amp;alpha;-carboxy-5&amp;alpha;-cholesta-8,24-dien-3&amp;beta;-ol" compartment="c" initialAmount="0" hasOnlySubstanceUnits="false" boundaryCondition="false" constant="false" fbc:charge="-1" fbc:chemicalFormula="C28H43O3">
        <notes>
          <body xmlns="http://www.w3.org/1999/xhtml">
            <p>formula: C28H43O3</p>
            <p>charge: -1</p>
            <p>mass: 427.63922</p>
            <p>smiles: C[C@H](CCC=C(C)C)[C@H]1CC[C@H]2C3=C(CC[C@]12C)[C@@]1(C)CC[C@H](O)[C@H]([C@@H]1CC3)C([O-])=O</p>
          </body>
        </notes>
        <annotation>
          <rdf:RDF xmlns:rdf="http://www.w3.org/1999/02/22-rdf-syntax-ns#" xmlns:dcterms="http://purl.org/dc/terms/" xmlns:vCard="http://www.w3.org/2001/vcard-rdf/3.0#" xmlns:vCard4="http://www.w3.org/2006/vcard/ns#" xmlns:bqbiol="http://biomodels.net/biology-qualifiers/" xmlns:bqmodel="http://biomodels.net/model-qualifiers/">
            <rdf:Description rdf:about="#M_CPD__45__4702_c">
              <bqbiol:is>
                <rdf:Bag>
                  <rdf:li rdf:resource="https://identifiers.org/inchi/InChI=1S/C28H44O3/c1-17(2)7-6-8-18(3)20-11-12-21-19-9-10-23-25(26(30)31)24(29)14-16-28(23,5)22(19)13-15-27(20,21)4/h7,18,20-21,23-25,29H,6,8-16H2,1-5H3,(H,30,31)/p-1/t18-,20-,21+,23+,24+,25+,27-,28-/m1/s1"/>
                  <rdf:li rdf:resource="https://identifiers.org/inchikey/JHIWIFRQJXLNEU-GSQAGGHASA-M"/>
                  <rdf:li rdf:resource="https://identifiers.org/metanetx.chemical/MNXM739474"/>
                  <rdf:li rdf:resource="https://identifiers.org/chebi/CHEBI:143575"/>
                  <rdf:li rdf:resource="https://identifiers.org/biocyc/META:CPD-4702"/>
                  <rdf:li rdf:resource="https://identifiers.org/pubchem.compound/90659076"/>
                </rdf:Bag>
              </bqbiol:is>
            </rdf:Description>
          </rdf:RDF>
        </annotation>
      </species>
      <species metaid="M_CPD__45__12139_c" sboTerm="SBO:0000247" id="M_CPD__45__12139_c" name="2-propenyl-thiohydroximate-O-sulfate" compartment="c" initialAmount="0" hasOnlySubstanceUnits="false" boundaryCondition="false" constant="false" fbc:charge="-1" fbc:chemicalFormula="C4H6NO4S2">
        <notes>
          <body xmlns="http://www.w3.org/1999/xhtml">
            <p>formula: C4H6NO4S2</p>
            <p>charge: -1</p>
            <p>mass: 196.22678</p>
            <p>smiles: [O-]S(=O)(=O)O\N=C(\S)CC=C</p>
          </body>
        </notes>
        <annotation>
          <rdf:RDF xmlns:rdf="http://www.w3.org/1999/02/22-rdf-syntax-ns#" xmlns:dcterms="http://purl.org/dc/terms/" xmlns:vCard="http://www.w3.org/2001/vcard-rdf/3.0#" xmlns:vCard4="http://www.w3.org/2006/vcard/ns#" xmlns:bqbiol="http://biomodels.net/biology-qualifiers/" xmlns:bqmodel="http://biomodels.net/model-qualifiers/">
            <rdf:Description rdf:about="#M_CPD__45__12139_c">
              <bqbiol:is>
                <rdf:Bag>
                  <rdf:li rdf:resource="https://identifiers.org/inchi/InChI=1S/C4H7NO4S2/c1-2-3-4(10)5-9-11(6,7)8/h2H,1,3H2,(H,5,10)(H,6,7,8)/p-1"/>
                  <rdf:li rdf:resource="https://identifiers.org/inchikey/KUCLLOHRTWVXPV-UHFFFAOYSA-M"/>
                  <rdf:li rdf:resource="https://identifiers.org/metanetx.chemical/MNXM14349"/>
                  <rdf:li rdf:resource="https://identifiers.org/biocyc/META:CPD-12139"/>
                  <rdf:li rdf:resource="https://identifiers.org/pubchem.compound/102515390"/>
                </rdf:Bag>
              </bqbiol:is>
            </rdf:Description>
          </rdf:RDF>
        </annotation>
      </species>
      <species metaid="M_CPD__45__19502_c" sboTerm="SBO:0000247" id="M_CPD__45__19502_c" name="2-(thiiran-2-yl)acetonitrile" compartment="c" initialAmount="0" hasOnlySubstanceUnits="false" boundaryCondition="false" constant="false" fbc:charge="0" fbc:chemicalFormula="C4H5NS">
        <notes>
          <body xmlns="http://www.w3.org/1999/xhtml">
            <p>formula: C4H5NS</p>
            <p>charge: 0</p>
            <p>mass: 99.15524</p>
            <p>smiles: N#CCC1CS1</p>
          </body>
        </notes>
        <annotation>
          <rdf:RDF xmlns:rdf="http://www.w3.org/1999/02/22-rdf-syntax-ns#" xmlns:dcterms="http://purl.org/dc/terms/" xmlns:vCard="http://www.w3.org/2001/vcard-rdf/3.0#" xmlns:vCard4="http://www.w3.org/2006/vcard/ns#" xmlns:bqbiol="http://biomodels.net/biology-qualifiers/" xmlns:bqmodel="http://biomodels.net/model-qualifiers/">
            <rdf:Description rdf:about="#M_CPD__45__19502_c">
              <bqbiol:is>
                <rdf:Bag>
                  <rdf:li rdf:resource="https://identifiers.org/inchi/InChI=1S/C4H5NS/c5-2-1-4-3-6-4/h4H,1,3H2"/>
                  <rdf:li rdf:resource="https://identifiers.org/inchikey/BKIZJNMVTRYGSW-UHFFFAOYSA-N"/>
                  <rdf:li rdf:resource="https://identifiers.org/metanetx.chemical/MNXM144798"/>
                  <rdf:li rdf:resource="https://identifiers.org/biocyc/META:CPD-19502"/>
                  <rdf:li rdf:resource="https://identifiers.org/pubchem.compound/148821"/>
                </rdf:Bag>
              </bqbiol:is>
            </rdf:Description>
          </rdf:RDF>
        </annotation>
      </species>
      <species metaid="M_Elemental__45__Sulfur_c" sboTerm="SBO:0000247" id="M_Elemental__45__Sulfur_c" name="S0" compartment="c" initialAmount="0" hasOnlySubstanceUnits="false" boundaryCondition="false" constant="false" fbc:charge="0" fbc:chemicalFormula="S">
        <notes>
          <body xmlns="http://www.w3.org/1999/xhtml">
            <p>formula: S</p>
            <p>charge: 0</p>
            <p>mass: 32.066</p>
            <p>smiles: [S]</p>
          </body>
        </notes>
        <annotation>
          <rdf:RDF xmlns:rdf="http://www.w3.org/1999/02/22-rdf-syntax-ns#" xmlns:dcterms="http://purl.org/dc/terms/" xmlns:vCard="http://www.w3.org/2001/vcard-rdf/3.0#" xmlns:vCard4="http://www.w3.org/2006/vcard/ns#" xmlns:bqbiol="http://biomodels.net/biology-qualifiers/" xmlns:bqmodel="http://biomodels.net/model-qualifiers/">
            <rdf:Description rdf:about="#M_Elemental__45__Sulfur_c">
              <bqbiol:is>
                <rdf:Bag>
                  <rdf:li rdf:resource="https://identifiers.org/inchi/InChI=1S/S"/>
                  <rdf:li rdf:resource="https://identifiers.org/inchikey/NINIDFKCEFEMDL-UHFFFAOYSA-N"/>
                  <rdf:li rdf:resource="https://identifiers.org/metanetx.chemical/MNXM729434"/>
                  <rdf:li rdf:resource="https://identifiers.org/chebi/CHEBI:17909"/>
                  <rdf:li rdf:resource="https://identifiers.org/chebi/CHEBI:26833"/>
                  <rdf:li rdf:resource="https://identifiers.org/biocyc/META:Elemental-Sulfur"/>
                  <rdf:li rdf:resource="https://identifiers.org/bigg.metabolite/s"/>
                  <rdf:li rdf:resource="https://identifiers.org/kegg.compound/C00087"/>
                </rdf:Bag>
              </bqbiol:is>
            </rdf:Description>
          </rdf:RDF>
        </annotation>
      </species>
      <species metaid="M_CPD__45__19504_c" sboTerm="SBO:0000247" id="M_CPD__45__19504_c" name="5-(methylsulfanyl)pentanenitrile" compartment="c" initialAmount="0" hasOnlySubstanceUnits="false" boundaryCondition="false" constant="false" fbc:charge="0" fbc:chemicalFormula="C6H11NS">
        <notes>
          <body xmlns="http://www.w3.org/1999/xhtml">
            <p>formula: C6H11NS</p>
            <p>charge: 0</p>
            <p>mass: 129.22428</p>
            <p>smiles: CSCCCCC#N</p>
          </body>
        </notes>
        <annotation>
          <rdf:RDF xmlns:rdf="http://www.w3.org/1999/02/22-rdf-syntax-ns#" xmlns:dcterms="http://purl.org/dc/terms/" xmlns:vCard="http://www.w3.org/2001/vcard-rdf/3.0#" xmlns:vCard4="http://www.w3.org/2006/vcard/ns#" xmlns:bqbiol="http://biomodels.net/biology-qualifiers/" xmlns:bqmodel="http://biomodels.net/model-qualifiers/">
            <rdf:Description rdf:about="#M_CPD__45__19504_c">
              <bqbiol:is>
                <rdf:Bag>
                  <rdf:li rdf:resource="https://identifiers.org/inchi/InChI=1S/C6H11NS/c1-8-6-4-2-3-5-7/h2-4,6H2,1H3"/>
                  <rdf:li rdf:resource="https://identifiers.org/inchikey/XPUDGEZWSNPCMM-UHFFFAOYSA-N"/>
                  <rdf:li rdf:resource="https://identifiers.org/metanetx.chemical/MNXM166526"/>
                  <rdf:li rdf:resource="https://identifiers.org/biocyc/META:CPD-19504"/>
                  <rdf:li rdf:resource="https://identifiers.org/pubchem.compound/93320"/>
                </rdf:Bag>
              </bqbiol:is>
            </rdf:Description>
          </rdf:RDF>
        </annotation>
      </species>
      <species metaid="M_CPD__45__19503_c" sboTerm="SBO:0000247" id="M_CPD__45__19503_c" name="2-[4-(methylsulfanyl)butyl]-thiohydroximate-O-sulfate" compartment="c" initialAmount="0" hasOnlySubstanceUnits="false" boundaryCondition="false" constant="false" fbc:charge="-1" fbc:chemicalFormula="C6H12NO4S3">
        <notes>
          <body xmlns="http://www.w3.org/1999/xhtml">
            <p>formula: C6H12NO4S3</p>
            <p>charge: -1</p>
            <p>mass: 258.36182</p>
            <p>smiles: CSCCCC\C(S)=N/OS([O-])(=O)=O</p>
          </body>
        </notes>
        <annotation>
          <rdf:RDF xmlns:rdf="http://www.w3.org/1999/02/22-rdf-syntax-ns#" xmlns:dcterms="http://purl.org/dc/terms/" xmlns:vCard="http://www.w3.org/2001/vcard-rdf/3.0#" xmlns:vCard4="http://www.w3.org/2006/vcard/ns#" xmlns:bqbiol="http://biomodels.net/biology-qualifiers/" xmlns:bqmodel="http://biomodels.net/model-qualifiers/">
            <rdf:Description rdf:about="#M_CPD__45__19503_c">
              <bqbiol:is>
                <rdf:Bag>
                  <rdf:li rdf:resource="https://identifiers.org/inchi/InChI=1S/C6H13NO4S3/c1-13-5-3-2-4-6(12)7-11-14(8,9)10/h2-5H2,1H3,(H,7,12)(H,8,9,10)/p-1"/>
                  <rdf:li rdf:resource="https://identifiers.org/inchikey/ASMOKNJFABYERB-UHFFFAOYSA-M"/>
                  <rdf:li rdf:resource="https://identifiers.org/metanetx.chemical/MNXM164101"/>
                  <rdf:li rdf:resource="https://identifiers.org/biocyc/META:CPD-19503"/>
                  <rdf:li rdf:resource="https://identifiers.org/pubchem.compound/123131539"/>
                </rdf:Bag>
              </bqbiol:is>
            </rdf:Description>
          </rdf:RDF>
        </annotation>
      </species>
      <species metaid="M_3__45__PHENYLPROPIONATE_c" sboTerm="SBO:0000247" id="M_3__45__PHENYLPROPIONATE_c" name="3-phenylpropanoate" compartment="c" initialAmount="0" hasOnlySubstanceUnits="false" boundaryCondition="false" constant="false" fbc:charge="-1" fbc:chemicalFormula="C9H9O2">
        <notes>
          <body xmlns="http://www.w3.org/1999/xhtml">
            <p>formula: C9H9O2</p>
            <p>charge: -1</p>
            <p>mass: 149.16656</p>
            <p>smiles: [O-]C(=O)CCc1ccccc1</p>
          </body>
        </notes>
        <annotation>
          <rdf:RDF xmlns:rdf="http://www.w3.org/1999/02/22-rdf-syntax-ns#" xmlns:dcterms="http://purl.org/dc/terms/" xmlns:vCard="http://www.w3.org/2001/vcard-rdf/3.0#" xmlns:vCard4="http://www.w3.org/2006/vcard/ns#" xmlns:bqbiol="http://biomodels.net/biology-qualifiers/" xmlns:bqmodel="http://biomodels.net/model-qualifiers/">
            <rdf:Description rdf:about="#M_3__45__PHENYLPROPIONATE_c">
              <bqbiol:is>
                <rdf:Bag>
                  <rdf:li rdf:resource="https://identifiers.org/inchi/InChI=1S/C9H10O2/c10-9(11)7-6-8-4-2-1-3-5-8/h1-5H,6-7H2,(H,10,11)/p-1"/>
                  <rdf:li rdf:resource="https://identifiers.org/inchikey/XMIIGOLPHOKFCH-UHFFFAOYSA-M"/>
                  <rdf:li rdf:resource="https://identifiers.org/metanetx.chemical/MNXM1403"/>
                  <rdf:li rdf:resource="https://identifiers.org/chebi/CHEBI:51057"/>
                  <rdf:li rdf:resource="https://identifiers.org/biocyc/META:3-PHENYLPROPIONATE"/>
                  <rdf:li rdf:resource="https://identifiers.org/bigg.metabolite/pppn"/>
                  <rdf:li rdf:resource="https://identifiers.org/kegg.compound/C05629"/>
                  <rdf:li rdf:resource="https://identifiers.org/chemspider/3927902"/>
                  <rdf:li rdf:resource="https://identifiers.org/hmdb/HMDB00764"/>
                  <rdf:li rdf:resource="https://identifiers.org/pubchem.compound/4740700"/>
                </rdf:Bag>
              </bqbiol:is>
            </rdf:Description>
          </rdf:RDF>
        </annotation>
      </species>
      <species metaid="M_CPD__45__14673_c" sboTerm="SBO:0000247" id="M_CPD__45__14673_c" name="3-phenylpropionitrile" compartment="c" initialAmount="0" hasOnlySubstanceUnits="false" boundaryCondition="false" constant="false" fbc:charge="0" fbc:chemicalFormula="C9H9N">
        <notes>
          <body xmlns="http://www.w3.org/1999/xhtml">
            <p>formula: C9H9N</p>
            <p>charge: 0</p>
            <p>mass: 131.1745</p>
            <p>smiles: N#CCCc1ccccc1</p>
          </body>
        </notes>
        <annotation>
          <rdf:RDF xmlns:rdf="http://www.w3.org/1999/02/22-rdf-syntax-ns#" xmlns:dcterms="http://purl.org/dc/terms/" xmlns:vCard="http://www.w3.org/2001/vcard-rdf/3.0#" xmlns:vCard4="http://www.w3.org/2006/vcard/ns#" xmlns:bqbiol="http://biomodels.net/biology-qualifiers/" xmlns:bqmodel="http://biomodels.net/model-qualifiers/">
            <rdf:Description rdf:about="#M_CPD__45__14673_c">
              <bqbiol:is>
                <rdf:Bag>
                  <rdf:li rdf:resource="https://identifiers.org/inchi/InChI=1S/C9H9N/c10-8-4-7-9-5-2-1-3-6-9/h1-3,5-6H,4,7H2"/>
                  <rdf:li rdf:resource="https://identifiers.org/inchikey/ACRWYXSKEHUQDB-UHFFFAOYSA-N"/>
                  <rdf:li rdf:resource="https://identifiers.org/metanetx.chemical/MNXM101882"/>
                  <rdf:li rdf:resource="https://identifiers.org/chebi/CHEBI:85426"/>
                  <rdf:li rdf:resource="https://identifiers.org/biocyc/META:CPD-14673"/>
                  <rdf:li rdf:resource="https://identifiers.org/chemspider/12061"/>
                  <rdf:li rdf:resource="https://identifiers.org/hmdb/HMDB34236"/>
                  <rdf:li rdf:resource="https://identifiers.org/pubchem.compound/12581"/>
                </rdf:Bag>
              </bqbiol:is>
            </rdf:Description>
          </rdf:RDF>
        </annotation>
      </species>
      <species metaid="M_Starch_c" sboTerm="SBO:0000247" id="M_Starch_c" name="starch" compartment="c" initialAmount="0" hasOnlySubstanceUnits="false" boundaryCondition="false" constant="false" fbc:charge="0">
        <notes>
          <body xmlns="http://www.w3.org/1999/xhtml"/>
        </notes>
        <annotation>
          <rdf:RDF xmlns:rdf="http://www.w3.org/1999/02/22-rdf-syntax-ns#" xmlns:dcterms="http://purl.org/dc/terms/" xmlns:vCard="http://www.w3.org/2001/vcard-rdf/3.0#" xmlns:vCard4="http://www.w3.org/2006/vcard/ns#" xmlns:bqbiol="http://biomodels.net/biology-qualifiers/" xmlns:bqmodel="http://biomodels.net/model-qualifiers/">
            <rdf:Description rdf:about="#M_Starch_c">
              <bqbiol:is>
                <rdf:Bag>
                  <rdf:li rdf:resource="https://identifiers.org/metanetx.chemical/MNXM725911"/>
                  <rdf:li rdf:resource="https://identifiers.org/biocyc/META:Starch"/>
                </rdf:Bag>
              </bqbiol:is>
            </rdf:Description>
          </rdf:RDF>
        </annotation>
      </species>
      <species metaid="M_Large__45__branched__45__glucans_c" sboTerm="SBO:0000247" id="M_Large__45__branched__45__glucans_c" name="a large-branched glucan" compartment="c" initialAmount="0" hasOnlySubstanceUnits="false" boundaryCondition="false" constant="false" fbc:charge="0">
        <notes>
          <body xmlns="http://www.w3.org/1999/xhtml"/>
        </notes>
        <annotation>
          <rdf:RDF xmlns:rdf="http://www.w3.org/1999/02/22-rdf-syntax-ns#" xmlns:dcterms="http://purl.org/dc/terms/" xmlns:vCard="http://www.w3.org/2001/vcard-rdf/3.0#" xmlns:vCard4="http://www.w3.org/2006/vcard/ns#" xmlns:bqbiol="http://biomodels.net/biology-qualifiers/" xmlns:bqmodel="http://biomodels.net/model-qualifiers/">
            <rdf:Description rdf:about="#M_Large__45__branched__45__glucans_c">
              <bqbiol:is>
                <rdf:Bag>
                  <rdf:li rdf:resource="https://identifiers.org/metanetx.chemical/MNXM12088"/>
                  <rdf:li rdf:resource="https://identifiers.org/biocyc/META:Large-branched-glucans"/>
                </rdf:Bag>
              </bqbiol:is>
            </rdf:Description>
          </rdf:RDF>
        </annotation>
      </species>
      <species metaid="M_Long__45__linear__45__glucans_c" sboTerm="SBO:0000247" id="M_Long__45__linear__45__glucans_c" name="a long-linear &amp;alpha;-D-glucan" compartment="c" initialAmount="0" hasOnlySubstanceUnits="false" boundaryCondition="false" constant="false" fbc:charge="0">
        <notes>
          <body xmlns="http://www.w3.org/1999/xhtml"/>
        </notes>
        <annotation>
          <rdf:RDF xmlns:rdf="http://www.w3.org/1999/02/22-rdf-syntax-ns#" xmlns:dcterms="http://purl.org/dc/terms/" xmlns:vCard="http://www.w3.org/2001/vcard-rdf/3.0#" xmlns:vCard4="http://www.w3.org/2006/vcard/ns#" xmlns:bqbiol="http://biomodels.net/biology-qualifiers/" xmlns:bqmodel="http://biomodels.net/model-qualifiers/">
            <rdf:Description rdf:about="#M_Long__45__linear__45__glucans_c">
              <bqbiol:is>
                <rdf:Bag>
                  <rdf:li rdf:resource="https://identifiers.org/metanetx.chemical/MNXM7496"/>
                  <rdf:li rdf:resource="https://identifiers.org/biocyc/META:Long-linear-glucans"/>
                </rdf:Bag>
              </bqbiol:is>
            </rdf:Description>
          </rdf:RDF>
        </annotation>
      </species>
      <species metaid="M_Linear__45__Malto__45__Oligosaccharides_c" sboTerm="SBO:0000247" id="M_Linear__45__Malto__45__Oligosaccharides_c" name="a linear malto-oligosaccharide" compartment="c" initialAmount="0" hasOnlySubstanceUnits="false" boundaryCondition="false" constant="false" fbc:charge="0" fbc:chemicalFormula="C12H21O11">
        <notes>
          <body xmlns="http://www.w3.org/1999/xhtml">
            <p>formula: C12H21O11</p>
            <p>charge: 0</p>
            <p>mass: 341.28854</p>
            <p>smiles: OC[C@H]1O[C@@H](O)[C@H](O)[C@@H](O)[C@@H]1O[C@H]1O[C@H](CO)[C@@H](O[*])[C@H](O)[C@H]1O</p>
          </body>
        </notes>
        <annotation>
          <rdf:RDF xmlns:rdf="http://www.w3.org/1999/02/22-rdf-syntax-ns#" xmlns:dcterms="http://purl.org/dc/terms/" xmlns:vCard="http://www.w3.org/2001/vcard-rdf/3.0#" xmlns:vCard4="http://www.w3.org/2006/vcard/ns#" xmlns:bqbiol="http://biomodels.net/biology-qualifiers/" xmlns:bqmodel="http://biomodels.net/model-qualifiers/">
            <rdf:Description rdf:about="#M_Linear__45__Malto__45__Oligosaccharides_c">
              <bqbiol:is>
                <rdf:Bag>
                  <rdf:li rdf:resource="https://identifiers.org/metanetx.chemical/MNXM8843"/>
                  <rdf:li rdf:resource="https://identifiers.org/biocyc/META:Linear-Malto-Oligosaccharides"/>
                </rdf:Bag>
              </bqbiol:is>
            </rdf:Description>
          </rdf:RDF>
        </annotation>
      </species>
      <species metaid="M_CPD__45__3628_c" sboTerm="SBO:0000247" id="M_CPD__45__3628_c" name="pseudobaptigenin" compartment="c" initialAmount="0" hasOnlySubstanceUnits="false" boundaryCondition="false" constant="false" fbc:charge="-1" fbc:chemicalFormula="C16H9O5">
        <notes>
          <body xmlns="http://www.w3.org/1999/xhtml">
            <p>formula: C16H9O5</p>
            <p>charge: -1</p>
            <p>mass: 281.23966</p>
            <p>smiles: [O-]c1ccc2c(c1)occ(-c1ccc3OCOc3c1)c2=O</p>
          </body>
        </notes>
        <annotation>
          <rdf:RDF xmlns:rdf="http://www.w3.org/1999/02/22-rdf-syntax-ns#" xmlns:dcterms="http://purl.org/dc/terms/" xmlns:vCard="http://www.w3.org/2001/vcard-rdf/3.0#" xmlns:vCard4="http://www.w3.org/2006/vcard/ns#" xmlns:bqbiol="http://biomodels.net/biology-qualifiers/" xmlns:bqmodel="http://biomodels.net/model-qualifiers/">
            <rdf:Description rdf:about="#M_CPD__45__3628_c">
              <bqbiol:is>
                <rdf:Bag>
                  <rdf:li rdf:resource="https://identifiers.org/inchi/InChI=1S/C16H10O5/c17-10-2-3-11-14(6-10)19-7-12(16(11)18)9-1-4-13-15(5-9)21-8-20-13/h1-7,17H,8H2/p-1"/>
                  <rdf:li rdf:resource="https://identifiers.org/inchikey/KNJNBKINYHZUGC-UHFFFAOYSA-N"/>
                  <rdf:li rdf:resource="https://identifiers.org/inchikey/KNJNBKINYHZUGC-UHFFFAOYSA-M"/>
                  <rdf:li rdf:resource="https://identifiers.org/metanetx.chemical/MNXM3346"/>
                  <rdf:li rdf:resource="https://identifiers.org/chebi/CHEBI:8602"/>
                  <rdf:li rdf:resource="https://identifiers.org/chebi/CHEBI:78327"/>
                  <rdf:li rdf:resource="https://identifiers.org/biocyc/META:CPD-3628"/>
                  <rdf:li rdf:resource="https://identifiers.org/kegg.compound/C10522"/>
                  <rdf:li rdf:resource="https://identifiers.org/chemspider/4445117"/>
                  <rdf:li rdf:resource="https://identifiers.org/hmdb/HMDB36616"/>
                  <rdf:li rdf:resource="https://identifiers.org/lipidmaps/LMPK12050053"/>
                  <rdf:li rdf:resource="https://identifiers.org/metabolights/MTBLS8602"/>
                  <rdf:li rdf:resource="https://identifiers.org/pubchem.compound/5281805"/>
                </rdf:Bag>
              </bqbiol:is>
            </rdf:Description>
          </rdf:RDF>
        </annotation>
      </species>
      <species metaid="M_CPD__45__3629_c" sboTerm="SBO:0000247" id="M_CPD__45__3629_c" name="2&apos;-hydroxypseudobaptigenin" compartment="c" initialAmount="0" hasOnlySubstanceUnits="false" boundaryCondition="false" constant="false" fbc:charge="0" fbc:chemicalFormula="C16H10O6">
        <notes>
          <body xmlns="http://www.w3.org/1999/xhtml">
            <p>formula: C16H10O6</p>
            <p>charge: 0</p>
            <p>mass: 298.247</p>
            <p>smiles: Oc1ccc2c(c1)occ(-c1cc3OCOc3cc1O)c2=O</p>
          </body>
        </notes>
        <annotation>
          <rdf:RDF xmlns:rdf="http://www.w3.org/1999/02/22-rdf-syntax-ns#" xmlns:dcterms="http://purl.org/dc/terms/" xmlns:vCard="http://www.w3.org/2001/vcard-rdf/3.0#" xmlns:vCard4="http://www.w3.org/2006/vcard/ns#" xmlns:bqbiol="http://biomodels.net/biology-qualifiers/" xmlns:bqmodel="http://biomodels.net/model-qualifiers/">
            <rdf:Description rdf:about="#M_CPD__45__3629_c">
              <bqbiol:is>
                <rdf:Bag>
                  <rdf:li rdf:resource="https://identifiers.org/inchi/InChI=1S/C16H10O6/c17-8-1-2-9-13(3-8)20-6-11(16(9)19)10-4-14-15(5-12(10)18)22-7-21-14/h1-6,17-18H,7H2"/>
                  <rdf:li rdf:resource="https://identifiers.org/inchikey/WMDDXGLVVGBJSO-UHFFFAOYSA-N"/>
                  <rdf:li rdf:resource="https://identifiers.org/metanetx.chemical/MNXM6059"/>
                  <rdf:li rdf:resource="https://identifiers.org/chebi/CHEBI:80393"/>
                  <rdf:li rdf:resource="https://identifiers.org/biocyc/META:CPD-3629"/>
                  <rdf:li rdf:resource="https://identifiers.org/kegg.compound/C16226"/>
                  <rdf:li rdf:resource="https://identifiers.org/pubchem.compound/23724666"/>
                </rdf:Bag>
              </bqbiol:is>
            </rdf:Description>
          </rdf:RDF>
        </annotation>
      </species>
      <species metaid="M_Ox__45__NADPH__45__Hemoprotein__45__Reductases_c" sboTerm="SBO:0000247" id="M_Ox__45__NADPH__45__Hemoprotein__45__Reductases_c" name="an oxidized [NADPH-hemoprotein reductase]" compartment="c" initialAmount="0" hasOnlySubstanceUnits="false" boundaryCondition="false" constant="false" fbc:charge="-1" fbc:chemicalFormula="C12H8N4O2">
        <notes>
          <body xmlns="http://www.w3.org/1999/xhtml">
            <p>formula: C12H8N4O2</p>
            <p>charge: -1</p>
            <p>mass: 240.21768</p>
            <p>smiles: Cc1cc2nc3c(nc(=O)[n-]c3=O)n([*])c2cc1C</p>
          </body>
        </notes>
        <annotation>
          <rdf:RDF xmlns:rdf="http://www.w3.org/1999/02/22-rdf-syntax-ns#" xmlns:dcterms="http://purl.org/dc/terms/" xmlns:vCard="http://www.w3.org/2001/vcard-rdf/3.0#" xmlns:vCard4="http://www.w3.org/2006/vcard/ns#" xmlns:bqbiol="http://biomodels.net/biology-qualifiers/" xmlns:bqmodel="http://biomodels.net/model-qualifiers/">
            <rdf:Description rdf:about="#M_Ox__45__NADPH__45__Hemoprotein__45__Reductases_c">
              <bqbiol:is>
                <rdf:Bag>
                  <rdf:li rdf:resource="https://identifiers.org/metanetx.chemical/MNXM729100"/>
                  <rdf:li rdf:resource="https://identifiers.org/chebi/CHEBI:60531"/>
                  <rdf:li rdf:resource="https://identifiers.org/biocyc/META:Ox-NADPH-Hemoprotein-Reductases"/>
                </rdf:Bag>
              </bqbiol:is>
            </rdf:Description>
          </rdf:RDF>
        </annotation>
      </species>
      <species metaid="M_CPD__45__3630_c" sboTerm="SBO:0000247" id="M_CPD__45__3630_c" name="(3R)-sophorol" compartment="c" initialAmount="0" hasOnlySubstanceUnits="false" boundaryCondition="false" constant="false" fbc:charge="0" fbc:chemicalFormula="C16H12O6">
        <notes>
          <body xmlns="http://www.w3.org/1999/xhtml">
            <p>formula: C16H12O6</p>
            <p>charge: 0</p>
            <p>mass: 300.26288</p>
            <p>smiles: Oc1ccc2C(=O)[C@@H](COc2c1)c1cc2OCOc2cc1O</p>
          </body>
        </notes>
        <annotation>
          <rdf:RDF xmlns:rdf="http://www.w3.org/1999/02/22-rdf-syntax-ns#" xmlns:dcterms="http://purl.org/dc/terms/" xmlns:vCard="http://www.w3.org/2001/vcard-rdf/3.0#" xmlns:vCard4="http://www.w3.org/2006/vcard/ns#" xmlns:bqbiol="http://biomodels.net/biology-qualifiers/" xmlns:bqmodel="http://biomodels.net/model-qualifiers/">
            <rdf:Description rdf:about="#M_CPD__45__3630_c">
              <bqbiol:is>
                <rdf:Bag>
                  <rdf:li rdf:resource="https://identifiers.org/inchi/InChI=1S/C16H12O6/c17-8-1-2-9-13(3-8)20-6-11(16(9)19)10-4-14-15(5-12(10)18)22-7-21-14/h1-5,11,17-18H,6-7H2/t11-/m0/s1"/>
                  <rdf:li rdf:resource="https://identifiers.org/inchikey/FAPWSAQOVOBPCP-NSHDSACASA-N"/>
                  <rdf:li rdf:resource="https://identifiers.org/metanetx.chemical/MNXM5353"/>
                  <rdf:li rdf:resource="https://identifiers.org/chebi/CHEBI:80395"/>
                  <rdf:li rdf:resource="https://identifiers.org/biocyc/META:CPD-3630"/>
                  <rdf:li rdf:resource="https://identifiers.org/kegg.compound/C16228"/>
                  <rdf:li rdf:resource="https://identifiers.org/pubchem.compound/23724668"/>
                </rdf:Bag>
              </bqbiol:is>
            </rdf:Description>
          </rdf:RDF>
        </annotation>
      </species>
      <species metaid="M_CPD__45__14741_c" sboTerm="SBO:0000247" id="M_CPD__45__14741_c" name="(3R,4R)-3-(6-hydroxy-1,3-benzodioxol-5-yl)-3,4-dihydro-2H-chromene-4,7-diol" compartment="c" initialAmount="0" hasOnlySubstanceUnits="false" boundaryCondition="false" constant="false" fbc:charge="0" fbc:chemicalFormula="C16H14O6">
        <notes>
          <body xmlns="http://www.w3.org/1999/xhtml">
            <p>formula: C16H14O6</p>
            <p>charge: 0</p>
            <p>mass: 302.27876</p>
            <p>smiles: O[C@@H]1[C@@H](COc2cc(O)ccc12)c1cc2OCOc2cc1O</p>
          </body>
        </notes>
        <annotation>
          <rdf:RDF xmlns:rdf="http://www.w3.org/1999/02/22-rdf-syntax-ns#" xmlns:dcterms="http://purl.org/dc/terms/" xmlns:vCard="http://www.w3.org/2001/vcard-rdf/3.0#" xmlns:vCard4="http://www.w3.org/2006/vcard/ns#" xmlns:bqbiol="http://biomodels.net/biology-qualifiers/" xmlns:bqmodel="http://biomodels.net/model-qualifiers/">
            <rdf:Description rdf:about="#M_CPD__45__14741_c">
              <bqbiol:is>
                <rdf:Bag>
                  <rdf:li rdf:resource="https://identifiers.org/inchi/InChI=1S/C16H14O6/c17-8-1-2-9-13(3-8)20-6-11(16(9)19)10-4-14-15(5-12(10)18)22-7-21-14/h1-5,11,16-19H,6-7H2/t11-,16-/m0/s1"/>
                  <rdf:li rdf:resource="https://identifiers.org/inchikey/VGLBFRZJJZBAST-ZBEGNZNMSA-N"/>
                  <rdf:li rdf:resource="https://identifiers.org/metanetx.chemical/MNXM97361"/>
                  <rdf:li rdf:resource="https://identifiers.org/chebi/CHEBI:142868"/>
                  <rdf:li rdf:resource="https://identifiers.org/biocyc/META:CPD-14741"/>
                  <rdf:li rdf:resource="https://identifiers.org/pubchem.compound/91820072"/>
                </rdf:Bag>
              </bqbiol:is>
            </rdf:Description>
          </rdf:RDF>
        </annotation>
      </species>
      <species metaid="M_N__45__6__45__AMINOHEXANOYL__45__6__45__AMINOHEXANOATE_c" sboTerm="SBO:0000247" id="M_N__45__6__45__AMINOHEXANOYL__45__6__45__AMINOHEXANOATE_c" name="6-aminohexanoate linear dimer" compartment="c" initialAmount="0" hasOnlySubstanceUnits="false" boundaryCondition="false" constant="false" fbc:charge="0" fbc:chemicalFormula="C12H24N2O3">
        <notes>
          <body xmlns="http://www.w3.org/1999/xhtml">
            <p>formula: C12H24N2O3</p>
            <p>charge: 0</p>
            <p>mass: 244.33064</p>
            <p>smiles: [NH3+]CCCCCC(=O)NCCCCCC([O-])=O</p>
          </body>
        </notes>
        <annotation>
          <rdf:RDF xmlns:rdf="http://www.w3.org/1999/02/22-rdf-syntax-ns#" xmlns:dcterms="http://purl.org/dc/terms/" xmlns:vCard="http://www.w3.org/2001/vcard-rdf/3.0#" xmlns:vCard4="http://www.w3.org/2006/vcard/ns#" xmlns:bqbiol="http://biomodels.net/biology-qualifiers/" xmlns:bqmodel="http://biomodels.net/model-qualifiers/">
            <rdf:Description rdf:about="#M_N__45__6__45__AMINOHEXANOYL__45__6__45__AMINOHEXANOATE_c">
              <bqbiol:is>
                <rdf:Bag>
                  <rdf:li rdf:resource="https://identifiers.org/inchi/InChI=1S/C12H24N2O3/c13-9-5-1-3-7-11(15)14-10-6-2-4-8-12(16)17/h1-10,13H2,(H,14,15)(H,16,17)"/>
                  <rdf:li rdf:resource="https://identifiers.org/inchikey/IWENLYKHSZCPRD-UHFFFAOYSA-N"/>
                  <rdf:li rdf:resource="https://identifiers.org/metanetx.chemical/MNXM2137"/>
                  <rdf:li rdf:resource="https://identifiers.org/chebi/CHEBI:58798"/>
                  <rdf:li rdf:resource="https://identifiers.org/biocyc/META:N-6-AMINOHEXANOYL-6-AMINOHEXANOATE"/>
                  <rdf:li rdf:resource="https://identifiers.org/kegg.compound/C01255"/>
                  <rdf:li rdf:resource="https://identifiers.org/pubchem.compound/5245705"/>
                </rdf:Bag>
              </bqbiol:is>
            </rdf:Description>
          </rdf:RDF>
        </annotation>
      </species>
      <species metaid="M_CPD__45__884_c" sboTerm="SBO:0000247" id="M_CPD__45__884_c" name="6-aminohexanoate" compartment="c" initialAmount="0" hasOnlySubstanceUnits="false" boundaryCondition="false" constant="false" fbc:charge="0" fbc:chemicalFormula="C6H13NO2">
        <notes>
          <body xmlns="http://www.w3.org/1999/xhtml">
            <p>formula: C6H13NO2</p>
            <p>charge: 0</p>
            <p>mass: 131.17296</p>
            <p>smiles: [NH3+]CCCCCC([O-])=O</p>
          </body>
        </notes>
        <annotation>
          <rdf:RDF xmlns:rdf="http://www.w3.org/1999/02/22-rdf-syntax-ns#" xmlns:dcterms="http://purl.org/dc/terms/" xmlns:vCard="http://www.w3.org/2001/vcard-rdf/3.0#" xmlns:vCard4="http://www.w3.org/2006/vcard/ns#" xmlns:bqbiol="http://biomodels.net/biology-qualifiers/" xmlns:bqmodel="http://biomodels.net/model-qualifiers/">
            <rdf:Description rdf:about="#M_CPD__45__884_c">
              <bqbiol:is>
                <rdf:Bag>
                  <rdf:li rdf:resource="https://identifiers.org/inchi/InChI=1S/C6H13NO2/c7-5-3-1-2-4-6(8)9/h1-5,7H2,(H,8,9)"/>
                  <rdf:li rdf:resource="https://identifiers.org/inchikey/SLXKOJJOQWFEFD-UHFFFAOYSA-N"/>
                  <rdf:li rdf:resource="https://identifiers.org/metanetx.chemical/MNXM2339"/>
                  <rdf:li rdf:resource="https://identifiers.org/chebi/CHEBI:57826"/>
                  <rdf:li rdf:resource="https://identifiers.org/biocyc/META:CPD-884"/>
                  <rdf:li rdf:resource="https://identifiers.org/kegg.compound/C02378"/>
                  <rdf:li rdf:resource="https://identifiers.org/cas/60-32-2"/>
                  <rdf:li rdf:resource="https://identifiers.org/hmdb/HMDB01901"/>
                  <rdf:li rdf:resource="https://identifiers.org/metabolights/MTBLS57826"/>
                  <rdf:li rdf:resource="https://identifiers.org/pubchem.compound/517030"/>
                </rdf:Bag>
              </bqbiol:is>
            </rdf:Description>
          </rdf:RDF>
        </annotation>
      </species>
      <species metaid="M_CYCLOARTENOL_c" sboTerm="SBO:0000247" id="M_CYCLOARTENOL_c" name="cycloartenol" compartment="c" initialAmount="0" hasOnlySubstanceUnits="false" boundaryCondition="false" constant="false" fbc:charge="0" fbc:chemicalFormula="C30H50O">
        <notes>
          <body xmlns="http://www.w3.org/1999/xhtml">
            <p>formula: C30H50O</p>
            <p>charge: 0</p>
            <p>mass: 426.7174</p>
            <p>smiles: C[C@H](CCC=C(C)C)[C@H]1CC[C@@]2(C)[C@@H]3CC[C@@H]4[C@]5(C[C@@]35CC[C@]12C)CC[C@H](O)C4(C)C</p>
          </body>
        </notes>
        <annotation>
          <rdf:RDF xmlns:rdf="http://www.w3.org/1999/02/22-rdf-syntax-ns#" xmlns:dcterms="http://purl.org/dc/terms/" xmlns:vCard="http://www.w3.org/2001/vcard-rdf/3.0#" xmlns:vCard4="http://www.w3.org/2006/vcard/ns#" xmlns:bqbiol="http://biomodels.net/biology-qualifiers/" xmlns:bqmodel="http://biomodels.net/model-qualifiers/">
            <rdf:Description rdf:about="#M_CYCLOARTENOL_c">
              <bqbiol:is>
                <rdf:Bag>
                  <rdf:li rdf:resource="https://identifiers.org/inchi/InChI=1S/C30H50O/c1-20(2)9-8-10-21(3)22-13-15-28(7)24-12-11-23-26(4,5)25(31)14-16-29(23)19-30(24,29)18-17-27(22,28)6/h9,21-25,31H,8,10-19H2,1-7H3/t21-,22-,23+,24+,25+,27-,28+,29-,30+/m1/s1"/>
                  <rdf:li rdf:resource="https://identifiers.org/inchikey/ONQRKEUAIJMULO-YBXTVTTCSA-N"/>
                  <rdf:li rdf:resource="https://identifiers.org/metanetx.chemical/MNXM728056"/>
                  <rdf:li rdf:resource="https://identifiers.org/chebi/CHEBI:17030"/>
                  <rdf:li rdf:resource="https://identifiers.org/biocyc/META:CYCLOARTENOL"/>
                  <rdf:li rdf:resource="https://identifiers.org/kegg.compound/C01902"/>
                  <rdf:li rdf:resource="https://identifiers.org/cas/469-38-5"/>
                  <rdf:li rdf:resource="https://identifiers.org/hmdb/HMDB36591"/>
                  <rdf:li rdf:resource="https://identifiers.org/pubchem.compound/44434254"/>
                </rdf:Bag>
              </bqbiol:is>
            </rdf:Description>
          </rdf:RDF>
        </annotation>
      </species>
      <species metaid="M_CPD__45__10689_c" sboTerm="SBO:0000247" id="M_CPD__45__10689_c" name="norspermine" compartment="c" initialAmount="0" hasOnlySubstanceUnits="false" boundaryCondition="false" constant="false" fbc:charge="4" fbc:chemicalFormula="C9H28N4">
        <notes>
          <body xmlns="http://www.w3.org/1999/xhtml">
            <p>formula: C9H28N4</p>
            <p>charge: 4</p>
            <p>mass: 192.34558</p>
            <p>smiles: [NH3+]CCC[NH2+]CCC[NH2+]CCC[NH3+]</p>
          </body>
        </notes>
        <annotation>
          <rdf:RDF xmlns:rdf="http://www.w3.org/1999/02/22-rdf-syntax-ns#" xmlns:dcterms="http://purl.org/dc/terms/" xmlns:vCard="http://www.w3.org/2001/vcard-rdf/3.0#" xmlns:vCard4="http://www.w3.org/2006/vcard/ns#" xmlns:bqbiol="http://biomodels.net/biology-qualifiers/" xmlns:bqmodel="http://biomodels.net/model-qualifiers/">
            <rdf:Description rdf:about="#M_CPD__45__10689_c">
              <bqbiol:is>
                <rdf:Bag>
                  <rdf:li rdf:resource="https://identifiers.org/inchi/InChI=1S/C9H24N4/c10-4-1-6-12-8-3-9-13-7-2-5-11/h12-13H,1-11H2/p+4"/>
                  <rdf:li rdf:resource="https://identifiers.org/inchikey/ZAXCZCOUDLENMH-UHFFFAOYSA-R"/>
                  <rdf:li rdf:resource="https://identifiers.org/metanetx.chemical/MNXM6079"/>
                  <rdf:li rdf:resource="https://identifiers.org/chebi/CHEBI:58704"/>
                  <rdf:li rdf:resource="https://identifiers.org/biocyc/META:CPD-10689"/>
                  <rdf:li rdf:resource="https://identifiers.org/chemspider/5361758"/>
                  <rdf:li rdf:resource="https://identifiers.org/pubchem.compound/6993689"/>
                </rdf:Bag>
              </bqbiol:is>
            </rdf:Description>
          </rdf:RDF>
        </annotation>
      </species>
      <species metaid="M_N1__45__ACETYLSPERMINE_c" sboTerm="SBO:0000247" id="M_N1__45__ACETYLSPERMINE_c" name="N1-acetylspermine" compartment="c" initialAmount="0" hasOnlySubstanceUnits="false" boundaryCondition="false" constant="false" fbc:charge="3" fbc:chemicalFormula="C12H31N4O">
        <notes>
          <body xmlns="http://www.w3.org/1999/xhtml">
            <p>formula: C12H31N4O</p>
            <p>charge: 3</p>
            <p>mass: 247.4009</p>
            <p>smiles: CC(=O)NCCC[NH2+]CCCC[NH2+]CCC[NH3+]</p>
          </body>
        </notes>
        <annotation>
          <rdf:RDF xmlns:rdf="http://www.w3.org/1999/02/22-rdf-syntax-ns#" xmlns:dcterms="http://purl.org/dc/terms/" xmlns:vCard="http://www.w3.org/2001/vcard-rdf/3.0#" xmlns:vCard4="http://www.w3.org/2006/vcard/ns#" xmlns:bqbiol="http://biomodels.net/biology-qualifiers/" xmlns:bqmodel="http://biomodels.net/model-qualifiers/">
            <rdf:Description rdf:about="#M_N1__45__ACETYLSPERMINE_c">
              <bqbiol:is>
                <rdf:Bag>
                  <rdf:li rdf:resource="https://identifiers.org/inchi/InChI=1S/C12H28N4O/c1-12(17)16-11-5-10-15-8-3-2-7-14-9-4-6-13/h14-15H,2-11,13H2,1H3,(H,16,17)/p+3"/>
                  <rdf:li rdf:resource="https://identifiers.org/inchikey/GUNURVWAJRRUAV-UHFFFAOYSA-Q"/>
                  <rdf:li rdf:resource="https://identifiers.org/metanetx.chemical/MNXM600"/>
                  <rdf:li rdf:resource="https://identifiers.org/chebi/CHEBI:58101"/>
                  <rdf:li rdf:resource="https://identifiers.org/biocyc/META:N1-ACETYLSPERMINE"/>
                  <rdf:li rdf:resource="https://identifiers.org/kegg.compound/C02567"/>
                  <rdf:li rdf:resource="https://identifiers.org/cas/77928-70-2"/>
                  <rdf:li rdf:resource="https://identifiers.org/hmdb/HMDB01186"/>
                  <rdf:li rdf:resource="https://identifiers.org/metabolights/MTBLS58101"/>
                  <rdf:li rdf:resource="https://identifiers.org/pubchem.compound/25201943"/>
                </rdf:Bag>
              </bqbiol:is>
            </rdf:Description>
          </rdf:RDF>
        </annotation>
      </species>
      <species metaid="M_CPD__45__11271_c" sboTerm="SBO:0000247" id="M_CPD__45__11271_c" name="N-(3-acetamidopropyl)-4-aminobutanal" compartment="c" initialAmount="0" hasOnlySubstanceUnits="false" boundaryCondition="false" constant="false" fbc:charge="1" fbc:chemicalFormula="C9H19N2O2">
        <notes>
          <body xmlns="http://www.w3.org/1999/xhtml">
            <p>formula: C9H19N2O2</p>
            <p>charge: 1</p>
            <p>mass: 187.25944</p>
            <p>smiles: CC(=O)NCCC[NH2+]CCCC=O</p>
          </body>
        </notes>
        <annotation>
          <rdf:RDF xmlns:rdf="http://www.w3.org/1999/02/22-rdf-syntax-ns#" xmlns:dcterms="http://purl.org/dc/terms/" xmlns:vCard="http://www.w3.org/2001/vcard-rdf/3.0#" xmlns:vCard4="http://www.w3.org/2006/vcard/ns#" xmlns:bqbiol="http://biomodels.net/biology-qualifiers/" xmlns:bqmodel="http://biomodels.net/model-qualifiers/">
            <rdf:Description rdf:about="#M_CPD__45__11271_c">
              <bqbiol:is>
                <rdf:Bag>
                  <rdf:li rdf:resource="https://identifiers.org/inchi/InChI=1S/C9H18N2O2/c1-9(13)11-7-4-6-10-5-2-3-8-12/h8,10H,2-7H2,1H3,(H,11,13)/p+1"/>
                  <rdf:li rdf:resource="https://identifiers.org/inchikey/VYYITLJUFOHZTF-UHFFFAOYSA-O"/>
                  <rdf:li rdf:resource="https://identifiers.org/metanetx.chemical/MNXM6340"/>
                  <rdf:li rdf:resource="https://identifiers.org/chebi/CHEBI:58858"/>
                  <rdf:li rdf:resource="https://identifiers.org/biocyc/META:CPD-11271"/>
                  <rdf:li rdf:resource="https://identifiers.org/pubchem.compound/44237208"/>
                </rdf:Bag>
              </bqbiol:is>
            </rdf:Description>
          </rdf:RDF>
        </annotation>
      </species>
      <species metaid="M_CPD__45__313_c" sboTerm="SBO:0000247" id="M_CPD__45__313_c" name="propane-1,3-diamine" compartment="c" initialAmount="0" hasOnlySubstanceUnits="false" boundaryCondition="false" constant="false" fbc:charge="2" fbc:chemicalFormula="C3H12N2">
        <notes>
          <body xmlns="http://www.w3.org/1999/xhtml">
            <p>formula: C3H12N2</p>
            <p>charge: 2</p>
            <p>mass: 76.14086</p>
            <p>smiles: [NH3+]CCC[NH3+]</p>
          </body>
        </notes>
        <annotation>
          <rdf:RDF xmlns:rdf="http://www.w3.org/1999/02/22-rdf-syntax-ns#" xmlns:dcterms="http://purl.org/dc/terms/" xmlns:vCard="http://www.w3.org/2001/vcard-rdf/3.0#" xmlns:vCard4="http://www.w3.org/2006/vcard/ns#" xmlns:bqbiol="http://biomodels.net/biology-qualifiers/" xmlns:bqmodel="http://biomodels.net/model-qualifiers/">
            <rdf:Description rdf:about="#M_CPD__45__313_c">
              <bqbiol:is>
                <rdf:Bag>
                  <rdf:li rdf:resource="https://identifiers.org/inchi/InChI=1S/C3H10N2/c4-2-1-3-5/h1-5H2/p+2"/>
                  <rdf:li rdf:resource="https://identifiers.org/inchikey/XFNJVJPLKCPIBV-UHFFFAOYSA-P"/>
                  <rdf:li rdf:resource="https://identifiers.org/metanetx.chemical/MNXM350"/>
                  <rdf:li rdf:resource="https://identifiers.org/chebi/CHEBI:57484"/>
                  <rdf:li rdf:resource="https://identifiers.org/biocyc/META:CPD-313"/>
                  <rdf:li rdf:resource="https://identifiers.org/kegg.compound/C00986"/>
                  <rdf:li rdf:resource="https://identifiers.org/cas/109-76-2"/>
                  <rdf:li rdf:resource="https://identifiers.org/chemspider/3247103"/>
                  <rdf:li rdf:resource="https://identifiers.org/hmdb/HMDB00002"/>
                  <rdf:li rdf:resource="https://identifiers.org/metabolights/MTBLS57484"/>
                  <rdf:li rdf:resource="https://identifiers.org/pubchem.compound/4030255"/>
                </rdf:Bag>
              </bqbiol:is>
            </rdf:Description>
          </rdf:RDF>
        </annotation>
      </species>
      <species metaid="M_UDP__45__GLUCURONATE_c" sboTerm="SBO:0000247" id="M_UDP__45__GLUCURONATE_c" name="UDP-&amp;alpha;-D-glucuronate" compartment="c" initialAmount="0" hasOnlySubstanceUnits="false" boundaryCondition="false" constant="false" fbc:charge="-3" fbc:chemicalFormula="C15H19N2O18P2">
        <notes>
          <body xmlns="http://www.w3.org/1999/xhtml">
            <p>formula: C15H19N2O18P2</p>
            <p>charge: -3</p>
            <p>mass: 577.261562</p>
            <p>smiles: O[C@@H]1[C@@H](COP([O-])(=O)OP([O-])(=O)O[C@H]2O[C@@H]([C@@H](O)[C@H](O)[C@H]2O)C([O-])=O)O[C@H]([C@@H]1O)n1ccc(=O)[nH]c1=O</p>
          </body>
        </notes>
        <annotation>
          <rdf:RDF xmlns:rdf="http://www.w3.org/1999/02/22-rdf-syntax-ns#" xmlns:dcterms="http://purl.org/dc/terms/" xmlns:vCard="http://www.w3.org/2001/vcard-rdf/3.0#" xmlns:vCard4="http://www.w3.org/2006/vcard/ns#" xmlns:bqbiol="http://biomodels.net/biology-qualifiers/" xmlns:bqmodel="http://biomodels.net/model-qualifiers/">
            <rdf:Description rdf:about="#M_UDP__45__GLUCURONATE_c">
              <bqbiol:is>
                <rdf:Bag>
                  <rdf:li rdf:resource="https://identifiers.org/inchi/InChI=1S/C15H22N2O18P2/c18-5-1-2-17(15(26)16-5)12-9(22)6(19)4(32-12)3-31-36(27,28)35-37(29,30)34-14-10(23)7(20)8(21)11(33-14)13(24)25/h1-2,4,6-12,14,19-23H,3H2,(H,24,25)(H,27,28)(H,29,30)(H,16,18,26)/p-3/t4-,6-,7+,8+,9-,10-,11+,12-,14-/m1/s1"/>
                  <rdf:li rdf:resource="https://identifiers.org/inchikey/HDYANYHVCAPMJV-LXQIFKJMSA-K"/>
                  <rdf:li rdf:resource="https://identifiers.org/metanetx.chemical/MNXM87"/>
                  <rdf:li rdf:resource="https://identifiers.org/chebi/CHEBI:58052"/>
                  <rdf:li rdf:resource="https://identifiers.org/biocyc/META:UDP-GLUCURONATE"/>
                  <rdf:li rdf:resource="https://identifiers.org/bigg.metabolite/udpglcur"/>
                  <rdf:li rdf:resource="https://identifiers.org/kegg.compound/C00167"/>
                  <rdf:li rdf:resource="https://identifiers.org/cas/2616-64-0"/>
                  <rdf:li rdf:resource="https://identifiers.org/hmdb/HMDB00935"/>
                  <rdf:li rdf:resource="https://identifiers.org/metabolights/MTBLS58052"/>
                  <rdf:li rdf:resource="https://identifiers.org/pubchem.compound/25202620"/>
                </rdf:Bag>
              </bqbiol:is>
            </rdf:Description>
          </rdf:RDF>
        </annotation>
      </species>
      <species metaid="M_CPD__45__11398_c" sboTerm="SBO:0000247" id="M_CPD__45__11398_c" name="L-thyroxine phenolic &amp;beta;-D-glucuronide" compartment="c" initialAmount="0" hasOnlySubstanceUnits="false" boundaryCondition="false" constant="false" fbc:charge="-1" fbc:chemicalFormula="C21H18I4NO10">
        <notes>
          <body xmlns="http://www.w3.org/1999/xhtml">
            <p>formula: C21H18I4NO10</p>
            <p>charge: -1</p>
            <p>mass: 951.98624</p>
            <p>smiles: [NH3+][C@@H](Cc1cc(I)c(Oc2cc(I)c(OC3O[C@@H]([C@@H](O)[C@H](O)[C@H]3O)C([O-])=O)c(I)c2)c(I)c1)C([O-])=O</p>
          </body>
        </notes>
        <annotation>
          <rdf:RDF xmlns:rdf="http://www.w3.org/1999/02/22-rdf-syntax-ns#" xmlns:dcterms="http://purl.org/dc/terms/" xmlns:vCard="http://www.w3.org/2001/vcard-rdf/3.0#" xmlns:vCard4="http://www.w3.org/2006/vcard/ns#" xmlns:bqbiol="http://biomodels.net/biology-qualifiers/" xmlns:bqmodel="http://biomodels.net/model-qualifiers/">
            <rdf:Description rdf:about="#M_CPD__45__11398_c">
              <bqbiol:is>
                <rdf:Bag>
                  <rdf:li rdf:resource="https://identifiers.org/inchi/InChI=1S/C21H19I4NO10/c22-8-1-6(3-12(26)19(30)31)2-9(23)16(8)34-7-4-10(24)17(11(25)5-7)35-21-15(29)13(27)14(28)18(36-21)20(32)33/h1-2,4-5,12-15,18,21,27-29H,3,26H2,(H,30,31)(H,32,33)/p-1/t12-,13-,14-,15+,18-,21?/m0/s1"/>
                  <rdf:li rdf:resource="https://identifiers.org/inchikey/RGHRJBIKIYUHEV-SGPDEFQSSA-M"/>
                  <rdf:li rdf:resource="https://identifiers.org/metanetx.chemical/MNXM18963"/>
                  <rdf:li rdf:resource="https://identifiers.org/biocyc/META:CPD-11398"/>
                  <rdf:li rdf:resource="https://identifiers.org/pubchem.compound/44237176"/>
                </rdf:Bag>
              </bqbiol:is>
            </rdf:Description>
          </rdf:RDF>
        </annotation>
      </species>
      <species metaid="M_UDP_c" sboTerm="SBO:0000247" id="M_UDP_c" name="UDP" compartment="c" initialAmount="0" hasOnlySubstanceUnits="false" boundaryCondition="false" constant="false" fbc:charge="-3" fbc:chemicalFormula="C9H11N2O12P2">
        <notes>
          <body xmlns="http://www.w3.org/1999/xhtml">
            <p>formula: C9H11N2O12P2</p>
            <p>charge: -3</p>
            <p>mass: 401.137442</p>
            <p>smiles: O[C@H]1[C@@H](O)[C@@H](O[C@@H]1COP([O-])(=O)OP([O-])([O-])=O)n1ccc(=O)[nH]c1=O</p>
          </body>
        </notes>
        <annotation>
          <rdf:RDF xmlns:rdf="http://www.w3.org/1999/02/22-rdf-syntax-ns#" xmlns:dcterms="http://purl.org/dc/terms/" xmlns:vCard="http://www.w3.org/2001/vcard-rdf/3.0#" xmlns:vCard4="http://www.w3.org/2006/vcard/ns#" xmlns:bqbiol="http://biomodels.net/biology-qualifiers/" xmlns:bqmodel="http://biomodels.net/model-qualifiers/">
            <rdf:Description rdf:about="#M_UDP_c">
              <bqbiol:is>
                <rdf:Bag>
                  <rdf:li rdf:resource="https://identifiers.org/inchi/InChI=1S/C9H14N2O12P2/c12-5-1-2-11(9(15)10-5)8-7(14)6(13)4(22-8)3-21-25(19,20)23-24(16,17)18/h1-2,4,6-8,13-14H,3H2,(H,19,20)(H,10,12,15)(H2,16,17,18)/p-3/t4-,6-,7-,8-/m1/s1"/>
                  <rdf:li rdf:resource="https://identifiers.org/inchikey/XCCTYIAWTASOJW-XVFCMESISA-K"/>
                  <rdf:li rdf:resource="https://identifiers.org/metanetx.chemical/MNXM17"/>
                  <rdf:li rdf:resource="https://identifiers.org/chebi/CHEBI:58223"/>
                  <rdf:li rdf:resource="https://identifiers.org/biocyc/META:UDP"/>
                  <rdf:li rdf:resource="https://identifiers.org/bigg.metabolite/udp"/>
                  <rdf:li rdf:resource="https://identifiers.org/kegg.compound/C00015"/>
                  <rdf:li rdf:resource="https://identifiers.org/cas/58-98-0"/>
                  <rdf:li rdf:resource="https://identifiers.org/chemspider/16739715"/>
                  <rdf:li rdf:resource="https://identifiers.org/hmdb/HMDB00295"/>
                  <rdf:li rdf:resource="https://identifiers.org/knapsack/C00007313"/>
                  <rdf:li rdf:resource="https://identifiers.org/metabolights/MTBLS58223"/>
                  <rdf:li rdf:resource="https://identifiers.org/pubchem.compound/20056717"/>
                </rdf:Bag>
              </bqbiol:is>
            </rdf:Description>
          </rdf:RDF>
        </annotation>
      </species>
      <species metaid="M_L__45__THYROXINE_c" sboTerm="SBO:0000247" id="M_L__45__THYROXINE_c" name="L-thyroxine" compartment="c" initialAmount="0" hasOnlySubstanceUnits="false" boundaryCondition="false" constant="false" fbc:charge="0" fbc:chemicalFormula="C15H11I4NO4">
        <notes>
          <body xmlns="http://www.w3.org/1999/xhtml">
            <p>formula: C15H11I4NO4</p>
            <p>charge: 0</p>
            <p>mass: 776.87006</p>
            <p>smiles: [NH3+][C@@H](Cc1cc(I)c(Oc2cc(I)c(O)c(I)c2)c(I)c1)C([O-])=O</p>
          </body>
        </notes>
        <annotation>
          <rdf:RDF xmlns:rdf="http://www.w3.org/1999/02/22-rdf-syntax-ns#" xmlns:dcterms="http://purl.org/dc/terms/" xmlns:vCard="http://www.w3.org/2001/vcard-rdf/3.0#" xmlns:vCard4="http://www.w3.org/2006/vcard/ns#" xmlns:bqbiol="http://biomodels.net/biology-qualifiers/" xmlns:bqmodel="http://biomodels.net/model-qualifiers/">
            <rdf:Description rdf:about="#M_L__45__THYROXINE_c">
              <bqbiol:is>
                <rdf:Bag>
                  <rdf:li rdf:resource="https://identifiers.org/inchi/InChI=1S/C15H11I4NO4/c16-8-4-7(5-9(17)13(8)21)24-14-10(18)1-6(2-11(14)19)3-12(20)15(22)23/h1-2,4-5,12,21H,3,20H2,(H,22,23)/t12-/m0/s1"/>
                  <rdf:li rdf:resource="https://identifiers.org/inchikey/XUIIKFGFIJCVMT-LBPRGKRZSA-N"/>
                  <rdf:li rdf:resource="https://identifiers.org/metanetx.chemical/MNXM726866"/>
                  <rdf:li rdf:resource="https://identifiers.org/chebi/CHEBI:58448"/>
                  <rdf:li rdf:resource="https://identifiers.org/biocyc/META:L-THYROXINE"/>
                  <rdf:li rdf:resource="https://identifiers.org/kegg.compound/C01829"/>
                  <rdf:li rdf:resource="https://identifiers.org/cas/51-48-9"/>
                  <rdf:li rdf:resource="https://identifiers.org/chemspider/5614"/>
                  <rdf:li rdf:resource="https://identifiers.org/drugbank/DB00451"/>
                  <rdf:li rdf:resource="https://identifiers.org/hmdb/HMDB00248"/>
                  <rdf:li rdf:resource="https://identifiers.org/metabolights/MTBLS18332"/>
                  <rdf:li rdf:resource="https://identifiers.org/pubchem.compound/25201348"/>
                </rdf:Bag>
              </bqbiol:is>
            </rdf:Description>
          </rdf:RDF>
        </annotation>
      </species>
      <species metaid="M_LIOTHYRONINE_c" sboTerm="SBO:0000247" id="M_LIOTHYRONINE_c" name="3,5,3&apos;-triiodo-L-thyronine" compartment="c" initialAmount="0" hasOnlySubstanceUnits="false" boundaryCondition="false" constant="false" fbc:charge="0" fbc:chemicalFormula="C15H12I3NO4">
        <notes>
          <body xmlns="http://www.w3.org/1999/xhtml">
            <p>formula: C15H12I3NO4</p>
            <p>charge: 0</p>
            <p>mass: 650.97353</p>
            <p>smiles: [NH3+][C@@H](Cc1cc(I)c(Oc2ccc(O)c(I)c2)c(I)c1)C([O-])=O</p>
          </body>
        </notes>
        <annotation>
          <rdf:RDF xmlns:rdf="http://www.w3.org/1999/02/22-rdf-syntax-ns#" xmlns:dcterms="http://purl.org/dc/terms/" xmlns:vCard="http://www.w3.org/2001/vcard-rdf/3.0#" xmlns:vCard4="http://www.w3.org/2006/vcard/ns#" xmlns:bqbiol="http://biomodels.net/biology-qualifiers/" xmlns:bqmodel="http://biomodels.net/model-qualifiers/">
            <rdf:Description rdf:about="#M_LIOTHYRONINE_c">
              <bqbiol:is>
                <rdf:Bag>
                  <rdf:li rdf:resource="https://identifiers.org/inchi/InChI=1S/C15H12I3NO4/c16-9-6-8(1-2-13(9)20)23-14-10(17)3-7(4-11(14)18)5-12(19)15(21)22/h1-4,6,12,20H,5,19H2,(H,21,22)/t12-/m0/s1"/>
                  <rdf:li rdf:resource="https://identifiers.org/inchikey/AUYYCJSJGJYCDS-LBPRGKRZSA-N"/>
                  <rdf:li rdf:resource="https://identifiers.org/metanetx.chemical/MNXM1013"/>
                  <rdf:li rdf:resource="https://identifiers.org/chebi/CHEBI:533015"/>
                  <rdf:li rdf:resource="https://identifiers.org/biocyc/META:LIOTHYRONINE"/>
                  <rdf:li rdf:resource="https://identifiers.org/kegg.compound/C02465"/>
                  <rdf:li rdf:resource="https://identifiers.org/cas/6893-02-3"/>
                  <rdf:li rdf:resource="https://identifiers.org/hmdb/HMDB00265"/>
                  <rdf:li rdf:resource="https://identifiers.org/metabolights/MTBLS533015"/>
                  <rdf:li rdf:resource="https://identifiers.org/pubchem.compound/7048703"/>
                </rdf:Bag>
              </bqbiol:is>
            </rdf:Description>
          </rdf:RDF>
        </annotation>
      </species>
      <species metaid="M_CPD__45__11400_c" sboTerm="SBO:0000247" id="M_CPD__45__11400_c" name="3,5,3&apos;-triiodo-L-thyronine phenolic &amp;beta;-D-glucuronide" compartment="c" initialAmount="0" hasOnlySubstanceUnits="false" boundaryCondition="false" constant="false" fbc:charge="0" fbc:chemicalFormula="C21H20I3NO10">
        <notes>
          <body xmlns="http://www.w3.org/1999/xhtml">
            <p>formula: C21H20I3NO10</p>
            <p>charge: 0</p>
            <p>mass: 827.09765</p>
            <p>smiles: N[C@@H](Cc1cc(I)c(Oc2ccc(O[C@@H]3O[C@@H]([C@@H](O)[C@H](O)[C@H]3O)C(O)=O)c(I)c2)c(I)c1)C(O)=O</p>
          </body>
        </notes>
        <annotation>
          <rdf:RDF xmlns:rdf="http://www.w3.org/1999/02/22-rdf-syntax-ns#" xmlns:dcterms="http://purl.org/dc/terms/" xmlns:vCard="http://www.w3.org/2001/vcard-rdf/3.0#" xmlns:vCard4="http://www.w3.org/2006/vcard/ns#" xmlns:bqbiol="http://biomodels.net/biology-qualifiers/" xmlns:bqmodel="http://biomodels.net/model-qualifiers/">
            <rdf:Description rdf:about="#M_CPD__45__11400_c">
              <bqbiol:is>
                <rdf:Bag>
                  <rdf:li rdf:resource="https://identifiers.org/inchi/InChI=1S/C21H20I3NO10/c22-9-6-8(33-17-10(23)3-7(4-11(17)24)5-12(25)19(29)30)1-2-13(9)34-21-16(28)14(26)15(27)18(35-21)20(31)32/h1-4,6,12,14-16,18,21,26-28H,5,25H2,(H,29,30)(H,31,32)/t12-,14-,15-,16+,18-,21+/m0/s1"/>
                  <rdf:li rdf:resource="https://identifiers.org/inchikey/YYFGGGCINNGOLE-ZDXOGFQLSA-M"/>
                  <rdf:li rdf:resource="https://identifiers.org/inchikey/YYFGGGCINNGOLE-ZDXOGFQLSA-N"/>
                  <rdf:li rdf:resource="https://identifiers.org/metanetx.chemical/MNXM14482"/>
                  <rdf:li rdf:resource="https://identifiers.org/chebi/CHEBI:145228"/>
                  <rdf:li rdf:resource="https://identifiers.org/biocyc/META:CPD-11400"/>
                  <rdf:li rdf:resource="https://identifiers.org/pubchem.compound/90659063"/>
                </rdf:Bag>
              </bqbiol:is>
            </rdf:Description>
          </rdf:RDF>
        </annotation>
      </species>
      <species metaid="M_LYS_c" sboTerm="SBO:0000247" id="M_LYS_c" name="L-lysine" compartment="c" initialAmount="0" hasOnlySubstanceUnits="false" boundaryCondition="false" constant="false" fbc:charge="1" fbc:chemicalFormula="C6H15N2O2">
        <notes>
          <body xmlns="http://www.w3.org/1999/xhtml">
            <p>formula: C6H15N2O2</p>
            <p>charge: 1</p>
            <p>mass: 147.19558</p>
            <p>smiles: [NH3+]CCCC[C@H]([NH3+])C([O-])=O</p>
          </body>
        </notes>
        <annotation>
          <rdf:RDF xmlns:rdf="http://www.w3.org/1999/02/22-rdf-syntax-ns#" xmlns:dcterms="http://purl.org/dc/terms/" xmlns:vCard="http://www.w3.org/2001/vcard-rdf/3.0#" xmlns:vCard4="http://www.w3.org/2006/vcard/ns#" xmlns:bqbiol="http://biomodels.net/biology-qualifiers/" xmlns:bqmodel="http://biomodels.net/model-qualifiers/">
            <rdf:Description rdf:about="#M_LYS_c">
              <bqbiol:is>
                <rdf:Bag>
                  <rdf:li rdf:resource="https://identifiers.org/inchi/InChI=1S/C6H14N2O2/c7-4-2-1-3-5(8)6(9)10/h5H,1-4,7-8H2,(H,9,10)/p+1/t5-/m0/s1"/>
                  <rdf:li rdf:resource="https://identifiers.org/inchikey/KDXKERNSBIXSRK-YFKPBYRVSA-O"/>
                  <rdf:li rdf:resource="https://identifiers.org/metanetx.chemical/MNXM78"/>
                  <rdf:li rdf:resource="https://identifiers.org/chebi/CHEBI:32551"/>
                  <rdf:li rdf:resource="https://identifiers.org/biocyc/META:LYS"/>
                  <rdf:li rdf:resource="https://identifiers.org/bigg.metabolite/lys__L"/>
                  <rdf:li rdf:resource="https://identifiers.org/kegg.compound/C00047"/>
                  <rdf:li rdf:resource="https://identifiers.org/cas/56-87-1"/>
                  <rdf:li rdf:resource="https://identifiers.org/chemspider/5747"/>
                  <rdf:li rdf:resource="https://identifiers.org/hmdb/HMDB00182"/>
                  <rdf:li rdf:resource="https://identifiers.org/metabolights/MTBLS32551"/>
                  <rdf:li rdf:resource="https://identifiers.org/pubchem.compound/5460926"/>
                </rdf:Bag>
              </bqbiol:is>
            </rdf:Description>
          </rdf:RDF>
        </annotation>
      </species>
      <species metaid="M_8__45__AMINO__45__7__45__OXONONANOATE_c" sboTerm="SBO:0000247" id="M_8__45__AMINO__45__7__45__OXONONANOATE_c" name="8-amino-7-oxononanoate" compartment="c" initialAmount="0" hasOnlySubstanceUnits="false" boundaryCondition="false" constant="false" fbc:charge="0" fbc:chemicalFormula="C9H17NO3">
        <notes>
          <body xmlns="http://www.w3.org/1999/xhtml">
            <p>formula: C9H17NO3</p>
            <p>charge: 0</p>
            <p>mass: 187.23622</p>
            <p>smiles: CC([NH3+])C(=O)CCCCCC([O-])=O</p>
          </body>
        </notes>
        <annotation>
          <rdf:RDF xmlns:rdf="http://www.w3.org/1999/02/22-rdf-syntax-ns#" xmlns:dcterms="http://purl.org/dc/terms/" xmlns:vCard="http://www.w3.org/2001/vcard-rdf/3.0#" xmlns:vCard4="http://www.w3.org/2006/vcard/ns#" xmlns:bqbiol="http://biomodels.net/biology-qualifiers/" xmlns:bqmodel="http://biomodels.net/model-qualifiers/">
            <rdf:Description rdf:about="#M_8__45__AMINO__45__7__45__OXONONANOATE_c">
              <bqbiol:is>
                <rdf:Bag>
                  <rdf:li rdf:resource="https://identifiers.org/inchi/InChI=1S/C9H17NO3/c1-7(10)8(11)5-3-2-4-6-9(12)13/h7H,2-6,10H2,1H3,(H,12,13)"/>
                  <rdf:li rdf:resource="https://identifiers.org/inchikey/GUAHPAJOXVYFON-UHFFFAOYSA-N"/>
                  <rdf:li rdf:resource="https://identifiers.org/metanetx.chemical/MNXM726864"/>
                  <rdf:li rdf:resource="https://identifiers.org/chebi/CHEBI:57532"/>
                  <rdf:li rdf:resource="https://identifiers.org/biocyc/META:8-AMINO-7-OXONONANOATE"/>
                  <rdf:li rdf:resource="https://identifiers.org/bigg.metabolite/8aonn"/>
                  <rdf:li rdf:resource="https://identifiers.org/kegg.compound/C01092"/>
                  <rdf:li rdf:resource="https://identifiers.org/hmdb/HMDB37790"/>
                  <rdf:li rdf:resource="https://identifiers.org/pubchem.compound/25244029"/>
                </rdf:Bag>
              </bqbiol:is>
            </rdf:Description>
          </rdf:RDF>
        </annotation>
      </species>
      <species metaid="M_DIAMINONONANOATE_c" sboTerm="SBO:0000247" id="M_DIAMINONONANOATE_c" name="7,8-diaminopelargonate" compartment="c" initialAmount="0" hasOnlySubstanceUnits="false" boundaryCondition="false" constant="false" fbc:charge="1" fbc:chemicalFormula="C9H21N2O2">
        <notes>
          <body xmlns="http://www.w3.org/1999/xhtml">
            <p>formula: C9H21N2O2</p>
            <p>charge: 1</p>
            <p>mass: 189.27532</p>
            <p>smiles: CC([NH3+])C([NH3+])CCCCCC([O-])=O</p>
          </body>
        </notes>
        <annotation>
          <rdf:RDF xmlns:rdf="http://www.w3.org/1999/02/22-rdf-syntax-ns#" xmlns:dcterms="http://purl.org/dc/terms/" xmlns:vCard="http://www.w3.org/2001/vcard-rdf/3.0#" xmlns:vCard4="http://www.w3.org/2006/vcard/ns#" xmlns:bqbiol="http://biomodels.net/biology-qualifiers/" xmlns:bqmodel="http://biomodels.net/model-qualifiers/">
            <rdf:Description rdf:about="#M_DIAMINONONANOATE_c">
              <bqbiol:is>
                <rdf:Bag>
                  <rdf:li rdf:resource="https://identifiers.org/inchi/InChI=1S/C9H20N2O2/c1-7(10)8(11)5-3-2-4-6-9(12)13/h7-8H,2-6,10-11H2,1H3,(H,12,13)/p+1"/>
                  <rdf:li rdf:resource="https://identifiers.org/inchikey/KCEGBPIYGIWCDH-UHFFFAOYSA-O"/>
                  <rdf:li rdf:resource="https://identifiers.org/metanetx.chemical/MNXM1140"/>
                  <rdf:li rdf:resource="https://identifiers.org/chebi/CHEBI:58500"/>
                  <rdf:li rdf:resource="https://identifiers.org/biocyc/META:DIAMINONONANOATE"/>
                  <rdf:li rdf:resource="https://identifiers.org/bigg.metabolite/dann"/>
                  <rdf:li rdf:resource="https://identifiers.org/kegg.compound/C01037"/>
                  <rdf:li rdf:resource="https://identifiers.org/pubchem.compound/25245451"/>
                </rdf:Bag>
              </bqbiol:is>
            </rdf:Description>
          </rdf:RDF>
        </annotation>
      </species>
      <species metaid="M_R__45__2__45__HYDROXYGLUTARATE_c" sboTerm="SBO:0000247" id="M_R__45__2__45__HYDROXYGLUTARATE_c" name="(R)-2-hydroxyglutarate" compartment="c" initialAmount="0" hasOnlySubstanceUnits="false" boundaryCondition="false" constant="false" fbc:charge="-2" fbc:chemicalFormula="C5H6O5">
        <notes>
          <body xmlns="http://www.w3.org/1999/xhtml">
            <p>formula: C5H6O5</p>
            <p>charge: -2</p>
            <p>mass: 146.09814</p>
            <p>smiles: O[C@H](CCC([O-])=O)C([O-])=O</p>
          </body>
        </notes>
        <annotation>
          <rdf:RDF xmlns:rdf="http://www.w3.org/1999/02/22-rdf-syntax-ns#" xmlns:dcterms="http://purl.org/dc/terms/" xmlns:vCard="http://www.w3.org/2001/vcard-rdf/3.0#" xmlns:vCard4="http://www.w3.org/2006/vcard/ns#" xmlns:bqbiol="http://biomodels.net/biology-qualifiers/" xmlns:bqmodel="http://biomodels.net/model-qualifiers/">
            <rdf:Description rdf:about="#M_R__45__2__45__HYDROXYGLUTARATE_c">
              <bqbiol:is>
                <rdf:Bag>
                  <rdf:li rdf:resource="https://identifiers.org/inchi/InChI=1S/C5H8O5/c6-3(5(9)10)1-2-4(7)8/h3,6H,1-2H2,(H,7,8)(H,9,10)/p-2/t3-/m1/s1"/>
                  <rdf:li rdf:resource="https://identifiers.org/inchikey/HWXBTNAVRSUOJR-GSVOUGTGSA-L"/>
                  <rdf:li rdf:resource="https://identifiers.org/metanetx.chemical/MNXM733230"/>
                  <rdf:li rdf:resource="https://identifiers.org/chebi/CHEBI:15801"/>
                  <rdf:li rdf:resource="https://identifiers.org/biocyc/META:R-2-HYDROXYGLUTARATE"/>
                  <rdf:li rdf:resource="https://identifiers.org/kegg.compound/C01087"/>
                  <rdf:li rdf:resource="https://identifiers.org/cas/13095-47-1"/>
                  <rdf:li rdf:resource="https://identifiers.org/chemspider/4573827"/>
                  <rdf:li rdf:resource="https://identifiers.org/hmdb/HMDB00606"/>
                  <rdf:li rdf:resource="https://identifiers.org/metabolights/MTBLS15801"/>
                  <rdf:li rdf:resource="https://identifiers.org/pubchem.compound/5460200"/>
                </rdf:Bag>
              </bqbiol:is>
            </rdf:Description>
          </rdf:RDF>
        </annotation>
      </species>
      <species metaid="M_Acceptor_c" sboTerm="SBO:0000247" id="M_Acceptor_c" name="an oxidized unknown electron carrier" compartment="c" initialAmount="0" hasOnlySubstanceUnits="false" boundaryCondition="false" constant="false" fbc:charge="0">
        <notes>
          <body xmlns="http://www.w3.org/1999/xhtml"/>
        </notes>
        <annotation>
          <rdf:RDF xmlns:rdf="http://www.w3.org/1999/02/22-rdf-syntax-ns#" xmlns:dcterms="http://purl.org/dc/terms/" xmlns:vCard="http://www.w3.org/2001/vcard-rdf/3.0#" xmlns:vCard4="http://www.w3.org/2006/vcard/ns#" xmlns:bqbiol="http://biomodels.net/biology-qualifiers/" xmlns:bqmodel="http://biomodels.net/model-qualifiers/">
            <rdf:Description rdf:about="#M_Acceptor_c">
              <bqbiol:is>
                <rdf:Bag>
                  <rdf:li rdf:resource="https://identifiers.org/metanetx.chemical/MNXM8975"/>
                  <rdf:li rdf:resource="https://identifiers.org/biocyc/META:Acceptor"/>
                  <rdf:li rdf:resource="https://identifiers.org/kegg.compound/C00028"/>
                </rdf:Bag>
              </bqbiol:is>
            </rdf:Description>
          </rdf:RDF>
        </annotation>
      </species>
      <species metaid="M_Donor__45__H2_c" sboTerm="SBO:0000247" id="M_Donor__45__H2_c" name="a reduced unknown electron carrier" compartment="c" initialAmount="0" hasOnlySubstanceUnits="false" boundaryCondition="false" constant="false" fbc:charge="0" fbc:chemicalFormula="H2">
        <notes>
          <body xmlns="http://www.w3.org/1999/xhtml">
            <p>formula: H2</p>
            <p>charge: 0</p>
            <p>mass: 2.01588</p>
            <p>smiles: [H][*][H]</p>
          </body>
        </notes>
        <annotation>
          <rdf:RDF xmlns:rdf="http://www.w3.org/1999/02/22-rdf-syntax-ns#" xmlns:dcterms="http://purl.org/dc/terms/" xmlns:vCard="http://www.w3.org/2001/vcard-rdf/3.0#" xmlns:vCard4="http://www.w3.org/2006/vcard/ns#" xmlns:bqbiol="http://biomodels.net/biology-qualifiers/" xmlns:bqmodel="http://biomodels.net/model-qualifiers/">
            <rdf:Description rdf:about="#M_Donor__45__H2_c">
              <bqbiol:is>
                <rdf:Bag>
                  <rdf:li rdf:resource="https://identifiers.org/metanetx.chemical/MNXM36"/>
                  <rdf:li rdf:resource="https://identifiers.org/biocyc/META:Donor-H2"/>
                </rdf:Bag>
              </bqbiol:is>
            </rdf:Description>
          </rdf:RDF>
        </annotation>
      </species>
      <species metaid="M_CPD__45__208_c" sboTerm="SBO:0000247" id="M_CPD__45__208_c" name="(S)-malyl-CoA" compartment="c" initialAmount="0" hasOnlySubstanceUnits="false" boundaryCondition="false" constant="false" fbc:charge="-5" fbc:chemicalFormula="C25H35N7O20P3S">
        <notes>
          <body xmlns="http://www.w3.org/1999/xhtml">
            <p>formula: C25H35N7O20P3S</p>
            <p>charge: -5</p>
            <p>mass: 878.567863</p>
            <p>smiles: CC(C)(COP([O-])(=O)OP([O-])(=O)OC[C@H]1O[C@H]([C@H](O)[C@@H]1OP([O-])([O-])=O)n1cnc2c(N)ncnc12)[C@@H](O)C(=O)NCCC(=O)NCCSC(=O)C[C@H](O)C([O-])=O</p>
          </body>
        </notes>
        <annotation>
          <rdf:RDF xmlns:rdf="http://www.w3.org/1999/02/22-rdf-syntax-ns#" xmlns:dcterms="http://purl.org/dc/terms/" xmlns:vCard="http://www.w3.org/2001/vcard-rdf/3.0#" xmlns:vCard4="http://www.w3.org/2006/vcard/ns#" xmlns:bqbiol="http://biomodels.net/biology-qualifiers/" xmlns:bqmodel="http://biomodels.net/model-qualifiers/">
            <rdf:Description rdf:about="#M_CPD__45__208_c">
              <bqbiol:is>
                <rdf:Bag>
                  <rdf:li rdf:resource="https://identifiers.org/inchi/InChI=1S/C25H40N7O20P3S/c1-25(2,19(37)22(38)28-4-3-14(34)27-5-6-56-15(35)7-12(33)24(39)40)9-49-55(46,47)52-54(44,45)48-8-13-18(51-53(41,42)43)17(36)23(50-13)32-11-31-16-20(26)29-10-30-21(16)32/h10-13,17-19,23,33,36-37H,3-9H2,1-2H3,(H,27,34)(H,28,38)(H,39,40)(H,44,45)(H,46,47)(H2,26,29,30)(H2,41,42,43)/p-5/t12-,13+,17+,18+,19-,23+/m0/s1"/>
                  <rdf:li rdf:resource="https://identifiers.org/inchikey/HJQWLHMLMCDAEL-ZTGLTYRUSA-I"/>
                  <rdf:li rdf:resource="https://identifiers.org/metanetx.chemical/MNXM730062"/>
                  <rdf:li rdf:resource="https://identifiers.org/chebi/CHEBI:57317"/>
                  <rdf:li rdf:resource="https://identifiers.org/biocyc/META:CPD-208"/>
                  <rdf:li rdf:resource="https://identifiers.org/kegg.compound/C04348"/>
                  <rdf:li rdf:resource="https://identifiers.org/hmdb/HMDB01021"/>
                  <rdf:li rdf:resource="https://identifiers.org/pubchem.compound/45266554"/>
                </rdf:Bag>
              </bqbiol:is>
            </rdf:Description>
          </rdf:RDF>
        </annotation>
      </species>
      <species metaid="M_PROTEIN__45__LIPOYLLYSINE_c" sboTerm="SBO:0000247" id="M_PROTEIN__45__LIPOYLLYSINE_c" name="a [glycine-cleavage complex H protein] N6-lipoyl-L-lysine" compartment="c" initialAmount="0" hasOnlySubstanceUnits="false" boundaryCondition="false" constant="false" fbc:charge="0" fbc:chemicalFormula="C14H24N2O2S2">
        <notes>
          <body xmlns="http://www.w3.org/1999/xhtml">
            <p>formula: C14H24N2O2S2</p>
            <p>charge: 0</p>
            <p>mass: 316.48464</p>
            <p>smiles: [*]N[C@@H](CCCCNC(=O)CCCC[C@H]1CCSS1)C([*])=O</p>
          </body>
        </notes>
        <annotation>
          <rdf:RDF xmlns:rdf="http://www.w3.org/1999/02/22-rdf-syntax-ns#" xmlns:dcterms="http://purl.org/dc/terms/" xmlns:vCard="http://www.w3.org/2001/vcard-rdf/3.0#" xmlns:vCard4="http://www.w3.org/2006/vcard/ns#" xmlns:bqbiol="http://biomodels.net/biology-qualifiers/" xmlns:bqmodel="http://biomodels.net/model-qualifiers/">
            <rdf:Description rdf:about="#M_PROTEIN__45__LIPOYLLYSINE_c">
              <bqbiol:is>
                <rdf:Bag>
                  <rdf:li rdf:resource="https://identifiers.org/metanetx.chemical/MNXM7712"/>
                  <rdf:li rdf:resource="https://identifiers.org/biocyc/META:PROTEIN-LIPOYLLYSINE"/>
                </rdf:Bag>
              </bqbiol:is>
            </rdf:Description>
          </rdf:RDF>
        </annotation>
      </species>
      <species metaid="M_MET_c" sboTerm="SBO:0000247" id="M_MET_c" name="L-methionine" compartment="c" initialAmount="0" hasOnlySubstanceUnits="false" boundaryCondition="false" constant="false" fbc:charge="0" fbc:chemicalFormula="C5H11NO2S">
        <notes>
          <body xmlns="http://www.w3.org/1999/xhtml">
            <p>formula: C5H11NO2S</p>
            <p>charge: 0</p>
            <p>mass: 149.21238</p>
            <p>smiles: CSCC[C@H]([NH3+])C([O-])=O</p>
          </body>
        </notes>
        <annotation>
          <rdf:RDF xmlns:rdf="http://www.w3.org/1999/02/22-rdf-syntax-ns#" xmlns:dcterms="http://purl.org/dc/terms/" xmlns:vCard="http://www.w3.org/2001/vcard-rdf/3.0#" xmlns:vCard4="http://www.w3.org/2006/vcard/ns#" xmlns:bqbiol="http://biomodels.net/biology-qualifiers/" xmlns:bqmodel="http://biomodels.net/model-qualifiers/">
            <rdf:Description rdf:about="#M_MET_c">
              <bqbiol:is>
                <rdf:Bag>
                  <rdf:li rdf:resource="https://identifiers.org/inchi/InChI=1S/C5H11NO2S/c1-9-3-2-4(6)5(7)8/h4H,2-3,6H2,1H3,(H,7,8)/t4-/m0/s1"/>
                  <rdf:li rdf:resource="https://identifiers.org/inchikey/FFEARJCKVFRZRR-BYPYZUCNSA-N"/>
                  <rdf:li rdf:resource="https://identifiers.org/metanetx.chemical/MNXM738804"/>
                  <rdf:li rdf:resource="https://identifiers.org/chebi/CHEBI:57844"/>
                  <rdf:li rdf:resource="https://identifiers.org/biocyc/META:MET"/>
                  <rdf:li rdf:resource="https://identifiers.org/bigg.metabolite/met__L"/>
                  <rdf:li rdf:resource="https://identifiers.org/kegg.compound/C00073"/>
                  <rdf:li rdf:resource="https://identifiers.org/cas/63-68-3"/>
                  <rdf:li rdf:resource="https://identifiers.org/hmdb/HMDB00696"/>
                  <rdf:li rdf:resource="https://identifiers.org/metabolights/MTBLS57844"/>
                  <rdf:li rdf:resource="https://identifiers.org/pubchem.compound/6992087"/>
                </rdf:Bag>
              </bqbiol:is>
            </rdf:Description>
          </rdf:RDF>
        </annotation>
      </species>
      <species metaid="M_CH33ADO_c" sboTerm="SBO:0000247" id="M_CH33ADO_c" name="5&apos;-deoxyadenosine" compartment="c" initialAmount="0" hasOnlySubstanceUnits="false" boundaryCondition="false" constant="false" fbc:charge="0" fbc:chemicalFormula="C10H13N5O3">
        <notes>
          <body xmlns="http://www.w3.org/1999/xhtml">
            <p>formula: C10H13N5O3</p>
            <p>charge: 0</p>
            <p>mass: 251.24212</p>
            <p>smiles: C[C@H]1O[C@H]([C@H](O)[C@@H]1O)n1cnc2c(N)ncnc12</p>
          </body>
        </notes>
        <annotation>
          <rdf:RDF xmlns:rdf="http://www.w3.org/1999/02/22-rdf-syntax-ns#" xmlns:dcterms="http://purl.org/dc/terms/" xmlns:vCard="http://www.w3.org/2001/vcard-rdf/3.0#" xmlns:vCard4="http://www.w3.org/2006/vcard/ns#" xmlns:bqbiol="http://biomodels.net/biology-qualifiers/" xmlns:bqmodel="http://biomodels.net/model-qualifiers/">
            <rdf:Description rdf:about="#M_CH33ADO_c">
              <bqbiol:is>
                <rdf:Bag>
                  <rdf:li rdf:resource="https://identifiers.org/inchi/InChI=1S/C10H13N5O3/c1-4-6(16)7(17)10(18-4)15-3-14-5-8(11)12-2-13-9(5)15/h2-4,6-7,10,16-17H,1H3,(H2,11,12,13)/t4-,6-,7-,10-/m1/s1"/>
                  <rdf:li rdf:resource="https://identifiers.org/inchikey/XGYIMTFOTBMPFP-KQYNXXCUSA-N"/>
                  <rdf:li rdf:resource="https://identifiers.org/metanetx.chemical/MNXM316"/>
                  <rdf:li rdf:resource="https://identifiers.org/chebi/CHEBI:17319"/>
                  <rdf:li rdf:resource="https://identifiers.org/biocyc/META:CH33ADO"/>
                  <rdf:li rdf:resource="https://identifiers.org/bigg.metabolite/dad_5"/>
                  <rdf:li rdf:resource="https://identifiers.org/kegg.compound/C05198"/>
                  <rdf:li rdf:resource="https://identifiers.org/chemspider/388325"/>
                  <rdf:li rdf:resource="https://identifiers.org/hmdb/HMDB01983"/>
                  <rdf:li rdf:resource="https://identifiers.org/metabolights/MTBLS17319"/>
                  <rdf:li rdf:resource="https://identifiers.org/pubchem.compound/439182"/>
                </rdf:Bag>
              </bqbiol:is>
            </rdf:Description>
          </rdf:RDF>
        </annotation>
      </species>
      <species metaid="M_Unsulfurated__45__Sulfur__45__Acceptors_c" sboTerm="SBO:0000247" id="M_Unsulfurated__45__Sulfur__45__Acceptors_c" name="an unsulfurated [sulfur carrier]" compartment="c" initialAmount="0" hasOnlySubstanceUnits="false" boundaryCondition="false" constant="false" fbc:charge="0" fbc:chemicalFormula="H">
        <notes>
          <body xmlns="http://www.w3.org/1999/xhtml">
            <p>formula: H</p>
            <p>charge: 0</p>
            <p>mass: 1.00794</p>
            <p>smiles: [20FH]</p>
          </body>
        </notes>
        <annotation>
          <rdf:RDF xmlns:rdf="http://www.w3.org/1999/02/22-rdf-syntax-ns#" xmlns:dcterms="http://purl.org/dc/terms/" xmlns:vCard="http://www.w3.org/2001/vcard-rdf/3.0#" xmlns:vCard4="http://www.w3.org/2006/vcard/ns#" xmlns:bqbiol="http://biomodels.net/biology-qualifiers/" xmlns:bqmodel="http://biomodels.net/model-qualifiers/">
            <rdf:Description rdf:about="#M_Unsulfurated__45__Sulfur__45__Acceptors_c">
              <bqbiol:is>
                <rdf:Bag>
                  <rdf:li rdf:resource="https://identifiers.org/metanetx.chemical/MNXM96151"/>
                  <rdf:li rdf:resource="https://identifiers.org/biocyc/META:Unsulfurated-Sulfur-Acceptors"/>
                </rdf:Bag>
              </bqbiol:is>
            </rdf:Description>
          </rdf:RDF>
        </annotation>
      </species>
      <species metaid="M_Oxidized__45__2Fe__45__2S__45__Ferredoxins_c" sboTerm="SBO:0000247" id="M_Oxidized__45__2Fe__45__2S__45__Ferredoxins_c" name="an oxidized [2Fe-2S] ferredoxin" compartment="c" initialAmount="0" hasOnlySubstanceUnits="false" boundaryCondition="false" constant="false" fbc:charge="2" fbc:chemicalFormula="Fe2S2">
        <notes>
          <body xmlns="http://www.w3.org/1999/xhtml">
            <p>formula: Fe2S2</p>
            <p>charge: 2</p>
            <p>mass: 175.822</p>
            <p>smiles: [*][*][Fe+3]1([*][*])[S--][Fe+3]([*][*])([*][*])[S--]1</p>
          </body>
        </notes>
        <annotation>
          <rdf:RDF xmlns:rdf="http://www.w3.org/1999/02/22-rdf-syntax-ns#" xmlns:dcterms="http://purl.org/dc/terms/" xmlns:vCard="http://www.w3.org/2001/vcard-rdf/3.0#" xmlns:vCard4="http://www.w3.org/2006/vcard/ns#" xmlns:bqbiol="http://biomodels.net/biology-qualifiers/" xmlns:bqmodel="http://biomodels.net/model-qualifiers/">
            <rdf:Description rdf:about="#M_Oxidized__45__2Fe__45__2S__45__Ferredoxins_c">
              <bqbiol:is>
                <rdf:Bag>
                  <rdf:li rdf:resource="https://identifiers.org/metanetx.chemical/MNXM20146"/>
                  <rdf:li rdf:resource="https://identifiers.org/biocyc/META:Oxidized-2Fe-2S-Ferredoxins"/>
                </rdf:Bag>
              </bqbiol:is>
            </rdf:Description>
          </rdf:RDF>
        </annotation>
      </species>
      <species metaid="M_Octanoylated__45__Gcv__45__H_c" sboTerm="SBO:0000247" id="M_Octanoylated__45__Gcv__45__H_c" name="a [glycine-cleavage complex H protein] N6-octanoyl-L-lysine" compartment="c" initialAmount="0" hasOnlySubstanceUnits="false" boundaryCondition="false" constant="false" fbc:charge="0" fbc:chemicalFormula="C14H26N2O2">
        <notes>
          <body xmlns="http://www.w3.org/1999/xhtml">
            <p>formula: C14H26N2O2</p>
            <p>charge: 0</p>
            <p>mass: 254.36852</p>
            <p>smiles: CCCCCCCC(=O)NCCCC[C@H](N[*])C([*])=O</p>
          </body>
        </notes>
        <annotation>
          <rdf:RDF xmlns:rdf="http://www.w3.org/1999/02/22-rdf-syntax-ns#" xmlns:dcterms="http://purl.org/dc/terms/" xmlns:vCard="http://www.w3.org/2001/vcard-rdf/3.0#" xmlns:vCard4="http://www.w3.org/2006/vcard/ns#" xmlns:bqbiol="http://biomodels.net/biology-qualifiers/" xmlns:bqmodel="http://biomodels.net/model-qualifiers/">
            <rdf:Description rdf:about="#M_Octanoylated__45__Gcv__45__H_c">
              <bqbiol:is>
                <rdf:Bag>
                  <rdf:li rdf:resource="https://identifiers.org/metanetx.chemical/MNXM97429"/>
                  <rdf:li rdf:resource="https://identifiers.org/biocyc/META:Octanoylated-Gcv-H"/>
                </rdf:Bag>
              </bqbiol:is>
            </rdf:Description>
          </rdf:RDF>
        </annotation>
      </species>
      <species metaid="M_Sulfurated__45__Sulfur__45__Acceptors_c" sboTerm="SBO:0000247" id="M_Sulfurated__45__Sulfur__45__Acceptors_c" name="a sulfurated [sulfur carrier]" compartment="c" initialAmount="0" hasOnlySubstanceUnits="false" boundaryCondition="false" constant="false" fbc:charge="0" fbc:chemicalFormula="HS">
        <notes>
          <body xmlns="http://www.w3.org/1999/xhtml">
            <p>formula: HS</p>
            <p>charge: 0</p>
            <p>mass: 33.07394</p>
            <p>smiles: [*]S</p>
          </body>
        </notes>
        <annotation>
          <rdf:RDF xmlns:rdf="http://www.w3.org/1999/02/22-rdf-syntax-ns#" xmlns:dcterms="http://purl.org/dc/terms/" xmlns:vCard="http://www.w3.org/2001/vcard-rdf/3.0#" xmlns:vCard4="http://www.w3.org/2006/vcard/ns#" xmlns:bqbiol="http://biomodels.net/biology-qualifiers/" xmlns:bqmodel="http://biomodels.net/model-qualifiers/">
            <rdf:Description rdf:about="#M_Sulfurated__45__Sulfur__45__Acceptors_c">
              <bqbiol:is>
                <rdf:Bag>
                  <rdf:li rdf:resource="https://identifiers.org/metanetx.chemical/MNXM162398"/>
                  <rdf:li rdf:resource="https://identifiers.org/biocyc/META:Sulfurated-Sulfur-Acceptors"/>
                </rdf:Bag>
              </bqbiol:is>
            </rdf:Description>
          </rdf:RDF>
        </annotation>
      </species>
      <species metaid="M_Reduced__45__2Fe__45__2S__45__Ferredoxins_c" sboTerm="SBO:0000247" id="M_Reduced__45__2Fe__45__2S__45__Ferredoxins_c" name="a reduced [2Fe-2S] ferredoxin" compartment="c" initialAmount="0" hasOnlySubstanceUnits="false" boundaryCondition="false" constant="false" fbc:charge="1" fbc:chemicalFormula="Fe2S2">
        <notes>
          <body xmlns="http://www.w3.org/1999/xhtml">
            <p>formula: Fe2S2</p>
            <p>charge: 1</p>
            <p>mass: 175.822</p>
            <p>smiles: [*][*][Fe++]1([*][*])[S--][Fe+3]([*][*])([*][*])[S--]1</p>
          </body>
        </notes>
        <annotation>
          <rdf:RDF xmlns:rdf="http://www.w3.org/1999/02/22-rdf-syntax-ns#" xmlns:dcterms="http://purl.org/dc/terms/" xmlns:vCard="http://www.w3.org/2001/vcard-rdf/3.0#" xmlns:vCard4="http://www.w3.org/2006/vcard/ns#" xmlns:bqbiol="http://biomodels.net/biology-qualifiers/" xmlns:bqmodel="http://biomodels.net/model-qualifiers/">
            <rdf:Description rdf:about="#M_Reduced__45__2Fe__45__2S__45__Ferredoxins_c">
              <bqbiol:is>
                <rdf:Bag>
                  <rdf:li rdf:resource="https://identifiers.org/metanetx.chemical/MNXM21524"/>
                  <rdf:li rdf:resource="https://identifiers.org/biocyc/META:Reduced-2Fe-2S-Ferredoxins"/>
                </rdf:Bag>
              </bqbiol:is>
            </rdf:Description>
          </rdf:RDF>
        </annotation>
      </species>
      <species metaid="M_CPD__45__196_c" sboTerm="SBO:0000247" id="M_CPD__45__196_c" name="octanoyl-CoA" compartment="c" initialAmount="0" hasOnlySubstanceUnits="false" boundaryCondition="false" constant="false" fbc:charge="-4" fbc:chemicalFormula="C29H46N7O17P3S">
        <notes>
          <body xmlns="http://www.w3.org/1999/xhtml">
            <p>formula: C29H46N7O17P3S</p>
            <p>charge: -4</p>
            <p>mass: 889.699803</p>
            <p>smiles: CCCCCCCC(=O)SCCNC(=O)CCNC(=O)[C@H](O)C(C)(C)COP([O-])(=O)OP([O-])(=O)OC[C@H]1O[C@H]([C@H](O)[C@@H]1OP([O-])([O-])=O)n1cnc2c(N)ncnc12</p>
          </body>
        </notes>
        <annotation>
          <rdf:RDF xmlns:rdf="http://www.w3.org/1999/02/22-rdf-syntax-ns#" xmlns:dcterms="http://purl.org/dc/terms/" xmlns:vCard="http://www.w3.org/2001/vcard-rdf/3.0#" xmlns:vCard4="http://www.w3.org/2006/vcard/ns#" xmlns:bqbiol="http://biomodels.net/biology-qualifiers/" xmlns:bqmodel="http://biomodels.net/model-qualifiers/">
            <rdf:Description rdf:about="#M_CPD__45__196_c">
              <bqbiol:is>
                <rdf:Bag>
                  <rdf:li rdf:resource="https://identifiers.org/inchi/InChI=1S/C29H50N7O17P3S/c1-4-5-6-7-8-9-20(38)57-13-12-31-19(37)10-11-32-27(41)24(40)29(2,3)15-50-56(47,48)53-55(45,46)49-14-18-23(52-54(42,43)44)22(39)28(51-18)36-17-35-21-25(30)33-16-34-26(21)36/h16-18,22-24,28,39-40H,4-15H2,1-3H3,(H,31,37)(H,32,41)(H,45,46)(H,47,48)(H2,30,33,34)(H2,42,43,44)/p-4/t18-,22-,23-,24+,28-/m1/s1"/>
                  <rdf:li rdf:resource="https://identifiers.org/inchikey/KQMZYOXOBSXMII-CECATXLMSA-J"/>
                  <rdf:li rdf:resource="https://identifiers.org/metanetx.chemical/MNXM734507"/>
                  <rdf:li rdf:resource="https://identifiers.org/chebi/CHEBI:57386"/>
                  <rdf:li rdf:resource="https://identifiers.org/biocyc/META:CPD-196"/>
                  <rdf:li rdf:resource="https://identifiers.org/bigg.metabolite/occoa"/>
                  <rdf:li rdf:resource="https://identifiers.org/kegg.compound/C01944"/>
                  <rdf:li rdf:resource="https://identifiers.org/hmdb/HMDB01070"/>
                  <rdf:li rdf:resource="https://identifiers.org/metabolights/MTBLS57386"/>
                  <rdf:li rdf:resource="https://identifiers.org/pubchem.compound/25245711"/>
                </rdf:Bag>
              </bqbiol:is>
            </rdf:Description>
          </rdf:RDF>
        </annotation>
      </species>
      <species metaid="M_a__45__pyruvate__45__dehydrogenase__45__E2__45__protein__45__Nsup_c" sboTerm="SBO:0000247" id="M_a__45__pyruvate__45__dehydrogenase__45__E2__45__protein__45__Nsup_c" name="a [pyruvate dehydrogenase E2 protein] N6-octanoyl-L-lysine" compartment="c" initialAmount="0" hasOnlySubstanceUnits="false" boundaryCondition="false" constant="false" fbc:charge="0" fbc:chemicalFormula="C15H28N2O2">
        <notes>
          <body xmlns="http://www.w3.org/1999/xhtml">
            <p>formula: C15H28N2O2</p>
            <p>charge: 0</p>
            <p>mass: 268.3951</p>
            <p>smiles: CCCCCCCC(=O)NCCCCC(N[*])C(=O)C[*]</p>
          </body>
        </notes>
        <annotation>
          <rdf:RDF xmlns:rdf="http://www.w3.org/1999/02/22-rdf-syntax-ns#" xmlns:dcterms="http://purl.org/dc/terms/" xmlns:vCard="http://www.w3.org/2001/vcard-rdf/3.0#" xmlns:vCard4="http://www.w3.org/2006/vcard/ns#" xmlns:bqbiol="http://biomodels.net/biology-qualifiers/" xmlns:bqmodel="http://biomodels.net/model-qualifiers/">
            <rdf:Description rdf:about="#M_a__45__pyruvate__45__dehydrogenase__45__E2__45__protein__45__Nsup_c">
              <bqbiol:is>
                <rdf:Bag>
                  <rdf:li rdf:resource="https://identifiers.org/metanetx.chemical/MNXM147959"/>
                  <rdf:li rdf:resource="https://identifiers.org/biocyc/META:a-pyruvate-dehydrogenase-E2-protein-Nsup"/>
                </rdf:Bag>
              </bqbiol:is>
            </rdf:Description>
          </rdf:RDF>
        </annotation>
      </species>
      <species metaid="M_pyruvate__45__dehydrogenase__45__E2__45__lipoyl__45__carrier_c" sboTerm="SBO:0000247" id="M_pyruvate__45__dehydrogenase__45__E2__45__lipoyl__45__carrier_c" name="[pyruvate dehydrogenase E2 lipoyl-carrier protein]-L-lysine" compartment="c" initialAmount="0" hasOnlySubstanceUnits="false" boundaryCondition="false" constant="false" fbc:charge="1" fbc:chemicalFormula="C7H15N2O">
        <notes>
          <body xmlns="http://www.w3.org/1999/xhtml">
            <p>formula: C7H15N2O</p>
            <p>charge: 1</p>
            <p>mass: 143.20688</p>
            <p>smiles: [NH3+]CCCCC(N[*])C(=O)C[*]</p>
          </body>
        </notes>
        <annotation>
          <rdf:RDF xmlns:rdf="http://www.w3.org/1999/02/22-rdf-syntax-ns#" xmlns:dcterms="http://purl.org/dc/terms/" xmlns:vCard="http://www.w3.org/2001/vcard-rdf/3.0#" xmlns:vCard4="http://www.w3.org/2006/vcard/ns#" xmlns:bqbiol="http://biomodels.net/biology-qualifiers/" xmlns:bqmodel="http://biomodels.net/model-qualifiers/">
            <rdf:Description rdf:about="#M_pyruvate__45__dehydrogenase__45__E2__45__lipoyl__45__carrier_c">
              <bqbiol:is>
                <rdf:Bag>
                  <rdf:li rdf:resource="https://identifiers.org/metanetx.chemical/MNXM148692"/>
                  <rdf:li rdf:resource="https://identifiers.org/biocyc/META:pyruvate-dehydrogenase-E2-lipoyl-carrier"/>
                </rdf:Bag>
              </bqbiol:is>
            </rdf:Description>
          </rdf:RDF>
        </annotation>
      </species>
      <species metaid="M_DEOXYINOSINE_c" sboTerm="SBO:0000247" id="M_DEOXYINOSINE_c" name="2&apos;-deoxyinosine" compartment="c" initialAmount="0" hasOnlySubstanceUnits="false" boundaryCondition="false" constant="false" fbc:charge="0" fbc:chemicalFormula="C10H12N4O4">
        <notes>
          <body xmlns="http://www.w3.org/1999/xhtml">
            <p>formula: C10H12N4O4</p>
            <p>charge: 0</p>
            <p>mass: 252.22684</p>
            <p>smiles: OC[C@H]1O[C@H](C[C@@H]1O)n1cnc2c1nc[nH]c2=O</p>
          </body>
        </notes>
        <annotation>
          <rdf:RDF xmlns:rdf="http://www.w3.org/1999/02/22-rdf-syntax-ns#" xmlns:dcterms="http://purl.org/dc/terms/" xmlns:vCard="http://www.w3.org/2001/vcard-rdf/3.0#" xmlns:vCard4="http://www.w3.org/2006/vcard/ns#" xmlns:bqbiol="http://biomodels.net/biology-qualifiers/" xmlns:bqmodel="http://biomodels.net/model-qualifiers/">
            <rdf:Description rdf:about="#M_DEOXYINOSINE_c">
              <bqbiol:is>
                <rdf:Bag>
                  <rdf:li rdf:resource="https://identifiers.org/inchi/InChI=1S/C10H12N4O4/c15-2-6-5(16)1-7(18-6)14-4-13-8-9(14)11-3-12-10(8)17/h3-7,15-16H,1-2H2,(H,11,12,17)/t5-,6+,7+/m0/s1"/>
                  <rdf:li rdf:resource="https://identifiers.org/inchikey/VGONTNSXDCQUGY-RRKCRQDMSA-N"/>
                  <rdf:li rdf:resource="https://identifiers.org/metanetx.chemical/MNXM935"/>
                  <rdf:li rdf:resource="https://identifiers.org/chebi/CHEBI:28997"/>
                  <rdf:li rdf:resource="https://identifiers.org/biocyc/META:DEOXYINOSINE"/>
                  <rdf:li rdf:resource="https://identifiers.org/bigg.metabolite/din"/>
                  <rdf:li rdf:resource="https://identifiers.org/kegg.compound/C05512"/>
                  <rdf:li rdf:resource="https://identifiers.org/cas/890-38-0"/>
                  <rdf:li rdf:resource="https://identifiers.org/chemspider/619"/>
                  <rdf:li rdf:resource="https://identifiers.org/hmdb/HMDB00071"/>
                  <rdf:li rdf:resource="https://identifiers.org/metabolights/MTBLS28997"/>
                  <rdf:li rdf:resource="https://identifiers.org/pubchem.compound/135398593"/>
                </rdf:Bag>
              </bqbiol:is>
            </rdf:Description>
          </rdf:RDF>
        </annotation>
      </species>
      <species metaid="M_Pi_c" sboTerm="SBO:0000247" id="M_Pi_c" name="phosphate" compartment="c" initialAmount="0" hasOnlySubstanceUnits="false" boundaryCondition="false" constant="false" fbc:charge="-2" fbc:chemicalFormula="HO4P">
        <notes>
          <body xmlns="http://www.w3.org/1999/xhtml">
            <p>formula: HO4P</p>
            <p>charge: -2</p>
            <p>mass: 95.979301</p>
            <p>smiles: OP([O-])([O-])=O</p>
          </body>
        </notes>
        <annotation>
          <rdf:RDF xmlns:rdf="http://www.w3.org/1999/02/22-rdf-syntax-ns#" xmlns:dcterms="http://purl.org/dc/terms/" xmlns:vCard="http://www.w3.org/2001/vcard-rdf/3.0#" xmlns:vCard4="http://www.w3.org/2006/vcard/ns#" xmlns:bqbiol="http://biomodels.net/biology-qualifiers/" xmlns:bqmodel="http://biomodels.net/model-qualifiers/">
            <rdf:Description rdf:about="#M_Pi_c">
              <bqbiol:is>
                <rdf:Bag>
                  <rdf:li rdf:resource="https://identifiers.org/inchi/InChI=1S/H3O4P/c1-5(2,3)4/h(H3,1,2,3,4)/p-2"/>
                  <rdf:li rdf:resource="https://identifiers.org/inchikey/NBIIXXVUZAFLBC-UHFFFAOYSA-L"/>
                  <rdf:li rdf:resource="https://identifiers.org/metanetx.chemical/MNXM9"/>
                  <rdf:li rdf:resource="https://identifiers.org/chebi/CHEBI:43474"/>
                  <rdf:li rdf:resource="https://identifiers.org/biocyc/META:Pi"/>
                  <rdf:li rdf:resource="https://identifiers.org/bigg.metabolite/pi"/>
                  <rdf:li rdf:resource="https://identifiers.org/kegg.compound/C00009"/>
                  <rdf:li rdf:resource="https://identifiers.org/cas/14265-44-2"/>
                  <rdf:li rdf:resource="https://identifiers.org/hmdb/HMDB00973"/>
                  <rdf:li rdf:resource="https://identifiers.org/knapsack/C00007408"/>
                  <rdf:li rdf:resource="https://identifiers.org/metabolights/MTBLS43474"/>
                  <rdf:li rdf:resource="https://identifiers.org/pubchem.compound/3681305"/>
                </rdf:Bag>
              </bqbiol:is>
            </rdf:Description>
          </rdf:RDF>
        </annotation>
      </species>
      <species metaid="M_HYPOXANTHINE_c" sboTerm="SBO:0000247" id="M_HYPOXANTHINE_c" name="hypoxanthine" compartment="c" initialAmount="0" hasOnlySubstanceUnits="false" boundaryCondition="false" constant="false" fbc:charge="0" fbc:chemicalFormula="C5H4N4O">
        <notes>
          <body xmlns="http://www.w3.org/1999/xhtml">
            <p>formula: C5H4N4O</p>
            <p>charge: 0</p>
            <p>mass: 136.11162</p>
            <p>smiles: O=c1[nH]cnc2nc[nH]c12</p>
          </body>
        </notes>
        <annotation>
          <rdf:RDF xmlns:rdf="http://www.w3.org/1999/02/22-rdf-syntax-ns#" xmlns:dcterms="http://purl.org/dc/terms/" xmlns:vCard="http://www.w3.org/2001/vcard-rdf/3.0#" xmlns:vCard4="http://www.w3.org/2006/vcard/ns#" xmlns:bqbiol="http://biomodels.net/biology-qualifiers/" xmlns:bqmodel="http://biomodels.net/model-qualifiers/">
            <rdf:Description rdf:about="#M_HYPOXANTHINE_c">
              <bqbiol:is>
                <rdf:Bag>
                  <rdf:li rdf:resource="https://identifiers.org/inchi/InChI=1S/C5H4N4O/c10-5-3-4(7-1-6-3)8-2-9-5/h1-2H,(H2,6,7,8,9,10)"/>
                  <rdf:li rdf:resource="https://identifiers.org/inchikey/FDGQSTZJBFJUBT-UHFFFAOYSA-N"/>
                  <rdf:li rdf:resource="https://identifiers.org/metanetx.chemical/MNXM732487"/>
                  <rdf:li rdf:resource="https://identifiers.org/chebi/CHEBI:17368"/>
                  <rdf:li rdf:resource="https://identifiers.org/biocyc/META:HYPOXANTHINE"/>
                  <rdf:li rdf:resource="https://identifiers.org/bigg.metabolite/hxan"/>
                  <rdf:li rdf:resource="https://identifiers.org/kegg.compound/C00262"/>
                  <rdf:li rdf:resource="https://identifiers.org/cas/68-94-0"/>
                  <rdf:li rdf:resource="https://identifiers.org/chemspider/768"/>
                  <rdf:li rdf:resource="https://identifiers.org/drugbank/DB04076"/>
                  <rdf:li rdf:resource="https://identifiers.org/hmdb/HMDB00157"/>
                  <rdf:li rdf:resource="https://identifiers.org/metabolights/MTBLS17368"/>
                  <rdf:li rdf:resource="https://identifiers.org/pubchem.compound/790"/>
                </rdf:Bag>
              </bqbiol:is>
            </rdf:Description>
          </rdf:RDF>
        </annotation>
      </species>
      <species metaid="M_DEOXY__45__D__45__RIBOSE__45__1__45__PHOSPHATE_c" sboTerm="SBO:0000247" id="M_DEOXY__45__D__45__RIBOSE__45__1__45__PHOSPHATE_c" name="2-deoxy-&amp;alpha;-D-ribose 1-phosphate" compartment="c" initialAmount="0" hasOnlySubstanceUnits="false" boundaryCondition="false" constant="false" fbc:charge="-2" fbc:chemicalFormula="C5H9O7P">
        <notes>
          <body xmlns="http://www.w3.org/1999/xhtml">
            <p>formula: C5H9O7P</p>
            <p>charge: -2</p>
            <p>mass: 212.094521</p>
            <p>smiles: OC[C@H]1O[C@@H](C[C@@H]1O)OP([O-])([O-])=O</p>
          </body>
        </notes>
        <annotation>
          <rdf:RDF xmlns:rdf="http://www.w3.org/1999/02/22-rdf-syntax-ns#" xmlns:dcterms="http://purl.org/dc/terms/" xmlns:vCard="http://www.w3.org/2001/vcard-rdf/3.0#" xmlns:vCard4="http://www.w3.org/2006/vcard/ns#" xmlns:bqbiol="http://biomodels.net/biology-qualifiers/" xmlns:bqmodel="http://biomodels.net/model-qualifiers/">
            <rdf:Description rdf:about="#M_DEOXY__45__D__45__RIBOSE__45__1__45__PHOSPHATE_c">
              <bqbiol:is>
                <rdf:Bag>
                  <rdf:li rdf:resource="https://identifiers.org/inchi/InChI=1S/C5H11O7P/c6-2-4-3(7)1-5(11-4)12-13(8,9)10/h3-7H,1-2H2,(H2,8,9,10)/p-2/t3-,4+,5+/m0/s1"/>
                  <rdf:li rdf:resource="https://identifiers.org/inchikey/KBDKAJNTYKVSEK-VPENINKCSA-L"/>
                  <rdf:li rdf:resource="https://identifiers.org/metanetx.chemical/MNXM734610"/>
                  <rdf:li rdf:resource="https://identifiers.org/chebi/CHEBI:57259"/>
                  <rdf:li rdf:resource="https://identifiers.org/biocyc/META:DEOXY-D-RIBOSE-1-PHOSPHATE"/>
                  <rdf:li rdf:resource="https://identifiers.org/bigg.metabolite/2dr1p"/>
                  <rdf:li rdf:resource="https://identifiers.org/chemspider/10461471"/>
                  <rdf:li rdf:resource="https://identifiers.org/hmdb/HMDB01351"/>
                  <rdf:li rdf:resource="https://identifiers.org/pubchem.compound/23419734"/>
                </rdf:Bag>
              </bqbiol:is>
            </rdf:Description>
          </rdf:RDF>
        </annotation>
      </species>
      <species metaid="M_DNA__45__deoxycytidine__45__thymidine__45__dimer_c" sboTerm="SBO:0000247" id="M_DNA__45__deoxycytidine__45__thymidine__45__dimer_c" name="a dimer of non-adjacent 2&apos;-deoxycytidine and thymidine in DNA" compartment="c" initialAmount="0" hasOnlySubstanceUnits="false" boundaryCondition="false" constant="false" fbc:charge="-4" fbc:chemicalFormula="C19H23N5O21P4">
        <notes>
          <body xmlns="http://www.w3.org/1999/xhtml">
            <p>formula: C19H23N5O21P4</p>
            <p>charge: -4</p>
            <p>mass: 781.302064</p>
            <p>smiles: CC12C(C3C1N([C@@H]1C[C@H](OP([O-])(=O)O[*])[C@@H](COP([O-])(=O)O[*])O1)C(=O)N=C3N)N([C@@H]1C[C@H](OP([O-])(=O)O[*])[C@@H](COP([O-])(=O)O[*])O1)C(=O)NC2=O</p>
          </body>
        </notes>
        <annotation>
          <rdf:RDF xmlns:rdf="http://www.w3.org/1999/02/22-rdf-syntax-ns#" xmlns:dcterms="http://purl.org/dc/terms/" xmlns:vCard="http://www.w3.org/2001/vcard-rdf/3.0#" xmlns:vCard4="http://www.w3.org/2006/vcard/ns#" xmlns:bqbiol="http://biomodels.net/biology-qualifiers/" xmlns:bqmodel="http://biomodels.net/model-qualifiers/">
            <rdf:Description rdf:about="#M_DNA__45__deoxycytidine__45__thymidine__45__dimer_c">
              <bqbiol:is>
                <rdf:Bag>
                  <rdf:li rdf:resource="https://identifiers.org/metanetx.chemical/MNXM743871"/>
                  <rdf:li rdf:resource="https://identifiers.org/biocyc/META:DNA-deoxycytidine-thymidine-dimer"/>
                </rdf:Bag>
              </bqbiol:is>
            </rdf:Description>
          </rdf:RDF>
        </annotation>
      </species>
      <species metaid="M_Light_c" sboTerm="SBO:0000247" id="M_Light_c" name="h&amp;nu;" compartment="c" initialAmount="0" hasOnlySubstanceUnits="false" boundaryCondition="false" constant="false" fbc:charge="0" fbc:chemicalFormula="H">
        <notes>
          <body xmlns="http://www.w3.org/1999/xhtml">
            <p>formula: H</p>
            <p>charge: 0</p>
            <p>mass: 1.00794</p>
            <p>smiles: [20FH]</p>
          </body>
        </notes>
        <annotation>
          <rdf:RDF xmlns:rdf="http://www.w3.org/1999/02/22-rdf-syntax-ns#" xmlns:dcterms="http://purl.org/dc/terms/" xmlns:vCard="http://www.w3.org/2001/vcard-rdf/3.0#" xmlns:vCard4="http://www.w3.org/2006/vcard/ns#" xmlns:bqbiol="http://biomodels.net/biology-qualifiers/" xmlns:bqmodel="http://biomodels.net/model-qualifiers/">
            <rdf:Description rdf:about="#M_Light_c">
              <bqbiol:is>
                <rdf:Bag>
                  <rdf:li rdf:resource="https://identifiers.org/metanetx.chemical/MNXM517"/>
                  <rdf:li rdf:resource="https://identifiers.org/chebi/CHEBI:30212"/>
                  <rdf:li rdf:resource="https://identifiers.org/biocyc/META:Light"/>
                </rdf:Bag>
              </bqbiol:is>
            </rdf:Description>
          </rdf:RDF>
        </annotation>
      </species>
      <species metaid="M_DNA__45__Cytidines_c" sboTerm="SBO:0000247" id="M_DNA__45__Cytidines_c" name="a 2&apos;-deoxycytidine in DNA" compartment="c" initialAmount="0" hasOnlySubstanceUnits="false" boundaryCondition="false" constant="false" fbc:charge="-2" fbc:chemicalFormula="C9H11N3O10P2">
        <notes>
          <body xmlns="http://www.w3.org/1999/xhtml">
            <p>formula: C9H11N3O10P2</p>
            <p>charge: -2</p>
            <p>mass: 383.145382</p>
            <p>smiles: Nc1ccn([C@H]2C[C@H](OP([O-])(=O)O[*])[C@@H](COP([O-])(=O)O[*])O2)c(=O)n1</p>
          </body>
        </notes>
        <annotation>
          <rdf:RDF xmlns:rdf="http://www.w3.org/1999/02/22-rdf-syntax-ns#" xmlns:dcterms="http://purl.org/dc/terms/" xmlns:vCard="http://www.w3.org/2001/vcard-rdf/3.0#" xmlns:vCard4="http://www.w3.org/2006/vcard/ns#" xmlns:bqbiol="http://biomodels.net/biology-qualifiers/" xmlns:bqmodel="http://biomodels.net/model-qualifiers/">
            <rdf:Description rdf:about="#M_DNA__45__Cytidines_c">
              <bqbiol:is>
                <rdf:Bag>
                  <rdf:li rdf:resource="https://identifiers.org/metanetx.chemical/MNXM1089725"/>
                  <rdf:li rdf:resource="https://identifiers.org/biocyc/META:DNA-Cytidines"/>
                </rdf:Bag>
              </bqbiol:is>
            </rdf:Description>
          </rdf:RDF>
        </annotation>
      </species>
      <species metaid="M_DNA__45__thymidines_c" sboTerm="SBO:0000247" id="M_DNA__45__thymidines_c" name="a thymidine in DNA" compartment="c" initialAmount="0" hasOnlySubstanceUnits="false" boundaryCondition="false" constant="false" fbc:charge="-2" fbc:chemicalFormula="C10H12N2O11P2">
        <notes>
          <body xmlns="http://www.w3.org/1999/xhtml">
            <p>formula: C10H12N2O11P2</p>
            <p>charge: -2</p>
            <p>mass: 398.156682</p>
            <p>smiles: Cc1cn([C@H]2C[C@H](OP([O-])(=O)O[*])[C@@H](COP([O-])(=O)O[*])O2)c(=O)[nH]c1=O</p>
          </body>
        </notes>
        <annotation>
          <rdf:RDF xmlns:rdf="http://www.w3.org/1999/02/22-rdf-syntax-ns#" xmlns:dcterms="http://purl.org/dc/terms/" xmlns:vCard="http://www.w3.org/2001/vcard-rdf/3.0#" xmlns:vCard4="http://www.w3.org/2006/vcard/ns#" xmlns:bqbiol="http://biomodels.net/biology-qualifiers/" xmlns:bqmodel="http://biomodels.net/model-qualifiers/">
            <rdf:Description rdf:about="#M_DNA__45__thymidines_c">
              <bqbiol:is>
                <rdf:Bag>
                  <rdf:li rdf:resource="https://identifiers.org/metanetx.chemical/MNXM166831"/>
                  <rdf:li rdf:resource="https://identifiers.org/biocyc/META:DNA-thymidines"/>
                  <rdf:li rdf:resource="https://identifiers.org/biocyc/META:a-thymine-in-DNA"/>
                </rdf:Bag>
              </bqbiol:is>
            </rdf:Description>
          </rdf:RDF>
        </annotation>
      </species>
      <species metaid="M_ACETALD_c" sboTerm="SBO:0000247" id="M_ACETALD_c" name="acetaldehyde" compartment="c" initialAmount="0" hasOnlySubstanceUnits="false" boundaryCondition="false" constant="false" fbc:charge="0" fbc:chemicalFormula="C2H4O">
        <notes>
          <body xmlns="http://www.w3.org/1999/xhtml">
            <p>formula: C2H4O</p>
            <p>charge: 0</p>
            <p>mass: 44.05256</p>
            <p>smiles: CC=O</p>
          </body>
        </notes>
        <annotation>
          <rdf:RDF xmlns:rdf="http://www.w3.org/1999/02/22-rdf-syntax-ns#" xmlns:dcterms="http://purl.org/dc/terms/" xmlns:vCard="http://www.w3.org/2001/vcard-rdf/3.0#" xmlns:vCard4="http://www.w3.org/2006/vcard/ns#" xmlns:bqbiol="http://biomodels.net/biology-qualifiers/" xmlns:bqmodel="http://biomodels.net/model-qualifiers/">
            <rdf:Description rdf:about="#M_ACETALD_c">
              <bqbiol:is>
                <rdf:Bag>
                  <rdf:li rdf:resource="https://identifiers.org/inchi/InChI=1S/C2H4O/c1-2-3/h2H,1H3"/>
                  <rdf:li rdf:resource="https://identifiers.org/inchikey/IKHGUXGNUITLKF-UHFFFAOYSA-N"/>
                  <rdf:li rdf:resource="https://identifiers.org/metanetx.chemical/MNXM75"/>
                  <rdf:li rdf:resource="https://identifiers.org/chebi/CHEBI:15343"/>
                  <rdf:li rdf:resource="https://identifiers.org/biocyc/META:ACETALD"/>
                  <rdf:li rdf:resource="https://identifiers.org/bigg.metabolite/acald"/>
                  <rdf:li rdf:resource="https://identifiers.org/kegg.compound/C00084"/>
                  <rdf:li rdf:resource="https://identifiers.org/cas/75-07-0"/>
                  <rdf:li rdf:resource="https://identifiers.org/chemspider/172"/>
                  <rdf:li rdf:resource="https://identifiers.org/hmdb/HMDB00990"/>
                  <rdf:li rdf:resource="https://identifiers.org/metabolights/MTBLS15343"/>
                  <rdf:li rdf:resource="https://identifiers.org/pubchem.compound/177"/>
                  <rdf:li rdf:resource="https://identifiers.org/umbbd.compound/c0160"/>
                </rdf:Bag>
              </bqbiol:is>
            </rdf:Description>
          </rdf:RDF>
        </annotation>
      </species>
      <species metaid="M_GAP_c" sboTerm="SBO:0000247" id="M_GAP_c" name="D-glyceraldehyde 3-phosphate" compartment="c" initialAmount="0" hasOnlySubstanceUnits="false" boundaryCondition="false" constant="false" fbc:charge="-2" fbc:chemicalFormula="C3H5O6P">
        <notes>
          <body xmlns="http://www.w3.org/1999/xhtml">
            <p>formula: C3H5O6P</p>
            <p>charge: -2</p>
            <p>mass: 168.041961</p>
            <p>smiles: O[C@H](COP([O-])([O-])=O)C=O</p>
          </body>
        </notes>
        <annotation>
          <rdf:RDF xmlns:rdf="http://www.w3.org/1999/02/22-rdf-syntax-ns#" xmlns:dcterms="http://purl.org/dc/terms/" xmlns:vCard="http://www.w3.org/2001/vcard-rdf/3.0#" xmlns:vCard4="http://www.w3.org/2006/vcard/ns#" xmlns:bqbiol="http://biomodels.net/biology-qualifiers/" xmlns:bqmodel="http://biomodels.net/model-qualifiers/">
            <rdf:Description rdf:about="#M_GAP_c">
              <bqbiol:is>
                <rdf:Bag>
                  <rdf:li rdf:resource="https://identifiers.org/inchi/InChI=1S/C3H7O6P/c4-1-3(5)2-9-10(6,7)8/h1,3,5H,2H2,(H2,6,7,8)/p-2/t3-/m0/s1"/>
                  <rdf:li rdf:resource="https://identifiers.org/inchikey/LXJXRIRHZLFYRP-VKHMYHEASA-L"/>
                  <rdf:li rdf:resource="https://identifiers.org/metanetx.chemical/MNXM739946"/>
                  <rdf:li rdf:resource="https://identifiers.org/chebi/CHEBI:59776"/>
                  <rdf:li rdf:resource="https://identifiers.org/biocyc/META:GAP"/>
                  <rdf:li rdf:resource="https://identifiers.org/bigg.metabolite/g3p"/>
                  <rdf:li rdf:resource="https://identifiers.org/kegg.compound/C00118"/>
                  <rdf:li rdf:resource="https://identifiers.org/cas/591-57-1"/>
                  <rdf:li rdf:resource="https://identifiers.org/hmdb/HMDB01112"/>
                  <rdf:li rdf:resource="https://identifiers.org/pubchem.compound/24794350"/>
                </rdf:Bag>
              </bqbiol:is>
            </rdf:Description>
          </rdf:RDF>
        </annotation>
      </species>
      <species metaid="M_DEOXY__45__RIBOSE__45__5P_c" sboTerm="SBO:0000247" id="M_DEOXY__45__RIBOSE__45__5P_c" name="2-deoxy-D-ribose 5-phosphate" compartment="c" initialAmount="0" hasOnlySubstanceUnits="false" boundaryCondition="false" constant="false" fbc:charge="-2" fbc:chemicalFormula="C5H9O7P">
        <notes>
          <body xmlns="http://www.w3.org/1999/xhtml">
            <p>formula: C5H9O7P</p>
            <p>charge: -2</p>
            <p>mass: 212.094521</p>
            <p>smiles: OC1C[C@H](O)[C@@H](COP([O-])([O-])=O)O1</p>
          </body>
        </notes>
        <annotation>
          <rdf:RDF xmlns:rdf="http://www.w3.org/1999/02/22-rdf-syntax-ns#" xmlns:dcterms="http://purl.org/dc/terms/" xmlns:vCard="http://www.w3.org/2001/vcard-rdf/3.0#" xmlns:vCard4="http://www.w3.org/2006/vcard/ns#" xmlns:bqbiol="http://biomodels.net/biology-qualifiers/" xmlns:bqmodel="http://biomodels.net/model-qualifiers/">
            <rdf:Description rdf:about="#M_DEOXY__45__RIBOSE__45__5P_c">
              <bqbiol:is>
                <rdf:Bag>
                  <rdf:li rdf:resource="https://identifiers.org/inchi/InChI=1S/C5H11O7P/c6-3-1-5(7)12-4(3)2-11-13(8,9)10/h3-7H,1-2H2,(H2,8,9,10)/p-2/t3-,4+,5?/m0/s1"/>
                  <rdf:li rdf:resource="https://identifiers.org/inchikey/KKZFLSZAWCYPOC-PYHARJCCSA-L"/>
                  <rdf:li rdf:resource="https://identifiers.org/metanetx.chemical/MNXM732594"/>
                  <rdf:li rdf:resource="https://identifiers.org/chebi/CHEBI:62877"/>
                  <rdf:li rdf:resource="https://identifiers.org/biocyc/META:DEOXY-RIBOSE-5P"/>
                </rdf:Bag>
              </bqbiol:is>
            </rdf:Description>
          </rdf:RDF>
        </annotation>
      </species>
      <species metaid="M_GLUTARATE_c" sboTerm="SBO:0000247" id="M_GLUTARATE_c" name="glutarate" compartment="c" initialAmount="0" hasOnlySubstanceUnits="false" boundaryCondition="false" constant="false" fbc:charge="-2" fbc:chemicalFormula="C5H6O4">
        <notes>
          <body xmlns="http://www.w3.org/1999/xhtml">
            <p>formula: C5H6O4</p>
            <p>charge: -2</p>
            <p>mass: 130.09874</p>
            <p>smiles: [O-]C(=O)CCCC([O-])=O</p>
          </body>
        </notes>
        <annotation>
          <rdf:RDF xmlns:rdf="http://www.w3.org/1999/02/22-rdf-syntax-ns#" xmlns:dcterms="http://purl.org/dc/terms/" xmlns:vCard="http://www.w3.org/2001/vcard-rdf/3.0#" xmlns:vCard4="http://www.w3.org/2006/vcard/ns#" xmlns:bqbiol="http://biomodels.net/biology-qualifiers/" xmlns:bqmodel="http://biomodels.net/model-qualifiers/">
            <rdf:Description rdf:about="#M_GLUTARATE_c">
              <bqbiol:is>
                <rdf:Bag>
                  <rdf:li rdf:resource="https://identifiers.org/inchi/InChI=1S/C5H8O4/c6-4(7)2-1-3-5(8)9/h1-3H2,(H,6,7)(H,8,9)/p-2"/>
                  <rdf:li rdf:resource="https://identifiers.org/inchikey/JFCQEDHGNNZCLN-UHFFFAOYSA-L"/>
                  <rdf:li rdf:resource="https://identifiers.org/metanetx.chemical/MNXM1021"/>
                  <rdf:li rdf:resource="https://identifiers.org/chebi/CHEBI:30921"/>
                  <rdf:li rdf:resource="https://identifiers.org/biocyc/META:GLUTARATE"/>
                  <rdf:li rdf:resource="https://identifiers.org/kegg.compound/C00489"/>
                  <rdf:li rdf:resource="https://identifiers.org/chemspider/3618533"/>
                  <rdf:li rdf:resource="https://identifiers.org/hmdb/HMDB00661"/>
                  <rdf:li rdf:resource="https://identifiers.org/pubchem.compound/4418048"/>
                </rdf:Bag>
              </bqbiol:is>
            </rdf:Description>
          </rdf:RDF>
        </annotation>
      </species>
      <species metaid="M_GLUTARYL__45__COA_c" sboTerm="SBO:0000247" id="M_GLUTARYL__45__COA_c" name="glutaryl-CoA" compartment="c" initialAmount="0" hasOnlySubstanceUnits="false" boundaryCondition="false" constant="false" fbc:charge="-5" fbc:chemicalFormula="C26H37N7O19P3S">
        <notes>
          <body xmlns="http://www.w3.org/1999/xhtml">
            <p>formula: C26H37N7O19P3S</p>
            <p>charge: -5</p>
            <p>mass: 876.595043</p>
            <p>smiles: CC(C)(COP([O-])(=O)OP([O-])(=O)OC[C@H]1O[C@H]([C@H](O)[C@@H]1OP([O-])([O-])=O)n1cnc2c(N)ncnc12)[C@@H](O)C(=O)NCCC(=O)NCCSC(=O)CCCC([O-])=O</p>
          </body>
        </notes>
        <annotation>
          <rdf:RDF xmlns:rdf="http://www.w3.org/1999/02/22-rdf-syntax-ns#" xmlns:dcterms="http://purl.org/dc/terms/" xmlns:vCard="http://www.w3.org/2001/vcard-rdf/3.0#" xmlns:vCard4="http://www.w3.org/2006/vcard/ns#" xmlns:bqbiol="http://biomodels.net/biology-qualifiers/" xmlns:bqmodel="http://biomodels.net/model-qualifiers/">
            <rdf:Description rdf:about="#M_GLUTARYL__45__COA_c">
              <bqbiol:is>
                <rdf:Bag>
                  <rdf:li rdf:resource="https://identifiers.org/inchi/InChI=1S/C26H42N7O19P3S/c1-26(2,21(39)24(40)29-7-6-15(34)28-8-9-56-17(37)5-3-4-16(35)36)11-49-55(46,47)52-54(44,45)48-10-14-20(51-53(41,42)43)19(38)25(50-14)33-13-32-18-22(27)30-12-31-23(18)33/h12-14,19-21,25,38-39H,3-11H2,1-2H3,(H,28,34)(H,29,40)(H,35,36)(H,44,45)(H,46,47)(H2,27,30,31)(H2,41,42,43)/p-5/t14-,19-,20-,21+,25-/m1/s1"/>
                  <rdf:li rdf:resource="https://identifiers.org/inchikey/SYKWLIJQEHRDNH-CKRMAKSASA-I"/>
                  <rdf:li rdf:resource="https://identifiers.org/metanetx.chemical/MNXM735152"/>
                  <rdf:li rdf:resource="https://identifiers.org/chebi/CHEBI:57378"/>
                  <rdf:li rdf:resource="https://identifiers.org/biocyc/META:GLUTARYL-COA"/>
                  <rdf:li rdf:resource="https://identifiers.org/kegg.compound/C00527"/>
                  <rdf:li rdf:resource="https://identifiers.org/hmdb/HMDB01339"/>
                  <rdf:li rdf:resource="https://identifiers.org/metabolights/MTBLS57378"/>
                  <rdf:li rdf:resource="https://identifiers.org/pubchem.compound/45266604"/>
                </rdf:Bag>
              </bqbiol:is>
            </rdf:Description>
          </rdf:RDF>
        </annotation>
      </species>
      <species metaid="M_MALONYL__45__COA_c" sboTerm="SBO:0000247" id="M_MALONYL__45__COA_c" name="malonyl-CoA" compartment="c" initialAmount="0" hasOnlySubstanceUnits="false" boundaryCondition="false" constant="false" fbc:charge="-5" fbc:chemicalFormula="C24H33N7O19P3S">
        <notes>
          <body xmlns="http://www.w3.org/1999/xhtml">
            <p>formula: C24H33N7O19P3S</p>
            <p>charge: -5</p>
            <p>mass: 848.541883</p>
            <p>smiles: CC(C)(COP([O-])(=O)OP([O-])(=O)OC[C@H]1O[C@H]([C@H](O)[C@@H]1OP([O-])([O-])=O)n1cnc2c(N)ncnc12)[C@@H](O)C(=O)NCCC(=O)NCCSC(=O)CC([O-])=O</p>
          </body>
        </notes>
        <annotation>
          <rdf:RDF xmlns:rdf="http://www.w3.org/1999/02/22-rdf-syntax-ns#" xmlns:dcterms="http://purl.org/dc/terms/" xmlns:vCard="http://www.w3.org/2001/vcard-rdf/3.0#" xmlns:vCard4="http://www.w3.org/2006/vcard/ns#" xmlns:bqbiol="http://biomodels.net/biology-qualifiers/" xmlns:bqmodel="http://biomodels.net/model-qualifiers/">
            <rdf:Description rdf:about="#M_MALONYL__45__COA_c">
              <bqbiol:is>
                <rdf:Bag>
                  <rdf:li rdf:resource="https://identifiers.org/inchi/InChI=1S/C24H38N7O19P3S/c1-24(2,19(37)22(38)27-4-3-13(32)26-5-6-54-15(35)7-14(33)34)9-47-53(44,45)50-52(42,43)46-8-12-18(49-51(39,40)41)17(36)23(48-12)31-11-30-16-20(25)28-10-29-21(16)31/h10-12,17-19,23,36-37H,3-9H2,1-2H3,(H,26,32)(H,27,38)(H,33,34)(H,42,43)(H,44,45)(H2,25,28,29)(H2,39,40,41)/p-5/t12-,17-,18-,19+,23-/m1/s1"/>
                  <rdf:li rdf:resource="https://identifiers.org/inchikey/LTYOQGRJFJAKNA-DVVLENMVSA-I"/>
                  <rdf:li rdf:resource="https://identifiers.org/metanetx.chemical/MNXM735439"/>
                  <rdf:li rdf:resource="https://identifiers.org/chebi/CHEBI:57384"/>
                  <rdf:li rdf:resource="https://identifiers.org/biocyc/META:MALONYL-COA"/>
                  <rdf:li rdf:resource="https://identifiers.org/bigg.metabolite/malcoa"/>
                  <rdf:li rdf:resource="https://identifiers.org/kegg.compound/C00083"/>
                  <rdf:li rdf:resource="https://identifiers.org/cas/524-14-1"/>
                  <rdf:li rdf:resource="https://identifiers.org/hmdb/HMDB01175"/>
                  <rdf:li rdf:resource="https://identifiers.org/metabolights/MTBLS57384"/>
                  <rdf:li rdf:resource="https://identifiers.org/pubchem.compound/45266608"/>
                </rdf:Bag>
              </bqbiol:is>
            </rdf:Description>
          </rdf:RDF>
        </annotation>
      </species>
      <species metaid="M_HEXANOYL__45__COA_c" sboTerm="SBO:0000247" id="M_HEXANOYL__45__COA_c" name="hexanoyl-CoA" compartment="c" initialAmount="0" hasOnlySubstanceUnits="false" boundaryCondition="false" constant="false" fbc:charge="-4" fbc:chemicalFormula="C27H42N7O17P3S">
        <notes>
          <body xmlns="http://www.w3.org/1999/xhtml">
            <p>formula: C27H42N7O17P3S</p>
            <p>charge: -4</p>
            <p>mass: 861.646643</p>
            <p>smiles: CCCCCC(=O)SCCNC(=O)CCNC(=O)[C@H](O)C(C)(C)COP([O-])(=O)OP([O-])(=O)OC[C@H]1O[C@H]([C@H](O)[C@@H]1OP([O-])([O-])=O)n1cnc2c(N)ncnc12</p>
          </body>
        </notes>
        <annotation>
          <rdf:RDF xmlns:rdf="http://www.w3.org/1999/02/22-rdf-syntax-ns#" xmlns:dcterms="http://purl.org/dc/terms/" xmlns:vCard="http://www.w3.org/2001/vcard-rdf/3.0#" xmlns:vCard4="http://www.w3.org/2006/vcard/ns#" xmlns:bqbiol="http://biomodels.net/biology-qualifiers/" xmlns:bqmodel="http://biomodels.net/model-qualifiers/">
            <rdf:Description rdf:about="#M_HEXANOYL__45__COA_c">
              <bqbiol:is>
                <rdf:Bag>
                  <rdf:li rdf:resource="https://identifiers.org/inchi/InChI=1S/C27H46N7O17P3S/c1-4-5-6-7-18(36)55-11-10-29-17(35)8-9-30-25(39)22(38)27(2,3)13-48-54(45,46)51-53(43,44)47-12-16-21(50-52(40,41)42)20(37)26(49-16)34-15-33-19-23(28)31-14-32-24(19)34/h14-16,20-22,26,37-38H,4-13H2,1-3H3,(H,29,35)(H,30,39)(H,43,44)(H,45,46)(H2,28,31,32)(H2,40,41,42)/p-4/t16-,20-,21-,22+,26-/m1/s1"/>
                  <rdf:li rdf:resource="https://identifiers.org/inchikey/OEXFMSFODMQEPE-HDRQGHTBSA-J"/>
                  <rdf:li rdf:resource="https://identifiers.org/metanetx.chemical/MNXM553"/>
                  <rdf:li rdf:resource="https://identifiers.org/chebi/CHEBI:62620"/>
                  <rdf:li rdf:resource="https://identifiers.org/biocyc/META:HEXANOYL-COA"/>
                  <rdf:li rdf:resource="https://identifiers.org/bigg.metabolite/hxcoa"/>
                  <rdf:li rdf:resource="https://identifiers.org/kegg.compound/C05270"/>
                  <rdf:li rdf:resource="https://identifiers.org/cas/5060-32-2"/>
                  <rdf:li rdf:resource="https://identifiers.org/drugbank/DB02563"/>
                  <rdf:li rdf:resource="https://identifiers.org/hmdb/HMDB02845"/>
                  <rdf:li rdf:resource="https://identifiers.org/metabolights/MTBLS27540"/>
                  <rdf:li rdf:resource="https://identifiers.org/pubchem.compound/53262356"/>
                </rdf:Bag>
              </bqbiol:is>
            </rdf:Description>
          </rdf:RDF>
        </annotation>
      </species>
      <species metaid="M_CPD__45__14687_c" sboTerm="SBO:0000247" id="M_CPD__45__14687_c" name="3,5-dioxodecanoyl-CoA" compartment="c" initialAmount="0" hasOnlySubstanceUnits="false" boundaryCondition="false" constant="false" fbc:charge="-4" fbc:chemicalFormula="C31H46N7O19P3S">
        <notes>
          <body xmlns="http://www.w3.org/1999/xhtml">
            <p>formula: C31H46N7O19P3S</p>
            <p>charge: -4</p>
            <p>mass: 945.720003</p>
            <p>smiles: CCCCCC(=O)CC(=O)CC(=O)SCCNC(=O)CCNC(=O)[C@H](O)C(C)(C)COP([O-])(=O)OP([O-])(=O)OC[C@H]1O[C@H]([C@H](O)[C@@H]1OP([O-])([O-])=O)n1cnc2c(N)ncnc12</p>
          </body>
        </notes>
        <annotation>
          <rdf:RDF xmlns:rdf="http://www.w3.org/1999/02/22-rdf-syntax-ns#" xmlns:dcterms="http://purl.org/dc/terms/" xmlns:vCard="http://www.w3.org/2001/vcard-rdf/3.0#" xmlns:vCard4="http://www.w3.org/2006/vcard/ns#" xmlns:bqbiol="http://biomodels.net/biology-qualifiers/" xmlns:bqmodel="http://biomodels.net/model-qualifiers/">
            <rdf:Description rdf:about="#M_CPD__45__14687_c">
              <bqbiol:is>
                <rdf:Bag>
                  <rdf:li rdf:resource="https://identifiers.org/inchi/InChI=1S/C31H50N7O19P3S/c1-4-5-6-7-18(39)12-19(40)13-22(42)61-11-10-33-21(41)8-9-34-29(45)26(44)31(2,3)15-54-60(51,52)57-59(49,50)53-14-20-25(56-58(46,47)48)24(43)30(55-20)38-17-37-23-27(32)35-16-36-28(23)38/h16-17,20,24-26,30,43-44H,4-15H2,1-3H3,(H,33,41)(H,34,45)(H,49,50)(H,51,52)(H2,32,35,36)(H2,46,47,48)/p-4/t20-,24-,25-,26+,30-/m1/s1"/>
                  <rdf:li rdf:resource="https://identifiers.org/inchikey/CFIAMSAKPMQXNK-HSJNEKGZSA-J"/>
                  <rdf:li rdf:resource="https://identifiers.org/metanetx.chemical/MNXM97279"/>
                  <rdf:li rdf:resource="https://identifiers.org/biocyc/META:CPD-14687"/>
                  <rdf:li rdf:resource="https://identifiers.org/pubchem.compound/90657355"/>
                </rdf:Bag>
              </bqbiol:is>
            </rdf:Description>
          </rdf:RDF>
        </annotation>
      </species>
      <species metaid="M_CPD__45__280_c" sboTerm="SBO:0000247" id="M_CPD__45__280_c" name="glutarate semialdehyde" compartment="c" initialAmount="0" hasOnlySubstanceUnits="false" boundaryCondition="false" constant="false" fbc:charge="-1" fbc:chemicalFormula="C5H7O3">
        <notes>
          <body xmlns="http://www.w3.org/1999/xhtml">
            <p>formula: C5H7O3</p>
            <p>charge: -1</p>
            <p>mass: 115.10728</p>
            <p>smiles: [O-]C(=O)CCCC=O</p>
          </body>
        </notes>
        <annotation>
          <rdf:RDF xmlns:rdf="http://www.w3.org/1999/02/22-rdf-syntax-ns#" xmlns:dcterms="http://purl.org/dc/terms/" xmlns:vCard="http://www.w3.org/2001/vcard-rdf/3.0#" xmlns:vCard4="http://www.w3.org/2006/vcard/ns#" xmlns:bqbiol="http://biomodels.net/biology-qualifiers/" xmlns:bqmodel="http://biomodels.net/model-qualifiers/">
            <rdf:Description rdf:about="#M_CPD__45__280_c">
              <bqbiol:is>
                <rdf:Bag>
                  <rdf:li rdf:resource="https://identifiers.org/inchi/InChI=1S/C5H8O3/c6-4-2-1-3-5(7)8/h4H,1-3H2,(H,7,8)/p-1"/>
                  <rdf:li rdf:resource="https://identifiers.org/inchikey/VBKPPDYGFUZOAJ-UHFFFAOYSA-M"/>
                  <rdf:li rdf:resource="https://identifiers.org/metanetx.chemical/MNXM1410"/>
                  <rdf:li rdf:resource="https://identifiers.org/chebi/CHEBI:16120"/>
                  <rdf:li rdf:resource="https://identifiers.org/biocyc/META:CPD-280"/>
                  <rdf:li rdf:resource="https://identifiers.org/kegg.compound/C03273"/>
                  <rdf:li rdf:resource="https://identifiers.org/chemspider/7827524"/>
                  <rdf:li rdf:resource="https://identifiers.org/hmdb/HMDB12233"/>
                  <rdf:li rdf:resource="https://identifiers.org/pubchem.compound/9548601"/>
                </rdf:Bag>
              </bqbiol:is>
            </rdf:Description>
          </rdf:RDF>
        </annotation>
      </species>
      <species metaid="M_CPD__45__14615_c" sboTerm="SBO:0000247" id="M_CPD__45__14615_c" name="3,5,7-trioxododecanoyl-CoA" compartment="c" initialAmount="0" hasOnlySubstanceUnits="false" boundaryCondition="false" constant="false" fbc:charge="-4" fbc:chemicalFormula="C33H48N7O20P3S">
        <notes>
          <body xmlns="http://www.w3.org/1999/xhtml">
            <p>formula: C33H48N7O20P3S</p>
            <p>charge: -4</p>
            <p>mass: 987.756683</p>
            <p>smiles: CCCCCC(=O)CC(=O)CC(=O)CC(=O)SCCNC(=O)CCNC(=O)[C@H](O)C(C)(C)COP([O-])(=O)OP([O-])(=O)OC[C@H]1O[C@H]([C@H](O)[C@@H]1OP([O-])([O-])=O)n1cnc2c(N)ncnc12</p>
          </body>
        </notes>
        <annotation>
          <rdf:RDF xmlns:rdf="http://www.w3.org/1999/02/22-rdf-syntax-ns#" xmlns:dcterms="http://purl.org/dc/terms/" xmlns:vCard="http://www.w3.org/2001/vcard-rdf/3.0#" xmlns:vCard4="http://www.w3.org/2006/vcard/ns#" xmlns:bqbiol="http://biomodels.net/biology-qualifiers/" xmlns:bqmodel="http://biomodels.net/model-qualifiers/">
            <rdf:Description rdf:about="#M_CPD__45__14615_c">
              <bqbiol:is>
                <rdf:Bag>
                  <rdf:li rdf:resource="https://identifiers.org/inchi/InChI=1S/C33H52N7O20P3S/c1-4-5-6-7-19(41)12-20(42)13-21(43)14-24(45)64-11-10-35-23(44)8-9-36-31(48)28(47)33(2,3)16-57-63(54,55)60-62(52,53)56-15-22-27(59-61(49,50)51)26(46)32(58-22)40-18-39-25-29(34)37-17-38-30(25)40/h17-18,22,26-28,32,46-47H,4-16H2,1-3H3,(H,35,44)(H,36,48)(H,52,53)(H,54,55)(H2,34,37,38)(H2,49,50,51)/p-4/t22-,26-,27-,28+,32-/m1/s1"/>
                  <rdf:li rdf:resource="https://identifiers.org/inchikey/VHFNTMSJVWRHBO-GMHMEAMDSA-J"/>
                  <rdf:li rdf:resource="https://identifiers.org/metanetx.chemical/MNXM97037"/>
                  <rdf:li rdf:resource="https://identifiers.org/chebi/CHEBI:66957"/>
                  <rdf:li rdf:resource="https://identifiers.org/biocyc/META:CPD-14615"/>
                  <rdf:li rdf:resource="https://identifiers.org/pubchem.compound/70678809"/>
                </rdf:Bag>
              </bqbiol:is>
            </rdf:Description>
          </rdf:RDF>
        </annotation>
      </species>
      <species metaid="M_ETF__45__Oxidized_c" sboTerm="SBO:0000247" id="M_ETF__45__Oxidized_c" name="an oxidized electron-transfer flavoprotein" compartment="c" initialAmount="0" hasOnlySubstanceUnits="false" boundaryCondition="false" constant="false" fbc:charge="-1" fbc:chemicalFormula="C13H10N4O2">
        <notes>
          <body xmlns="http://www.w3.org/1999/xhtml">
            <p>formula: C13H10N4O2</p>
            <p>charge: -1</p>
            <p>mass: 254.24426</p>
            <p>smiles: Cc1cc2nc3c(nc(=O)[n-]c3=O)n(C[*])c2cc1C</p>
          </body>
        </notes>
        <annotation>
          <rdf:RDF xmlns:rdf="http://www.w3.org/1999/02/22-rdf-syntax-ns#" xmlns:dcterms="http://purl.org/dc/terms/" xmlns:vCard="http://www.w3.org/2001/vcard-rdf/3.0#" xmlns:vCard4="http://www.w3.org/2006/vcard/ns#" xmlns:bqbiol="http://biomodels.net/biology-qualifiers/" xmlns:bqmodel="http://biomodels.net/model-qualifiers/">
            <rdf:Description rdf:about="#M_ETF__45__Oxidized_c">
              <bqbiol:is>
                <rdf:Bag>
                  <rdf:li rdf:resource="https://identifiers.org/metanetx.chemical/MNXM53428"/>
                  <rdf:li rdf:resource="https://identifiers.org/biocyc/META:ETF-Oxidized"/>
                </rdf:Bag>
              </bqbiol:is>
            </rdf:Description>
          </rdf:RDF>
        </annotation>
      </species>
      <species metaid="M_CPD__45__11507_c" sboTerm="SBO:0000247" id="M_CPD__45__11507_c" name="triketide pyrone" compartment="c" initialAmount="0" hasOnlySubstanceUnits="false" boundaryCondition="false" constant="false" fbc:charge="0" fbc:chemicalFormula="C10H14O3">
        <notes>
          <body xmlns="http://www.w3.org/1999/xhtml">
            <p>formula: C10H14O3</p>
            <p>charge: 0</p>
            <p>mass: 182.21636</p>
            <p>smiles: CCCCCc1cc(O)cc(=O)o1</p>
          </body>
        </notes>
        <annotation>
          <rdf:RDF xmlns:rdf="http://www.w3.org/1999/02/22-rdf-syntax-ns#" xmlns:dcterms="http://purl.org/dc/terms/" xmlns:vCard="http://www.w3.org/2001/vcard-rdf/3.0#" xmlns:vCard4="http://www.w3.org/2006/vcard/ns#" xmlns:bqbiol="http://biomodels.net/biology-qualifiers/" xmlns:bqmodel="http://biomodels.net/model-qualifiers/">
            <rdf:Description rdf:about="#M_CPD__45__11507_c">
              <bqbiol:is>
                <rdf:Bag>
                  <rdf:li rdf:resource="https://identifiers.org/inchi/InChI=1S/C10H14O3/c1-2-3-4-5-9-6-8(11)7-10(12)13-9/h6-7,11H,2-5H2,1H3"/>
                  <rdf:li rdf:resource="https://identifiers.org/inchikey/YIXLDRQOKWESBI-UHFFFAOYSA-M"/>
                  <rdf:li rdf:resource="https://identifiers.org/inchikey/YIXLDRQOKWESBI-UHFFFAOYSA-N"/>
                  <rdf:li rdf:resource="https://identifiers.org/metanetx.chemical/MNXM22179"/>
                  <rdf:li rdf:resource="https://identifiers.org/chebi/CHEBI:66958"/>
                  <rdf:li rdf:resource="https://identifiers.org/biocyc/META:CPD-11507"/>
                  <rdf:li rdf:resource="https://identifiers.org/pubchem.compound/44237250"/>
                </rdf:Bag>
              </bqbiol:is>
            </rdf:Description>
          </rdf:RDF>
        </annotation>
      </species>
      <species metaid="M_GLUTACONYL__45__COA_c" sboTerm="SBO:0000247" id="M_GLUTACONYL__45__COA_c" name="(E)-glutaconyl-CoA" compartment="c" initialAmount="0" hasOnlySubstanceUnits="false" boundaryCondition="false" constant="false" fbc:charge="-5" fbc:chemicalFormula="C26H35N7O19P3S">
        <notes>
          <body xmlns="http://www.w3.org/1999/xhtml">
            <p>formula: C26H35N7O19P3S</p>
            <p>charge: -5</p>
            <p>mass: 874.579163</p>
            <p>smiles: CC(C)(COP([O-])(=O)OP([O-])(=O)OC[C@H]1O[C@H]([C@H](O)[C@@H]1OP([O-])([O-])=O)n1cnc2c(N)ncnc12)[C@@H](O)C(=O)NCCC(=O)NCCSC(=O)\C=C\CC([O-])=O</p>
          </body>
        </notes>
        <annotation>
          <rdf:RDF xmlns:rdf="http://www.w3.org/1999/02/22-rdf-syntax-ns#" xmlns:dcterms="http://purl.org/dc/terms/" xmlns:vCard="http://www.w3.org/2001/vcard-rdf/3.0#" xmlns:vCard4="http://www.w3.org/2006/vcard/ns#" xmlns:bqbiol="http://biomodels.net/biology-qualifiers/" xmlns:bqmodel="http://biomodels.net/model-qualifiers/">
            <rdf:Description rdf:about="#M_GLUTACONYL__45__COA_c">
              <bqbiol:is>
                <rdf:Bag>
                  <rdf:li rdf:resource="https://identifiers.org/inchi/InChI=1S/C26H40N7O19P3S/c1-26(2,21(39)24(40)29-7-6-15(34)28-8-9-56-17(37)5-3-4-16(35)36)11-49-55(46,47)52-54(44,45)48-10-14-20(51-53(41,42)43)19(38)25(50-14)33-13-32-18-22(27)30-12-31-23(18)33/h3,5,12-14,19-21,25,38-39H,4,6-11H2,1-2H3,(H,28,34)(H,29,40)(H,35,36)(H,44,45)(H,46,47)(H2,27,30,31)(H2,41,42,43)/p-5/b5-3+/t14-,19-,20-,21+,25-/m1/s1"/>
                  <rdf:li rdf:resource="https://identifiers.org/inchikey/URTLOTISFJPPOU-DEGQQWIJSA-I"/>
                  <rdf:li rdf:resource="https://identifiers.org/metanetx.chemical/MNXM981"/>
                  <rdf:li rdf:resource="https://identifiers.org/chebi/CHEBI:57353"/>
                  <rdf:li rdf:resource="https://identifiers.org/biocyc/META:GLUTACONYL-COA"/>
                  <rdf:li rdf:resource="https://identifiers.org/kegg.compound/C02411"/>
                  <rdf:li rdf:resource="https://identifiers.org/cas/6712-05-6"/>
                  <rdf:li rdf:resource="https://identifiers.org/hmdb/HMDB01290"/>
                  <rdf:li rdf:resource="https://identifiers.org/pubchem.compound/45266582"/>
                </rdf:Bag>
              </bqbiol:is>
            </rdf:Description>
          </rdf:RDF>
        </annotation>
      </species>
      <species metaid="M_ETF__45__Reduced_c" sboTerm="SBO:0000247" id="M_ETF__45__Reduced_c" name="a reduced electron-transfer flavoprotein" compartment="c" initialAmount="0" hasOnlySubstanceUnits="false" boundaryCondition="false" constant="false" fbc:charge="0" fbc:chemicalFormula="C13H13N4O2">
        <notes>
          <body xmlns="http://www.w3.org/1999/xhtml">
            <p>formula: C13H13N4O2</p>
            <p>charge: 0</p>
            <p>mass: 257.26808</p>
            <p>smiles: Cc1cc2Nc3c([nH]c(=O)[nH]c3=O)N(C[*])c2cc1C</p>
          </body>
        </notes>
        <annotation>
          <rdf:RDF xmlns:rdf="http://www.w3.org/1999/02/22-rdf-syntax-ns#" xmlns:dcterms="http://purl.org/dc/terms/" xmlns:vCard="http://www.w3.org/2001/vcard-rdf/3.0#" xmlns:vCard4="http://www.w3.org/2006/vcard/ns#" xmlns:bqbiol="http://biomodels.net/biology-qualifiers/" xmlns:bqmodel="http://biomodels.net/model-qualifiers/">
            <rdf:Description rdf:about="#M_ETF__45__Reduced_c">
              <bqbiol:is>
                <rdf:Bag>
                  <rdf:li rdf:resource="https://identifiers.org/metanetx.chemical/MNXM2229"/>
                  <rdf:li rdf:resource="https://identifiers.org/biocyc/META:ETF-Reduced"/>
                </rdf:Bag>
              </bqbiol:is>
            </rdf:Description>
          </rdf:RDF>
        </annotation>
      </species>
      <species metaid="M_CPD__45__11506_c" sboTerm="SBO:0000247" id="M_CPD__45__11506_c" name="tetraketide pyrone" compartment="c" initialAmount="0" hasOnlySubstanceUnits="false" boundaryCondition="false" constant="false" fbc:charge="0" fbc:chemicalFormula="C12H16O4">
        <notes>
          <body xmlns="http://www.w3.org/1999/xhtml">
            <p>formula: C12H16O4</p>
            <p>charge: 0</p>
            <p>mass: 224.25304</p>
            <p>smiles: CCCCCC(=O)Cc1cc(O)cc(=O)o1</p>
          </body>
        </notes>
        <annotation>
          <rdf:RDF xmlns:rdf="http://www.w3.org/1999/02/22-rdf-syntax-ns#" xmlns:dcterms="http://purl.org/dc/terms/" xmlns:vCard="http://www.w3.org/2001/vcard-rdf/3.0#" xmlns:vCard4="http://www.w3.org/2006/vcard/ns#" xmlns:bqbiol="http://biomodels.net/biology-qualifiers/" xmlns:bqmodel="http://biomodels.net/model-qualifiers/">
            <rdf:Description rdf:about="#M_CPD__45__11506_c">
              <bqbiol:is>
                <rdf:Bag>
                  <rdf:li rdf:resource="https://identifiers.org/inchi/InChI=1S/C12H16O4/c1-2-3-4-5-9(13)6-11-7-10(14)8-12(15)16-11/h7-8,14H,2-6H2,1H3"/>
                  <rdf:li rdf:resource="https://identifiers.org/inchikey/GHURLXDGHMZIGJ-UHFFFAOYSA-M"/>
                  <rdf:li rdf:resource="https://identifiers.org/inchikey/GHURLXDGHMZIGJ-UHFFFAOYSA-N"/>
                  <rdf:li rdf:resource="https://identifiers.org/metanetx.chemical/MNXM22027"/>
                  <rdf:li rdf:resource="https://identifiers.org/chebi/CHEBI:66959"/>
                  <rdf:li rdf:resource="https://identifiers.org/biocyc/META:CPD-11506"/>
                  <rdf:li rdf:resource="https://identifiers.org/pubchem.compound/44237388"/>
                </rdf:Bag>
              </bqbiol:is>
            </rdf:Description>
          </rdf:RDF>
        </annotation>
      </species>
      <species metaid="M_CPD__45__18_c" sboTerm="SBO:0000247" id="M_CPD__45__18_c" name="linoleoyl-CoA" compartment="c" initialAmount="0" hasOnlySubstanceUnits="false" boundaryCondition="false" constant="false" fbc:charge="-4" fbc:chemicalFormula="C39H62N7O17P3S">
        <notes>
          <body xmlns="http://www.w3.org/1999/xhtml">
            <p>formula: C39H62N7O17P3S</p>
            <p>charge: -4</p>
            <p>mass: 1025.933843</p>
            <p>smiles: CCCCC\C=C/C\C=C/CCCCCCCC(=O)SCCNC(=O)CCNC(=O)[C@H](O)C(C)(C)COP([O-])(=O)OP([O-])(=O)OC[C@H]1O[C@H]([C@H](O)[C@@H]1OP([O-])([O-])=O)n1cnc2c(N)ncnc12</p>
          </body>
        </notes>
        <annotation>
          <rdf:RDF xmlns:rdf="http://www.w3.org/1999/02/22-rdf-syntax-ns#" xmlns:dcterms="http://purl.org/dc/terms/" xmlns:vCard="http://www.w3.org/2001/vcard-rdf/3.0#" xmlns:vCard4="http://www.w3.org/2006/vcard/ns#" xmlns:bqbiol="http://biomodels.net/biology-qualifiers/" xmlns:bqmodel="http://biomodels.net/model-qualifiers/">
            <rdf:Description rdf:about="#M_CPD__45__18_c">
              <bqbiol:is>
                <rdf:Bag>
                  <rdf:li rdf:resource="https://identifiers.org/inchi/InChI=1S/C39H66N7O17P3S/c1-4-5-6-7-8-9-10-11-12-13-14-15-16-17-18-19-30(48)67-23-22-41-29(47)20-21-42-37(51)34(50)39(2,3)25-60-66(57,58)63-65(55,56)59-24-28-33(62-64(52,53)54)32(49)38(61-28)46-27-45-31-35(40)43-26-44-36(31)46/h8-9,11-12,26-28,32-34,38,49-50H,4-7,10,13-25H2,1-3H3,(H,41,47)(H,42,51)(H,55,56)(H,57,58)(H2,40,43,44)(H2,52,53,54)/p-4/b9-8-,12-11-/t28-,32-,33-,34+,38-/m1/s1"/>
                  <rdf:li rdf:resource="https://identifiers.org/inchikey/YECLLIMZHNYFCK-RRNJGNTNSA-J"/>
                  <rdf:li rdf:resource="https://identifiers.org/metanetx.chemical/MNXM735506"/>
                  <rdf:li rdf:resource="https://identifiers.org/chebi/CHEBI:57383"/>
                  <rdf:li rdf:resource="https://identifiers.org/biocyc/META:CPD-18"/>
                  <rdf:li rdf:resource="https://identifiers.org/kegg.compound/C02050"/>
                  <rdf:li rdf:resource="https://identifiers.org/hmdb/HMDB01064"/>
                  <rdf:li rdf:resource="https://identifiers.org/pubchem.compound/25245440"/>
                </rdf:Bag>
              </bqbiol:is>
            </rdf:Description>
          </rdf:RDF>
        </annotation>
      </species>
      <species metaid="M_Heparan__45__NAc__45__Glc_c" sboTerm="SBO:0000247" id="M_Heparan__45__NAc__45__Glc_c" name="a [heparan sulfate]-N-acetyl-&amp;alpha;-D-glucosamine" compartment="c" initialAmount="0" hasOnlySubstanceUnits="false" boundaryCondition="false" constant="false" fbc:charge="0" fbc:chemicalFormula="C8H13NO6">
        <notes>
          <body xmlns="http://www.w3.org/1999/xhtml">
            <p>formula: C8H13NO6</p>
            <p>charge: 0</p>
            <p>mass: 219.19196</p>
            <p>smiles: CC(=O)N[C@@H]1[C@@H](O)[C@H](O[*])[C@@H](CO)O[C@@H]1O[*]</p>
          </body>
        </notes>
        <annotation>
          <rdf:RDF xmlns:rdf="http://www.w3.org/1999/02/22-rdf-syntax-ns#" xmlns:dcterms="http://purl.org/dc/terms/" xmlns:vCard="http://www.w3.org/2001/vcard-rdf/3.0#" xmlns:vCard4="http://www.w3.org/2006/vcard/ns#" xmlns:bqbiol="http://biomodels.net/biology-qualifiers/" xmlns:bqmodel="http://biomodels.net/model-qualifiers/">
            <rdf:Description rdf:about="#M_Heparan__45__NAc__45__Glc_c">
              <bqbiol:is>
                <rdf:Bag>
                  <rdf:li rdf:resource="https://identifiers.org/metanetx.chemical/MNXM740920"/>
                  <rdf:li rdf:resource="https://identifiers.org/biocyc/META:Heparan-NAc-Glc"/>
                </rdf:Bag>
              </bqbiol:is>
            </rdf:Description>
          </rdf:RDF>
        </annotation>
      </species>
      <species metaid="M_CPD__45__235_c" sboTerm="SBO:0000247" id="M_CPD__45__235_c" name="3-phosphonopyruvate" compartment="c" initialAmount="0" hasOnlySubstanceUnits="false" boundaryCondition="false" constant="false" fbc:charge="-2" fbc:chemicalFormula="C3H3O6P">
        <notes>
          <body xmlns="http://www.w3.org/1999/xhtml">
            <p>formula: C3H3O6P</p>
            <p>charge: -2</p>
            <p>mass: 166.026081</p>
            <p>smiles: OP([O-])(=O)CC(=O)C([O-])=O</p>
          </body>
        </notes>
        <annotation>
          <rdf:RDF xmlns:rdf="http://www.w3.org/1999/02/22-rdf-syntax-ns#" xmlns:dcterms="http://purl.org/dc/terms/" xmlns:vCard="http://www.w3.org/2001/vcard-rdf/3.0#" xmlns:vCard4="http://www.w3.org/2006/vcard/ns#" xmlns:bqbiol="http://biomodels.net/biology-qualifiers/" xmlns:bqmodel="http://biomodels.net/model-qualifiers/">
            <rdf:Description rdf:about="#M_CPD__45__235_c">
              <bqbiol:is>
                <rdf:Bag>
                  <rdf:li rdf:resource="https://identifiers.org/inchi/InChI=1S/C3H5O6P/c4-2(3(5)6)1-10(7,8)9/h1H2,(H,5,6)(H2,7,8,9)/p-2"/>
                  <rdf:li rdf:resource="https://identifiers.org/inchikey/CHDDAVCOAOFSLD-UHFFFAOYSA-L"/>
                  <rdf:li rdf:resource="https://identifiers.org/metanetx.chemical/MNXM1215"/>
                  <rdf:li rdf:resource="https://identifiers.org/chebi/CHEBI:71402"/>
                  <rdf:li rdf:resource="https://identifiers.org/biocyc/META:CPD-235"/>
                  <rdf:li rdf:resource="https://identifiers.org/kegg.compound/C02798"/>
                  <rdf:li rdf:resource="https://identifiers.org/pubchem.compound/25246212"/>
                </rdf:Bag>
              </bqbiol:is>
            </rdf:Description>
          </rdf:RDF>
        </annotation>
      </species>
      <species metaid="M_NAD__45__P__45__OR__45__NOP_c" sboTerm="SBO:0000247" id="M_NAD__45__P__45__OR__45__NOP_c" name="NAD(P)+" compartment="c" initialAmount="0" hasOnlySubstanceUnits="false" boundaryCondition="false" constant="false" fbc:charge="-1" fbc:chemicalFormula="C21H25N7O14P2">
        <notes>
          <body xmlns="http://www.w3.org/1999/xhtml">
            <p>formula: C21H25N7O14P2</p>
            <p>charge: -1</p>
            <p>mass: 661.409502</p>
            <p>smiles: NC(=O)c1ccc[n+](c1)[C@@H]1O[C@H](COP([O-])(=O)OP([O-])(=O)OC[C@H]2O[C@H]([C@H](O[*])[C@@H]2O)n2cnc3c(N)ncnc23)[C@@H](O)[C@H]1O</p>
          </body>
        </notes>
        <annotation>
          <rdf:RDF xmlns:rdf="http://www.w3.org/1999/02/22-rdf-syntax-ns#" xmlns:dcterms="http://purl.org/dc/terms/" xmlns:vCard="http://www.w3.org/2001/vcard-rdf/3.0#" xmlns:vCard4="http://www.w3.org/2006/vcard/ns#" xmlns:bqbiol="http://biomodels.net/biology-qualifiers/" xmlns:bqmodel="http://biomodels.net/model-qualifiers/">
            <rdf:Description rdf:about="#M_NAD__45__P__45__OR__45__NOP_c">
              <bqbiol:is>
                <rdf:Bag>
                  <rdf:li rdf:resource="https://identifiers.org/metanetx.chemical/MNXM137"/>
                  <rdf:li rdf:resource="https://identifiers.org/biocyc/META:NAD-P-OR-NOP"/>
                </rdf:Bag>
              </bqbiol:is>
            </rdf:Description>
          </rdf:RDF>
        </annotation>
      </species>
      <species metaid="M_56__45__Dihydrouracil17__45__in__45__tRNAs_c" sboTerm="SBO:0000247" id="M_56__45__Dihydrouracil17__45__in__45__tRNAs_c" name="a 5,6-dihydrouracil17 in tRNA" compartment="c" initialAmount="0" hasOnlySubstanceUnits="false" boundaryCondition="false" constant="false" fbc:charge="-2" fbc:chemicalFormula="C9H12N2O12P2">
        <notes>
          <body xmlns="http://www.w3.org/1999/xhtml">
            <p>formula: C9H12N2O12P2</p>
            <p>charge: -2</p>
            <p>mass: 402.145382</p>
            <p>smiles: O[C@@H]1[C@H](OP([O-])(=O)O[*])[C@@H](COP([O-])(=O)O[*])O[C@H]1N1CCC(=O)NC1=O</p>
          </body>
        </notes>
        <annotation>
          <rdf:RDF xmlns:rdf="http://www.w3.org/1999/02/22-rdf-syntax-ns#" xmlns:dcterms="http://purl.org/dc/terms/" xmlns:vCard="http://www.w3.org/2001/vcard-rdf/3.0#" xmlns:vCard4="http://www.w3.org/2006/vcard/ns#" xmlns:bqbiol="http://biomodels.net/biology-qualifiers/" xmlns:bqmodel="http://biomodels.net/model-qualifiers/">
            <rdf:Description rdf:about="#M_56__45__Dihydrouracil17__45__in__45__tRNAs_c">
              <bqbiol:is>
                <rdf:Bag>
                  <rdf:li rdf:resource="https://identifiers.org/metanetx.chemical/MNXM14937"/>
                  <rdf:li rdf:resource="https://identifiers.org/biocyc/META:56-Dihydrouracil17-in-tRNAs"/>
                </rdf:Bag>
              </bqbiol:is>
            </rdf:Description>
          </rdf:RDF>
        </annotation>
      </species>
      <species metaid="M_Uracil17__45__in__45__tRNAs_c" sboTerm="SBO:0000247" id="M_Uracil17__45__in__45__tRNAs_c" name="a uracil17 in tRNA" compartment="c" initialAmount="0" hasOnlySubstanceUnits="false" boundaryCondition="false" constant="false" fbc:charge="-2" fbc:chemicalFormula="C9H10N2O12P2">
        <notes>
          <body xmlns="http://www.w3.org/1999/xhtml">
            <p>formula: C9H10N2O12P2</p>
            <p>charge: -2</p>
            <p>mass: 400.129502</p>
            <p>smiles: O[C@@H]1[C@H](OP([O-])(=O)O[*])[C@@H](COP([O-])(=O)O[*])O[C@H]1n1ccc(=O)[nH]c1=O</p>
          </body>
        </notes>
        <annotation>
          <rdf:RDF xmlns:rdf="http://www.w3.org/1999/02/22-rdf-syntax-ns#" xmlns:dcterms="http://purl.org/dc/terms/" xmlns:vCard="http://www.w3.org/2001/vcard-rdf/3.0#" xmlns:vCard4="http://www.w3.org/2006/vcard/ns#" xmlns:bqbiol="http://biomodels.net/biology-qualifiers/" xmlns:bqmodel="http://biomodels.net/model-qualifiers/">
            <rdf:Description rdf:about="#M_Uracil17__45__in__45__tRNAs_c">
              <bqbiol:is>
                <rdf:Bag>
                  <rdf:li rdf:resource="https://identifiers.org/metanetx.chemical/MNXM22386"/>
                  <rdf:li rdf:resource="https://identifiers.org/biocyc/META:Uracil17-in-tRNAs"/>
                </rdf:Bag>
              </bqbiol:is>
            </rdf:Description>
          </rdf:RDF>
        </annotation>
      </species>
      <species metaid="M_MALTOSE_c" sboTerm="SBO:0000247" id="M_MALTOSE_c" name="maltose" compartment="c" initialAmount="0" hasOnlySubstanceUnits="false" boundaryCondition="false" constant="false" fbc:charge="0" fbc:chemicalFormula="C12H22O11">
        <notes>
          <body xmlns="http://www.w3.org/1999/xhtml">
            <p>formula: C12H22O11</p>
            <p>charge: 0</p>
            <p>mass: 342.29648</p>
            <p>smiles: OC[C@H]1O[C@H](O[C@H]2[C@H](O)[C@@H](O)C(O)O[C@@H]2CO)[C@H](O)[C@@H](O)[C@@H]1O</p>
          </body>
        </notes>
        <annotation>
          <rdf:RDF xmlns:rdf="http://www.w3.org/1999/02/22-rdf-syntax-ns#" xmlns:dcterms="http://purl.org/dc/terms/" xmlns:vCard="http://www.w3.org/2001/vcard-rdf/3.0#" xmlns:vCard4="http://www.w3.org/2006/vcard/ns#" xmlns:bqbiol="http://biomodels.net/biology-qualifiers/" xmlns:bqmodel="http://biomodels.net/model-qualifiers/">
            <rdf:Description rdf:about="#M_MALTOSE_c">
              <bqbiol:is>
                <rdf:Bag>
                  <rdf:li rdf:resource="https://identifiers.org/inchi/InChI=1S/C12H22O11/c13-1-3-5(15)6(16)9(19)12(22-3)23-10-4(2-14)21-11(20)8(18)7(10)17/h3-20H,1-2H2/t3-,4-,5-,6+,7-,8-,9-,10-,11?,12-/m1/s1"/>
                  <rdf:li rdf:resource="https://identifiers.org/inchikey/GUBGYTABKSRVRQ-PICCSMPSSA-N"/>
                  <rdf:li rdf:resource="https://identifiers.org/metanetx.chemical/MNXM731097"/>
                  <rdf:li rdf:resource="https://identifiers.org/chebi/CHEBI:17306"/>
                  <rdf:li rdf:resource="https://identifiers.org/biocyc/META:MALTOSE"/>
                </rdf:Bag>
              </bqbiol:is>
            </rdf:Description>
          </rdf:RDF>
        </annotation>
      </species>
      <species metaid="M_Glucose_c" sboTerm="SBO:0000247" id="M_Glucose_c" name="glucose" compartment="c" initialAmount="0" hasOnlySubstanceUnits="false" boundaryCondition="false" constant="false" fbc:charge="0" fbc:chemicalFormula="C6H12O6">
        <notes>
          <body xmlns="http://www.w3.org/1999/xhtml">
            <p>formula: C6H12O6</p>
            <p>charge: 0</p>
            <p>mass: 180.15588</p>
            <p>smiles: OCC1OC(O)[C@H](O)[C@@H](O)[C@@H]1O</p>
          </body>
        </notes>
        <annotation>
          <rdf:RDF xmlns:rdf="http://www.w3.org/1999/02/22-rdf-syntax-ns#" xmlns:dcterms="http://purl.org/dc/terms/" xmlns:vCard="http://www.w3.org/2001/vcard-rdf/3.0#" xmlns:vCard4="http://www.w3.org/2006/vcard/ns#" xmlns:bqbiol="http://biomodels.net/biology-qualifiers/" xmlns:bqmodel="http://biomodels.net/model-qualifiers/">
            <rdf:Description rdf:about="#M_Glucose_c">
              <bqbiol:is>
                <rdf:Bag>
                  <rdf:li rdf:resource="https://identifiers.org/inchi/InChI=1S/C6H12O6/c7-1-2-3(8)4(9)5(10)6(11)12-2/h2-11H,1H2/t2?,3-,4+,5-,6?/m1/s1"/>
                  <rdf:li rdf:resource="https://identifiers.org/inchikey/WQZGKKKJIJFFOK-UWWPDOAWSA-N"/>
                  <rdf:li rdf:resource="https://identifiers.org/metanetx.chemical/MNXM7381"/>
                  <rdf:li rdf:resource="https://identifiers.org/biocyc/META:Glucose"/>
                  <rdf:li rdf:resource="https://identifiers.org/seed.compound/cpd27165"/>
                </rdf:Bag>
              </bqbiol:is>
            </rdf:Description>
          </rdf:RDF>
        </annotation>
      </species>
      <species metaid="M_56__45__Dihydrouracil20__45__in__45__tRNAs_c" sboTerm="SBO:0000247" id="M_56__45__Dihydrouracil20__45__in__45__tRNAs_c" name="a 5,6-dihydrouracil20 in tRNA" compartment="c" initialAmount="0" hasOnlySubstanceUnits="false" boundaryCondition="false" constant="false" fbc:charge="-2" fbc:chemicalFormula="C9H12N2O12P2">
        <notes>
          <body xmlns="http://www.w3.org/1999/xhtml">
            <p>formula: C9H12N2O12P2</p>
            <p>charge: -2</p>
            <p>mass: 402.145382</p>
            <p>smiles: O[C@@H]1[C@H](OP([O-])(=O)O[*])[C@@H](COP([O-])(=O)O[*])O[C@H]1N1CCC(=O)NC1=O</p>
          </body>
        </notes>
        <annotation>
          <rdf:RDF xmlns:rdf="http://www.w3.org/1999/02/22-rdf-syntax-ns#" xmlns:dcterms="http://purl.org/dc/terms/" xmlns:vCard="http://www.w3.org/2001/vcard-rdf/3.0#" xmlns:vCard4="http://www.w3.org/2006/vcard/ns#" xmlns:bqbiol="http://biomodels.net/biology-qualifiers/" xmlns:bqmodel="http://biomodels.net/model-qualifiers/">
            <rdf:Description rdf:about="#M_56__45__Dihydrouracil20__45__in__45__tRNAs_c">
              <bqbiol:is>
                <rdf:Bag>
                  <rdf:li rdf:resource="https://identifiers.org/metanetx.chemical/MNXM14938"/>
                  <rdf:li rdf:resource="https://identifiers.org/biocyc/META:56-Dihydrouracil20-in-tRNAs"/>
                </rdf:Bag>
              </bqbiol:is>
            </rdf:Description>
          </rdf:RDF>
        </annotation>
      </species>
      <species metaid="M_LOGANATE_c" sboTerm="SBO:0000247" id="M_LOGANATE_c" name="loganate" compartment="c" initialAmount="0" hasOnlySubstanceUnits="false" boundaryCondition="false" constant="false" fbc:charge="-1" fbc:chemicalFormula="C16H23O10">
        <notes>
          <body xmlns="http://www.w3.org/1999/xhtml">
            <p>formula: C16H23O10</p>
            <p>charge: -1</p>
            <p>mass: 375.34782</p>
            <p>smiles: C[C@H]1[C@@H](O)C[C@H]2[C@@H]1[C@H](O[C@@H]1O[C@H](CO)[C@@H](O)[C@H](O)[C@H]1O)OC=C2C([O-])=O</p>
          </body>
        </notes>
        <annotation>
          <rdf:RDF xmlns:rdf="http://www.w3.org/1999/02/22-rdf-syntax-ns#" xmlns:dcterms="http://purl.org/dc/terms/" xmlns:vCard="http://www.w3.org/2001/vcard-rdf/3.0#" xmlns:vCard4="http://www.w3.org/2006/vcard/ns#" xmlns:bqbiol="http://biomodels.net/biology-qualifiers/" xmlns:bqmodel="http://biomodels.net/model-qualifiers/">
            <rdf:Description rdf:about="#M_LOGANATE_c">
              <bqbiol:is>
                <rdf:Bag>
                  <rdf:li rdf:resource="https://identifiers.org/inchi/InChI=1S/C16H24O10/c1-5-8(18)2-6-7(14(22)23)4-24-15(10(5)6)26-16-13(21)12(20)11(19)9(3-17)25-16/h4-6,8-13,15-21H,2-3H2,1H3,(H,22,23)/p-1/t5-,6+,8-,9+,10+,11+,12-,13+,15-,16-/m0/s1"/>
                  <rdf:li rdf:resource="https://identifiers.org/inchikey/JNNGEAWILNVFFD-CDJYTOATSA-M"/>
                  <rdf:li rdf:resource="https://identifiers.org/metanetx.chemical/MNXM2252"/>
                  <rdf:li rdf:resource="https://identifiers.org/chebi/CHEBI:18052"/>
                  <rdf:li rdf:resource="https://identifiers.org/biocyc/META:LOGANATE"/>
                  <rdf:li rdf:resource="https://identifiers.org/kegg.compound/C01512"/>
                  <rdf:li rdf:resource="https://identifiers.org/cas/22255-40-9"/>
                  <rdf:li rdf:resource="https://identifiers.org/pubchem.compound/5460138"/>
                </rdf:Bag>
              </bqbiol:is>
            </rdf:Description>
          </rdf:RDF>
        </annotation>
      </species>
      <species metaid="M_Uracil20__45__in__45__tRNAs_c" sboTerm="SBO:0000247" id="M_Uracil20__45__in__45__tRNAs_c" name="a uracil20 in tRNA" compartment="c" initialAmount="0" hasOnlySubstanceUnits="false" boundaryCondition="false" constant="false" fbc:charge="-2" fbc:chemicalFormula="C9H10N2O12P2">
        <notes>
          <body xmlns="http://www.w3.org/1999/xhtml">
            <p>formula: C9H10N2O12P2</p>
            <p>charge: -2</p>
            <p>mass: 400.129502</p>
            <p>smiles: O[C@@H]1[C@H](OP([O-])(=O)O[*])[C@@H](COP([O-])(=O)O[*])O[C@H]1n1ccc(=O)[nH]c1=O</p>
          </body>
        </notes>
        <annotation>
          <rdf:RDF xmlns:rdf="http://www.w3.org/1999/02/22-rdf-syntax-ns#" xmlns:dcterms="http://purl.org/dc/terms/" xmlns:vCard="http://www.w3.org/2001/vcard-rdf/3.0#" xmlns:vCard4="http://www.w3.org/2006/vcard/ns#" xmlns:bqbiol="http://biomodels.net/biology-qualifiers/" xmlns:bqmodel="http://biomodels.net/model-qualifiers/">
            <rdf:Description rdf:about="#M_Uracil20__45__in__45__tRNAs_c">
              <bqbiol:is>
                <rdf:Bag>
                  <rdf:li rdf:resource="https://identifiers.org/metanetx.chemical/MNXM22388"/>
                  <rdf:li rdf:resource="https://identifiers.org/biocyc/META:Uracil20-in-tRNAs"/>
                </rdf:Bag>
              </bqbiol:is>
            </rdf:Description>
          </rdf:RDF>
        </annotation>
      </species>
      <species metaid="M_LOGANIN_c" sboTerm="SBO:0000247" id="M_LOGANIN_c" name="loganin" compartment="c" initialAmount="0" hasOnlySubstanceUnits="false" boundaryCondition="false" constant="false" fbc:charge="0" fbc:chemicalFormula="C17H26O10">
        <notes>
          <body xmlns="http://www.w3.org/1999/xhtml">
            <p>formula: C17H26O10</p>
            <p>charge: 0</p>
            <p>mass: 390.38234</p>
            <p>smiles: COC(=O)C1=CO[C@@H](O[C@@H]2O[C@H](CO)[C@@H](O)[C@H](O)[C@H]2O)[C@@H]2[C@@H](C)[C@@H](O)C[C@H]12</p>
[truncated: 35,409,960 more chars]
