# Supplementary material for: Reconciliation and evolution of Penicillium rubens genome-scale metabolic networks–What about specialised metabolism?
Source: PLoS One. 2023 Aug 30;18(8):e0289757. doi: 10.1371/journal.pone.0289757 (PMC10468094; doi:10.1371/journal.pone.0289757)
Supplement: S7 File — This Livescript MATLAB showcases the characteristics of the reconstruction process and outlines the modifications required for generating the model. It provides a detailed analysis of the reconstruction and model development. (GZ) [file pone.0289757.s007.gz › Updating_files/Updating_reversibility.tsv]

MetaCyc ID	Reaction-Balance-Status	Reaction-Direction
1.10.2.2-RXN	BALANCED	LEFT-TO-RIGHT
5.99.1.2-RXN	UNDETERMINED	LEFT-TO-RIGHT
ACETYLORNDEACET-RXN	BALANCED	LEFT-TO-RIGHT
ACSERLY-RXN	BALANCED	LEFT-TO-RIGHT
AICARSYN-RXN	BALANCED	LEFT-TO-RIGHT
ALLYSINE-DEHYDROG-RXN	BALANCED	LEFT-TO-RIGHT
HOMOCYSMET-RXN	BALANCED	LEFT-TO-RIGHT
RXN-13139	BALANCED	LEFT-TO-RIGHT
RXN-17599	BALANCED	LEFT-TO-RIGHT
TRANS-RXN-101	BALANCED	LEFT-TO-RIGHT
TRANS-RXN-20	BALANCED	LEFT-TO-RIGHT
TRANS-RXN0-200	BALANCED	LEFT-TO-RIGHT
1.1.1.141-RXN	BALANCED	PHYSIOL-LEFT-TO-RIGHT
1.1.1.250-RXN	BALANCED	PHYSIOL-LEFT-TO-RIGHT
2-ACYLGLYCEROL-O-ACYLTRANSFERASE-RXN	BALANCED	PHYSIOL-LEFT-TO-RIGHT
2-HYDROXY-3-OXOADIPATE-SYNTHASE-RXN	BALANCED	PHYSIOL-LEFT-TO-RIGHT
2.4.2.31-RXN	BALANCED	PHYSIOL-LEFT-TO-RIGHT
2.5.1.69-RXN	BALANCED	PHYSIOL-LEFT-TO-RIGHT
2.7.11.24-RXN	BALANCED	PHYSIOL-LEFT-TO-RIGHT
2.7.11.25-RXN	BALANCED	PHYSIOL-LEFT-TO-RIGHT
2.7.12.1-RXN	BALANCED	PHYSIOL-LEFT-TO-RIGHT
3.6.1.52-RXN	UNDETERMINED	PHYSIOL-LEFT-TO-RIGHT
4.1.2.20-RXN	BALANCED	PHYSIOL-LEFT-TO-RIGHT
5.99.1.3-RXN	UNDETERMINED	PHYSIOL-LEFT-TO-RIGHT
ACETYLSPERMIDINE-DEACETYLASE-RXN	BALANCED	PHYSIOL-LEFT-TO-RIGHT
ACYL-LYSINE-DEACYLASE-RXN	BALANCED	PHYSIOL-LEFT-TO-RIGHT
AMPSYN-RXN	BALANCED	PHYSIOL-LEFT-TO-RIGHT
ANTHRANSYN-RXN	BALANCED	PHYSIOL-LEFT-TO-RIGHT
ARGDECARBOX-RXN	BALANCED	PHYSIOL-LEFT-TO-RIGHT
D-GLUTAMATE-CYCLASE-RXN	BALANCED	PHYSIOL-LEFT-TO-RIGHT
D-RIBULOKIN-RXN	BALANCED	PHYSIOL-LEFT-TO-RIGHT
FORMATETHFLIG-RXN	BALANCED	PHYSIOL-LEFT-TO-RIGHT
GLUCURONOLACTONE-REDUCTASE-RXN	BALANCED	PHYSIOL-LEFT-TO-RIGHT
GLYCEROL-2-DEHYDROGENASE-NADP+-RXN	BALANCED	PHYSIOL-LEFT-TO-RIGHT
L-FUCONATE-HYDRATASE-RXN	BALANCED	PHYSIOL-LEFT-TO-RIGHT
MALTOSE-PHOSPHORYLASE-RXN	BALANCED	PHYSIOL-LEFT-TO-RIGHT
MANNITOL-2-DEHYDROGENASE-RXN	BALANCED	PHYSIOL-LEFT-TO-RIGHT
MANNPGUANYLTRANGDP-RXN	BALANCED	PHYSIOL-LEFT-TO-RIGHT
OMEGA-AMIDASE-RXN	UNDETERMINED	PHYSIOL-LEFT-TO-RIGHT
PABASYN-RXN	BALANCED	PHYSIOL-LEFT-TO-RIGHT
PHOSPHOGLUCOKINASE-RXN	BALANCED	PHYSIOL-LEFT-TO-RIGHT
RNA-POLYMERASE-SUBUNIT-KINASE-RXN	UNDETERMINED	PHYSIOL-LEFT-TO-RIGHT
RXN-10737	BALANCED	PHYSIOL-LEFT-TO-RIGHT
RXN-10763	BALANCED	PHYSIOL-LEFT-TO-RIGHT
RXN-10948	BALANCED	PHYSIOL-LEFT-TO-RIGHT
RXN-10967	BALANCED	PHYSIOL-LEFT-TO-RIGHT
RXN-11191	BALANCED	PHYSIOL-LEFT-TO-RIGHT
RXN-11485	BALANCED	PHYSIOL-LEFT-TO-RIGHT
RXN-11889	BALANCED	PHYSIOL-LEFT-TO-RIGHT
RXN-11890	BALANCED	PHYSIOL-LEFT-TO-RIGHT
RXN-11963	UNDETERMINED	PHYSIOL-LEFT-TO-RIGHT
RXN-12122	BALANCED	PHYSIOL-LEFT-TO-RIGHT
RXN-12497	BALANCED	PHYSIOL-LEFT-TO-RIGHT
RXN-12499	BALANCED	PHYSIOL-LEFT-TO-RIGHT
RXN-12675	BALANCED	PHYSIOL-LEFT-TO-RIGHT
RXN-12727	BALANCED	PHYSIOL-LEFT-TO-RIGHT
RXN-12817	BALANCED	PHYSIOL-LEFT-TO-RIGHT
RXN-12819	BALANCED	PHYSIOL-LEFT-TO-RIGHT
RXN-12820	BALANCED	PHYSIOL-LEFT-TO-RIGHT
RXN-12826	BALANCED	PHYSIOL-LEFT-TO-RIGHT
RXN-13197	BALANCED	PHYSIOL-LEFT-TO-RIGHT
RXN-13682	BALANCED	PHYSIOL-LEFT-TO-RIGHT
RXN-13722	BALANCED	PHYSIOL-LEFT-TO-RIGHT
RXN-13997	BALANCED	PHYSIOL-LEFT-TO-RIGHT
RXN-14120	BALANCED	PHYSIOL-LEFT-TO-RIGHT
RXN-14205	BALANCED	PHYSIOL-LEFT-TO-RIGHT
RXN-14393	BALANCED	PHYSIOL-LEFT-TO-RIGHT
RXN-14819	BALANCED	PHYSIOL-LEFT-TO-RIGHT
RXN-14906	BALANCED	PHYSIOL-LEFT-TO-RIGHT
RXN-15565	BALANCED	PHYSIOL-LEFT-TO-RIGHT
RXN-15703	BALANCED	PHYSIOL-LEFT-TO-RIGHT
RXN-16063	BALANCED	PHYSIOL-LEFT-TO-RIGHT
RXN-16759	BALANCED	PHYSIOL-LEFT-TO-RIGHT
RXN-17099	BALANCED	PHYSIOL-LEFT-TO-RIGHT
RXN-17627	BALANCED	PHYSIOL-LEFT-TO-RIGHT
RXN-18932	BALANCED	PHYSIOL-LEFT-TO-RIGHT
RXN-7716	BALANCED	PHYSIOL-LEFT-TO-RIGHT
RXN-7971	BALANCED	PHYSIOL-LEFT-TO-RIGHT
RXN-9918	BALANCED	PHYSIOL-LEFT-TO-RIGHT
RXN1G-460	BALANCED	PHYSIOL-LEFT-TO-RIGHT
THIAMIN-PYRIDINYLASE-RXN	BALANCED	PHYSIOL-LEFT-TO-RIGHT
TYROSINE-PHENOL-LYASE-RXN	BALANCED	PHYSIOL-LEFT-TO-RIGHT
HOMOACONITATE-HYDRATASE-RXN	BALANCED	RIGHT-TO-LEFT
RXN-11737	BALANCED	RIGHT-TO-LEFT
RXN0-1147	BALANCED	RIGHT-TO-LEFT
1.1.1.188-RXN	BALANCED	PHYSIOL-RIGHT-TO-LEFT
1.1.1.212-RXN	BALANCED	PHYSIOL-RIGHT-TO-LEFT
1.8.4.8-RXN	BALANCED	PHYSIOL-RIGHT-TO-LEFT
15-OXOPROSTAGLANDIN-13-REDUCTASE-RXN	BALANCED	PHYSIOL-RIGHT-TO-LEFT
4.2.1.103-RXN	BALANCED	PHYSIOL-RIGHT-TO-LEFT
FUMARATE-REDUCTASE-NADH-RXN	BALANCED	PHYSIOL-RIGHT-TO-LEFT
HOLOCYTOCHROME-C-SYNTHASE-RXN	BALANCED	PHYSIOL-RIGHT-TO-LEFT
PROSTAGLANDIN-E2-9-REDUCTASE-RXN	BALANCED	PHYSIOL-RIGHT-TO-LEFT
RXN-11315	BALANCED	PHYSIOL-RIGHT-TO-LEFT
RXN-14171	BALANCED	PHYSIOL-RIGHT-TO-LEFT
RXN-14805	BALANCED	PHYSIOL-RIGHT-TO-LEFT
RXN-8773	BALANCED	PHYSIOL-RIGHT-TO-LEFT
RXN-9510	BALANCED	PHYSIOL-RIGHT-TO-LEFT
1.1.1.13-RXN	BALANCED
1.1.1.197-RXN	BALANCED
1.1.1.252-RXN	BALANCED
1.1.1.289-RXN	BALANCED
1.1.2.5-RXN	BALANCED
1.1.99.27-RXN	BALANCED
1.17.99.3-RXN	BALANCED
1.2.1.18-RXN	BALANCED
1.8.1.12-RXN	BALANCED
2-ACETOLACTATE-MUTASE-RXN	BALANCED
2-HYDROXYGLUTARATE-DEHYDROGENASE-RXN	BALANCED
2-MEBUCOA-FAD-RXN
2.1.1.3-RXN	BALANCED
2.3.1.43-RXN	BALANCED
2.4.1.94-RXN	BALANCED
2.6.1.82-RXN
2.7.11.14-RXN	UNDETERMINED
2.7.11.15-RXN	UNDETERMINED
2.7.11.16-RXN	UNDETERMINED
2.7.11.18-RXN	BALANCED
2.7.11.19-RXN	UNDETERMINED
2.7.11.4-RXN	UNDETERMINED
2.7.11.6-RXN	UNDETERMINED
2.7.11.7-RXN	UNDETERMINED
2.7.12.2-RXN	BALANCED
2.7.4.10-RXN	BALANCED
2.7.7.45-RXN	BALANCED
2.7.8.23-RXN	BALANCED
2.8.3.13-RXN	BALANCED
3.11.1.3-RXN	BALANCED
3.5.1.86-RXN	BALANCED
3.5.2.16-RXN	BALANCED
3.5.5.5-RXN	BALANCED
3.5.5.7-RXN	BALANCED
3.6.1.24-RXN	BALANCED
4.1.1.64-RXN	BALANCED
4.1.2.42-RXN	BALANCED
4.3.1.16-RXN	BALANCED
5.1.1.11-RXN	BALANCED
5.1.1.16-RXN	BALANCED
ACNEULY-RXN
ADP-DEAMINASE-RXN	BALANCED
ALDEHYDE-DEHYDROGENASE-NADORNOP+-RXN	BALANCED
ARALKYLAMINE-N-ACETYLTRANSFERASE-RXN	BALANCED
ATP-ADENYLYLTRANSFERASE-RXN	BALANCED
ATP-DEAMINASE-RXN	BALANCED
BENZOIN-ALDOLASE-RXN	BALANCED
BLASTICIDIN-S-DEAMINASE-RXN	BALANCED
CARBODEHYDRAT-RXN
CARBONYL-REDUCTASE-NADPH-RXN	BALANCED
CELLOBIOSE-DEHYDROGENASE-ACCEPTOR-RXN	BALANCED
CELLOBIOSE-PHOSPHORYLASE-RXN	BALANCED
CHLORDECONE-REDUCTASE-RXN	BALANCED
CHOLESTENONE-5-BETA-REDUCTASE-RXN	BALANCED
CHOLINE-O-ACETYLTRANSFERASE-RXN	BALANCED
CIS-2-ENOYL-COA-REDUCTASE-NADPH-RXN	UNBALANCED-UNFIXABLE
CORTISONE-BETA-REDUCTASE-RXN	BALANCED
COUMARATE-REDUCTASE-RXN	BALANCED
CYANAMIDE-HYDRATASE-RXN	BALANCED
D-AMINO-ACID-N-ACETYLTRANSFERASE-RXN	BALANCED
D-ARGINASE-RXN	BALANCED
D-IDITOL-2-DEHYDROGENASE-RXN	BALANCED
D-THREO-ALDOSE-1-DEHYDROGENASE-RXN	BALANCED
DOLICHYLDIPHOSPHATASE-RXN	BALANCED
ENDOPOLYPHOSPHATASE-RXN	UNDETERMINED
ETHANOLAMINE-PHOSPHATE-PHOSPHO-LYASE-RXN	BALANCED
FAD-PYROPHOSPHATASE-RXN	BALANCED
GENTISATE-DECARBOXYLASE-RXN	BALANCED
GLUCOSE-1-PHOSPHATE-PHOSPHODISMUTASE-RXN	BALANCED
GLUCOSE-16-BISPHOSPHATE-SYNTHASE-RXN	BALANCED
GLUTAMATE-1-KINASE-RXN
GSCYSDEG-RXN	BALANCED
GUANIDINOACETASE-RXN	BALANCED
HALOACETATE-DEHALOGENASE-RXN	BALANCED
HYDROXYACID-OXOACID-TRANSHYDROGENASE-RXN	BALANCED
HYDROXYPYRROLINEDEH-RXN	BALANCED
KETOPANTOALDOLASE-RXN	BALANCED
L-PIPECOLATE-DEHYDROGENASE-RXN	BALANCED
LINOLEATE-ISOMERASE-RXN	BALANCED
LYSINE-6-DEHYDROGENASE-RXN	BALANCED
MALEATE-HYDRATASE-RXN	BALANCED
MANNITOL-2-DEHYDROGENASE-NADP+-RXN	BALANCED
NADH-DEHYDROGENASE-RXN
NN-DIMETHYLFORMAMIDASE-RXN	BALANCED
O-PYROCATECHUATE-DECARBOXYLASE-RXN	BALANCED
POLYNUCLEOTIDE-5-HYDROXYL-KINASE-RXN	BALANCED
PROPANEDIOL-PHOSPHATE-DEHYDROGENASE-RXN	BALANCED
RETINOL-O-FATTY-ACYLTRANSFERASE-RXN	BALANCED
RXN-10024	BALANCED
RXN-1026	UNBALANCED-UNFIXABLE
RXN-10674	BALANCED
RXN-10963	BALANCED
RXN-10965	BALANCED
RXN-10975	BALANCED
RXN-10976	BALANCED
RXN-10977	BALANCED
RXN-10978	BALANCED
RXN-10994	BALANCED
RXN-1124	BALANCED
RXN-12003	BALANCED
RXN-12004	BALANCED
RXN-12006	BALANCED
RXN-12332	BALANCED
RXN-12492	BALANCED
RXN-12582	BALANCED
RXN-12757	BALANCED
RXN-12898	BALANCED
RXN-12957	BALANCED
RXN-12958	BALANCED
RXN-13279	BALANCED
RXN-13363	BALANCED
RXN-13425	BALANCED
RXN-13996	BALANCED
RXN-14037	BALANCED
RXN-14051	BALANCED
RXN-14098	BALANCED
RXN-14099	BALANCED
RXN-14103	BALANCED
RXN-14106	BALANCED
RXN-14146	BALANCED
RXN-14183	BALANCED
RXN-14204	BALANCED
RXN-14209	BALANCED
RXN-14226	BALANCED
RXN-14535	BALANCED
RXN-14636	BALANCED
RXN-15115	BALANCED
RXN-15722	BALANCED
RXN-15753	BALANCED
RXN-16030	BALANCED
RXN-16317	BALANCED
RXN-16378	BALANCED
RXN-16512	BALANCED
RXN-16560	BALANCED
RXN-16567	BALANCED
RXN-16761	BALANCED
RXN-16993	BALANCED
RXN-16994	BALANCED
RXN-17103	BALANCED
RXN-17175	BALANCED
RXN-17229	BALANCED
RXN-17560	BALANCED
RXN-17607	BALANCED
RXN-17773	BALANCED
RXN-17897
RXN-1882
RXN-7186	BALANCED
RXN-7972	BALANCED
RXN-8643	BALANCED
RXN-9034	BALANCED
RXN-9346	BALANCED
RXN-9356	BALANCED
RXN-9388	BALANCED
RXN-9702	BALANCED
RXN-9722	BALANCED
RXN0-276	BALANCED
SCYTALONE-DEHYDRATASE-RXN	BALANCED
SORBOSE-5-DEHYDROGENASE-NADP+-RXN	BALANCED
SORBOSE-DEHYDROGENASE-RXN	BALANCED
STEROID-DELTA-ISOMERASE-RXN	BALANCED
STYRENE-OXIDE-ISOMERASE-RXN	BALANCED
TARTRATE-DECARBOXYLASE-RXN	BALANCED
TAU-PROTEIN-KINASE-RXN	UNDETERMINED
THREONINE-RACEMASE-RXN	BALANCED
URACIL-5-CARBOXYLATE-DECARBOXYLASE-RXN	BALANCED
1.1.1.127-RXN	BALANCED	REVERSIBLE
1.1.1.145-RXN	BALANCED	REVERSIBLE
1.1.1.178-RXN	BALANCED	REVERSIBLE
1.1.1.191-RXN	BALANCED	REVERSIBLE
1.1.1.211-RXN	BALANCED	REVERSIBLE
1.1.1.247-RXN	BALANCED	REVERSIBLE
1.1.1.248-RXN	BALANCED	REVERSIBLE
1.1.1.255-RXN	BALANCED	REVERSIBLE
1.1.1.259-RXN	BALANCED	REVERSIBLE
1.1.1.34-RXN	BALANCED	REVERSIBLE
1.12.1.3-RXN	BALANCED	REVERSIBLE
1.18.1.2-RXN	BALANCED	REVERSIBLE
1.2.1.2-RXN	BALANCED	REVERSIBLE
1.2.4.4-RXN	BALANCED	REVERSIBLE
1.3.1.2-RXN	BALANCED	REVERSIBLE
1.5.1.27-RXN	BALANCED	REVERSIBLE
1.5.1.28-RXN	BALANCED	REVERSIBLE
1TRANSKETO-RXN	BALANCED	REVERSIBLE
2-AMINOADIPATE-AMINOTRANSFERASE-RXN	BALANCED	REVERSIBLE
2-METHYLACYL-COA-DEHYDROGENASE-RXN	BALANCED	REVERSIBLE
2-METHYLCITRATE-DEHYDRATASE-RXN	BALANCED	REVERSIBLE
2-METHYLCITRATE-SYNTHASE-RXN	BALANCED	REVERSIBLE
2.1.3.1-RXN	BALANCED	REVERSIBLE
2.3.1.168-RXN	BALANCED	REVERSIBLE
2.3.1.23-RXN	BALANCED	REVERSIBLE
2.4.1.216-RXN	BALANCED	REVERSIBLE
2.4.1.67-RXN	BALANCED	REVERSIBLE
2.5.1.19-RXN	BALANCED	REVERSIBLE
2.6.1.22-RXN	BALANCED	REVERSIBLE
2.6.1.33-RXN	BALANCED	REVERSIBLE
2.6.1.37-RXN	BALANCED	REVERSIBLE
2.6.1.40-RXN	BALANCED	REVERSIBLE
2.6.1.46-RXN	BALANCED	REVERSIBLE
2.6.1.50-RXN	BALANCED	REVERSIBLE
2.6.1.57-RXN	BALANCED	REVERSIBLE
2.6.1.58-RXN	BALANCED	REVERSIBLE
2.6.1.63-RXN	BALANCED	REVERSIBLE
2.6.1.64-RXN	BALANCED	REVERSIBLE
2.6.1.7-RXN	BALANCED	REVERSIBLE
2.7.7.64-RXN	BALANCED	REVERSIBLE
2KETO-3METHYLVALERATE-RXN	BALANCED	REVERSIBLE
2PGADEHYDRAT-RXN	BALANCED	REVERSIBLE
2TRANSKETO-RXN	BALANCED	REVERSIBLE
3-CH3-2-OXOBUTANOATE-OH-CH3-XFER-RXN	BALANCED	REVERSIBLE
3-DEHYDROQUINATE-DEHYDRATASE-RXN	BALANCED	REVERSIBLE
3-HYDROXBUTYRYL-COA-DEHYDRATASE-RXN	BALANCED	REVERSIBLE
3-HYDROXYBUTYRATE-DEHYDROGENASE-RXN	BALANCED	REVERSIBLE
3-ISOPROPYLMALISOM-RXN	BALANCED	REVERSIBLE
3-OXOACID-COA-TRANSFERASE-RXN	BALANCED	REVERSIBLE
3-SULFINOALANINE-AMINOTRANSFERASE-RXN	BALANCED	REVERSIBLE
3PGAREARR-RXN	BALANCED	REVERSIBLE
4-HYDROXYGLUTAMATE-AMINOTRANSFERASE-RXN	BALANCED	REVERSIBLE
4-HYDROXYPROLINE-EPIMERASE-RXN	BALANCED	REVERSIBLE
4.1.1.32-RXN	BALANCED	REVERSIBLE
4.2.1.107-RXN	BALANCED	REVERSIBLE
4.2.1.99-RXN	BALANCED	REVERSIBLE
4OH2OXOGLUTARALDOL-RXN	BALANCED	REVERSIBLE
5.1.1.17-RXN	BALANCED	REVERSIBLE
5.1.2.3-RXN	BALANCED	REVERSIBLE
5.1.3.21-RXN	BALANCED	REVERSIBLE
5.1.99.4-RXN	BALANCED	REVERSIBLE
5.3.3.14-RXN	BALANCED	REVERSIBLE
5.4.99.16-RXN	BALANCED	REVERSIBLE
ACETATEKIN-RXN	BALANCED	REVERSIBLE
ACETOACETYL-COA-TRANSFER-RXN	BALANCED	REVERSIBLE
ACETYL-COA-ACETYLTRANSFER-RXN	BALANCED	REVERSIBLE
ACETYLGLUTKIN-RXN	BALANCED	REVERSIBLE
ACETYLHOMOSER-CYS-RXN	BALANCED	REVERSIBLE
ACETYLORNTRANSAM-RXN	BALANCED	REVERSIBLE
ACONITATEDEHYDR-RXN	BALANCED	REVERSIBLE
ACONITATEHYDR-RXN	BALANCED	REVERSIBLE
ACP-S-ACETYLTRANSFER-RXN	BALANCED	REVERSIBLE
ADENPHOSPHOR-RXN	BALANCED	REVERSIBLE
ADENYL-KIN-RXN	BALANCED	REVERSIBLE
AICARTRANSFORM-RXN	BALANCED	REVERSIBLE
AIRCARBOXY-RXN	BALANCED	REVERSIBLE
AKBLIG-RXN	BALANCED	REVERSIBLE
ALANINE--GLYOXYLATE-AMINOTRANSFERASE-RXN	BALANCED	REVERSIBLE
ALANINE--OXO-ACID-AMINOTRANSFERASE-RXN	BALANCED	REVERSIBLE
ALANINE-AMINOTRANSFERASE-RXN	BALANCED	REVERSIBLE
ALARACECAT-RXN	BALANCED	REVERSIBLE
ALCOHOL-DEHYDROG-GENERIC-RXN	BALANCED	REVERSIBLE
ALCOHOL-DEHYDROG-RXN	BALANCED	REVERSIBLE
ALDEHYDE-REDUCTASE-RXN	BALANCED	REVERSIBLE
ALDOSE-1-EPIMERASE-RXN	BALANCED	REVERSIBLE
ALDOSE-6-PHOSPHATE-REDUCTASE-NADPH-RXN	BALANCED	REVERSIBLE
ALDOSE1EPIM-RXN	BALANCED	REVERSIBLE
ALDXANAU-RXN	BALANCED	REVERSIBLE
ALPHAALPHA-TREHALOSE-PHOSPHORYLASE-RXN	BALANCED	REVERSIBLE
ALTRO-OXIDOREDUCT-RXN	BALANCED	REVERSIBLE
AMBENCOATHAUERA-RXN	UNBALANCED-UNFIXABLE	REVERSIBLE
AMINO-ACID-RACEMASE-RXN	BALANCED	REVERSIBLE
AMYLOMALT-RXN	BALANCED	REVERSIBLE
ARGINASE-RXN	BALANCED	REVERSIBLE
ARGSUCCINLYA-RXN	BALANCED	REVERSIBLE
ARYL-ALCOHOL-DEHYDROGENASE-NADP+-RXN	BALANCED	REVERSIBLE
ASPAMINOTRANS-RXN	BALANCED	REVERSIBLE
ASPARTASE-RXN	BALANCED	REVERSIBLE
ASPARTATE-SEMIALDEHYDE-DEHYDROGENASE-RXN	BALANCED	REVERSIBLE
ASPCARBTRANS-RXN	BALANCED	REVERSIBLE
ATPPHOSPHORIBOSYLTRANS-RXN	BALANCED	REVERSIBLE
ATPSYN-RXN	BALANCED	REVERSIBLE
BADH-RXN	BALANCED	REVERSIBLE
BENZALDEHYDE-DEHYDROGENASE-NAD+-RXN	BALANCED	REVERSIBLE
BENZYL-ALC-DEHYDROGENASE-RXN	BALANCED	REVERSIBLE
BETA-PHOSPHOGLUCOMUTASE-RXN	BALANCED	REVERSIBLE
BRANCHED-CHAINAMINOTRANSFERILEU-RXN	BALANCED	REVERSIBLE
BRANCHED-CHAINAMINOTRANSFERLEU-RXN	BALANCED	REVERSIBLE
BRANCHED-CHAINAMINOTRANSFERVAL-RXN	BALANCED	REVERSIBLE
BUTYRYL-COA-DEHYDROGENASE-RXN	BALANCED	REVERSIBLE
CARBOXY-CISCIS-MUCONATE-CYCLASE-RXN	BALANCED	REVERSIBLE
CARNITINE-3-DEHYDROGENASE-RXN	BALANCED	REVERSIBLE
CARNITINE-O-ACETYLTRANSFERASE-RXN	BALANCED	REVERSIBLE
CARNITINE-O-PALMITOYLTRANSFERASE-RXN	BALANCED	REVERSIBLE
CELLOBIOSE-EPIMERASE-RXN	BALANCED	REVERSIBLE
CHD-RXN	BALANCED	REVERSIBLE
CHORISMATEMUT-RXN	BALANCED	REVERSIBLE
CINNAMYL-ALCOHOL-DEHYDROGENASE-RXN	BALANCED	REVERSIBLE
CITRAMALATE-LYASE-RXN	BALANCED	REVERSIBLE
COLCYD-RXN	BALANCED	REVERSIBLE
CYSTATHIONINE-BETA-SYNTHASE-RXN	BALANCED	REVERSIBLE
CYSTEINE-AMINOTRANSFERASE-RXN	BALANCED	REVERSIBLE
D-ALANINE-AMINOTRANSFERASE-RXN	BALANCED	REVERSIBLE
D-LACTALDEHYDE-DEHYDROGENASE-RXN	BALANCED	REVERSIBLE
D-PPENTOMUT-RXN	BALANCED	REVERSIBLE
D-XYLOSE-1-DEHYDROGENASE-NADP+-RXN	BALANCED	REVERSIBLE
D-XYLULOSE-REDUCTASE-RXN	BALANCED	REVERSIBLE
DAHPSYN-RXN	BALANCED	REVERSIBLE
DAPASYN-RXN	BALANCED	REVERSIBLE
DARAB5PISOM-RXN	BALANCED	REVERSIBLE
DEOXYADENPHOSPHOR-RXN	BALANCED	REVERSIBLE
DEOXYGUANPHOSPHOR-RXN	BALANCED	REVERSIBLE
DEOXYINOPHOSPHOR-RXN	BALANCED	REVERSIBLE
DEOXYRIBOSE-P-ALD-RXN	BALANCED	REVERSIBLE
DIAMINOPIMEPIM-RXN	BALANCED	REVERSIBLE
DIHYDROOROT-RXN	BALANCED	REVERSIBLE
DIHYDROPYRIMIDINASE-RXN	BALANCED	REVERSIBLE
DXPREDISOM-RXN	BALANCED	REVERSIBLE
ENOYL-COA-DELTA-ISOM-RXN	BALANCED	REVERSIBLE
ENZRXN-201-RXN	BALANCED	REVERSIBLE
ERYTHRULOSE-REDUCTASE-RXN	BALANCED	REVERSIBLE
F16ALDOLASE-RXN	BALANCED	REVERSIBLE
FLAVONADPREDUCT-RXN	BALANCED	REVERSIBLE
FUMHYDR-RXN	BALANCED	REVERSIBLE
GABATRANSAM-RXN	BALANCED	REVERSIBLE
GALACTOKIN-RXN	BALANCED	REVERSIBLE
GALACTURIDYLYLTRANS-RXN	BALANCED	REVERSIBLE
GALPMUT-RXN	BALANCED	REVERSIBLE
GAPDHSYNEC-RXN	BALANCED	REVERSIBLE
GAPOXNPHOSPHN-RXN	BALANCED	REVERSIBLE
GART-RXN	BALANCED	REVERSIBLE
GCVMULTI-RXN	BALANCED	REVERSIBLE
GCVP-RXN	BALANCED	REVERSIBLE
GCVT-RXN	BALANCED	REVERSIBLE
GLUC1PURIDYLTRANS-RXN	BALANCED	REVERSIBLE
GLUCISOM-RXN	BALANCED	REVERSIBLE
GLUCONATE-5-DEHYDROGENASE-RXN	BALANCED	REVERSIBLE
GLUCOSAMINE-6-P-DEAMIN-RXN	BALANCED	REVERSIBLE
GLUCOSE-1-DEHYDROGENASE-RXN	BALANCED	REVERSIBLE
GLUCOSE-6-PHOSPHATE-1-EPIMERASE-RXN	BALANCED	REVERSIBLE
GLUTARYL-COA-DEHYDROG-RXN	BALANCED	REVERSIBLE
GLUTDEHYD-RXN	BALANCED	REVERSIBLE
GLUTRACE-RXN	BALANCED	REVERSIBLE
GLYCDEH-RXN	BALANCED	REVERSIBLE
GLYCERATE-DEHYDROGENASE-RXN	BALANCED	REVERSIBLE
GLYCEROL-DEHYDROGENASE-NADP+-RXN	BALANCED	REVERSIBLE
GLYCEROL-KIN-RXN	BALANCED	REVERSIBLE
GLYCINE-AMINOTRANSFERASE-RXN	BALANCED	REVERSIBLE
GLYCOLATE-REDUCTASE-RXN	BALANCED	REVERSIBLE
GLYOHMETRANS-RXN	BALANCED	REVERSIBLE
GLYOXI-RXN	BALANCED	REVERSIBLE
GMKALT-RXN	BALANCED	REVERSIBLE
GUANYL-KIN-RXN	BALANCED	REVERSIBLE
HISTAMINOTRANS-RXN	BALANCED	REVERSIBLE
HISTOLDEHYD-RXN	BALANCED	REVERSIBLE
HOMOCITRATE-SYNTHASE-RXN	BALANCED	REVERSIBLE
HOMOSERINE-O-ACETYLTRANSFERASE-RXN	BALANCED	REVERSIBLE
HYDROG-RXN	BALANCED	REVERSIBLE
HYDROGEN-DEHYDROGENASE-RXN	BALANCED	REVERSIBLE
HYDROXYMETHYLGLUTARYL-COA-REDUCTASE-RXN	BALANCED	REVERSIBLE
HYDROXYMETHYLGLUTARYL-COA-SYNTHASE-RXN	BALANCED	REVERSIBLE
HYDROXYPYRUVATE-REDUCTASE-RXN	BALANCED	REVERSIBLE
IMP-DEHYDROG-RXN	BALANCED	REVERSIBLE
IMPCYCLOHYDROLASE-RXN	BALANCED	REVERSIBLE
INOPHOSPHOR-RXN	BALANCED	REVERSIBLE
IPPISOM-RXN	BALANCED	REVERSIBLE
ISOCHORSYN-RXN	BALANCED	REVERSIBLE
ISOCIT-CLEAV-RXN	BALANCED	REVERSIBLE
ISOCITDEH-RXN	BALANCED	REVERSIBLE
ISOPROPANOL-DEHYDROGENASE-NADP+-RXN	BALANCED	REVERSIBLE
KDGALDOL-RXN	BALANCED	REVERSIBLE
KETOGLUTREDUCT-RXN	BALANCED	REVERSIBLE
L-ARABINITOL-4-DEHYDROGENASE-RXN	BALANCED	REVERSIBLE
L-GLN-FRUCT-6-P-AMINOTRANS-RXN	BALANCED	REVERSIBLE
L-IDITOL-2-DEHYDROGENASE-RXN	BALANCED	REVERSIBLE
L-LACTATE-DEHYDROGENASE-RXN	BALANCED	REVERSIBLE
L-LYSINE-AMINOTRANSFERASE-RXN	BALANCED	REVERSIBLE
L-RHAMNOSE-1-DEHYDROGENASE-RXN	BALANCED	REVERSIBLE
L-XYLULOSE-REDUCTASE-RXN	BALANCED	REVERSIBLE
MALATE-DEH-RXN	BALANCED	REVERSIBLE
MALATE-DEHYDROGENASE-NADP+-RXN	BALANCED	REVERSIBLE
MALYL-COA-LYASE-RXN	BALANCED	REVERSIBLE
MANNPDEHYDROG-RXN	BALANCED	REVERSIBLE
MANNPISOM-RXN	BALANCED	REVERSIBLE
MBCOA-DHLIPOAMIDE-RXN	BALANCED	REVERSIBLE
METHANOL-DEHYDROGENASE-RXN	BALANCED	REVERSIBLE
METHENYLTHFCYCLOHYDRO-RXN	BALANCED	REVERSIBLE
METHYLACETOACETYLCOATHIOL-RXN	BALANCED	REVERSIBLE
METHYLACYLYLCOA-HYDROXY-RXN	BALANCED	REVERSIBLE
METHYLENETHFDEHYDROG-NADP-RXN	BALANCED	REVERSIBLE
METHYLGLUTACONYL-COA-HYDRATASE-RXN	BALANCED	REVERSIBLE
METHYLISOCITRATE-LYASE-RXN	BALANCED	REVERSIBLE
METHYLMALONYL-COA-EPIM-RXN	BALANCED	REVERSIBLE
METHYLVALERATE-RXN	BALANCED	REVERSIBLE
MEVALONATE-KINASE-RXN	BALANCED	REVERSIBLE
MYO-INOSITOL-2-DEHYDROGENASE-RXN	BALANCED	REVERSIBLE
N-ACETYLGLUCOSAMINE-DEACETYLASE-RXN	BALANCED	REVERSIBLE
N-ACETYLGLUTPREDUCT-RXN	BALANCED	REVERSIBLE
N-ACETYLTRANSFER-RXN	BALANCED	REVERSIBLE
NADH-DEHYDROG-A-RXN	BALANCED	REVERSIBLE
NADPH-DEHYDROGENASE-RXN	BALANCED	REVERSIBLE
NANE-RXN	BALANCED	REVERSIBLE
O-SUCCHOMOSERLYASE-RXN	BALANCED	REVERSIBLE
OCTANOL-DEHYDROGENASE-RXN	BALANCED	REVERSIBLE
ORNCARBAMTRANSFER-RXN	BALANCED	REVERSIBLE
ORNITHINE--OXO-ACID-AMINOTRANSFERASE-RXN	BALANCED	REVERSIBLE
ORNITHINE-GLU-AMINOTRANSFERASE-RXN	BALANCED	REVERSIBLE
ORNITHINE-RACEMASE-RXN	BALANCED	REVERSIBLE
OROPRIBTRANS-RXN	BALANCED	REVERSIBLE
PEPSYNTH-RXN	BALANCED	REVERSIBLE
PEPTIDYLPROLYL-ISOMERASE-RXN	BALANCED	REVERSIBLE
PGLUCISOM-RXN	BALANCED	REVERSIBLE
PGLYCDEHYDROG-RXN	BALANCED	REVERSIBLE
PHENDEHYD-RXN	BALANCED	REVERSIBLE
PHOSACETYLGLUCOSAMINEMUT-RXN	BALANCED	REVERSIBLE
PHOSGLYPHOS-RXN	BALANCED	REVERSIBLE
PHOSMANMUT-RXN	BALANCED	REVERSIBLE
PHOSPHOENOLPYRUVATE-MUTASE-RXN	BALANCED	REVERSIBLE
PHOSPHOGLUCMUT-RXN	BALANCED	REVERSIBLE
PHOSPHOMEVALONATE-KINASE-RXN	BALANCED	REVERSIBLE
PHOSPHORIBULOKINASE-RXN	BALANCED	REVERSIBLE
PNP-RXN	BALANCED	REVERSIBLE
PPENTOMUT-RXN	BALANCED	REVERSIBLE
PREPHENATE-ASP-TRANSAMINE-RXN	BALANCED	REVERSIBLE
PREPHENATEDEHYDRAT-RXN	BALANCED	REVERSIBLE
PROLINE-RACEMASE-RXN	BALANCED	REVERSIBLE
PROPIONYL-COA-CARBOXY-RXN	BALANCED	REVERSIBLE
PROPKIN-RXN	BALANCED	REVERSIBLE
PROTOHEMEFERROCHELAT-RXN	BALANCED	REVERSIBLE
PRPPAMIDOTRANS-RXN	BALANCED	REVERSIBLE
PRPPSYN-RXN	BALANCED	REVERSIBLE
PRTRANS-RXN	BALANCED	REVERSIBLE
PSERTRANSAM-RXN	BALANCED	REVERSIBLE
PSERTRANSAMPYR-RXN	BALANCED	REVERSIBLE
PYFLAVOXRE-RXN	BALANCED	REVERSIBLE
PYRIDOXINE-4-DEHYDROGENASE-RXN	BALANCED	REVERSIBLE
PYROXALTRANSAM-RXN	BALANCED	REVERSIBLE
PYRUFLAVREDUCT-RXN	BALANCED	REVERSIBLE
PYRUVATE-DEHYDROGENASE-NADP+-RXN	BALANCED	REVERSIBLE
PYRUVATEORTHOPHOSPHATE-DIKINASE-RXN	BALANCED	REVERSIBLE
R-2-METHYLMALATE-DEHYDRATASE-RXN	BALANCED	REVERSIBLE
R102-RXN	BALANCED	REVERSIBLE
R11-RXN	BALANCED	REVERSIBLE
R230-RXN	BALANCED	REVERSIBLE
R601-RXN	BALANCED	REVERSIBLE
RETINOL-DEHYDROGENASE-RXN	BALANCED	REVERSIBLE
RIB5PISOM-RXN	BALANCED	REVERSIBLE
RIBITOL-2-DEHYDROGENASE-RXN	BALANCED	REVERSIBLE
RIBULP3EPIM-RXN	BALANCED	REVERSIBLE
RIBULPEPIM-RXN	BALANCED	REVERSIBLE
RR-BUTANEDIOL-DEHYDROGENASE-RXN	BALANCED	REVERSIBLE
RXN-10721	BALANCED	REVERSIBLE
RXN-10814	BALANCED	REVERSIBLE
RXN-10841	BALANCED	REVERSIBLE
RXN-10915	BALANCED	REVERSIBLE
RXN-11141	BALANCED	REVERSIBLE
RXN-11211	BALANCED	REVERSIBLE
RXN-11217	BALANCED	REVERSIBLE
RXN-11381	BALANCED	REVERSIBLE
RXN-11662	BALANCED	REVERSIBLE
RXN-11667	BALANCED	REVERSIBLE
RXN-11689	BALANCED	REVERSIBLE
RXN-11832	BALANCED	REVERSIBLE
RXN-11884	BALANCED	REVERSIBLE
RXN-11968	BALANCED	REVERSIBLE
RXN-11970	BALANCED	REVERSIBLE
RXN-12074	BALANCED	REVERSIBLE
RXN-12078	BALANCED	REVERSIBLE
RXN-12079	BALANCED	REVERSIBLE
RXN-12080	BALANCED	REVERSIBLE
RXN-12108	BALANCED	REVERSIBLE
RXN-12149	BALANCED	REVERSIBLE
RXN-12303	BALANCED	REVERSIBLE
RXN-12448	BALANCED	REVERSIBLE
RXN-12481	BALANCED	REVERSIBLE
RXN-12519	BALANCED	REVERSIBLE
RXN-12565	BALANCED	REVERSIBLE
RXN-12587	BALANCED	REVERSIBLE
RXN-12693	BALANCED	REVERSIBLE
RXN-12747	BALANCED	REVERSIBLE
RXN-12768	BALANCED	REVERSIBLE
RXN-12789	BALANCED	REVERSIBLE
RXN-12810	BALANCED	REVERSIBLE
RXN-12811	BALANCED	REVERSIBLE
RXN-12812	BALANCED	REVERSIBLE
RXN-12977	BALANCED	REVERSIBLE
RXN-1302	BALANCED	REVERSIBLE
RXN-13163	BALANCED	REVERSIBLE
RXN-13328	BALANCED	REVERSIBLE
RXN-13587	BALANCED	REVERSIBLE
RXN-13670	BALANCED	REVERSIBLE
RXN-13697	BALANCED	REVERSIBLE
RXN-13698	BALANCED	REVERSIBLE
RXN-13719	BALANCED	REVERSIBLE
RXN-13733	BALANCED	REVERSIBLE
RXN-13779	BALANCED	REVERSIBLE
RXN-13927	BALANCED	REVERSIBLE
RXN-14029	BALANCED	REVERSIBLE
RXN-14047	BALANCED	REVERSIBLE
RXN-14102	BALANCED	REVERSIBLE
RXN-14147	BALANCED	REVERSIBLE
RXN-14148	BALANCED	REVERSIBLE
RXN-14196	BALANCED	REVERSIBLE
RXN-14228	BALANCED	REVERSIBLE
RXN-14260	BALANCED	REVERSIBLE
RXN-14261	BALANCED	REVERSIBLE
RXN-14271	BALANCED	REVERSIBLE
RXN-14347	BALANCED	REVERSIBLE
RXN-14365	BALANCED	REVERSIBLE
RXN-14409	BALANCED	REVERSIBLE
RXN-14471	BALANCED	REVERSIBLE
RXN-14569	BALANCED	REVERSIBLE
RXN-14685	BALANCED	REVERSIBLE
RXN-14693	BALANCED	REVERSIBLE
RXN-14714	BALANCED	REVERSIBLE
RXN-14716	BALANCED	REVERSIBLE
RXN-14724	BALANCED	REVERSIBLE
RXN-14753	BALANCED	REVERSIBLE
RXN-14777	BALANCED	REVERSIBLE
RXN-14804	BALANCED	REVERSIBLE
RXN-14807	BALANCED	REVERSIBLE
RXN-14809	BALANCED	REVERSIBLE
RXN-14815	BALANCED	REVERSIBLE
RXN-14816	BALANCED	REVERSIBLE
RXN-14850	BALANCED	REVERSIBLE
RXN-14930	BALANCED	REVERSIBLE
RXN-14969	BALANCED	REVERSIBLE
RXN-15001	BALANCED	REVERSIBLE
RXN-15007	BALANCED	REVERSIBLE
RXN-15013	BALANCED	REVERSIBLE
RXN-15036	BALANCED	REVERSIBLE
RXN-15066	BALANCED	REVERSIBLE
RXN-15200	BALANCED	REVERSIBLE
RXN-15314	BALANCED	REVERSIBLE
RXN-15510	BALANCED	REVERSIBLE
RXN-15650	BALANCED	REVERSIBLE
RXN-15709	BALANCED	REVERSIBLE
RXN-15838	BALANCED	REVERSIBLE
RXN-161	BALANCED	REVERSIBLE
RXN-16150	BALANCED	REVERSIBLE
RXN-16151	BALANCED	REVERSIBLE
RXN-16157	BALANCED	REVERSIBLE
RXN-16158	BALANCED	REVERSIBLE
RXN-16208	BALANCED	REVERSIBLE
RXN-16559	BALANCED	REVERSIBLE
RXN-16701	BALANCED	REVERSIBLE
RXN-16747	BALANCED	REVERSIBLE
RXN-17100	BALANCED	REVERSIBLE
RXN-17571	BALANCED	REVERSIBLE
RXN-17645	BALANCED	REVERSIBLE
RXN-17688	BALANCED	REVERSIBLE
RXN-17762	BALANCED	REVERSIBLE
RXN-18002	BALANCED	REVERSIBLE
RXN-18031	BALANCED	REVERSIBLE
RXN-18200	BALANCED	REVERSIBLE
RXN-18202	BALANCED	REVERSIBLE
RXN-18204	BALANCED	REVERSIBLE
RXN-18206	BALANCED	REVERSIBLE
RXN-18208	BALANCED	REVERSIBLE
RXN-18210	BALANCED	REVERSIBLE
RXN-1828	UNBALANCED-UNFIXABLE	REVERSIBLE
RXN-18331	BALANCED	REVERSIBLE
RXN-18370	BALANCED	REVERSIBLE
RXN-18371	BALANCED	REVERSIBLE
RXN-18372	BALANCED	REVERSIBLE
RXN-18373	BALANCED	REVERSIBLE
RXN-18432	BALANCED	REVERSIBLE
RXN-18433	BALANCED	REVERSIBLE
RXN-18602	BALANCED	REVERSIBLE
RXN-18751	BALANCED	REVERSIBLE
RXN-18752	BALANCED	REVERSIBLE
RXN-19249	BALANCED	REVERSIBLE
RXN-19253	BALANCED	REVERSIBLE
RXN-19256	BALANCED	REVERSIBLE
RXN-19425	BALANCED	REVERSIBLE
RXN-19916	BALANCED	REVERSIBLE
RXN-19979	BALANCED	REVERSIBLE
RXN-19992	BALANCED	REVERSIBLE
RXN-20154	BALANCED	REVERSIBLE
RXN-20155	BALANCED	REVERSIBLE
RXN-2205	BALANCED	REVERSIBLE
RXN-2425	BALANCED	REVERSIBLE
RXN-2464	BALANCED	REVERSIBLE
RXN-2901	BALANCED	REVERSIBLE
RXN-3	BALANCED	REVERSIBLE
RXN-3562	BALANCED	REVERSIBLE
RXN-4161	BALANCED	REVERSIBLE
RXN-4441	BALANCED	REVERSIBLE
RXN-5076	BALANCED	REVERSIBLE
RXN-5781	BALANCED	REVERSIBLE
RXN-6268	BALANCED	REVERSIBLE
RXN-6383	BALANCED	REVERSIBLE
RXN-6401	BALANCED	REVERSIBLE
RXN-6423	BALANCED	REVERSIBLE
RXN-6902	BALANCED	REVERSIBLE
RXN-7282	BALANCED	REVERSIBLE
RXN-745	BALANCED	REVERSIBLE
RXN-7644	BALANCED	REVERSIBLE
RXN-7657	BALANCED	REVERSIBLE
RXN-7693	BALANCED	REVERSIBLE
RXN-7699	BALANCED	REVERSIBLE
RXN-7700	BALANCED	REVERSIBLE
RXN-7719	BALANCED	REVERSIBLE
RXN-7836	BALANCED	REVERSIBLE
RXN-7929	BALANCED	REVERSIBLE
RXN-7931	BALANCED	REVERSIBLE
RXN-8032	BALANCED	REVERSIBLE
RXN-8173	BALANCED	REVERSIBLE
RXN-8629	BALANCED	REVERSIBLE
RXN-8642	BALANCED	REVERSIBLE
RXN-8772	BALANCED	REVERSIBLE
RXN-8925	BALANCED	REVERSIBLE
RXN-8953	BALANCED	REVERSIBLE
RXN-8963	BALANCED	REVERSIBLE
RXN-8975	BALANCED	REVERSIBLE
RXN-8991	BALANCED	REVERSIBLE
RXN-9023	UNBALANCED-UNFIXABLE	REVERSIBLE
RXN-9028	BALANCED	REVERSIBLE
RXN-9384	BALANCED	REVERSIBLE
RXN-9480	BALANCED	REVERSIBLE
RXN-9670	BALANCED	REVERSIBLE
RXN-9797	BALANCED	REVERSIBLE
RXN-9845	BALANCED	REVERSIBLE
RXN-9922	BALANCED	REVERSIBLE
RXN-9951	BALANCED	REVERSIBLE
RXN-9983	BALANCED	REVERSIBLE
RXN0-1863	BALANCED	REVERSIBLE
RXN0-2044	BALANCED	REVERSIBLE
RXN0-2381	BALANCED	REVERSIBLE
RXN0-268	BALANCED	REVERSIBLE
RXN0-3542	BALANCED	REVERSIBLE
RXN0-4641	BALANCED	REVERSIBLE
RXN0-5199	BALANCED	REVERSIBLE
RXN0-5224	BALANCED	REVERSIBLE
RXN0-5289	BALANCED	REVERSIBLE
RXN0-5329	BALANCED	REVERSIBLE
RXN0-5363	BALANCED	REVERSIBLE
RXN0-5391	BALANCED	REVERSIBLE
RXN0-5398	BALANCED	REVERSIBLE
RXN0-5433	BALANCED	REVERSIBLE
RXN0-7075	BALANCED	REVERSIBLE
RXN0-901	BALANCED	REVERSIBLE
RXN3O-1070	BALANCED	REVERSIBLE
RXN66-25	BALANCED	REVERSIBLE
RXN66-320	BALANCED	REVERSIBLE
RXN66-342	BALANCED	REVERSIBLE
RXN66-350	BALANCED	REVERSIBLE
RXN66-351	BALANCED	REVERSIBLE
RXN66-353	BALANCED	REVERSIBLE
RXNI-2	BALANCED	REVERSIBLE
RXNQT-4345	BALANCED	REVERSIBLE
RXNQT-4346	BALANCED	REVERSIBLE
RXNQT-4347	BALANCED	REVERSIBLE
RXNQT-4348	BALANCED	REVERSIBLE
RXNQT-4349	BALANCED	REVERSIBLE
SEDOBISALDOL-RXN	BALANCED	REVERSIBLE
SERINE--GLYOXYLATE-AMINOTRANSFERASE-RXN	BALANCED	REVERSIBLE
SERINE--PYRUVATE-AMINOTRANSFERASE-RXN	BALANCED	REVERSIBLE
SERINE-GLYOXYLATE-AMINOTRANSFERASE-RXN	BALANCED	REVERSIBLE
SOLDEHYD-RXN	BALANCED	REVERSIBLE
SORB6PDEHYDROG-RXN	BALANCED	REVERSIBLE
SPERMIDINESYN-RXN	BALANCED	REVERSIBLE
SPONTPRO-RXN	BALANCED	REVERSIBLE
SUCCCOASYN-RXN	BALANCED	REVERSIBLE
SUCCINATE--COA-LIGASE-GDP-FORMING-RXN	BALANCED	REVERSIBLE
SUCCORNTRANSAM-RXN	BALANCED	REVERSIBLE
SUCROSE-SYNTHASE-RXN	BALANCED	REVERSIBLE
SULFATE-ADENYLYLTRANS-RXN	BALANCED	REVERSIBLE
SULFOCYS-RXN	BALANCED	REVERSIBLE
SYDDEHYD-RXN	BALANCED	REVERSIBLE
TARTRATE-DEHYDROGENASE-RXN	BALANCED	REVERSIBLE
TESTOSTERONE-17-BETA-DEHYDROGENASE-RXN	BALANCED	REVERSIBLE
THIOSULFATE--THIOL-SULFURTRANSFERASE-RXN	BALANCED	REVERSIBLE
THYM-PHOSPH-RXN	BALANCED	REVERSIBLE
TIGLYLCOA-HYDROXY-RXN	BALANCED	REVERSIBLE
TRANS-RXN-10	BALANCED	REVERSIBLE
TRANS-RXN-108A	BALANCED	REVERSIBLE
TRANS-RXN-108B	BALANCED	REVERSIBLE
TRANS-RXN-108C	BALANCED	REVERSIBLE
TRANS-RXN-108D	BALANCED	REVERSIBLE
TRANS-RXN-108E	BALANCED	REVERSIBLE
TRANS-RXN-108F	BALANCED	REVERSIBLE
TRANS-RXN-108G	BALANCED	REVERSIBLE
TRANS-RXN-108H	BALANCED	REVERSIBLE
TRANS-RXN-108I	BALANCED	REVERSIBLE
TRANS-RXN-21	BALANCED	REVERSIBLE
TRANS-RXN-241	BALANCED	REVERSIBLE
TRANS-RXN-25	BALANCED	REVERSIBLE
TRANS-RXN-30	BALANCED	REVERSIBLE
TRANS-RXN-58	BALANCED	REVERSIBLE
TRANS-RXN-77	BALANCED	REVERSIBLE
TRANS-RXN0-447	BALANCED	REVERSIBLE
TRANS-RXN0-460	BALANCED	REVERSIBLE
TRANSALDOL-RXN	BALANCED	REVERSIBLE
TRIOSEPISOMERIZATION-RXN	BALANCED	REVERSIBLE
TRYPTOPHAN-AMINOTRANSFERASE-RXN	BALANCED	REVERSIBLE
TYROSINE-AMINOTRANSFERASE-RXN	BALANCED	REVERSIBLE
UDP-GLUCURONATE-4-EPIMERASE-RXN	BALANCED	REVERSIBLE
UDP-N-ACETYLGLUCOSAMINE-4-EPIMERASE-RXN	BALANCED	REVERSIBLE
UDPGLUCEPIM-RXN	BALANCED	REVERSIBLE
UREASE-RXN	BALANCED	REVERSIBLE
UTPHEXPURIDYLYLTRANS-RXN	BALANCED	REVERSIBLE
VAGL-RXN	BALANCED	REVERSIBLE
OHACYL-COA-DEHYDROG-RXN	BALANCED	REVERSIBLE
