# Supplementary material for: Reconciliation and evolution of Penicillium rubens genome-scale metabolic networks–What about specialised metabolism?
Source: PLoS One. 2023 Aug 30;18(8):e0289757. doi: 10.1371/journal.pone.0289757 (PMC10468094; doi:10.1371/journal.pone.0289757)
Supplement: S7 File — This Livescript MATLAB showcases the characteristics of the reconstruction process and outlines the modifications required for generating the model. It provides a detailed analysis of the reconstruction and model development. (GZ) [file pone.0289757.s007.gz › Updating_files/Delete_rxns.txt]

13-BETA-GLUCAN-SYNTHASE-RXN
2.7.7.8-RXN
3.1.11.2-RXN
3.1.4.1-RXN
3.2.1.116-RXN
3.2.1.143-RXN
3.2.1.165-RXN
3.2.1.3-RXN
3.2.1.39-RXN
3.2.1.55-RXN
3.2.1.58-RXN
3.2.1.59-RXN
3.2.1.80-RXN
3.2.1.84-RXN
3.4.11.9-RXN
3.6.4.1-RXN
3.6.4.2-RXN
3.6.4.4-RXN
3.6.4.5-RXN
3.6.4.6-RXN
4.2.2.2-RXN
ALPHA-13-GLUCAN-SYNTHASE-RXN
ALPHA-AMYL-RXN
ARYLSULFATE-SULFOTRANSFERASE-RXN
ARYLSULFATE-SULFOTRANSFERASE-RXN
CELLULOSE-SYNTHASE-UDP-FORMING-RXN
CHITIN-SYNTHASE-RXN
DNA-DIRECTED-DNA-POLYMERASE-RXN
DNA-DIRECTED-RNA-POLYMERASE-RXN
EXOPOLYPHOSPHATASE-RXN
FOLYLPOLYGLUTAMATESYNTH-RXN
FORMYLTHFGLUSYNTH-RXN
GALACTURAN-14-ALPHA-GALACTURONIDASE-RXN
GLYCOGENSYN-RXN
MALTODEXGLUCOSID-RXN
NAD+-ADP-RIBOSYLTRANSFERASE-RXN
POLYNUCLEOTIDE-ADENYLYLTRANSFERASE-RXN
POLYPHOSPHATE-KINASE-RXN
RNA-DIRECTED-DNA-POLYMERASE-RXN
RNA-DIRECTED-RNA-POLYMERASE-RXN
RNA-URIDYLYLTRANSFERASE-RXN
RXN-12171
RXN-12193
RXN-12391
RXN-12392
RXN-14353
RXN-14354
RXN-18082
RXN-18085
RXN-1826
RXN-19781
RXN-2103
RXN-6341
RXN-7668
RXN0-2921
RXN0-5181
RXN0-5184
